# Supplementary material for: Inferring influenza global transmission networks without complete phylogenetic information
Source: Evol Appl. 2014 Jan 2;7(3):403–12. doi: 10.1111/eva.12138 (PMC3962300; doi:10.1111/eva.12138)
Supplement: Supplementary file 2 — Table S1. Correlation of the timing of m diversity peaks between regions by subtypes. Table S2. Connectivity analysis of the five regions in terms of genetic diversity ν. Table S3. Connectivity analysis of the five regions in terms of nucleotide diversity π. [file eva0007-0403-sd2.bz2]

Archive with 1,539 entries (673 files):
- data
- data/.DS_Store
- data/asia
- data/europe
- data/northamerica
- data/oceania
- data/southamerica
- data/southamerica/h1
- data/southamerica/h3
- data/southamerica/h3/.DS_Store
- data/southamerica/h3/1996
- data/southamerica/h3/1997
- data/southamerica/h3/1998
- data/southamerica/h3/1999
- data/southamerica/h3/2000
- data/southamerica/h3/2001
- data/southamerica/h3/2002
- data/southamerica/h3/2003
- data/southamerica/h3/2004
- data/southamerica/h3/2005
- data/southamerica/h3/2006
- data/southamerica/h3/2007
- data/southamerica/h3/2008
- data/southamerica/h3/2009
- data/southamerica/h3/2010
- data/southamerica/h3/2011
- data/southamerica/h3/2012
- data/southamerica/h3/2012/s1
- data/southamerica/h3/2012/s2
- data/southamerica/h3/2012/s3
- data/southamerica/h3/2012/s4
- data/southamerica/h3/2011/s1
- data/southamerica/h3/2011/s2
- data/southamerica/h3/2011/s3
- data/southamerica/h3/2011/s4
- data/southamerica/h3/2011/s3/data.aln
- data/southamerica/h3/2011/s2/data.aln
- data/southamerica/h3/2011/s2/fasttree.tre
- data/southamerica/h3/2011/s1/data.aln
- data/southamerica/h3/2011/s1/fasttree.tre
- data/southamerica/h3/2010/s1
- data/southamerica/h3/2010/s2
- data/southamerica/h3/2010/s3
- data/southamerica/h3/2010/s4
- data/southamerica/h3/2010/s4/data.aln
- data/southamerica/h3/2010/s4/fasttree.tre
- data/southamerica/h3/2010/s3/data.aln
- data/southamerica/h3/2010/s2/data.aln
- data/southamerica/h3/2010/s1/data.aln
- data/southamerica/h3/2009/s1
- data/southamerica/h3/2009/s2
- data/southamerica/h3/2009/s3
- data/southamerica/h3/2009/s4
- data/southamerica/h3/2009/s3/data.aln
- data/southamerica/h3/2009/s3/fasttree.tre
- data/southamerica/h3/2008/s1
- data/southamerica/h3/2008/s2
- data/southamerica/h3/2008/s3
- data/southamerica/h3/2008/s4
- data/southamerica/h3/2007/s1
- data/southamerica/h3/2007/s2
- data/southamerica/h3/2007/s3
- data/southamerica/h3/2007/s4
- data/southamerica/h3/2007/s2/data.aln
- data/southamerica/h3/2007/s2/fasttree.tre
- data/southamerica/h3/2006/s1
- data/southamerica/h3/2006/s2
- data/southamerica/h3/2006/s3
- data/southamerica/h3/2006/s4
- data/southamerica/h3/2006/s4/data.aln
- data/southamerica/h3/2006/s3/data.aln
- data/southamerica/h3/2006/s3/fasttree.tre
- data/southamerica/h3/2006/s2/data.aln
- data/southamerica/h3/2006/s1/data.aln
- data/southamerica/h3/2006/s1/fasttree.tre
- data/southamerica/h3/2005/s1
- data/southamerica/h3/2005/s2
- data/southamerica/h3/2005/s3
- data/southamerica/h3/2005/s4
- data/southamerica/h3/2005/s3/data.aln
- data/southamerica/h3/2005/s3/fasttree.tre
- data/southamerica/h3/2005/s2/data.aln
- data/southamerica/h3/2005/s2/fasttree.tre
- data/southamerica/h3/2005/s1/data.aln
- data/southamerica/h3/2004/s1
- data/southamerica/h3/2004/s2
- data/southamerica/h3/2004/s3
- data/southamerica/h3/2004/s4
- data/southamerica/h3/2004/s3/data.aln
- data/southamerica/h3/2004/s2/data.aln
- data/southamerica/h3/2004/s2/fasttree.tre
- data/southamerica/h3/2004/s1/data.aln
- data/southamerica/h3/2004/s1/fasttree.tre
- data/southamerica/h3/2003/s1
- data/southamerica/h3/2003/s2
- data/southamerica/h3/2003/s3
- data/southamerica/h3/2003/s4
- data/southamerica/h3/2003/s4/data.aln
- data/southamerica/h3/2003/s3/data.aln
- data/southamerica/h3/2003/s3/fasttree.tre
- data/southamerica/h3/2003/s2/data.aln
- data/southamerica/h3/2003/s2/fasttree.tre
- data/southamerica/h3/2002/s1
- data/southamerica/h3/2002/s2
- data/southamerica/h3/2002/s3
- data/southamerica/h3/2002/s4
- data/southamerica/h3/2002/s3/data.aln
- data/southamerica/h3/2002/s2/data.aln
- data/southamerica/h3/2002/s2/fasttree.tre
- data/southamerica/h3/2001/s1
- data/southamerica/h3/2001/s2
- data/southamerica/h3/2001/s3
- data/southamerica/h3/2001/s4
- data/southamerica/h3/2001/s3/data.aln
- data/southamerica/h3/2000/s1
- data/southamerica/h3/2000/s2
- data/southamerica/h3/2000/s3
- data/southamerica/h3/2000/s4
- data/southamerica/h3/1999/s1
- data/southamerica/h3/1999/s2
- data/southamerica/h3/1999/s3
- data/southamerica/h3/1999/s4
- data/southamerica/h3/1998/s1
- data/southamerica/h3/1998/s2
- data/southamerica/h3/1998/s3
- data/southamerica/h3/1998/s4
- data/southamerica/h3/1997/s1
- data/southamerica/h3/1997/s2
- data/southamerica/h3/1997/s3
- data/southamerica/h3/1997/s4
- data/southamerica/h3/1996/s1
- data/southamerica/h3/1996/s2
- data/southamerica/h3/1996/s3
- data/southamerica/h3/1996/s4
- data/southamerica/h1/.DS_Store
- data/southamerica/h1/1996
- data/southamerica/h1/1997
- data/southamerica/h1/1998
- data/southamerica/h1/1999
- data/southamerica/h1/2000
- data/southamerica/h1/2001
- data/southamerica/h1/2002
- data/southamerica/h1/2003
- data/southamerica/h1/2004
- data/southamerica/h1/2005
- data/southamerica/h1/2006
- data/southamerica/h1/2007
- data/southamerica/h1/2008
- data/southamerica/h1/2009
- data/southamerica/h1/2010
- data/southamerica/h1/2011
- data/southamerica/h1/2012
- data/southamerica/h1/2012/s1
- data/southamerica/h1/2012/s2
- data/southamerica/h1/2012/s3
- data/southamerica/h1/2012/s4
- data/southamerica/h1/2011/s1
- data/southamerica/h1/2011/s2
- data/southamerica/h1/2011/s3
- data/southamerica/h1/2011/s4
- data/southamerica/h1/2011/s3/data.aln
- data/southamerica/h1/2011/s2/data.aln
- data/southamerica/h1/2011/s2/fasttree.tre
- data/southamerica/h1/2011/s1/data.aln
- data/southamerica/h1/2010/s1
- data/southamerica/h1/2010/s2
- data/southamerica/h1/2010/s3
- data/southamerica/h1/2010/s4
- data/southamerica/h1/2010/s4/data.aln
- data/southamerica/h1/2010/s4/fasttree.tre
- data/southamerica/h1/2010/s3/data.aln
- data/southamerica/h1/2010/s3/fasttree.tre
- data/southamerica/h1/2010/s2/data.aln
- data/southamerica/h1/2010/s2/fasttree.tre
- data/southamerica/h1/2010/s1/data.aln
- data/southamerica/h1/2010/s1/fasttree.tre
- data/southamerica/h1/2009/s1
- data/southamerica/h1/2009/s2
- data/southamerica/h1/2009/s3
- data/southamerica/h1/2009/s4
- data/southamerica/h1/2009/s4/data.aln
- data/southamerica/h1/2009/s4/fasttree.tre
- data/southamerica/h1/2009/s3/data.aln
- data/southamerica/h1/2009/s3/fasttree.tre
- data/southamerica/h1/2009/s2/data.aln
- data/southamerica/h1/2009/s2/fasttree.tre
- data/southamerica/h1/2009/s1/data.aln
- data/southamerica/h1/2009/s1/fasttree.tre
- data/southamerica/h1/2008/s1
- data/southamerica/h1/2008/s2
- data/southamerica/h1/2008/s3
- data/southamerica/h1/2008/s4
- data/southamerica/h1/2008/s4/data.aln
- data/southamerica/h1/2008/s4/fasttree.tre
- data/southamerica/h1/2008/s3/data.aln
- data/southamerica/h1/2008/s2/data.aln
- data/southamerica/h1/2007/s1
- data/southamerica/h1/2007/s2
- data/southamerica/h1/2007/s3
- data/southamerica/h1/2007/s4
- data/southamerica/h1/2006/s1
- data/southamerica/h1/2006/s2
- data/southamerica/h1/2006/s3
- data/southamerica/h1/2006/s4
- data/southamerica/h1/2006/s2/data.aln
- data/southamerica/h1/2005/s1
- data/southamerica/h1/2005/s2
- data/southamerica/h1/2005/s3
- data/southamerica/h1/2005/s4
- data/southamerica/h1/2004/s1
- data/southamerica/h1/2004/s2
- data/southamerica/h1/2004/s3
- data/southamerica/h1/2004/s4
- data/southamerica/h1/2003/s1
- data/southamerica/h1/2003/s2
- data/southamerica/h1/2003/s3
- data/southamerica/h1/2003/s4
- data/southamerica/h1/2002/s1
- data/southamerica/h1/2002/s2
- data/southamerica/h1/2002/s3
- data/southamerica/h1/2002/s4
- data/southamerica/h1/2001/s1
- data/southamerica/h1/2001/s2
- data/southamerica/h1/2001/s3
- data/southamerica/h1/2001/s4
- data/southamerica/h1/2000/s1
- data/southamerica/h1/2000/s2
- data/southamerica/h1/2000/s3
- data/southamerica/h1/2000/s4
- data/southamerica/h1/1999/s1
- data/southamerica/h1/1999/s2
- data/southamerica/h1/1999/s3
- data/southamerica/h1/1999/s4
- data/southamerica/h1/1998/s1
- data/southamerica/h1/1998/s2
- data/southamerica/h1/1998/s3
- data/southamerica/h1/1998/s4
- data/southamerica/h1/1997/s1
- data/southamerica/h1/1997/s2
- data/southamerica/h1/1997/s3
- data/southamerica/h1/1997/s4
- data/southamerica/h1/1996/s1
- data/southamerica/h1/1996/s2
- data/southamerica/h1/1996/s3
- data/southamerica/h1/1996/s4
- data/oceania/h1
- data/oceania/h3
- data/oceania/h3/.DS_Store
- data/oceania/h3/1996
- data/oceania/h3/1997
- data/oceania/h3/1998
- data/oceania/h3/1999
- data/oceania/h3/2000
- data/oceania/h3/2001
- data/oceania/h3/2002
- data/oceania/h3/2003
- data/oceania/h3/2004
- data/oceania/h3/2005
- data/oceania/h3/2006
- data/oceania/h3/2007
- data/oceania/h3/2008
- data/oceania/h3/2009
- data/oceania/h3/2010
- data/oceania/h3/2011
- data/oceania/h3/2012
- data/oceania/h3/2012/s1
- data/oceania/h3/2012/s2
- data/oceania/h3/2012/s3
- data/oceania/h3/2012/s4
- data/oceania/h3/2011/s1
- data/oceania/h3/2011/s2
- data/oceania/h3/2011/s3
- data/oceania/h3/2011/s4
- data/oceania/h3/2010/s1
- data/oceania/h3/2010/s2
- data/oceania/h3/2010/s3
- data/oceania/h3/2010/s4
- data/oceania/h3/2010/s3/data.aln
- data/oceania/h3/2009/s1
- data/oceania/h3/2009/s2
- data/oceania/h3/2009/s3
- data/oceania/h3/2009/s4
- data/oceania/h3/2009/s3/data.aln
- data/oceania/h3/2009/s3/fasttree.tre
- data/oceania/h3/2009/s2/data.aln
- data/oceania/h3/2009/s1/data.aln
- data/oceania/h3/2009/s1/fasttree.tre
- data/oceania/h3/2008/s1
- data/oceania/h3/2008/s2
- data/oceania/h3/2008/s3
- data/oceania/h3/2008/s4
- data/oceania/h3/2007/s1
- data/oceania/h3/2007/s2
- data/oceania/h3/2007/s3
- data/oceania/h3/2007/s4
- data/oceania/h3/2007/s4/data.aln
- data/oceania/h3/2007/s3/data.aln
- data/oceania/h3/2007/s3/fasttree.tre
- data/oceania/h3/2007/s2/data.aln
- data/oceania/h3/2007/s2/fasttree.tre
[truncated: 1,239 more entries]
