# Supplementary material for: Inferring influenza global transmission networks without complete phylogenetic information
Source: Evol Appl. 2014 Jan 2;7(3):403–12. doi: 10.1111/eva.12138 (PMC3962300; doi:10.1111/eva.12138)
Supplement: Supplementary file 2 — Table S1. Correlation of the timing of m diversity peaks between regions by subtypes. Table S2. Connectivity analysis of the five regions in terms of genetic diversity ν. Table S3. Connectivity analysis of the five regions in terms of nucleotide diversity π. [file eva0007-0403-sd2.bz2 › data/southamerica/h3/2011/s2/data.aln]

>CY099983_Bahia_2011.33
------------------------------------------------------------
------------------------------------------------------------
--------------ATCACGAATGACCAAATTGAAGTTACTAATGCTACTGAACTGGTTC
AGAGTTCCTCAACAGGTGAAATATGCAACAGTCCTCATCAGATCCTTGATGGAGAAAACT
GCACACTAATAGATGCTCTATTGGGAGACCCTCAGTGTGATGGCTTCCAAAACAAGAAAT
GGGACCTTTTTGTTGAACGAAGCAAAGCCCACAGCAACTGTTACCCTTATGATGTGCCGG
ATTATGCCTCCCTTAGGTCACTAGTTGCCTCATCCGGCACACTGGAGTTTAACAATGAAA
GCTTCAATTGGACTGGAGTCACTCAAAACGGAACAAGCTCTGCTTGCATAAGGAGATCTA
ATAATAGTTTCTTTAGTAGATTGAATTGGTTGACCCACTTAAACTTCAAATACCCAGCAT
TGAACGTGACTATGCCAAACAATGAACAATTTGACAAATTGTACATTTGGGGGGTTCACC
ACCCGGGTACGGACAAGGACCAAATCTTCCTGTATGCTCAAGCATCAGGAAGAATCACAG
TATCTACCAAAAGAAGCCAACAAGCTGTAATTCCGAATATCGGATCTAGACCCAGAGTAA
GGAATATCCCTAGCAGAGTAAGCATCTATTGGACAATAGTAAAACCGGGAGACATACTTT
TGATTAACAGCACAGGGAATCTAATTGCTCCTAGGGGTTACTTCAAAATACGAAGTGGGA
AAAGCTCAATAATGAGATCAGATGCACCCATTGGCAAATGCAATTCTGCATGCATCACTC
CAAATGGAAGCATTCCCAATGACAAACCATTCCAAAATGTAAACAGGATCACATACGGGG
CCTGTCCCAGATATGTCAAGCAAAACACTCTGAAGTTGGCAACAGGAATGAGAAATGTAC
CAGAGAAACAAACTAGAGGCATATTTGGCGCAATAGCGGGTTTCATAGAAAATG
>CY099984_Minas-Gerais_2011.33
CCATGAAGACTATCATTGCTTTGAGCTACATTCTATGTCTGGTTTTCGCTCAAGAACTTC
CTGGAAATGACAACAGCACGGCAACGCTGTGCCTTGGGCACCATGCAGTGCCAAACGGAA
CGATAGTGAAAACAATCACGAATGACCAAATTGAAGTTACTAATGCTACTGAGCTGGTTC
AGAGTTCCTCAACAGGTGAAATATGCAACAGTCCTCATCAGATCCTTGATGGAGAAAACT
GCACACTAATAGATGCTCTATTGGGAGACCCTCAGTGTGATGGCTTCCAAAACAAGAAAT
GGGACCTTTTTGTTGAACGAAGCAATGCCCACAGCAACTGTTACCCTTATGATGTGCCGG
ATTATGCCTCCCTTAGGTCACTAGTTGCCTCATCCGGCACACTGGAGTTTAACAATGAAA
GCTTCAATTGGACTGGAGTCACTCAAAACGGAACAAGCTCTGCTTGCATAAGGAGATCTA
ATAATAGTTTCTTTAGTAGATTGAATTGGTTGACCCACTTAAACTTCAAATACCCAGCAT
TGAACGTGACTATGCCAAACAATGAACAATTTGACAAATTGTACATTTGGGGGGTTCACC
ACCCGGGTACGGACAAGGACCAAATCTTCCTGTATGCTCAAGCATCAGGAAGAATCACAG
TATCTACCAAAAGAAGCCAACAAGCTGTAATTCCGAATATCGGATCTAGACCCAGAGTAA
GGAATATCCCTAGCAGAGTAAGCATCTATTGGACAATAGTAAAACCGGGAGACATACTTT
TGATTAACAGCACAGGGAATCTAATTGCTCCTAGGGGTTACTTCAAAATACGAAGTGGGA
AAAGCTCAATAATGAGATCAGATGCACCCATTGGCAAATGCAATTCTGCATGCATCACTC
CAAATGGAAGCATTCCCAATGACAAACCATTCCAAAATGTAAACAGGATCACATACGGGG
CCTGTCCCAGATATGTCAAGCAAAACACTCTGAAATTGGCAACAGGAATGAGAAATGTAC
CAGAGAAACAAACTAGAGGCATATTTGGCGCAATAGCGGGTTTCATAGA-----
>CY099987_Parana_2011.42
------------------------------TTCTATGTCTGGTTTTCGCTCAAAAACTTC
CTGGAAATGACAACAGCACGGCAACGCTGTGCCTTGGGCACCATGCAGTGCCAAACGGAA
CGATAGTGAAAACAATCACGAATGACCAAATTGAAGTTACTAATGCTACTGAGCTGGTTC
AGAGTTCCTCAACAGGTGAAATATGCAACAGTCCTCATCAGATCCTTGATGGAGAAAACT
GCACACTAATAGATGCTCTATTGGGAGACCCTCAGTGTGATGGCTTCCAAAACAAGAAAT
GGGACCTTTTTGTTGAACGAAGCAAAGCCCACAGCAACTGTTACCCTTATGATGTGCCGG
ATTATGCCTCCCTTAGGTCACTAGTTGCCTCATCCGGCACACTGGAGTTTAACAATGAAA
GCTTCAATTGGACTGGAGTCACTCAAAACGGAACAAGCTCTGCTTKCATAAGGAGATCTA
ATAATAGTTTCTTTAGTAGATTGAATTGGTTGACCCACTTAAACTTCAAATACCCAGCAT
TGAACGTGACTATGCCAAACAATGAACAATTTGACAAATTGTACATTTGGGGGGTTCACC
ACCCGGGTACGGACAAGGACCAAATCTTCCTGTATGCTCAAGCATCAGGAAGAATCACAG
TATCTACCAAAAGAAGCCAACAAGCTGTGATTCCGAATATCGGATCTAGACCCAGAGTAA
GGAATATCCCTAGCAGAGTAAGCATCTATTGGACAATAGTAAAACCGGGAGACATACTTT
TGATTAACAGCACAGGGAATYTAATTGCTCCTAGGGGTTACTTCAAAATACGAAGTGGGA
AAAGCTCAATAATGAGATCAGATGCACCCATTGGCAAATGCAATTCTGCATGCATCACTC
CAAATGGAAGCATTCCCAATGACAAACCATTCCAAAATGTAAACAGGATCACATWCGGGG
CCTGTCCCAGATATGTTAAGCAAAACACTCTGAAATTGGCAACAKGAATGAGAAATGTAC
CAGAGAAACAAACTAGAGGCATATTTGGAGCAATAGCGGGTTTCATAGA-----
