# Supplementary material for: Inferring influenza global transmission networks without complete phylogenetic information
Source: Evol Appl. 2014 Jan 2;7(3):403–12. doi: 10.1111/eva.12138 (PMC3962300; doi:10.1111/eva.12138)
Supplement: Supplementary file 2 — Table S1. Correlation of the timing of m diversity peaks between regions by subtypes. Table S2. Connectivity analysis of the five regions in terms of genetic diversity ν. Table S3. Connectivity analysis of the five regions in terms of nucleotide diversity π. [file eva0007-0403-sd2.bz2 › data/southamerica/h1/2011/s3/data.aln]

>CY100031_Rio-Grande_2011.58
AGCAAAAGCAGGGGAAAACAAAAGCAACAAAAATGAAGGCAATACTAGTAGTTCTGCTAT
ATACATTTGCAACCGCAAATGCAGACACATTATGTATAGGTTATCATGCGAACAATTCAA
CAGACACTGTAGACACAGTACTAGAAAAGAATGTAACAGTAACACACTCTGTTAACCTTC
TAGAAGACAAGCATAACGGGAAACTATGCAAACTGAGAGGGGTAGCCCCATTGCATTTGG
GTAAATGTAACATTGCTGGCTGGATCCTGGGAAATCCAGAGTGTGAATCACTCTCCACAG
CAAGCTCATGGTCCTACATTGTGGAAACATCTAGTTCAGACAATGGAACGTGTTACCCAG
GAGATTTCATCAATTATGAAGAGCTAAGAGAGCAATTGAGCTCAGTGTCATCATTTGAAA
GGTTTGAGATATTCCCCAAGACAAGTTCATGGCCCAATCATGACTCGAACAAAGGTGTAA
CGGCAGCATGTCCTCATGCTGGAGCAAAAAGCTTCTACAAAAATTTAATATGGCTAGTTA
AAAAAGGAAATTCATACCCAAAGCTCAGCAAATCCTACATTAACGATAAAGGGAAAGAAG
TCCTCGTGCTATGGGGCATTCACCATCCATCTACTAGTGCTGACCAACAAAGTCTCTATC
AGAATGCAGATGCATATGTTTTTGTGGGGACATCAAAATACAGCAAGAAGTTCAAGCCGG
AAATAGCAGTAAGACCCAAAGTGAGGGATCAAGAAGGGAGAATGAACTATTACTGGACAC
TAGTAGAGCCGGGAGACAAAATAACATTCGAAGCAACTGGAAATCTATTGGTACCGAGAT
ATGCATTCGCAATGGAAAGAAATGCTGGATCTGGTATTATCATTTCAGATACACCAGTCC
ACGATTGCAATACAACTTGTCAGACACCTAAGGGTGCTATAAACACCAGCCTCCCATTTC
AGAATATACATCCGATCACAATTGGAAAATGTCCAAAATATGTAAAAAGCACAAAATTGA
GACTGGCCACAGGATTGAGGAATGTCCCGTCTATTCAATCTAGAGG
