# Supplementary material for: Inferring influenza global transmission networks without complete phylogenetic information
Source: Evol Appl. 2014 Jan 2;7(3):403–12. doi: 10.1111/eva.12138 (PMC3962300; doi:10.1111/eva.12138)
Supplement: Supplementary file 2 — Table S1. Correlation of the timing of m diversity peaks between regions by subtypes. Table S2. Connectivity analysis of the five regions in terms of genetic diversity ν. Table S3. Connectivity analysis of the five regions in terms of nucleotide diversity π. [file eva0007-0403-sd2.bz2 › data/southamerica/h1/2011/s2/data.aln]

>CY099996_Rio-Grande_2011.42
--------------------------------ATGAAGGCAATACTAGTAGTTCTGCTAT
ATACATTTGCAACCGCAAATGCAGACACATTATGTATAGGTTATCATGCGAACAATTCAA
CAGACACTGTAGACACAGTACTAGAAAAGAATGTAACAGTAACACACTCTGTTAACCTTC
TAGAAGACAAGCATAACGGGAAACTATGCAAACTGAGAGGGGTAGCCCCATTGCATTTGG
GTAAATGTAACATTGCTGGCTGGATCCTGGGAAATCCAGAGTGTGAATCACTCTCCACAG
CAAGCTCATGGTCCTACATTGTGGAAACATCTAGTTCAGACAATGGAACGTGTTACCCAG
GAGATTTCATCAATTATGAAGAGCTAAGAGAGCAATTGAGCTCAGTGTCATCATTTGAAA
GGTTTGAGATATTCCCAAAGACAAGTTCATGGCCCAATCATGACTCGAACAAAGGTGTAA
CGGCAGCATGTCCTCATGCTGGAGCAAAAAGCTTCTACAAAAATTTAATATGGCTAGTTA
AAAAAGGAAATTCATACCCAAAGCTCAGCAAATCCTATATTAACGATAAAGGGAAAGAAG
TCCTAGTGCTATGGGGCATTCACCATCCATCTACTAGTGCTGACCAACAAAGTCTCTATC
AGAATGCAGATGCATATGTTTTTGTGGGGACATCAAAATACAGCAAGAAGTTCAAGCCGG
AAATAGCAGTAAGACCTAAAGTGAGGGATCAAGAAGGGAGAATGAACTATTACTGGACAC
TAGTAGAGCCGGGAGACAAAATAACATTCGAAGCAACTGGAAATCTATTGGTACCGAGAT
ATGCATTCGCAATGGAAAGAAATGCTGGATCTGGTATTATCATTTCAGATACACCAGTCC
ACGATTGCAATACAACTTGTCAGACACCCAAGGGTGCTATAAACACCAGCCTCCCATTTC
AGAATATACATCCGATCACAATTGGAAAATGTCCAAAATATGTAAAAAGCACAAAATTGA
GACTGGCCACGGGATTGAGGAATGTCCCGTCTATTCAATCTAGAGGCCTATTTGGGGCCA
TTGCCGGTTTCATTGAAGGGGGGTGGACAGGGATGGTAGATGGATGGTACGGTTATCACC
ATCAAAATGAGCAGGGGTCAGGATATGCAGCCGACCTGAAGAGCACACAGAATGCCATTG
ACAAGATTACTAACAAAGTAAATTCTGTTATTGAAAAGATGAATACACAGTTCACAGCAG
TAGGTAAAGAGTTCAACCACCTGGAAAAAAGAATAGAGAATTTAAATAAAAAAGTTGATG
ATGGTTTCCTGGACATTTGGACTTACAATGCCGAACTGTTGGTTCTATTGGAAAATGAAA
GAACTTTGGACTACCACGATTCAAATGTGAAAAACTTATATGAAAAGGTAAGAAGCCAGT
TAAAAAACAATGCCAAGGAAATTGGAAACGGCTGCTTTGAATTTTACCACAAATGCGATA
ACACGTGCATGGAAAGTGTCAAAAATGGGACTTATGACTACCCAAAATACTCAGAGGAAG
CAAAATTAAACAGAGAAGAAATAGATGGGGTAAAGCTGGAATCAACAAGGATTTACCAGA
TTTTGGCGATCTATTCAACTGTCGCCAGTTCATTGGTACTGGTAGTCTCCCTGGGGGCAA
TCAGTTTCTGGATGTGCTCTAATGGGTCTCTACAGTGTAGAATATGTATTTAA
>CY099997_Rio-Grande_2011.50
--------------------------------ATGAAGGCAATACTAGTAGTTATGCTAT
ATACATTTGCAACCGCAAATGCAGACACACTATGCATAGGTTATCATGCGAACAATTCAA
CAGACACTGTAGACACAGTACTAGAAAAGAATGTAACAGTAACACACTCTGTTAACCTTC
TAGAAGACAAGCATAACGGGAAACTATGCAAACTAAGAGGGGTAGCCCCATTGCATTTGG
GTAAATGTAACATTGCTGGCTGGATCCTGGGAAATCCAGAGTGTGAATCACTCTCCACAG
CAAGCTCATGGTCCTACATTGTGGAAACAGCTAGTCCAGACAATGGAACGTGTTACCCAG
GAGATTTCATCGATTATGAGGAGCTAAGAGAGCAATTGAGCTCAGTGTCATCATTTGAAA
GGTTTGAAATATTTCCCAAGACAAGTTCATGGCCCAATCATGACTCGAACAAAGGTGTAA
CGGCAGCATGTCCTCATGCGGGAGCAAAAAGCTTCTACAAAAATTTAATGTGGCTAGTTA
AAAAAGGAAATTCATACCCAAAGCTCAGCAAATCCTACATTAATGATAAAGGGAAAGAAG
TCCTCGTGCTATGGGGCATTCACCATCCACCTACTAGTGCTGACCAACAAAGTCTCTATC
AGAATGCAGATGCATATGTTTTTGTGGGGACATCAAGATACAGCAAGAAGTTCAAACCGG
AAATAGCAATAAGACCCAAAGTGAGGGGTCAAGAAGGGAGAATGAACTATTACTGGACAC
TAGTAGAGCCGGGAGACAAAATAACATTCGAAGCAACTGGAAATCTAGTGGTACCGAGAT
ATGCATTCGCAATGGAAAGAAATGCTGGATCTGGTATTATCATTTCAGATACACCAGTCC
ACGATTGCAATACAACTTGTCAGTCACCCAAGGGTGCCATAAACACCAGCCTCCCATTTC
AGAATATACATCCGATCACAATTGGAGAATGTCCAAAATATGTAAAAAGCACAAAATTGA
GACTGGCCACAGGATTGAGGAATGTCCCGTCTGTTCAATCTAGAGGCCTATTTGGGGCCA
TTGCCGGTTTCATTGAAGGGGGGTGGACAGGGATGGTAGATGGATGGTACGGTTATCACC
ATCAAAATGAACAGGGGTCAGGATATGCAGCCGACCTGAAGAGCACACAGAATGCTATTG
ACGAGATTACTAACAAAGTAAATTCTGTTATTGAAAAGATGAATACACAGTTCACAGCAG
TAGGTAAAGAGTTCAATCAACTGGAAAAAAGAATAGAGAATTTAAATAAAAAAGTTGATG
ATGGTTTCCTGGACATTTGGACTTACAATGCCGAACTGTTGGTTCTATTAGAAAATGAAA
GAACTTTGGACTACCACGATTCAAATGTGAAGAACTTATATGAAAAGGTAAGAAGCCAGT
TAAAAAACAATGCCAAGGAAATTGGAAACGGCTGCTTTGAATTTTACCACAAATGCGATA
ACACGTGCATGGAAAGTGTCAAAAATGGGACTTATGACTACCCAAAATACTCAGAGGAAG
CAAAATTAAACAGAGAAGAAATAGATGGAGTAAAGCTGGAATCAACAAGGATTTACCAGA
TTTTGGCGATCTATTCAACTGTCGCCAGTTCATTGGTACTGGTAGTCTCCCTGGGGGCAA
TCAGTTTCTGGATGTGCTCTAATGGGTCTCTACAGTGTAGAATATGTATTTAA
>CY099998_Rio-Grande_2011.42
--------------------------------ATGAAGGCAATACTAGTAGTTCTGCTAT
ATACATTTGCAACCGCAAATGCAGACACATTATGTATAGGTTATCATGCGAACAATTCAA
CAGACACTGTAGACACAGTACTAGAAAAGAATGTAACAGTAACACACTCTGTTAACCTTC
TAGAAGACAAGCATAACGGGAAACTATGCAAACTAAGAGGGGTAGCCCCATTGCATTTGG
GTAAATGTAACATTGCTGGCTGGATCCTGGGAAATCCAGAGTGTGAATCACTCTCCACAG
CAAGCTCATGGTCCTACATTGTGGAAACATCTAGTTCAGACAATGGAACGTGTTACCCAG
GAGATTTCATCAATTATGAGGAGCTAAGAGAGCAATTGAGCTCAGTGTCATCATTTGAAA
GGTTTGAGATATTCCCCAAGACAAGTTCATGGCCCAATCATGACTCGAACAAAGGTGTAA
CGGCAGCATGTCCTCATGCTGGAGCAAAAAGCTTCTACAAAAATTTAATATGGCTAGTTA
AAAAAGGAAATTCATACCCAAAGCTCAGCAAATCCTACATTAATGATAAAGGGAAAGAAG
TCCTCGTGCTGTGGGGCATTCACCATCCATCTACTACTGCTGACCAACAAAGTCTCTATC
AGAATGCAGATGCATATGTTTTTGTGGGGACATCAAGATACAGCAAGAAGTTCAAGCCGG
AAATAGCAATAAGACCCAAAGTGAGGGATCAAGAAGGGAGAATGAACTATTACTGGACAC
TAGTAGAGCCGGGAGACAAAATAACATTCGAAGCAACTGGAAATCTAGTGGTGCCGAGAT
ATGCATTCGCAATGGAAAGAAATGCTGGATCTGGTATTATCATTTCAGATACACCAGTCC
ACGATTGCAATACAACTTGTCAGACACCCAAGGGTGCCATAAACACCAGCCTCCCATTTC
AGAATATACATCCGATCACAATTGGAAAATGTCCAAAATATGTAAAAAGCACAAAATTGA
GACTGGCCACAGGATTGAGGAATGTCCCGTCTATTCAATCTAGAGGCCTATTTGGGGCCA
TTGCCGGCTTCATTGAAGGGGGGTGGACAGGGATGGTAGATGGATGGTACGGTTATCACC
ATCAAAATGAGCAGGGGTCAGGATATGCAGCCGACCTGAAGAGCACACAGAATGCCATTG
ACAAGATTACTAACAAAGTAAATTCTGTTATTGAAAAGATGAATACACAGTTCACAGCAG
TAGGTAAAGAGTTCAACCACCTGGAAAAAAGAATAGAGAATTTAAATAAAAAAGTTGATG
ATGGTTTCCTGGACATTTGGACTTACAATGCCGAACTGTTGGTTCTATTGGAAAATGAAA
GAACTTTGGACTACCACGATTCAAATGTGAAGAACTTGTATGAAAAGGTAAGAAACCAGT
TAAAAAACAATGCCAAGGAAATTGGAAACGGCTGCTTTGAATTTTACCACAAATGCGATA
ACACGTGCATGGAAAGTGTCAAAAATGGGACTTATGACTACCCAAAATACTCAGAGGAAG
CAAAATTAAACAGAGAAGAAATAGATGGGGTAAAGCTGGAATCAACAAGGATTTACCAGA
TTTTGGCGATCTATTCAACTGTCGCCAGTTCATTGGTACTGGTAGTCTCCCTGGGGGCAA
TCAGTTTCTGGATGTGCTCTAATGGGTCTCTACAGTGTAGAATATGTATTTAA
>CY099999_Rio-Grande_2011.50
--------------------------------ATGAAGGCAATACTAGTAGTTCTGCTAT
ATACATTTGCAACCGCAAATGCAGACACATTATGTATAGGTTATCATGCGAACAATTCAA
CAGACACTGTAGACACAGTACTAGAAAAGAATGTAACAGTAACACACTCTGTTAACCTTC
TAGAAGACAAGCATAACGGGAAACTATGCAAACTGAGAGGGGTAGCCCCATTGCATTTGG
GTAAATGTAACATTGCTGGCTGGATCCTGGGAAATCCAGAGTGTGAATCACTCTCCACAG
CAAGCTCATGGTCCTACATTGTGGAAACATCTAGTTCAGACAATGGAACGTGTTACCCAG
GAGATTTCATCAATTATGAAGAGCTAAGAGAGCAATTGAGCTCAGTGTCATCATTTGAAA
GGTTTGAGATATTCCCAAAGACAAGTTCATGGCCCAATCATGACTCGAACAAAGGTGTAA
CGGCAGCATGTCCTCATGCTGGAGCAAAAAGCTTCTACAAAAATTTAATATGGCTAGTTA
AAAAAGGAAATTCATACCCAAAGCTCAGCAAATCCTATATTAACGATAAAGGGAAAGAAG
TCCTAGTGCTATGGGGCATTCACCATCCATCTACTAGTGCTGACCAACAAAGTCTCTATC
AGAATGCAGATGCATATGTTTTTGTGGGGACATCAAAATACAGCAAGAAGTTCAAGCCGG
AAATAGCAGTAAGACCTAAAGTGAGGGATCAAGAAGGGAGAATGAACTATTACTGGACAC
TAGTAGAGCCGGGAGACAAAATAACATTCGAAGCAACTGGAAATCTATTGGTACCGAGAT
ATGCATTCGCAATGGAAAGAAATGCTGGATCTGGTATTATCATTTCAGATACACCAGTCC
ACGATTGCAATACAACTTGTCAGACACCCAAGGGTGCTATAAACACCAGCCTCCCATTTC
AGAATATACATCCGATCACAATTGGAAAATGTCCAAAATATGTAAAAAGCACAAAATTGA
GACTGGCCACGGGATTGAGGAATGTCCCGTCTATTCAATCTAGAGGCCTATTTGGGGCCA
TTGCCGGTTTCATTGAAGGGGGGTGGACAGGGATGGTAGATGGATGGTACGGTTATCACC
ATCAAAATGAGCAGGGGTCAGGATATGCAGCCGACCTGAAGAGCACACAGAATGCCATTG
ACAAGATTACTAACAAAGTAAATTCTGTTATTGAAAAGATGAATACACAGTTCACAGCAG
TAGGTAAAGAGTTCAACCACCTGGAAAAAAGAATAGAGAATTTAAATAAAAAAGTTGATG
ATGGTTTCCTGGACATTTGGACTTACAATGCCGAACTGTTGGTTCTATTGGAAAATGAAA
GAACTTTGGACTACCACGATTCAAATGTGAAAAACTTATATGAAAAGGTAAGAAGCCAGT
TAAAAAACAATGCCAAGGAAATTGGAAACGGCTGCTTTGAATTTTACCACAAATGCGATA
ACACGTGCATGGAAAGTGTCAAAAATGGGACTTATGACTACCCAAAATACTCAGAGGAAG
CAAAATTAAACAGAGAAGAAATAGATGGGGTAAAGCTGGAATCAACAAGGATTTACCAGA
TTTTGGCGATCTATTCAACTGTCGCCAGTTCATTGGTACTGGTAGTCTCCCTGGGGGCAA
TCAGTTTCTGGATGTGCTCTAATGGGTCTCTACAGTGTAGAATATGTATTTAA
>CY100001_Rio-Grande_2011.50
--------------------------------ATGAAGGCAATACTAGTAGTTCTGCTAT
ATACATTTGCAACCGCAAATGCAGACACATTATGTATAGGTTATCATGCGAACAATTCAA
CAGACACTGTAGACACAGTACTAGAAAAGAATGTAACAGTAACACACTCTATTAACCTTC
TAGAAGACAAGCATAACGGGAAACTATGCAAACTGAGAGGGGTAGCCCCATTGCATTTGG
GTAAATGTAACATTGCTGGCTGGATCCTGGGAAATCCAGAGTGTGAATCACTCTCCACAG
CAAGCTCATGGTCCTACATTGTGGAAACATCTAGTTCAGACAATGGAACGTGTTACCCAG
GAGATTTCATCAATTATGAAGAGCTAAGAGAGCAATTGAGCTCAGTGTCATCATTTGAAA
GGTTTGAGATATTCCCAAAGACAAGTTCATGGCCCAATCATGACTCGAACAAAGGTGTAA
CGGCAGCATGTCCTCATGCTGGAGCAAAAAGCTTCTACAAAAATTTAATATGGCTAGTTA
AAAAAGGAAATTCATACCCAAAGCTCAGCAAATCCTATATTAACGATAAAGGGAAAGAAG
TCCTAGTGCTATGGGGCATTCACCATCCATCTACTAGTGCTGACCAACAAAGTCTCTATC
AGAATGCAGATGCATATGTTTTTGTGGGGACATCAAAATACAGCAAGAAGTTCAAGCCGG
AAATAGCAGTAAGACCTAAAGTGAGGGATCAAGAAGGGAGAATGAACTATTACTGGACAC
TAGTAGAGCCGGGAGACAAAATAACATTCGAAGCAACTGGAAATCTATTGGTACCGAGAT
ATGCATTCGCAATGGAAAGAAATGCTGGATCTGGTATTATCATTTCAGATACACCAGTCC
ACGATTGCAATACAACTTGTCAGACACCCAAGGGTGCTATAAACACCAGCCTCCCATTTC
AGAATATACATCCGATCACAATTGGAAAATGTCCAAAATATGTAAAAAGCACAAAATTGA
GACTGGCCACGGGATTGAGGAATGTCCCGTCTATTCAATCTAGAGGTCTATTTGGGGCCA
TTGCCGGTTTCATTGAAGGGGGGTGGACAGGGATGGTAGATGGATGGTACGGTTATCACC
ATCAAAATGAGCAGGGGTCAGGATATGCAGCCGACCTGAAGAGCACACAGAATGCCATTG
ACAAGATTACTAACAAAGTAAATTCTGTTATTGAAAAGATGAATACACAGTTCACAGCAG
TAGGTAAAGAGTTCAACCACCTGGAAAAAAGAATAGAGAATTTAAATAAAAAAGTTGATG
ATGGTTTCCTGGACATTTGGACTTACAATGCCGAACTGTTGGTTCTATTGGAAAATGAAA
GAACTTTGGACTACCACGATTCAAATGTGAAAAACTTATATGAAAAGGTAAGAAGCCAAT
TAAAAAACAATGCCAAGGAAATTGGAAACGGCTGCTTTGAATTTTACCACAAATGCGATA
ACACGTGCATGGAAAGTGTCAAAAATGGGACTTATGACTACCCAAAATACTCAGAGGAAG
CAAAATTAAACAGAGAAGAAATAGATGGGGTAAAGCTGGAATCAACAAGGATTTACCAGA
TTTTGGCGATCTATTCAACTGTCGCCAGTTCATTGGTACTGGTAGTCTCCCTGGGGGCAA
TCAGTTTCTGGATGTGCTCTAATGGGTCTCTACAGTGTAGAATATGTATTTAA
>CY100002_Rio-Grande_2011.50
--------------------------------ATGAAGGCAATACTAGTAGTTCTGCTAT
ATACATTTGCAACCGCAAATGCAGACACATTATGTATAGGTTATCATGCGAACAATTCAA
CAGACACTGTAGACACAGTACTAGAAAAGAATGTAACAGTAACACACTCTGTTAACCTTC
TAGAAGACAAGCATAACGGGAAACTATGCAAACTAAGAGGGGTAGCCCCATTGCATTTGG
GTAAATGTAACATTGCTGGCTGGATCCTGGGAAATCCAGAGTGTGAATCACTCTCCACAG
CAAGCTCATGGTCCTACATTGTGGAAACATCTAGTTCAGACAATGGAACGTGTTACCCAG
GAGATTTCATCAATTATGAGGAGCTAAGAGAGCAATTGAGCTCAGTGTCATCATTTGAAA
GGTTTGAGATATTCCCCAAGACAAGTTCATGGCCCAATCATGACTCGAACAAAGGTGTAA
CGGCAGCATGTCCTCATGCTGGAGCAAAAAGCTTCTACAAAAATTTAATATGGCTAGTTA
AAAAAGGAAATTCATACCCAAAGCTCAGCAAATCCTACATTAATGATAAAGGGAAAGAAG
TCCTCGTGCTGTGGGGCATTCACCATCCATCTACTACTGCTGACCAACAAAGTCTCTATC
AGAATGCAGATGCATATGTTTTTGTGGGGACATCAAGATACAGCAAGAAGTTCAAGCCGG
AAATAGCAATAAGACCCAAAGTGAGGGATCAAGAAGGGAGAATGAACTATTACTGGACAC
TAGTAGAGCCGGGAGACAAAATAACATTCGAAGCAACTGGAAATCTAGTGGTGCCGAGAT
ATGCATTCGCAATGGAAAGAAATGCTGGATCTGGTATTATCATTTCAGATACACCAGTCC
ACGATTGCAATACAACTTGTCAGACACCCAAGGGTGCCATAAACACCAGCCTCCCATTTC
AGAATATACATCCGATCACAATTGGAAAATGTCCAAAATATGTAAAAAGCACAAAATTGA
GACTGGCCACAGGATTGAGGAATGTCCCGTCTATTCAATCTAGAGGCCTATTTGGGGCCA
TTGCCGGCTTCATTGAAGGGGGGTGGACAGGGATGGTAGATGGATGGTACGGTTATCACC
ATCAAAATGAGCAGGGGTCAGGATATGCAGCCGACCTGAAGAGCACACAGAATGCCATTG
ACAAGATTACTAACAAAGTAAATTCTGTTATTGAAAAGATGAATACACAGTTCACAGCAG
TAGGTAAAGAGTTCAACCACCTGGAAAAAAGAATAGAGAATTTAAATAAAAAAGTTGATG
ATGGTTTCCTGGACATTTGGACTTACAATGCCGAACTGTTGGTTCTATTGGAAAATGAAA
GAACTTTGGACTACCACGATTCAAATGTGAAGAACTTGTATGAAAAGGTAAGAAACCAGT
TAAAAACCAATGCCAAGGAAATTGGAAACGGCTGCTTTGAATTTTACCACAAATGCGATA
ACACGTGCATGGAAAGTGTCAAAAATGGGACTTATGACTACCCAAAATACTCAGAGGAAG
CAAAATTAAACAGAGAAGAAATAGATGGGGTAAAGCTGGAATCAACAAGGATTTACCAGA
TTTTGGCGATCTATTCAACTGTCGCCAGTTCATTGGTACTGGTAGTCTCCCTGGGGGCAA
TCAGTTTCTGGATGTGCTCTAATGGGTCTCTACAGTGTAGAATATGTATTTAA
>CY100004_Rio-Grande_2011.50
AGCAAAAGCAGGGGAAAACAAAAGCAACAAAAATGAAGGCAATACTAGTAGTTCTGCTAT
ATACATTTGCAACCGCAAATGCAGACACATTATGTATAGGTTATCATGCGAACAATTCAA
CAGACACTGTAGACACAGTACTAGAAAAGAATGTAACAGTAACACACTCTGTTAACCTTC
TAGAAGACAAGCATAACGGGAAACTATGCAAACTGAGAGGGGTAGCCCCATTGCATTTGG
GTAAATGTAACATTGCTGGCTGGATCCTGGGAAATCCAGAGTGTGAATCACTCTCCACAG
CAAGCTCATGGTCCTACATTGTGGAAACATCTAGTTCAGACAATGGAACGTGTTACCCAG
GAGATTTCATCAATTATGAAGAGCTAAGAGAGCAATTGAGCTCAGTGTCATCATTTGAAA
GGTTTGAGATATTCCCCAAGACAAGTTCATGGCCCAATCATGACTCGAACAAAGGTGTAA
CGGCAGCATGTCCTCATGCTGGAGCAAAAAGCTTCTACAAAAATTTAATATGGCTAGTTA
AAAAAGGAAATTCATACCCAAAGCTCAGCAAATCCTACATTAACGATAAAGGGAAAGAAG
TCCTCGTGCTATGGGGCATTCACCATCCATCTACTAGTGCTGACCAACAAAGTCTCTATC
AGAATGCAGATGCATATGTTTTTGTGGGGACATCAAAATACAGCAAGAAGTTCAAGCCGG
AAATAGCAGTAAGACCCAAAGTGAGGGATCAAGAAGGGAGAATGAACTATTACTGGACAC
TAGTAGAGCCGGGAGACAAAATAACATTCGAAGCAACTGGAAATCTATTGGTACCGAGAT
ATGCATTCGCAATGGAAAGAAATGCTGGATCTGGTATTATCATTTCAGATACACCAGTCC
ACGATTGCAATACAACTTGTCAGACACCTAAGGGTGCTATAAACACCAGCCTCCCATTTC
AGAATATACATCCGATCACAATTGGAAAATGTCCAAAATATGTAAAAAGCACAAAATTGA
GACTGGCCACAGGATTGAGGAATGTCCCGTCTATTCAATCTAGAGGCCTATTTGGGGCCA
TTGCCGGTTTCATTGAAGGGGGGTGGACAGGGATGGTAGATGGATGGTACGGTTATCACC
ATCAAAATGAGCAGGGGTCAGGATATGCAGCCGACCTGAAGAGCACACAGAATGCCATTG
ACAAGATTACTA------------------------------------------------
------------------------------------------------------------
------------------------------------------------------------
------------------------------------------------------------
------------------------------------------------------------
------------------------------------------------------------
------------------------------------------------------------
------------------------------------------------------------
-----------------------------------------------------
>CY100006_Rio-Grande_2011.50
AGCAAAAGCAGGGGAAAACAAAAGCAACAAAAATGAAGGCAATACTAGTAGTTCTGCTAT
ATACATTTGCAACCGCAAATGCAGACACATTATGTATAGGTTATCATGCGAACAATTCAA
CAGACACTGTAGACACAGTACTAGAAAAGAATGTAACAGTAACACACTCTGTTAACCTTC
TAGAAGACAAGCATAACGGGAAACTATGCAAACTGAGAGGGGTAGCCCCATTGCATTTGG
GTAAATGTAACATTGCTGGCTGGATCCTGGGAAATCCAGAGTGTGAATCACTCTCCACAG
CAAGCTCATGGTCCTACATTGTGGAAACATCTAGTTCAGACAATGGAACGTGTTACCCAG
GAGATTTCATCAATTATGAAGAGCTAAGAGAGCAATTAAGCTCAGTGTCATCATTTGAAA
GGTTTGAGATATTCCCCAAGACAAGTTCATGGCCCAATCATGACTCGAACAAAGGTGTAA
CGGCAGCATGTCCTCATGCTGGAGCAAAAAGCTTCTACAAAAATTTAATATGGCTAGTTA
AAAAAGGAAATTCATACCCAAAGCTCAGCAAATCCTACATTAACGATAAAGGGAAAGAAG
TCCTCGTGCTATGGGGCATTCACCATCCATCTACTAGTGCTGACCAACAAAGTCTCTATC
AGAATGCAGATGCATATGTTTTTGTGGGGACATCAAAATACAGCAAGAAGTTCAAGCCGG
AAATAGCAGTAAGACCCAAAGTGAGGGATCAAGAAGGGAGAATGAACTATTACTGGACAC
TAGTAGAGCCGGGAGACAAAATAACATTCGAAGCAACTGGAAATCTATTGGTACCGAGAT
ATGCATTCGCAATGGAAAGAAATGCTGGATCTGGTATTATCATTTCAGATACACCAGTCC
ACGATTGCAATACAACTTGTCAGACACCTAAGGGTGCTATAAACACCAGCCTCCCCTTTC
------------------------------------------------------------
------------------------------------------------------------
------------------------------------------------------------
------------------------------------------------------------
------------------------------------------------------------
------------------------------------------------------------
------------------------------------------------------------
------------------------------------------------------------
------------------------------------------------------------
------------------------------------------------------------
------------------------------------------------------------
------------------------------------------------------------
-----------------------------------------------------
>CY100008_Rio-Grande_2011.50
-----------------------------AAAATGAAGGCAATACTAGTAGTTCTGCTAT
ATACATTTGCAACCGCAAATGCAGACACATTATGTATAGGTTATCATGCGAACAATTCAA
CAGACACTGTAGACACAGTACTAGAAAAGAATGTAACAGTAACACACTCTGTTAACCTTC
TAGAAGACAAGCATAACGGGAAACTATGCAAACTGAGAGGGGTAGCCCCATTGCATTTGG
GTAAATGTAACATTGCTGGCTGGATCCTGGGAAATCCAGAGTGTGAATCACTCTCCACAG
CAAGCTCATGGTCCTACATTGTGGAAACATCTAGTTCAGACAATGGAACGTGTTACCCAG
GAGATTTCATCAATTATGAAGAGCTAAGAGAGCAATTGAGCTCAGTGTCATCATTTGAAA
GGTTTGAGATATTCCCCAAGACAAGTTCATGGCCCAATCATGACTCGAACAAAGGTGTAA
CGGCAGCATGTCCTCATGCTGGAGCAAAAAGCTTCTACAAAAATTTAATATGGCTAGTTA
AAAAAGGAAATTCATACCCAAAGCTCAGCAAATCCTACATTAACGATAAAGGGAAAGAAG
TCCTCGTGCTATGGGGCATTCACCATCCATCTACTAGTGCTGACCAACAAAGTCTCTATC
AGAATGCAGATGCATATGTTTTTGTGGGGACATCAAAATACAGCAAGAAGTTCAAGCCGG
AAATAGCAGTAAGACCCAAAGTGAGGGATCAAGAAGGGAGAATGAACTATTACTGGACAC
TAGTAGAGCCGGGAGACAAAATAACATTCGAAGCAACTGGAAATCTATTGGTACCGAGAT
ATGCATTCGCAATGGAAAGAAATGCTGGATCTGGTATTATCATTTCAGATACACCAGTCC
ACGATTGCAATACAACTTGTCAGACACCTAAGGGTGCTATAAACACCAGCCTCCC-----
------------------------------------------------------------
------------------------------------------------------------
------------------------------------------------------------
------------------------------------------------------------
------------------------------------------------------------
------------------------------------------------------------
------------------------------------------------------------
------------------------------------------------------------
------------------------------------------------------------
------------------------------------------------------------
------------------------------------------------------------
------------------------------------------------------------
-----------------------------------------------------
>CY100011_Rio-Grande_2011.50
--------------------------------ATGAAGGCAATACTAGTAGTTCTGCTAT
ATACATTTGCAACCGCAAATGCAGACACATTATGTATAGGTTATCATGCGAACAATTCAA
CAGACACTGTAGACACAGTACTAGAAAAGAATGTAACAGTAACACACTCTGTTAACCTTC
TAGAAGACAAGCATAACGGGAAACTATGCAAACTGAGAGGGGTAGCCCCATTGCATTTGG
GTAAATGTAACATTGCTGGCTGGATCCTGGGAAATCCAGAGTGTGAATCACTCTCCACAG
CAAGCTCATGGTCCTACATTGTGGAAACATCTAGTTCAGACAATGGAACGTGTTACCCAG
GAGATTTCATCAATTATGAAGAGCTAAGAGAGCAATTGAGCTCAGTGTCATCATTTGAAA
GGTTTGAGATATTCCCCAAGACAAGTTCATGGCCCAATCATGACTCGAACAAAGGTGTAA
CGGCAGCATGTCCTCATGCTGGAGCAAAAAGCTTCTACAAAAATTTAATATGGCTAGTTA
AAAAAGGAAATTCATACCCAAAGCTCAGCAAATCCTACATTAACGATAAAGGGAAAGAAG
TCCTCGTGCTATGGGGCATTCACCATCCATCTACTAGTGCTGACCAACAAAGTCTCTATC
AGAATGCAGATGCATATGTTTTTGTGGGGACATCAAAATACAGCAAGAAGTTCAAGCCGG
AAATAGCAGTAAGACCCAAAGTGAGGGATCAAGAAGGGAGAATGAACTATTACTGGACAC
TAGTAGAGCCGGGAGACAAAATAACATTCGAAGCAACTG---------------------
------------------------------------------------------------
------------------------------------------------------------
------------------------------------------------------------
------------------------------------------------------------
------------------------------------------------------------
------------------------------------------------------------
------------------------------------------------------------
------------------------------------------------------------
------------------------------------------------------------
------------------------------------------------------------
------------------------------------------------------------
------------------------------------------------------------
------------------------------------------------------------
------------------------------------------------------------
-----------------------------------------------------
>CY100012_Rio-Grande_2011.50
AGCAAAAGCAGGGGAAAACAAAAGCAACAAAAATGAAGGCAATACTAGTAGTTCTGCTAT
ATACATTTGCAACCGCAAATGCAGACACATTATGTATAGGTTATCATGCGAACAATTCAA
CAGACACTGTAGACACAGTACTAGAAAAGAATGTAACAGTAACACACTCTGTTAACCTTC
TAGAAGACAAGCATAACGGGAAACTATGCAAACTAAGAGGGGTAGCCCCATTGCATTTGG
GTAAATGTAACATTGCTGGCTGGATCCTGGGAAATCCAGAGTGTGAATCACTCTCCACAG
CAAGCTCATGGTCCTACATTGTGGAAACATCTAGTTCAGACAATGGAACGTGTTACCCAG
GAGATTTCATCAATTATGAGGAGCTAAGAGAGCAATTGAGCTCAGTGTCATCATTTGAAA
GGTTTGAGATATTCCCCAAGACAAGTTCATGGCCCAATCATGACTCGAACAAAGGTGTAA
CGGCAGCATGTCCTCATGCTGGAGCAAAAAGCTTCTACAAAAATTTAATATGGCTAGTTA
AAAAAGGAAATTCATACCCAAAGCTCAGCAAATCCTACATTAATGATAAAGGGAAAGAAG
TCCTCGTGCTGTGGGGCATTCACCATCCATCTACTACTGCTKACCAACAAAGTCTCTATC
AGAATGCAGATGCATATGTTTTTGTGGGGACATCAAGATACAGCAAGAAGTTCAAGCCGG
AAATAGCAATAAGACCCAAAGTGAGGGATCAAGAAGGGAGAATGAACTATTACTGGACAC
TAGTAGAGCCGGGAGACAAAATAACATTCGAAGCAACTGGAAATCTAGTGGTGCCGAGAT
ATGCATTCGCAATGGAAAGAAATGCTGGATCTGGTATTATCATTTCAGATACACCAGTCC
ACGATTGCAATACAACTTGTCAGACACCCAAGGGTGCCATAAACACCAGCCTCCCATTTC
------------------------------------------------------------
------------------------------------------------------------
------------------------------------------------------------
------------------------------------------------------------
------------------------------------------------------------
------------------------------------------------------------
------------------------------------------------------------
------------------------------------------------------------
------------------------------------------------------------
------------------------------------------------------------
------------------------------------------------------------
------------------------------------------------------------
-----------------------------------------------------
>CY100013_Rio-Grande_2011.50
AGCAAAAGCAGGGGAAAACAAAAGCAACAAAAATGAAGGCAATACTAGTAGTTCTGCTAT
ATACATTTGCAACCGCAAATGCAGACACATTATGTATAGGTTATCATGCGAACAATTCAA
CAGACACTGTAGACACAGTACTAGAAAAGAATGTAACAGTAACACACTCTATTAACCTTC
TAGAAGACAAGCATAACGGGAAACTATGCAAACTGAGAGGGGTAGCCCCATTGCATTTGG
GTAAATGTAACATTGCTGGCTGGATCCTGGGAAATCCAGAGTGTGAATCACTCTCCACAG
CAAGCTCATGGTCCTACATTGTGGAAACATCTAGTTCAGACAATGGAACGTGTTACCCAG
GAGATTTCATCAATTATGAAGAGCTAAGAGAGCAATTGAGCTCAGTGTCATCATTTGAAA
GGTTTGAGATATTCCCAAAGACAAGTTCATGGCCCAATCATGACTCGAACAAAGGTGTAA
CGGCAGCATGTCCTCATGCTGGAGCAAAAAGCTTCTACAAAAATTTAATATGGCTAGTTA
AAAAAGGAAATTCATACCCAAAGCTCAGCAAATCCTATATTAACGATAAAGGGAAAGAAG
TCCTAGTGCTATGGGGCATTCACCATCCATCTACTAGTGCTGACCAACAAAGTCTCTATC
AGAATGCAGATGCATATGTTTTTGTGGGGACATCAAAATACAGCAAGAAGTTCAAGCCGG
AAATAGCAGTAAGACCTAAAGTGAGGGGTCAAGAAGGGAGAATGAACTATTACTGGACAC
TAGTAGAGCCGGGAGACAAAATAACATTCGAAGCAACTGGAAATCTATTGGTACCGAGAT
ATGCATTCGCAATGGAAAGAAATGCTGGATCTGGTATTATCATTTCAGATACACCAGTCC
ACGATTGCAATACAACTTGTCAGACACCCAAGGGTGCTATAAACACCAGCCTCCCCTTTC
------------------------------------------------------------
------------------------------------------------------------
------------------------------------------------------------
------------------------------------------------------------
------------------------------------------------------------
------------------------------------------------------------
------------------------------------------------------------
------------------------------------------------------------
------------------------------------------------------------
------------------------------------------------------------
------------------------------------------------------------
------------------------------------------------------------
-----------------------------------------------------
>CY100014_Rio-Grande_2011.50
AGCAAAAGCAGGGGAAAACAAAAGCAACAAAAATGAAGGCAATACTAGTAGTTCTGCTAT
ATACATTTGCAACCGCAAATGCAGACACATTATGTATAGGTTATCATGCGAACAATTCAA
CAGACACTGTAGACACAGTACTAGAAAAGAATGTAACAGTAACACACTCTGTTAACCTTC
TAGAAGACAAGCATAACGGGAAACTATGCAAACTGAGAGGGGTAGCCCCATTGCATTTGG
GTAAATGTAACATTGCTGGCTGGATCCTGGGAAATCCAGAGTGTGAATCACTCTCCACAG
CAAGCTCATGGTCCTACATTGTGGAAACATCTAGTTCAGACAATGGAACGTGTTACCCAG
GAGATTTCATCAATTATGAAGAGCTAAGAGAGCAATTGAGCTCAGTGTCATCATTTGAAA
GGTTTGAGATATTCCCCAAGACAAGTTCRTGGCCCAATCATGACTCGAACAAAGGTGTAA
CGGCAGCATGTCCTCATGCTGGAGCAAAAAGCTTCTACAAAAATTTAATATGGCTAGTTA
AAAAAGGAAATTCATACCCAAAGCTCAGCAAATCCTACATTAACGATAAAGGGAAAGAAG
TCCTCGTGCTATGGGGCATTCACCATCCATCTACTAGTGCTGACCAACAAAGTCTCTATC
AGAATGCAGATGCATATGTTTTTGTGGGGACATCAAAATACAGCAAGAAGTTCAAGCCGG
AAATAGCAGTAAGACCCAAAGTGAGGGATCAAGAAGGGAGAATGAACTATTACTGGACAC
TAGTAGAGCCGGGAGACAAAATAACATTCGAAGCAACTGGAAATCTATTGGTACCGAGAT
ATGCATTCGCAATGGAAAGAAATGCTGGATCTGGTATTATCATTTCAGATACACCAATCC
ACGATTGCAATACAACTTGTCAGAC-----------------------------------
------------------------------------------------------------
------------------------------------------------------------
------------------------------------------------------------
------------------------------------------------------------
------------------------------------------------------------
------------------------------------------------------------
------------------------------------------------------------
------------------------------------------------------------
------------------------------------------------------------
------------------------------------------------------------
------------------------------------------------------------
------------------------------------------------------------
-----------------------------------------------------
>CY100015_Rio-Grande_2011.50
AGCAAAAGCAGGGGAAAACAAAAGCAACAAAAATGAAGGCAATACTAGTAGTTCTGCTAT
ATACATTTGCAACCGCAAATGCAGACACATTATGTATAGGTTATCATGCGAACAATTCAA
CAGACACTGTAGACACAGTACTAGAAAAGAATGTAACAGTAACACACTCTGTTAACCTTC
TAGAAGACAAGCATAACGGGAAACTATGCAAACTGAGAGGGGTAGCCCCATTGCATTTGG
GTAAATGTAACATTGCTGGATGGATCCTGGGAAATCCAGAGTGTGAATCACTCTCCACAG
CAAGCTCATGGTCCTACATTGTGGAAACATCTAGTTCAGACAATGGAACGTGTTACCCAG
GAGATTTCATCAATTATGAAGAGCTAAGAGAGCAATTGAGCTCAGTGTCATCATTTGAAA
GGTTTGAGATATTCCCCAAGACAAGTTCATGGCCCAATCATGACTCGAACAAAGGTGTAA
CGGCAGCATGTCCTCATGCTGGAGCAAAAAGCTTCTACAAAAATTTAATATGGCTAGTTA
AAAAAGGAAATTCATACCCAAAGCTCAGCAAATCCTACATTAACGATAAAGGGAAAGAAG
TCCTCGTGCTATGGGGCATTCACCATCCATCTACTAGTGCTGACCAACAAAGTCTCTATC
AGAATGCAGATGCATATGTTTTTGTGGGGACATCAAAATACAGCAAGAAGTTCAAGCCGG
AAATAGCAGTAAGACCCAAAGTGAGGGATCAAGAAGGGAGAATGAACTATTACTGGACAC
TAGTAGAGCCGGGAGACAAAATAACATTCGAAGCAACTGGAAATCTATTGGTACCGAGAT
ATGCATTCGCAATGGAAAGAAATGCTGGATCTGGTATTATCATTTCAGATACACCAATCC
ACGATTGCAATACAAC--------------------------------------------
------------------------------------------------------------
------------------------------------------------------------
------------------------------------------------------------
------------------------------------------------------------
------------------------------------------------------------
------------------------------------------------------------
------------------------------------------------------------
------------------------------------------------------------
------------------------------------------------------------
------------------------------------------------------------
------------------------------------------------------------
------------------------------------------------------------
-----------------------------------------------------
>CY100016_Rio-Grande_2011.50
AGCAAAAGCAGGGGAAAACAAAAGCAACAAAAATGAAGGCAATACTAGTAGTTCTGCTAT
ATACATTTGCAACCGCAAATGCAGACACATTATGTATAGGTTATCATGCGAACAATTCAA
CAGACACTGTAGACACAGTACTAGAAAAGAATGTAACAGTAACACACTCTGTTAACCTTC
TAGAAGACAAGCATAACGGGAAACTATGCAAACTGAGAGGGGTAGCCCCATTGCATTTGG
GTAAATGTAACATTGCTGGCTGGATCCTGGGAAATCCAGAGTGTGAATCACTCTCCACAG
CAAGCTCATGGTCCTACATTGTGGAAACATCTAGTTCAGACAATGGAACGTGTTACCCAG
GAGATTTCATCAATTATGAAGAGCTAAGAGAGCAATTGAGCTCAGTGTCATCATTTGAAA
GGTTTGAGATATTCCCCAAGACAAGTTCATGGCCCAATCATGACTCGAACAAAGGTGTAA
CGGCAGCATGTCCTCATGCTGGAGCAAAAAGCTTCTACAAAAATTTAATATGGCTAGTTA
AAAAAGGAAATTCATACCCAAAGCTCAGCAAATCCTACATTAACGATAAAGGGAAAGAAG
TCCTCGTGCTATGGGGCATTCACCATCCATCTACTAGTGCTGACCAACAAAGTCTCTATC
AGAATGCAGATGCATATGTTTTTGTGGGGACATCAAAATACAGCAAGAAGTTCAAGCCGG
AAATAGCAGTAAGACCCAAAGTGAGGGATCAAGAAGGGAGAATGAACTATTACTGGACAC
TAGTAGAGCCGGGAGACAAAATAACATTCGAAGCAACTGGAAATCTATTGGTACCGAGAT
ATGCATTCGCAATGGAAAGAAATGCTGGATCTGGTATTATCATTTCAGATACACCAATCC
ACGATTGCAATACAACTTGTCAGACACCTAAGGGTGCTATAAACACCA------------
------------------------------------------------------------
------------------------------------------------------------
------------------------------------------------------------
------------------------------------------------------------
------------------------------------------------------------
------------------------------------------------------------
------------------------------------------------------------
------------------------------------------------------------
------------------------------------------------------------
------------------------------------------------------------
------------------------------------------------------------
------------------------------------------------------------
-----------------------------------------------------
>CY100017_Rio-Grande_2011.50
AGCAAAAGCAGGGGAAAACAAAAGCAACAAAAATGAAGGCAATACTAGTAGTTCTGCTAT
ATACATTTGCAACCGCAAATGCAGACACATTATGTATAGGTTATCATGCGAACAATTCAA
CAGACACTGTAGACACAGTACTAGAAAAGAATGTAACAGTAACACACTCTGTTAACCTTC
TAGAAGACAAGCATAACGGGAAACTATGCAAACTGAGAGGGGTAGCCCCATTGCATTTGG
GTAAATGTAACATTGCTGGCTGGATCCTGGGAAATCCAGAGTGTGAATCACTCTCCACAG
CAAGCTCATGGTCCTACATTGTGGAAACATCTAGTTCAGACAATGGAACGTGTTACCCAG
GAGATTTCATCAATTATGAAGAGCTAAGAGAGCAATTGAGCTCAGTGTCATCATTTGAAA
GGTTTGAGATATTCCCCAAGACAAGTTCATGGCCCAATCATGACTCGAACAAAGGTGTAA
CGGCAGCATGTCCTCATGCTGGAGCAAAAAGCTTCTACAAAAATTTAATATGGCTAGTTA
AAAAAGGAAATTCATACCCAAAGCTCAGCAAATCCTACATTAACGATAAAGGGAAAGAAG
TCCTCGTGCTATGGGGCATTCACCATCCATCTACTAGTGCTGACCAACAAAGTCTCTATC
AGAATGCAGATGCATATGTTTTTGTGGGGACATCAAAATACAGCAAGAAGTTCAAGCCGG
AAATAGCAGTAAGACCCAAAGTGAGGGATCAAGAAGGGAGAATGAACTATTACTGGACAC
TAGTAGAGCCGGGAGACAAAATAACATTCGAAGCAACTGGAAATCTATTGGTACCGAGAT
ATGCATTCGCAATGGAAAGAAATGCTGGATCTGGTATTATCATTTCAGATACACCAATCC
ACGATTGCAATACAACTTGTCAGACACCTAAGGGAGCTATAAACACCAGCCTCCCCTTTC
GG----------------------------------------------------------
------------------------------------------------------------
------------------------------------------------------------
------------------------------------------------------------
------------------------------------------------------------
------------------------------------------------------------
------------------------------------------------------------
------------------------------------------------------------
------------------------------------------------------------
------------------------------------------------------------
------------------------------------------------------------
------------------------------------------------------------
-----------------------------------------------------
>CY100018_Rio-Grande_2011.50
AGCAAAAGCAGGGGAAAACAAAAGCAACAAAAATGAAGGCAATACTAGTAGTTCTGCTAT
ATACATTTGCAACCGCAAATGCAGACACATTATGTATAGGTTATCATGCGAACAATTCAA
CAGACACTGTAGACACAGTACTAGAAAAGAATGTAACAGTAACACACTCTGTTAACCTTC
TAGAAGACAAGCATAACGGGAAACTATGCAAACTGAGAGGGGTAGCCCCATTGCATTTAG
GTAAATGTAACATTGCTGGCTGGATCCTGGGAAATCCAGAGTGTGAATCACTCTCCACAG
CAAGCTCATGGTCCTACATTGTGGAAACATCTAGTTCAGACAATGGAACGTGTTACCCAG
GAGATTTCATCAATTATGAAGAGCTAAGAGAGCAATTAAGCTCAGTGTCATCATTTGAAA
GGTTTGAGATATTCCCCAAGACAAGTTCATGGCCCAATCATGACTCAAACAAAGGTGTAA
CGGCAGCATGTCCTCATGCTGGAGCAAAAAGCTTCTACAAAAATTTAATATGGCTAGTTA
AAAAAGGAAATTCATACCCAAAGCTCAGCAAATCCTACATTAACGATAAAGGGAAAGAAG
TCCTCGTGCTATGGGGCATTCACCATCCATCTACTAGTGCTGACCAACAAAGTCTCTATC
AGAATGCAGATGCATATGTTTTTGTGGGGACATCAAAATACAGCAAGAAGTTCAAGCCGG
AAATAGCAGTAAGACCCAAAGTGAGGGATCAAGAAGGGAGAATGAACTATTACTGGACAC
TAGTAGAGCCGGGAGACAAAATAACATTCGAAGCAACTGGAAATCTATTGGTACCGAGAT
ATGCATTCGCAATGGAAAGAAATGCTGGATCTGGTATTATCATTTCAGATACACCAGTCA
ACGATTGCAATACAA---------------------------------------------
------------------------------------------------------------
------------------------------------------------------------
------------------------------------------------------------
------------------------------------------------------------
------------------------------------------------------------
------------------------------------------------------------
------------------------------------------------------------
------------------------------------------------------------
------------------------------------------------------------
------------------------------------------------------------
------------------------------------------------------------
------------------------------------------------------------
-----------------------------------------------------
>CY100019_Rio-Grande_2011.50
AGCAAAAGCAGGGGAAAACAAAAGCAACAAAAATGAAGGCAATACTAGTAGTTCTGCTAT
ATACATTTGCAACCGCAAATGCAGACACATTATGTATAGGTTATCATGCGAACAATTCAA
CAGACACTGTAGACACAGTACTAGAAAAGAATGTAACAGTAACACACTCTGTTAACCTTC
TAGAAGACAAGCATAACGGGAAACTATGCAAACTAAGAGGGGTAGCCCCATTGCATTTGG
GTAAATGTAACATTGCTGGCTGGATCCTGGGAAATCCAGAGTGTGAATCACTCTCCACAG
CAAGCTCATGGTCCTACATTGTGGAAACATCTAGTTCAGACAATGGAACGTGTTACCCAG
GAGATTTCATCAATTATGAGGAGCTAAGAGAGCAATTGAGCTCAGTGTCATCATTTGAAA
GGTTTGAGATATTCCCCAAGACAAGTTCATGGCCCAATCATGACTCGAACAAAGGTGTAA
CGGCAGCATGTCCTCATGCTGGAGCAAAAAGCTTCTACAAAAATTTAATATGGCTAGTTA
AAAAAGGAAATTCATACCCAAAGCTCAGCAAATCCTACATTAATGATAAAGGGAAAGAAG
TCCTCGTGCTGTGGGGCATTCACCATCCATCTACTACTGCTGACCAACAAAGTCTCTATC
AGAATGCAGATGCATATGTTTTTGTGGGGACATCAAGATACAGCAAGAAGTTCAAGCCGG
AAATAGCAATAAGACCCAAAGTGAGGGATCAAGAAGGGAGAATGAACTATTACTGGACAC
TAGTAGAGCCGGGAGACAAAATAACATTCGAAGCAACTGGAAATCTAGTGGTGCCGAGAT
ATGCATTCGCAATGGAAAGAAATGCTGGATCTGGTATTATCATTTCAGATACACCAGTCC
ACGATTGCAATACAACTTGTCAGACACCCAAGGGTGCCATAAACACCAGCCTCCCATTTC
AGAATATACATCCGATCACAATTGGAAAATGTCCAAAATATGTAAAAAGCACAAAATTGA
GACTGGCCACAGGATTGAGGAATGTCCCGTCTATTCAATCTAGAGGCCTATTTGGGGCCA
TTGCCGGCTTCATTGAAGGGGGGTGGACAGGGATGGTAGATGGATGGTACGGTTATCACC
ATCAAAATGAGCAGGGGTCAGGATATGCAGCCGACCTGAAGAGCACACAGAATGCCATTG
ACAAGATTACTAA-----------------------------------------------
------------------------------------------------------------
------------------------------------------------------------
------------------------------------------------------------
------------------------------------------------------------
------------------------------------------------------------
------------------------------------------------------------
------------------------------------------------------------
-----------------------------------------------------
>CY100021_Rio-Grande_2011.50
AGCAAAAGCAGGGGAAAACAAAAGCAACAAAAATGAAGGCAATACTAGTAGTTCTGCTAT
ATACATTTGCAACCGCAAATGCAGACACATTATGTATAGGTTATCATGCGAACAATTCAA
CAGACACTGTAGACACAGTACTAGAAAAGAATGTAACAGTAACACACTCTGTTAACCTTC
TAGAAGACAAGCATAACGGGAAACTATGCAAACTGAGAGGGGTAGCCCCATTGCATTTAG
GTAAATGTAACATTGCTGGCTGGATCCTGGGAAATCCAGAGTGTGAATCACTCTCCACAG
CAAGCTCATGGTCCTACATTGTGGAAACATCTAGTTCAGACAATGGAACGTGTTACCCAG
GAGATTTCATCAATTATGAAGAGCTAAGAGAGCAATTGAGCTCAGTGTCATCATTTGAAA
GGTTTGAGATATTCCCCAAGACAAGTTCATGGCCCAATCATGACTCGAACAAAGGTGTAA
CGGCAGCATGTCCTCATGCTGGAGCAAAAAGCTTCTACAAAAATTTAATATGGCTAGTTA
AAAAAGGAAATTCATACCCAAAGCTCAGCAAATCCTACATTAACGATAAAGGGAAAGAAG
TCCTCGTGCTATGGGGCATTCACCATCCATCTACTAGTGCTGACCAACAAAGTCTCTATC
AGAATGCAGATGCATATGTTTTTGTGGGGACATCAAAATACAGCAAGAAGTTCAAGCCGG
AAATAGCAGTAAGACCCAAAGTGAGGGATCAAGAAGGGAGAATGAACTATTACTGGACAC
TAGTAGAGCCGGGAGACAAAATAACATTCGAAGCAACTGGAAATCTATTGGTACCGAGAT
ATGCATTCGCAATGGAAAGAAATGCTGGATCTGGTATTATCATTTCAGATACACCAGTCC
ACGATTGCAATACAACATGTCAGACACCTAAGGGTGCTATAAACACCAGCCTCCCATTTC
AGAATATACATCCGATCACAATTGGAAAATGTCCAAAATATGTAAAAAGCACAAAATTGA
GGCTGGCCACAGGATTGAGGAATGTCCCGTCTATTCAATCTAGAGGCCTATTTGGGGCCA
TTGCCGGTTTCATTGAAGGGGGGTGGACAGGGATGGTAGATGGATGGTACGGTTATCACC
ATCAAAATGAGCAGGGGTCAGGATATGCAGCCGACCTGAAGAGCACACAGAATGCCATTG
ACAAGATTACTAA-----------------------------------------------
------------------------------------------------------------
------------------------------------------------------------
------------------------------------------------------------
------------------------------------------------------------
------------------------------------------------------------
------------------------------------------------------------
------------------------------------------------------------
-----------------------------------------------------
>CY100022_Rio-Grande_2011.50
AGCAAAAGCAGGGGAAAACAAAAGCAACAAAAATGAAGGCAATACTAGTAGTTCTGCTAT
ATACATTTGCAACCGCAAATGCAGACACATTATGTATAGGTTATCATGCGAACAATTCAA
CAGACACTGTAGACACAGTACTAGAAAAGAATGTAACAGTAACACACTCTGTTAACCTTC
TAGAAGACAAGCATAACGGGAAACTATGCAAACTGAGAGGGGTAGCCCCATTGCATTTGG
GTAAATGTAACATTGCTGGCTGGATCCTGGGAAATCCAGAGTGTGAATCACTCTCCACAG
CAAGCTCATGGTCCTACATTGTGGAAACATCTAGTTCAGACAATGGAACGTGTTACCCAG
GAGATTTCATCAATTATGAAGAGCTAAGAGAGCAATTGAGCTCAGTGTCATCATTTGAAA
GGTTTGAGATATTCCCCAAGACAAGTTCATGGCCCAATCATGACTCGAACAAAGGTGTAA
CGGCAGCATGTCCTCATGCTGGAGCAAAAAGCTTCTACAAAAATTTAATATGGCTAGTTA
AAAAAGGAAATTCATACCCAAAGCTCAGCAAATCCTACATTAACGATAAAGGGAAAGAAG
TCCTCGTGCTATGGGGCATTCACCATCCATCTACTAGTGCTGACCAACAAAGTCTCTATC
AGAATGCAGATGCATATGTTTTTGTGGGGACATCAAAATACAGCAAGAAGTTCAAGCCGG
AAATAGCAGTAAGACCCAAAGTGAGGGATCAAGAAGGGAGAATGAACTATTACTGGACAC
TAGTAGAGCCGGGAGACAAAATAACATTCGAAGCAACTGGAAATCTATTGGTACCGAGAT
ATGCATTCGCAATGGAAAGAAATGCTGGATCTGGTATTATCATTTCAGATACACCAGTCC
ACGATTGCAATACAACTTGTCAGACACCTAAGGGTGCTATAAACACCAGCCTCCCCTTTC
GGCA--------------------------------------------------------
------------------------------------------------------------
------------------------------------------------------------
------------------------------------------------------------
------------------------------------------------------------
------------------------------------------------------------
------------------------------------------------------------
------------------------------------------------------------
------------------------------------------------------------
------------------------------------------------------------
------------------------------------------------------------
------------------------------------------------------------
-----------------------------------------------------
>CY100024_Rio-Grande_2011.50
AGCAAAAGCAGGGGAAAACAAAAGCAACAAAAATGAAGGCAATACTAGTAGTTCTGCTAT
ATACATTTGCAACCGCAAATGCAGACACATTATGTATAGGTTATCATGCGAACAATTCAA
CAGACACTGTAGACACAGTACTAGAAAAGAATGTAACAGTAACACACTCTGTTAACCTTC
TAGAAGACAAGCATAACGGGAAACTATGCAAACTGAGAGGGGTAGCCCCATTGCATTTAG
GTAAATGTAACATTGCTGGCTGGATCCTGGGAAATCCAGAGTGTGAATCACTCTCCACAG
CAAGCTCATGGTCCTACATTGTGGAAACATCTAGTTCAGACAATGGAACGTGTTACCCAG
GAGATTTCATCAATTATGAAGAGCTAAGAGAGCAATTAAGCTCAGTGTCATCATTTGAAA
GGTTTGAGATATTCCCCAAGACAAGTTCATGGCCCAATCATGACTCGAACAAAGGTGTAA
CGGCAGCATGTCCTCATGCTGGAGCAAAAAGCTTCTACAAAAATTTAATATGGCTAGTTA
AAAAAGGAAATTCATACCCAAAGCTCAGCAAATCCTACATTAACGATAAAGGGAAAGAAG
TCCTCGTGCTATGGGGCATTCACCATCCATCTACTAGTGCTGACCAACAAAGTCTCTATC
AGAATGCAGATGCATATGTTTTTGTGGGGACATCAAAATACAGCAAGAAGTTCAAGCCGG
AAATAGCAGTAAGACCCAAAGTGAGGGATCAAGAAGGGAGAATGAACTATTACTGGACAC
TAGTAGAGCCGGGAGACAAAATAACATTCGAAGCAACTGGAAATCTATTGGTACCGAGAT
ATGCATTCGCAATGGAAAGAAATGCTGGATCTGGTATTATCATTTCAGATACACCAGTCA
ACGATTGCAATACAACTTGTCAGACACCTAAGGGTG------------------------
------------------------------------------------------------
------------------------------------------------------------
------------------------------------------------------------
------------------------------------------------------------
------------------------------------------------------------
------------------------------------------------------------
------------------------------------------------------------
------------------------------------------------------------
------------------------------------------------------------
------------------------------------------------------------
------------------------------------------------------------
------------------------------------------------------------
-----------------------------------------------------
>CY100028_Rio-Grande_2011.50
AGCAAAAGCAGGGGAAAACAAAAGCAACAAAAATGAAGGCAATACTAGTAGTTCTGCTAT
ATACATTTGCAACCGCAAATGCAGACACATTATGTATAGGTTATCATGCGAACAATTCAA
CAGACACTGTAGACACAGTACTAGAAAAGAATGTAACAGTAACACACTCTGTTAACCTTC
TAGAAGACAAGCATAACGGGAAACTATGCAAACTGAGAGGGGTAGCCCCATTGCATTTGG
GTAAATGTAACATTGCTGGCTGGATCCTGGGAAATCCAGAGTGTGAATCACTCTCCACAG
CAAGCTCATGGTCCTACATTGTGGAAACATCTAGTTCAGACAATGGAACGTGTTACCCAG
GAGATTTCATCAATTATGAAGAGCTAAGAGAGCAATTGAGCTCAGTGTCATCATTTGAAA
GGTTTGAGATATTCCCCAAGACAAGTTCRTGGCCCAATCATGACTCGAACAAAGGTGTAA
CGGCAGCATGTCCTCATGCTGGAGCAAAAAGCTTCTACAAAAATTTAATATGGCTAGTTA
AAAAAGGAAATTCATACCCAAAGCTCAGCAAATCCTACATTAACGATAAAGGGAAAGAAG
TCCTCGTGCTATGGGGCATTCACCATCCATCTACTAGTGCTGACCAACAAAGTCTCTATC
AGAATGCAGATGCATATGTTTTTGTGGGGACATCAAAATACAGCAAGAAGTTCAAGCCGG
AAATAGCAGTAAGACCCAAAGTGAGGGATCAAGAAGGGAGAATGAACTATTACTGGACAC
TAGTAGAGCCGGGAGACAAAATAACATTCGAAGCAACTGGAAATCTATTGGTACCGAGAT
ATGCATTCGCAATGGAAAGAAATGCTGGATCTGGTATTATCATTTCAGATACACCAGTCC
ACGATTGCAATACAACTTGTCAGACACCTAAGGGTGCTATAAACACCAGCCTCCCATTTC
AGAATATACATCCGATCACAATTGGAAAATGTCCAAAATATGTAAAAAGCACAAAATTGA
GACTGGCCACAGGATTGAGGAATGTCCCGTCTATTCAATCTAGAGGCCTATTTGGGGCCA
TTGCCGGTTTCATTGAAGGGGGGTGGACAGGGATGGTAGATGGATGGTACGGTTATCACC
ATCAAAATGAGCAGGGGTCAGGATATGCAGCCGACCTGAAGAGCACACAGAATGCCATTG
ACAAGATTACTAA-----------------------------------------------
------------------------------------------------------------
------------------------------------------------------------
------------------------------------------------------------
------------------------------------------------------------
------------------------------------------------------------
------------------------------------------------------------
------------------------------------------------------------
-----------------------------------------------------
