# Supplementary material for: Inferring influenza global transmission networks without complete phylogenetic information
Source: Evol Appl. 2014 Jan 2;7(3):403–12. doi: 10.1111/eva.12138 (PMC3962300; doi:10.1111/eva.12138)
Supplement: Supplementary file 2 — Table S1. Correlation of the timing of m diversity peaks between regions by subtypes. Table S2. Connectivity analysis of the five regions in terms of genetic diversity ν. Table S3. Connectivity analysis of the five regions in terms of nucleotide diversity π. [file eva0007-0403-sd2.bz2 › data/southamerica/h1/2010/s4/data.aln]

>CY090051_Ecuador_2011.00
GGGAAAACAAAAGCAACAAAAATGAAGGCAATACTAGTAGTTCTGCTATATACATTTGCA
ACCGCAAATGCAGACACATTATGTATAGGTTATCATGCGAACAATTCAACAGACACTGTA
GACACAGTACTAGAAAAGAATGTAACAGTAACACATTCTGTTGACCTTCTAGAAGACAAG
CATAACGGGAAACTATGCAAACTAAGAGGGGTAGCCCCATTGCATTTAGGTAAATGTAAC
ATTGCTGGCTGGATCCTGGGAAATCCAGAGTGTGAATCACTCTCCACAGCAAGCTCATGG
TCCTACATTGTGGAAACATCTAGTTCAGACAATGGAACGTGTTACCCAGGAGATTTCATC
GATTATGAGGAGCTAAGAGAGCAATTGAGCTCAGTGTCATCATTTGAAAGGTTTGAAATA
TTCCCCAAGACAAGTTCATGGCCCAATCATGACTCGAACAAAGGTGTAACGGCAGCATGT
CCACATGCTGGAACAAAAAGCTTCTACAACAATTTAATATGGCTAGTTAAAAAAGGAAAT
TCATACCCAAAGCTCAACAAATCCTACATTAATGATAAAGGGAAAGAAGTCCTCGTGCTA
TGGGGCATTCACCATCCATCTACTAGTACTGACCAACAAAGTCTCTATCAGAATGCAGAT
GCATATGTTTTTGTGGGGACATCAAGATACAGCAAGAAGTTTAAGCCGGAAATAGCAATA
AGACCCAAAGTGAGGAATCAAGAAGGGAGAATGAACTATTACTGGACACTAGTAGAGCCG
GGAGACAAAATAACATTCGAAGCAACTGGAAATCTAGTGGTACCGAGATATGCATTCGCA
ATGGAAAGAAATGCTGGATCTGGTATTATCATTTCAGATACACCAGTCCACGATTGCAAT
ACAACTTGTCAGACACCCAAGGGGGCTATAAACACCAGCCTCCCATTTCAGAATATACAT
CCGATCACAATTGGAAAGTGTCCAAAATATGTAAAAAGCACAAAATTGAGACTGGCCACA
GGATTGAGGAATGTCCCGTCTATTCAATCTAGAGGCCTATTTGGGGCCATTGCCGGTTTC
ATTGAAGGGGGGTGGACAGGAATGGTAGATGGATGGTACGGTTATCACCATCAAAATGAG
CAGGGGTCAGGATATGCAGCCGACCTGAAGAGCACACAGAATGCCATTGACGAGATTACT
AACAAAGTAAATTCTGTTATTGAAAAGATGAATACGCAGTTCACAGCAGTAGGCAAAGAG
TTCAACCACCTGGAAAAAAGAATAGAGAATTTAAATAAAAAAGTTGATGATGGTTTCCTG
GACATTTGGACTTACAATGCCGAACTGTTGGTTCTATTGGAAAATGAAAGAACTTTGGAC
TACCACGATTCAAATGTGAAGAACTTATATGAAAAGGTAAGAAGCCAGTTAAAAAACAAT
GCCAAGGAAATTGGAAACGGCTGCTTTGAATTTTACCACAAATGCGATAACACGTGCATG
GAAAGTGTCAAAAATGGGACTTATGACTACCCAAAATACTCAGAGGAAGCAAAATTAAAC
AGAGAAGAAATAGATGGGGTAAAGCTGGAATCAACAAGGATTTACCAGATTTTGGCGATC
TATTCAACTGTCGCCAGTTCATTGGTACTGGTAGTCTCCCTGGGGGCAATCAGTTTCTGG
ATGTGCTCTAATGGGTCTCTACAGTGTAGAATATGTATT
>CY090052_Ecuador_2011.00
GGGAAAACAAAAGCAACAAAAATGAAGGCAATACTAGTAGTTCTGCTATATACATTTGCA
ACCGCAAATGCAGACACATTATGTATAGGTTATCATGCGAACAATTCAACAGACACTGTA
GACACAGTACTAGAAAAGAATGTAACAGTAACACATTCTGTTGACCTTCTAGAAGACAAG
CATAACGGGAAACTATGCAAACTAAGAGGGGTAGCCCCATTGCATTTAGGTAAATGTAAC
ATTGCTGGCTGGATCCTGGGAAATCCAGAGTGTGAATCACTCTCCACAGCAAGCTCATGG
TCCTACATTGTGGAAACATCTAGTTCAGACAATGGAACGTGTTACCCAGGAGATTTCATC
GATTATGAGGAGCTAAGAGAGCAATTGAGCTCAGTGTCATCATTTGAAAGGTTTGAAATA
TTCCCCAAGACAAGTTCATGGCCCAATCATGACTCGAACAAAGGTGTAACGGCAGCATGT
CCACATGCTGGAGCAAAAAGCTTCTACAACAATTTAATATGGCTAGTTAAAAAAGGAAAT
TCATACCCAAAGCTCAACAAATCCTACATTAATGATAAAGGGAAAGAAGTCCTCGTGCTA
TGGGGCATTCACCATCCATCTACTAGTACTGACCAACAAAGTCTCTATCAGAATGCAGAT
GCATATGTTTTTGTGGGGACATCAAGATACAGCAAGAAGTTTAAGCCGGAAATAGCAATA
AGACCCAAAGTGAGGGATCAAGAAGGGAGAATGAACTATTACTGGACACTAGTAGAGCCG
GGAGACAAAATAACATTCGAAGCAACTGGAAATCTAGTGGTACCGAGATATGCATTCGCA
ATGGAAAGAAATGCTGGATCTGGTATTATCATTTCAGATACACCAGTCCACGATTGCAAT
ACAACTTGTCAGACACCCAAGGGGGCTATAAACACCAGCCTCCCATTTCAGAATATACAT
CCGATCACAATTGGAAAGTGTCCAAAATATGTAAAAAGCACAAAATTGAGACTGGCCACA
GGATTGAGGAATGTCCCGTCTATTCAATCTAGAGGCCTATTTGGGGCCATTGCCGGTTTC
ATTGAAGGGGGGTGGACAGGAATGGTAGATGGATGGTACGGTTATCACCATCAAAATGAG
CAGGGGTCAGGATATGCAGCCGACCTGAAGAGCACACAGAATGCCATTGACGAGATTACT
AACAAAGTAAATTCTGTTATTGAAAAGATGAATACGCAGTTCACAGCAGTAGGCAAAGAG
TTCAACCACCTGGAAAAAAGAATAGAGAATTTAAATAAAAAAGTTGATGATGGTTTCCTG
GACATTTGGACTTACAATGCCGAACTGTTGGTTCTATTGGAAAATGAAAGAACTTTGGAC
TACCACGATTCAAATGTGAAGAACTTATATGAAAAGGTAAGAAGCCAGTTAAAAAACAAT
GCCAAGGAAATTGGAAACGGCTGCTTTGAATTTTACCACAAATGCGATAACACGTGCATG
GAAAGTGTCAAAAATGGGACTTATGACTACCCAAAATACTCAGAGGAAGCAAAATTAAAC
AGAGAAGAAATAGATGGGGTAAAGCTGGAATCAACAAGGATTTACCAGATTTTGGCGATC
TATTCAACTGTCGCCAGTTCATTGGTACTGGTAGTCTCCCTGGGGGCAATCAGTTTCTGG
ATGTGCTCTAATGGGTCTCTACAGTGTAGAATATGTATT
>CY090054_Ecuador_2011.00
GGGAAAACAAAAGCAACAAAAATGAAGGCAATACTAGTAGTTCTGCTATATACATTTGCA
ACCGCAAATGCAGACACATTATGTATAGGTTATCATGCGAACAATTCAACAGACACTGTA
GACACAGTACTAGAAAAGAATGTAACAGTAACACATTCTGTTGACCTTCTAGAAGACAAG
CATAACGGGAAACTATGCAAACTAAGAGGGGTAGCCCCATTGCATTTAGGTAAATGTAAC
ATTGCTGGCTGGATCCTGGGAAATCCAGAGTGTGAATCACTCTCCACAGCAAGCTCATGG
TCCTACATTGTGGAAACATCTAGTTCAGACAATGGAACGTGTTACCCAGGAGATTTCATC
GATTATGAGGAGCTAAGAGAGCAATTGAGCTCAGTGTCATCATTTGAAAGGTTTGAAATA
TTCCCCAAGACAAGTTCAAGGCCCAATCATGACTCGAACAAAGGTGTAACGGCAGCATGT
CCACATGCTGGAGCAAAAAGCTTCTACAACAATTTAATATGGCTAGTTAAAAAAGGAAAT
TCATACCCAAAGCTCAACAAATCCTACATTAATGATAAAGGGAAAGAAGTCCTCGTGCTA
TGGGGCATTCACCATCCATCTACTAGTACTGACCAACAAAGTCTCTATCAGAATGCAGAT
GCATATGTTTTTGTGGGGACATCAAGATACAGCAAGAAGTTTAAGCCGGAAATAGCAATA
AGACCCAAAGTGAGGGATCAAGAAGGGAGAATGAACTATTACTGGACACTAGTAGAGCCG
GGAGACAAAATAACATTCGAAGCAACTGGAAATCTAGTGGTACCGAGATATGCATTCGCA
ATGGAAAGAAATGCTGGATCTGGTATTATCATTTCAGATACACCAATCCACGATTGCAAT
ACAACTTGTCAGACACCCAAGGGGGCTATAAACACCAGCCTCCCATTTCAGAATATACAT
CCGATCACAATTGGAAAGTGTCCAAAATATGTAAAAAGCACAAAATTGAGACTGGCCACA
GGATTGAGGAATGTCCCGTCTATTCAATCTAGAGGCCTATTTGGGGCCATTGCCGGTTTC
ATTGAAGGGGGGTGGACAGGAATGGTAGATGGATGGTACGGTTATCACCATCAAAATGAG
CAGGGGTCAGGATATGCAGCCGACCTGAAGAGCACACAGAATGCCATTGACGAGATTACT
AACAAAGTAAATTCTGTTATTGAAAAGATGAATACGCAGTTCACAGCAGTAGGCAAAGAG
TTCAACCACCTGGAAAAAAGAATAGAGAATTTAAATAAAAAAGTTGATGATGGTTTCCTG
GACATTTGGACTTACAATGCCGAACTGTTGGTTCTATTGGAAAATGAAAGAACTTTGGAC
TACCACGATTCAAATGTGAAGAACTTATATGAAAAGGTAAGAAGCCAGTTAAAAAACAAT
GCCAAGGAAATTGGAAACGGCTGCTTTGAATTTTACCACAAATGCGATAACACGTGCATG
GAAAGTGTCAAAAATGGGACTTATGACTACCCAAAATACTCAGAGGAAGCAAAATTAAAC
AGAGAAGAAATAGATGGGGTAAAGCTGGAATCAACAAGGATTTACCAGATTTTGGCGATC
TATTCAACTGTCGCCAGTTCATTGGTACTGGTAGTCTCCCTGGGGGCAATCAGTTTCTGG
ATGTGCTCTAATGGGTCTCTACAGTGTAGAATATGTATT
