# Supplementary material for: Inferring influenza global transmission networks without complete phylogenetic information
Source: Evol Appl. 2014 Jan 2;7(3):403–12. doi: 10.1111/eva.12138 (PMC3962300; doi:10.1111/eva.12138)
Supplement: Supplementary file 2 — Table S1. Correlation of the timing of m diversity peaks between regions by subtypes. Table S2. Connectivity analysis of the five regions in terms of genetic diversity ν. Table S3. Connectivity analysis of the five regions in terms of nucleotide diversity π. [file eva0007-0403-sd2.bz2 › data/southamerica/h1/2009/s3/fasttree.tre]

((((((((FN869916_Uruguay_2009.58:0.00221,CY075451_Chile_2009.58:0.00044)1.000:0.00014,(CY052050_Rio-Grande_2009.58:0.00013,CY075379_Chile_2009.58:0.00058)0.853:0.00057)0.140:0.00013,(((CY075419_Chile_2009.58:0.00044,JQ666865_Minas-Gerais_2009.67:0.00060)1.000:0.00014,(CY103922_Pernambuco_2009.67:0.00059,((HQ595235_Sao-Paulo_2009.58:0.00176,CY047766_Argentina_2009.58:0.00058)0.889:0.00013,(CY047772_Argentina_2009.58:0.00117,((GQ915022_Sao-Paulo_2009.67:0.00015,(FN869915_Uruguay_2009.58:0.00073,HQ595250_Sao-Paulo_2009.67:0.00044)0.008:0.00015)0.732:0.00045,(FN869906_Uruguay_2009.67:0.0,FN869907_Uruguay_2009.58:0.0,FN869912_Uruguay_2009.58:0.0):0.00013)0.936:0.00013)0.809:0.00013)0.000:0.00011)1.000:0.00013)0.000:0.00013,((CY075467_Chile_2009.58:0.00046,(FN869909_Uruguay_2009.67:0.00146,FN869910_Uruguay_2009.58:0.00013)0.838:0.00074)0.929:0.00012,((HM104438_Santiago_2009.58:0.00013,(CY046938_Santiago_2009.58:0.00013,(CY046936_Santiago_2009.58:0.00114,(CY046934_Santiago_2009.58:0.00107,FN869904_Uruguay_2009.67:0.00685)0.020:0.00015)0.890:0.00011)0.655:0.00013)0.862:0.00015,(CY052097_Guayaquil_2009.58:0.00103,CY075371_Chile_2009.58:0.00082)0.367:0.00027)0.888:0.00013)0.000:0.00013)0.000:0.00013)0.924:0.00013,(CY075435_Chile_2009.58:0.0,CY075443_Chile_2009.58:0.0):0.00058)0.000:0.00013,(((CY075331_Chile_2009.58:0.0,CY075339_Chile_2009.58:0.0,CY075363_Chile_2009.58:0.0,CY075387_Chile_2009.58:0.0,CY075411_Chile_2009.58:0.0,CY075427_Chile_2009.58:0.0):0.00013,(((CY075355_Chile_2009.58:0.0,CY075395_Chile_2009.58:0.0):0.00115,CY075459_Chile_2009.58:0.00115)0.746:0.00013,CY075347_Chile_2009.58:0.00057)0.000:0.00013)0.841:0.00013,(((CY083463_Lima_2009.58:0.00013,(CY052095_Guayaquil_2009.58:0.00280,CY052096_Guayaquil_2009.58:0.00103)1.000:0.00013)1.000:0.00013,(CY052094_Guayaquil_2009.58:0.00013,(CY052046_Rio-de_2009.58:0.00114,(GQ915019_Sao-Paulo_2009.67:0.00176,((((CY103925_Pernambuco_2009.67:0.00058,(((HQ595270_Sao-Paulo_2009.67:0.00116,(HQ595276_Sao-Paulo_2009.67:0.00058,((HQ595283_Sao-Paulo_2009.75:0.00043,CY103921_Pernambuco_2009.67:0.00013)0.258:0.00015,(CY054279_Rio-de_2009.58:0.00013,(((CY052346_Parana_2009.58:0.00058,HQ595247_Sao-Paulo_2009.67:0.00058)0.779:0.00059,(((HQ595242_Sao-Paulo_2009.58:0.0,HQ595251_Distrito-Federal_2009.67:0.0,HQ595267_Sao-Paulo_2009.67:0.0,HQ595268_Sao-Paulo_2009.67:0.0):0.00046,HQ595269_Sao-Paulo_2009.67:0.00139)0.270:0.00013,(((CY103934_Pernambuco_2009.75:0.00117,CY103913_Pernambuco_2009.58:0.00058)0.779:0.00058,((GQ414768_Sao-Paulo_2009.58:0.00117,HQ595241_Sao-Paulo_2009.58:0.00013)0.856:0.00058,((((((CY103927_Pernambuco_2009.75:0.00117,(CY060451_Rio-Grande_2009.67:0.00013,CY060452_Santa-Catarina_2009.58:0.00121)0.013:0.00011)0.000:0.00010,CY052347_Rio-Grande_2009.58:0.00058)0.000:0.00013,(CY060450_Rio-de_2009.67:0.00116,((HQ595256_Sao-Paulo_2009.67:0.00013,(CY060449_Rio-de_2009.67:0.00110,CY060448_Rio-de_2009.58:0.00144)0.878:0.00014)0.907:0.00012,CY060447_Rio-de_2009.67:0.00117)0.015:0.00013)0.846:0.00058)0.014:0.00010,CY054281_Rio-de_2009.67:0.00013)0.000:0.00009,CY103931_Pernambuco_2009.75:0.00058)0.111:0.00009,HQ595252_Distrito-Federal_2009.67:0.00058)0.000:0.00010)0.069:0.00013)0.054:0.00014,HQ595259_Sao-Paulo_2009.67:0.00116)0.000:0.00010)0.037:0.00014)0.444:0.00013,HQ595246_Sao-Paulo_2009.67:0.00116)0.044:0.00010)0.000:0.00010)0.047:0.00015)0.063:0.00012)0.000:0.00013,HQ595236_Sao-Paulo_2009.58:0.00117)0.033:0.00012,HQ595271_Sao-Paulo_2009.67:0.00117)0.000:0.00014)0.000:0.00013,GQ915020_Sao-Paulo_2009.67:0.00058)0.000:0.00011,(GQ915025_Sao-Paulo_2009.67:0.0,CY052348_Rio-Grande_2009.58:0.0,HQ595234_Sao-Paulo_2009.58:0.0,HQ595282_Sao-Paulo_2009.75:0.0,CY103924_Pernambuco_2009.67:0.0):0.00013)0.000:0.00012,HQ595265_Sao-Paulo_2009.67:0.00117)0.002:0.00013)1.000:0.00015)0.863:0.00108)0.892:0.00013)0.929:0.00057,CY075403_Chile_2009.58:0.00013)0.995:0.00013)0.000:0.00013)1.000:0.00013,((CY053922_Argentina_2009.58:0.00058,(CY053904_Argentina_2009.58:0.00118,CY061537_Argentina_2009.58:0.00013)0.000:0.00013)0.824:0.00059,HQ595274_Sao-Paulo_2009.67:0.00117)0.700:0.00013)0.922:0.00013,(((CY074053_Argentina_2009.58:0.00058,(HQ595284_Sao-Paulo_2009.75:0.00292,CY047770_Argentina_2009.58:0.00014)0.404:0.00058)0.953:0.00015,(HQ595263_Goias_2009.67:0.00058,HQ595260_Piaui_2009.67:0.00058)0.945:0.00013)0.000:0.00013,(CY053919_Argentina_2009.58:0.00059,HQ595272_Sao-Paulo_2009.67:0.00176)0.202:0.00013)0.000:0.00013)1.000:0.00013,(((((CY103941_Pernambuco_2009.58:0.00013,(((CY103920_Pernambuco_2009.67:0.00013,CY103933_Pernambuco_2009.75:0.00176)1.000:0.00013,(CY052049_Rio-Grande_2009.58:0.00013,(CY103918_Pernambuco_2009.67:0.00013,CY103929_Pernambuco_2009.75:0.00111)0.867:0.00013)0.892:0.00051)0.306:0.00058,(CY052048_Rio-Grande_2009.58:0.00058,CY103930_Pernambuco_2009.75:0.00013)1.000:0.00014)1.000:0.00025)1.000:0.00026,(CY103926_Pernambuco_2009.67:0.00116,((CY054280_Rio-de_2009.58:0.00058,(CY083064_Bogota_2009.75:0.00117,CY083072_Bogota_2009.75:0.00058)0.900:0.00117)0.751:0.00015,(HQ595254_Sao-Paulo_2009.67:0.00013,((HQ595240_Sao-Paulo_2009.58:0.0,CY103911_Pernambuco_2009.58:0.0):0.00013,(CY060444_Bahia_2009.67:0.00117,HQ595253_Mato-Grosso_2009.67:0.00058)0.000:0.00013)1.000:0.00040)1.000:0.00018)0.926:0.00012)0.123:0.00058)0.999:0.00014,((((((HQ595245_Sao-Paulo_2009.67:0.00117,(CY103915_Pernambuco_2009.67:0.00013,CY103932_Pernambuco_2009.75:0.00013)0.913:0.00013)0.931:0.00057,(CY103917_Pernambuco_2009.67:0.00056,(CY103912_Pernambuco_2009.58:0.00013,CY103914_Pernambuco_2009.67:0.00059)1.000:0.00015)0.287:0.00058)0.999:0.00013,(CY047764_Argentina_2009.58:0.00066,(HQ595278_Sao-Paulo_2009.67:0.00058,(CY060445_Bahia_2009.75:0.00013,((GQ915023_Sao-Paulo_2009.67:0.0,HQ595258_Sao-Paulo_2009.67:0.0):0.00013,(HQ595237_Sao-Paulo_2009.58:0.00058,HQ595257_Sao-Paulo_2009.67:0.00117)0.879:0.00013)0.000:0.00013)0.894:0.00013)0.897:0.00110)0.876:0.00013)0.000:0.00013,(HM569699_Argentina_2009.58:0.0,HQ595248_Sao-Paulo_2009.67:0.0):0.00013)0.878:0.00013,HQ595261_Goias_2009.67:0.00174)0.462:0.00058,((GQ915018_Sao-Paulo_2009.67:0.00059,((GQ915017_Sao-Paulo_2009.58:0.0,HQ595255_Goias_2009.67:0.0):0.00013,(HQ595262_Goias_2009.67:0.00059,HQ595249_Sao-Paulo_2009.67:0.00058)0.682:0.00013)0.886:0.00013)1.000:0.00044,(HQ595233_Sao-Paulo_2009.67:0.00013,(HQ595279_Sao-Paulo_2009.75:0.00117,HQ595281_Goias_2009.75:0.00176)0.000:0.00013)0.855:0.00058)1.000:0.00013)1.000:0.00013)0.000:0.00010,(GQ915021_Sao-Paulo_2009.67:0.00041,HQ595232_Sao-Paulo_2009.67:0.00059)1.000:0.00018)0.000:0.00013,((HQ595273_Sao-Paulo_2009.67:0.00175,HQ595277_Sao-Paulo_2009.67:0.00058)0.904:0.00013,(CY083615_Lima_2009.58:0.00059,GQ915024_Sao-Paulo_2009.67:0.00058)0.713:0.00013)1.000:0.00013)0.000:0.00013,((((CY083128_Lima_2009.58:0.00013,CY083519_Lima_2009.58:0.00117)0.885:0.00116,(CY083136_Lima_2009.58:0.00058,((CY083048_Lima_2009.58:0.00116,CY083096_Lima_2009.58:0.00058)0.801:0.00058,(CY083591_Lima_2009.58:0.00012,CY083631_Arequipa_2009.58:0.00531)0.838:0.00058)0.924:0.00013)0.389:0.00058)0.862:0.00013,((CY053913_Argentina_2009.58:0.0,CY054282_Rio-Grande_2009.58:0.0,CY060446_Minas-Gerais_2009.67:0.0,HM569667_Argentina_2009.58:0.0,HQ595238_Sao-Paulo_2009.58:0.0,HQ595243_Sao-Paulo_2009.58:0.0,HQ595244_Sao-Paulo_2009.67:0.0,HQ595266_Sao-Paulo_2009.67:0.0,HQ595275_Sao-Paulo_2009.67:0.0,HQ595280_Sao-Paulo_2009.75:0.0,CY061380_Argentina_2009.58:0.0,CY061540_Argentina_2009.58:0.0,CY061542_Argentina_2009.58:0.0,CY103916_Pernambuco_2009.67:0.0,CY103919_Pernambuco_2009.75:0.0):0.00013,((CY083104_Piura_2009.58:0.00010,CY083511_Piura_2009.58:0.00117)0.910:0.00116,CY103928_Pernambuco_2009.75:0.00060)0.901:0.00010)0.961:0.00013)0.723:0.00013,(HQ595239_Sao-Paulo_2009.58:0.00117,HQ595264_Goias_2009.67:0.00058)0.892:0.00013)0.855:0.00013);
