# Supplementary material for: Inferring influenza global transmission networks without complete phylogenetic information
Source: Evol Appl. 2014 Jan 2;7(3):403–12. doi: 10.1111/eva.12138 (PMC3962300; doi:10.1111/eva.12138)
Supplement: Supplementary file 2 — Table S1. Correlation of the timing of m diversity peaks between regions by subtypes. Table S2. Connectivity analysis of the five regions in terms of genetic diversity ν. Table S3. Connectivity analysis of the five regions in terms of nucleotide diversity π. [file eva0007-0403-sd2.bz2 › data/southamerica/h1/2009/s2/fasttree.tre]

((CY075083_Chile_2009.42:0.0,CY075091_Chile_2009.42:0.0,CY075099_Chile_2009.42:0.0,CY075107_Chile_2009.42:0.0,CY075115_Chile_2009.42:0.0,CY075123_Chile_2009.42:0.0,CY075131_Chile_2009.42:0.0,CY075139_Chile_2009.42:0.0,CY075147_Chile_2009.42:0.0,CY075155_Chile_2009.42:0.0,CY075179_Chile_2009.50:0.0,CY075187_Chile_2009.50:0.0,CY075203_Chile_2009.50:0.0,CY075211_Chile_2009.50:0.0,CY075219_Chile_2009.50:0.0,CY075243_Chile_2009.50:0.0,CY075251_Chile_2009.50:0.0,CY075307_Chile_2009.50:0.0,CY075315_Chile_2009.50:0.0,CY075323_Chile_2009.50:0.0,CY089179_Chile_2009.42:0.0):0.00014,(CY075275_Chile_2009.50:0.00064,(((((((CY046925_Santiago_2009.50:0.00014,((GQ200280_Chile_2009.42:0.0,GQ200282_Chile_2009.42:0.0,GQ200284_Chile_2009.42:0.0):0.00014,((CY083088_Bogota_2009.50:0.00132,CY047843_Argentina_2009.50:0.00132)0.880:0.00033,CY046928_Santiago_2009.50:0.00120)0.000:0.00011)0.000:0.00011)1.000:0.00011,((CY047835_Argentina_2009.50:0.0,CY047907_Argentina_2009.50:0.0):0.00066,((CY075163_Chile_2009.42:0.0,CY075227_Chile_2009.50:0.0):0.00064,((CY052047_Rio-de_2009.42:0.00014,CY047851_Argentina_2009.50:0.00055)0.614:0.00011,(((HM569683_Argentina_2009.50:0.0,CY047774_Argentina_2009.50:0.0,CY047803_Argentina_2009.50:0.0):0.00066,((((CY103923_Pernambuco_2009.50:0.00014,((CY047754_Argentina_2009.50:0.00014,(CY047759_Argentina_2009.50:0.0,CY047899_Argentina_2009.50:0.0):0.00066)0.850:0.00066,(CY047779_Argentina_2009.50:0.00132,(((GQ368667_Distrito-Federal_2009.50:0.0,GQ414765_Sao-Paulo_2009.42:0.0,GQ414767_Sao-Paulo_2009.42:0.0,CY052350_Santa-Catarina_2009.50:0.0,CY053901_Argentina_2009.42:0.0,CY053910_Argentina_2009.50:0.0,CY053936_Argentina_2009.50:0.0,CY053942_Argentina_2009.50:0.0,CY053956_Argentina_2009.50:0.0,CY053965_Argentina_2009.50:0.0,CY053968_Argentina_2009.50:0.0,HM569703_Argentina_2009.50:0.0,HM569702_Argentina_2009.42:0.0,HM569691_Argentina_2009.50:0.0,CY061358_Argentina_2009.50:0.0,CY061536_Argentina_2009.50:0.0,CY061539_Argentina_2009.50:0.0,CY074045_Argentina_2009.50:0.0,CY047752_Argentina_2009.50:0.0,CY047768_Argentina_2009.50:0.0,CY047819_Argentina_2009.50:0.0,CY047827_Argentina_2009.50:0.0,CY047875_Argentina_2009.50:0.0,CY047883_Argentina_2009.50:0.0,CY047891_Argentina_2009.50:0.0,CY047915_Argentina_2009.50:0.0,CY047939_Argentina_2009.50:0.0,CY047947_Argentina_2009.50:0.0,CY047963_Argentina_2009.50:0.0,CY047971_Argentina_2009.50:0.0):0.00014,((CY052351_Santa-Catarina_2009.50:0.00014,(CY061369_Argentina_2009.50:0.0,CY047787_Argentina_2009.50:0.0):0.00047)0.588:0.00019,CY053896_Argentina_2009.50:0.00011)0.000:0.00016)0.095:0.00014,CY047859_Argentina_2009.50:0.00131)0.062:0.00015)0.000:0.00014)0.000:0.00015)0.139:0.00014,CY053947_Argentina_2009.50:0.00066)0.207:0.00014,(CY053971_Argentina_2009.50:0.00050,CY053974_Argentina_2009.50:0.00086)0.587:0.00016)0.151:0.00015,CY053907_Argentina_2009.50:0.00132)0.108:0.00014)0.488:0.00014,CY053945_Argentina_2009.50:0.00194)0.845:0.00014)0.967:0.00014)0.000:0.00014)0.000:0.00014)0.063:0.00014,(CY046923_Santiago_2009.50:0.00542,(((GQ160810_Colombia_2009.42:0.0,GQ169531_Colombia_2009.33:0.0,GQ200275_Bogota_2009.33:0.0,GQ200276_Bogota_2009.33:0.0):0.00014,(GQ169532_Colombia_2009.33:0.00014,GQ200286_Chile_2009.42:0.00214)1.000:0.00094)0.873:0.00013,CY049851_La-Paz_2009.50:0.00016)0.883:0.00910)1.000:0.00014)0.000:0.00014,((GQ359771_Puerto-Montt_2009.50:0.00066,(CY075235_Chile_2009.50:0.0,CY075259_Chile_2009.50:0.0):0.00065)0.000:0.00053,CY046930_Santiago_2009.50:0.00014)1.000:0.00011)0.004:0.00014,CY047811_Argentina_2009.50:0.00066)0.360:0.00014,CY075195_Chile_2009.50:0.00064)0.181:0.00014,(CY075283_Chile_2009.50:0.0,CY075291_Chile_2009.50:0.0):0.00064)0.000:0.00014)0.247:0.00014,(CY075299_Chile_2009.50:0.00130,((((((((HM569659_Argentina_2009.42:0.00035,CY047931_Argentina_2009.50:0.00069)0.029:0.00015,(FN869905_Uruguay_2009.42:0.00014,FN869913_Uruguay_2009.42:0.00083)0.816:0.00082)0.711:0.00016,(GQ414764_Sao-Paulo_2009.42:0.00132,(CY053928_Argentina_2009.50:0.00131,(CY047867_Argentina_2009.50:0.00066,(((((CY083623_Trujillo_2009.50:0.00066,(CY047923_Argentina_2009.50:0.00066,(CY061347_Argentina_2009.50:0.00066,((((CY053933_Argentina_2009.50:0.00014,(GQ169530_Colombia_2009.42:0.00014,(GQ368665_Mato-Grosso_2009.42:0.00072,FN869914_Uruguay_2009.50:0.00748)0.000:0.00013)0.158:0.00024)0.346:0.00012,CY053916_Argentina_2009.50:0.00075)0.699:0.00011,(GQ286175_Castro_2009.50:0.01360,((CY044147_Bogota_2009.50:0.00011,CY049836_Bogota_2009.50:0.00199)0.960:0.00198,(CY047795_Argentina_2009.50:0.00014,CY047955_Argentina_2009.50:0.00066)0.696:0.00014)0.785:0.00065)0.612:0.00012)0.456:0.00014,(HM569701_Argentina_2009.50:0.0,HM569700_Argentina_2009.50:0.0):0.00014)0.165:0.00014)0.396:0.00014)0.113:0.00014)0.000:0.00016,(CY083527_Lima_2009.50:0.00066,CY083575_Lima_2009.50:0.00015)0.924:0.00131)0.207:0.00014,(CY053953_Argentina_2009.50:0.0,HM569675_Argentina_2009.50:0.0):0.00067)0.000:0.00014,GQ414766_Sao-Paulo_2009.42:0.00132)0.046:0.00014,CY054283_Santa-Catarina_2009.50:0.00014)0.082:0.00017)0.196:0.00014)0.489:0.00014)0.393:0.00014)0.982:0.00014,((((((GQ368664_Sao-Paulo_2009.42:0.0,CY052349_Santa-Catarina_2009.50:0.0):0.00014,CY052093_Guayaquil_2009.42:0.00113)0.844:0.00125,((CY052044_Minas-Gerais_2009.33:0.00115,(CY083583_Lima_2009.50:0.00198,CY083455_Lima_2009.50:0.00066)0.773:0.00133)0.868:0.00128,CY069309_Bogota_2009.50:0.33092)0.697:0.00015)0.239:0.00016,GQ356787_Sao-Paulo_2009.50:0.00065)0.504:0.00015,(GQ247724_Sao-Paulo_2009.33:0.0,CY083567_Lima_2009.50:0.0):0.00014)1.000:0.00015,(CY052045_Parana_2009.50:0.00015,CY103936_Pernambuco_2009.50:0.00132)0.324:0.00066)0.729:0.00065)0.581:0.00014,((CY053939_Argentina_2009.50:0.00038,FN869908_Uruguay_2009.50:0.00082)0.234:0.00011,FN869911_Uruguay_2009.50:0.00014)1.000:0.00016)0.000:0.00011,(CY053950_Argentina_2009.50:0.00066,(CY053959_Argentina_2009.50:0.00132,CY053962_Argentina_2009.50:0.00066)0.000:0.00015)0.840:0.00066)0.102:0.00014,CY075171_Chile_2009.50:0.00014)0.448:0.00014,CY075267_Chile_2009.50:0.00064)0.367:0.00015)0.133:0.00014);
