# Supplementary material for: Inferring influenza global transmission networks without complete phylogenetic information
Source: Evol Appl. 2014 Jan 2;7(3):403–12. doi: 10.1111/eva.12138 (PMC3962300; doi:10.1111/eva.12138)
Supplement: Supplementary file 2 — Table S1. Correlation of the timing of m diversity peaks between regions by subtypes. Table S2. Connectivity analysis of the five regions in terms of genetic diversity ν. Table S3. Connectivity analysis of the five regions in terms of nucleotide diversity π. [file eva0007-0403-sd2.bz2 › data/southamerica/h1/2008/s4/data.aln]

>CY100892_Piura_2009.00
ATGAAAGTAAAACTACTGGTCCTGTTATGCACATTTACAGCTACATATGCAGACACAATA
TGTATAGGCTACCATGCTAACAACTCGACCGACACTGTTGACACAGTACTTGAAAAGAAT
GTGACAGTGACACACTCTGTCAACCTGCTTGAGAACAGTCACAATGGAAAACTGTGTCTA
TTAAAAGGAATAGCCCCACTACAATTGGGTAACTGCAGCGTTGCCGGGTGGATCTTAGGA
AACCCAGAATGCGAATTACTGATTTCCAAGGAGTCATGGTCCTACATTGTAGAAAAACCA
AATCCTGAGAATGGAACATGTTACCCAGGGCATTTCGCTGACTATGAGGAACTGAGGGAG
CAATTGAGTTCAGTATCTTCATTTGAGAGGTTCGAAATATTCCCCAAAGAAAGCTCATGG
CCCAACCACACCGTAACCGGAGTGTCAGCATCATGCTCCCATAATGGGGAAAGAAGTTTT
TACAGAAATTTGCTATGGCTGACGGGGAAGAATGGTTTGTACCCAAACCTGAGCAAGTCC
TATGCAAACAACAAAGAAAAAGAAGTCCTTGTACTATGGGGTGTTCATCACCCGCCTAAC
ATAGGTAACCAAAAGACCCTCTATCATACAGAAAATGCTTATGTTTCTGTAGTGTCTTCA
CATTATAGCAGAAAATTCACCCCAGAAATAGCCAAAAGACCCAAAGTAAGAGATCAAGAA
GGAAGAATCAACTACTACTGGACTCTGCTTGAACCCGGGGATACAATAATATTTGAGGCA
AATGGAAATCTAATAGCGCCAAGATATGCTTTCGCACTGAGTAGAGGCTTTGGATCAGGA
ATCATCAACTCAAATGCACCAATGGATAAATGTGATGCGAAGTGTCAAACACCTCAGGGA
GCTATAAACAGCAGTCTTCCTTTCCAGAACGTACACCCAGTCACAATAGGAGAGTGTCCA
AAGTATGTCAGGAGTGCAAAATTAAGGATGGTTACAGGACTAAGGAACATCCCATCCATT
CAATCCAGAGGTTTGTTTGGAGCCATTGCCGGTTTCATTGAAGGGGGGTGGACTGGAATG
GTAGATGGTTGGTATGGTTATCATCATCAGAATGAGCAAGGGTCTGGCTATGCTGCAGAT
CAAAAAAGCACACAAAATGCCATCAATGGGATTACAAACAAGGTGAATTCTGTAATTGAG
AAAATGAACACTCAATTCACAGCAGTGGGCAAAGAATTCAACAAATTGGAAAGAAGGATG
GAAAACTTGAATAAAAAAGTTGATGATGGGTTTATAGACATTTGGACATATAATGCAGAA
CTGTTGGTTCTACTGGAAAATGAAAGGACTTTGGATTTCCATGATTCCAATGTGAAGAAT
CTGTATGAGAAAGTAAAAAGCCAGTTAAAGAATAATGCTAAAGAAATAGGAAATGGGTGT
TTTGAATTCTATCACAAGTGTAACGATGAGTGCATGGAGAGTGTAAAGAATGGAACTTAT
GACTATCCAAAATATTCCGAAGAATCAAAGTTAAACAGGGAGAAAATTGATGGAGTGAAA
TTGGAATCAATGGGAGTCTATCAGATTCTGGCGATCTACTCAACAGTCGCCAGTTCTCTG
GTTCTTTTGGTCTCCCTGGGGGCAATCAGCTTCTGGATGTGTTCCAATGGGTCTTTGCAG
TGTAGAATATGCATCTAAGACCAGAATTTCAGAAATATAAGGAAAAACAA
>CY100908_Trujillo_2009.00
ATGAAAGTAAAACTACTGGTCCTGTTATGCACATTTACAGCTACATATGCAGACACAATA
TGTATAGGCTACCATGCTAACAACTCGACCGACACTGTTGACACAGTACTTGAAAAGAAT
GTGACAGTGACACACTCTGTCAACCTGCTTGAGAACAGTCACAATGGAAAACTGTGTCTA
TTAAAAGGAATAGCCCCACTACAATTGGGTAACTGCAGCGTTGCCGGGTGGATCTTAGGA
AACCCAGAATGCGAATTACTGATTTCCAAGGAGTCATGGTCCTACATTGTAGAAAAACCA
AATCCTGAGAATGGAACATGTTACCCAGGGCATTTCGCTGACTATGAGGAACTGAGGGAG
CAATTGAGTTCAGTATCTTCATTTGAGAGGTTCGAAATATTCCCCAAAGAAAGCTCATGG
CCCAACCACACCGTAACCGGAGTGTCAGCATCATGCTCCCATAATGGGGAAAGAAGTTTT
TACAGAAATTTGCTATGGCTGACGGGGAAGAATGGTTTGTACCCAAACCTGAGCAAGTCC
TATGCAAACAACAAAGAAAAAGAAGTCCTTGTACTATGGGGTGTTCATCACCCGCCTAAC
ATAGGTAACCAAAAGACCCTCTATCATACAGAAAATGCTTATGTTTCTGTAGTGTCTTCA
CATTATAGCAGAAAATTCACCCCAGAAATAGCCAAAAGACCCAAAGTAAGAGATCAAGAA
GGAAGAATCAACTACTACTGGACTCTGCTTGAACCCGGGGATACAATAATATTTGAGGCA
AATGGAAATCTAATAGCGCCAAGATATGCCTTCGCACTGAGTAGAGGCTTTGGATCAGGA
ATCATCAACTCAAATGCACCAATGGATAAATGTGATGCGAAGTGTCAAACACCTCAGGGA
GCTATAAACAGCAGTCTTCCTTTCCAGAACGTACACCCAGTCACAATAGGAGAGTGTCCA
AAGTATGTCAGGAGTGCAAAATTAAGGATGGTTACAGGACTAAGGAACATCCCATCCATT
CAATCCAGAGGTTTGTTTGGAGCCATTGCCGGTTTCATTGAAGGGGGGTGGACTGGAATG
GTAGATGGTTGGTATGGTTATCATCATCAGAATGAGCAAGGGTCTGGCTATGCTGCAGAT
CAAAAAAGCACACAAAATGCCATTAATGGGATTACAAACAAGGTGAATTCTGTAATTGAG
AAAATGAACACTCAATTCACAGCAGTGGGCAAAGAATTCAACAAATTGGAAAGAAGGATG
GAAAACTTGAATAAAAAAGTTGATGATGGGTTTATAGACATTTGGACATATAATGCAGAA
CTGTTGGTTCTACTGGAAAATGAAAGGACTTTGGATTTCCATGACTCCAATGTGAAGAAT
CTGTATGAGAAAGTAAAAAGCCAGTTAAAGAATAATGCTAAAGAAATAGGAAATGGGTGT
TTTGAATTCTATCACAAGTGTAACGATGAGTGCATGGAGAGTGTAAAGAATGGAACTTAT
GACTATCCAAAATATTCCGAAGAATCAAAGTTAAACAGGGAGAAAATTGATGGAGTGAAA
TTGGAATCAATGGGAGTCTATCAGATTCTGGCGATCTACTCAACAGTCGCCAGTTCTCTG
GTTCTTTTGGTCTCCCTGGGGGCAATCAGCTTCTGGATGTGTTCCAATGGGTCTTTGCAG
TGTAGAATATGCATCTAAGACCAGAATTTCAGAAATATAAGGAAAAACAA
>CY100916_Trujillo_2009.00
ATGAAAGTAAAACTACTGGTCCTGTTATGCACATTTACAGCTACATATGCAGACACAATA
TGTATAGGCTACCATGCTAACAACTCGACCGACACTGTTGACACAGTACTTGAAAAGAAT
GTGACAGTGACACACTCTGTCAACCTGCTTGAGAACAGTCACAATGGAAAACTGTGTCTA
TTAAAAGGAATAGCCCCACTACAATTGGGTAACTGCAGCGTTGCCGGGTGGATCTTAGGA
AACCCAGAATGCGAATTACTGATTTCCAAGGAGTCATGGTCCTACATTGTAGAAAAACCA
AATCCTGAGAATGGAACATGTTACCCAGGGCATTTCGCTGACTATGAGGAACTGAGGGAG
CAATTGAGTTCAGTATCTTCATTTGAGAGGTTCGAAATATTCCCCAAAGAAAGCTCATGG
CCCAACCACACCGTAACCGGAGTGTCAGCATCATGCTCCCATAATGGGGAAAGAAGTTTT
TACAGAAATTTGCTATGGCTGACGGGGAAGAATGGTTTGTACCCAAACCTGAGCAAGTCC
TATGCAAACAACAAAGAAAAAGAAGTCCTTGTACTATGGGGTGTTCATCACCCGCCTAAC
ATAGGTAACCAAAAGACCCTCTATCATACAGAAAATGCTTATGTTTCTGTAGTGTCTTCA
CATTATAGCAGAAAATTCACCCCAGAAATAGCCAAAAGACCCAAAGTAAGAGATCAAGAA
GGAAGAATCAACTACTACTGGACTCTGCTTGAACCCGGGGATACAATAATATTTGAGGCA
AATGGAAATCTAATAGCGCCAAGATATGCCTTCGCACTGAGTAGAGGCTTTGGATCAGGA
ATCATCAACTCAAATGCACCAATGGATAAATGTGATGCGAAGTGTCAAACACCTCAGGGA
GCTATAAACAGCAGTCTTCCTTTCCAGAACGTACACCCAGTCACAATAGGAGAGTGTCCA
AAGTATGTCAGGAGTGCAAAATTAAGGATGGTTACAGGACTAAGGAACATCCCATCCATT
CAATCCAGAGGTTTGTTTGGAGCCATTGCCGGTTTCATTGAAGGGGGGTGGACTGGAATG
GTAGATGGTTGGTATGGTTATCATCATCAGAATGAGCAAGGGTCTGGCTATGCTGCAGAT
CAAAAAAGCACACAAAATGCCATTAATGGGATTACAAACAAGGTGAATTCTGTAATTGAG
AAAATGAACACTCAATTCACAGCAGTGGGCAAAGAATTCAACAAATTGGAAAGAAGGATG
GAAAACTTGAATAAAAAAGTTGATGATGGGTTTATAGACATTTGGACATATAATGCAGAA
CTGTTGGTTCTACTGGAAAATGAAAGGACTTTGGATTTCCATGACTCCAATGTGAAGAAT
CTGTATGAGAAAGTAAAAAGCCAGTTAAAGAATAATGCTAAAGAAATAGGAAATGGGTGT
TTTGAATTCTATCACAAGTGTAACGATGAGTGCATGGAGAGTGTAAAGAATGGAACTTAT
GACTATCCAAAATATTCCGAAGAATCAAAGTTAAACAGGGAGAAAATTGATGGAGTGAAA
TTGGAATCAATGGGAGTCTATCAGATTCTGGCGATCTACTCAACAGTCGCCAGTTCTCTG
GTTCTTTTGGTCTCCCTGGGGGCAATCAGCTTCTGGATGTGTTCCAATGGGTCTTTGCAG
TGTAGAATATGCATCTAAGACCAGAATTTCAGAAATATAAGGAAAAACAA
>CY100932_Santa-Cruz_2009.00
ATGAAAGTAAAACTACTGGTTCTGTTATGCACATTTACAGCTACATATGCAGACACAATA
TGTATAGGCTACCATGCTAACAACTCGACCGACACTGTTGACACAGTACTTGAAAAGAAT
GTGACAGTGACACACTCTGTCAACCTGCTTGAGAACAGTCACAATGGAAAACTATGTCTA
TTAAAAGGAATAGCCCCACTACAATTGGGTAACTGCAGCGTTGCCGGGTGGATCTTAGGA
AACCCAGAATGCGAATTACTGATTTCCAAGGAGTCATGGTCCTACATTGTAGAAAAACCA
AATCCTGAGAATGGAACATGTTACCCAGGGCATTTCGCTGACTATGAGGAACTGAGGGAG
CAATTGAGTTCAGTATCTTCATTTGAGAGGTTCGAAATATTCCCCAAAGAAAGCTCATGG
CCCAACCACACCGTAACCGGAGTGTCAGCATCATGCTCCCATAATGGGGAAAGCAGTTTT
TACAGAAATTTGCTATGGCTGACGGGGAAGAATGGTTTGTACCCAAACCTGAGCAAGTCC
TATGCAAACAACAAAGAAAAAGAAGTCCTTGTACTATGGGGTGTTCATCACCCGCCAAGC
ATAAGTAATCAAAAGACCCTCTATCATACAGAAAATGCTTATGTTTCTGTAGTGTCTTCA
CATTATAGCAGAAAATTCACCCCAGAAGTAGCCAAAAGACCCAAAGTAAGAGATCAAGAA
GGAAGAATCAACTACTACTGGACTCTGCTTGAACCCGGGGATACAATAATATTTGAGGCA
AATGGAAATCTAATAGCGCCAAGATATGCTTTCGCACTGAGTAGAGGCTTTGGATCAGGA
ATCATCAACTCAAATGCACCAATGGATAAATGTGATGCGAAGTGTCAAACACCTCAGGGA
GCTATAAACAGCAGTCTTCCTTTCCAGAACGTACACCCAGTCACAATAGGAGAGTGTCCA
AAGTATGTCAGGAGTGCAAAATTAAGGATGGTTACAGGACTAAGGAACATCCCATCCATT
CAATCCAGAGGTTTGTTTGGAGCCATTGCCGGTTTCATTGAAGGGGGGTGGACTGGAATG
GTAGATGGTTGGTATGGTTATCATCATCAGAATGAGCAAGGATCTGGCTATGCTGCAGAT
CAAAAAAGCACACAAAATGCCATTAATGGGATTACAAACAAGGTGAATTCTGTAATTGAG
AAAATGAACACTCAATTCACAGCAGTGGGCAAAGAATTCAACAAATTGGAAAGAAGGATG
GAAAACTTGAATAAAAAAGTTGATGATGGGTTTATAGACATTTGGACATATAATGCAGAA
CTGTTGGTTCTACTGGAAAATGAAAGGACTTTGGATTTCCATGACTCCAATGTGAAGAAT
CTGTATGAGAAAGTAAAAAGCCAGTTAAAGAATAATGCTAAAGAAATAGGAAATGGGTGT
TTTGAATTCTATCACAAGTGTAACGATGAATGCATGGAGAGTGTAAAGAATGGAACTTAT
GACTATCCAAAATATTCCGAAGAATCAAAGTTAAACAGGGAGAAAATTGATGGAGTGAAA
TTGGAATCAATGGGAGTCTATCAGATTCTGGCGATCTACTCAACAGTCGCCAGTTCTCTG
GTTCTTTTGGTCTCCCTGGGGGCAATCAGCTTCTGGATGTGTTCCAATGGGTCTTTGCAG
TGTAGAATATGCATCTAAGACCAGAATTTCAGAAATATAAGGAAAAACAA
