# Supplementary material for: Inferring influenza global transmission networks without complete phylogenetic information
Source: Evol Appl. 2014 Jan 2;7(3):403–12. doi: 10.1111/eva.12138 (PMC3962300; doi:10.1111/eva.12138)
Supplement: Supplementary file 2 — Table S1. Correlation of the timing of m diversity peaks between regions by subtypes. Table S2. Connectivity analysis of the five regions in terms of genetic diversity ν. Table S3. Connectivity analysis of the five regions in terms of nucleotide diversity π. [file eva0007-0403-sd2.bz2 › data/southamerica/h1/2008/s3/data.aln]

>CY100964_Maracay_2008.75
ATGAAAGTAAAACTACTGGTCCTGTTATGCACATTTACAGCTACATATGCAGACACAATA
TGTATAGGCTACCATGCTAACAACTCGACCGACACTGTTGACACAGTACTTGAAAAGAAT
GTGACAGTGACACACTCTGTCAACCTGCTTGAGAACAGTCACAATGGAAAACTATGTCTA
TTAAAAGGAATAGCCCCACTACAATTGGGTAACTGCAGCGTCGCCGGGTGGATCTTAGGA
AACCCAGAATGCGAATTACTGATTTCCAAGGAGTCATGGTCCTACATTGTAGAAAAACCA
AATCCTGAGAATGGAACATGTTACCCAGGGCATTTCGCTGACTATGAGGAACTGAGGGAG
CAATTGAGTTCAGTATCTTCATTTGAGAGGTTCGAAATATTCCCCAAAGAAAGCTCATGG
CCCAACCACACCGTAACCGGAGTGTCAGCATCATGCTCCCATAATGGGGAAAGCAGTTTT
TACAGAAATTTGCTATGGCTGACGGGGAAGAATGGTTTGTACCCAAACCTGAGCAAGTCC
TATGCAAACAACAAGGAAAAAGAAGTCCTTGTACTATGGGGTGTTCATCACCCGCCAAAC
ATAGGTAACCAAAAGACCCTCTATCATACAGAAAATGCTTATGTTTCTGTAGTGTCTTCA
CATTATAGCAGAAAATTCACCCCAGAAATAGCCAAAAGACCCAAAGTAAGAGATCAAGAA
GGAAGGATCAACTACTACTGGACTCTGCTTGAACCCGGGGATACAATAATATTTGAGGCA
AATGGAAATCTAATAGCGCCAAGATATGCTTTCGCACTGAGTAGAGGCTTTGGATCAGGA
ATCATCAACTCAAATGCACCAATGGATAAATGTGATGCGAAGTGTCAAACACCTCAGGGA
GCTATAAACAGCAGTCTTCCTTTCCAGAACGTACACCCAGTCACAATAGGAGAGTGTCCA
AAGTATGTCAGGAGTGCAAAATTAAGGATGGTTACAGGACTAAGGAACATCCCATCCATT
CAATCCAGAGGTTTGTTTGGGGCCATTGCCGGTTTCATTGAAGGGGGGTGGACAGGGATG
GTAGATGGATGGTACGGTTATCACCATCAGAATGAGCAAGGATCTGGCTATGCTGCAGAT
CAAAAAAGCACACAAAATGCCATTAATGGGATTACAAACAAGGTGAATTCTGTAATTGAG
AAAATGAACACTCAATTCACAGCAGTGGGCAAAGAATTCAACAAATTGGAAAGAAGGATG
GAAAACTTGAATAAAAAAGTTGATGATGGGTTTATAGACATTTGGACATATAATGCAGAA
CTGTTGGTTCTACTGGAAAATGAAAGGACTTTGGATTTCCATGACTCCAATGTGAAGAAT
CTGTATGAGAAAGTAAAAAGCCAGTTAAAGAATAATGCTAAAGAAATAGGAAATGGGTGT
TTTGAATTCTATCACAAGTGTAACGATGAATGCATGGAGAGTGTAAAGAATGGAACTTAT
GACTATCCAAAATATTCCGAAGAATCAAAGTTAAACAGGGAGAAAATTGATGGAGTGAAA
TTGGAATCAATGGGAGTCTATCAGATTCTGGCGATCTACTCAACAGTCGCCAGTTCTCTG
GTTCTTTTGGTCTCCCTGGGGGCAATCAGCTTCTGGATGTGTTCCAATGGGTCTTTGCAG
TGTAGAATATGCATCTAAGACCAGAATTTCAGAAATATAAGGAAAAACAA
