# Supplementary material for: Inferring influenza global transmission networks without complete phylogenetic information
Source: Evol Appl. 2014 Jan 2;7(3):403–12. doi: 10.1111/eva.12138 (PMC3962300; doi:10.1111/eva.12138)
Supplement: Supplementary file 2 — Table S1. Correlation of the timing of m diversity peaks between regions by subtypes. Table S2. Connectivity analysis of the five regions in terms of genetic diversity ν. Table S3. Connectivity analysis of the five regions in terms of nucleotide diversity π. [file eva0007-0403-sd2.bz2 › data/southamerica/h1/2006/s2/data.aln]

>GU351871_Ribeirao-Preto_2006.50
ATGAAAGTAAAACTACTGGTTCTGTTATGTACATTTACAGCTACATATGCAGACACAATA
TGTATAGGCTACCATGCCAACAATTCAACCGACACTGTTGACACAGTACTTGAGAAGAAT
GTGACAGTGACACACTCTGTCAACCTACTTGAGGACAGTCACAATGGAAAACTATGTCTA
CTAAAAGGAATAGCCCCACTACAATTGGGTAATTGCAGCGTTGCCGGATGGATCTTAGGA
AACCCAGAATGCGAATTACTGATTCCCAAGGAATCATGGTCCTACATTGTGGAAATACCA
AATCCTGAGAATGGAACATGTTACCCAGGGTATTTCGCAGACTATGAGGAGCTGAGGGAG
CAATTGAGTTCAGTATCTTCATTTGAGAGGTTCGAAATATTCCCCAAAGAGAGCTCATGG
CCCAACCACACCGTAACAGGAGTATCAGCATCATGCTCCCATAACGGGAAAAGCAGTTTT
TACAGAAATTTGCTATGGCTGACGGGGAAGAATGGTTTGTACCCAAACCTGAGCAAGTCC
TATGCAAACAACAAAGAGAAAGAAGTCCTTGTACTATGGGGTGTCCATCACCCGCCTAAC
ATAGGGGACCAAAGGGCCCTCTATCATACAGAAAATGCTTATGTCTCTGTAGTGTCTTCA
CATTATAGCAGAAGATTCACCCCAGAAATAGCCAAAAGGCCCAAGGTGAGAGATCAGGAA
GGAAGAATCAACTACTACTGGACTCTGCTGGAACCCGGGGATACAATAATATTTGAGGCA
AATGGAAATCTAATAGCGCCAAGGTTTGCTTTCGCACTGAGTAGAGGCTTGGGATCAGGA
ATCATCACCTCAAATGCACCAATGGATGAGTGTGATGCGAAATGTCAAACACCTCAGGGA
GCTATAAACAGCAGTCTTCCTTTCCAGAATGTACACCCAGTCACAATAGGAGAGTGTCCA
AAGTATGTCAGAAGTGCAAAATTAAGGATGGTTACAGGACTAAGGAACATCCCATCCATT
CAATCCAGAGGTTTGTTTGGAGCCATTGCCGGTTTCATTGAAGGGGGGTGGACTGGAATG
GTAGATGGTTGGTATGGTTATCATCATCAGAATGAGCAAGGATCTGGGTATGCTGCAGAT
CAAAAAAGCACACAAAATGCC
