# Supplementary material for: Inferring influenza global transmission networks without complete phylogenetic information
Source: Evol Appl. 2014 Jan 2;7(3):403–12. doi: 10.1111/eva.12138 (PMC3962300; doi:10.1111/eva.12138)
Supplement: Supplementary file 2 — Table S1. Correlation of the timing of m diversity peaks between regions by subtypes. Table S2. Connectivity analysis of the five regions in terms of genetic diversity ν. Table S3. Connectivity analysis of the five regions in terms of nucleotide diversity π. [file eva0007-0403-sd2.bz2 › data/oceania/h3/2010/s3/data.aln]

>CY090869_Sydney_2010.75
TAATTCTATTAACCATGAAGACTATCATTGCTTTGAGCTACATTCTATGTCTGGTTTTCG
CCCAAAAACTTCCTGGAAATGACAACAGCACGGCAACGCTGTGCCTTGGGCACCATGCAG
TACCAAACGGAACGATAGTGAAAACAATCACAAATGACCAAATTGAAGTTACTAATGCTA
CTGAGCTGGTTCAGAATTCCTCAGCAGGTGAAATATGCGACAGTCCTCATCAGATCCTTG
ATGGAGAAAACTGCACACTAATAGATGCTCTATTGGGAGACCCTCAGTGTGATGGCTTCC
AAAATAAGAAATGGGACCTTTTTGTTGAACGAAGCAGAGCCTACAGCAACTGTTACCCTT
ATGATGTGCCGGATTATGCCTCCCTTAGGTCACTAGTTGCCTCATCCGGCACACTGGAGT
TTAACAATGAAAGCTTCAATTGGACTGGAGTCACTCAAAACGGAACAAGCTCTGCTTGCA
TAAGGAGATCTAATAATAGTTTCTTTAGTAGATTGAATTGGTTGACCCACTTAAACTTCA
AATACCCAGCATTGAACGTGACTATGCCAAACAATGAACAATTTGACAAATTGTACATTT
GGGGGGTTCACCACCCGGGTACGGACAAGGACCAAATCTTCCTGTATGCTCAAGCATCAG
GAAGAATCACAGTATCTACCAAAAGAAGCCAACAAGCTGTAATCCCGAATATCGGATCTA
GACCCAGAGTAAGGAATATCCCTAGCAGAATAAGCATCTATTGGACAATAGTAAAACCGG
GAGACATACTTTTGATTAACAGCACAGGGAATCTAATTGCTCCTAGGGGTTACTTCAAAA
TACGAAGTGGGAAAAGCTCAATAATGAGATCAGATGCACCCATTGGCAAATGCAATTCTG
AATGCATCACTCCAAATGGAAGCATTCCCAATGACAAACCATTCCAAAATGTAAACAGGA
TCACATACGGGGCCTGTCCCAGATATGTTAAGCAAAGCACTCTGAAATTGGCAACAGGAA
TGCGAAATGTACCAGAGAAACAAACTAGAGGCATATTTGGCGCAATAGCGGGTTTCATAG
AAAATGGTTGGGAGGGAATGGTGGATGGTTGGTACGGTTTCAGGCATCAAAATTCTGAGG
GAAGAGGACAAGCAGCAGATCTCAAAAGCACTCAAGCAGCAATCGATCAAATCAATGGAA
AGCTGAATAGATTAATCGGGAAAACCAACGAGAAATTCCATCAGATTGAAAAAGAATTCT
CAGAAGTCGAAGGGAGAATTCAGGACCTTGAGAAATATGTTGAGGACACTAAAATAGATC
TCTGGTCATACAACGCGGAGCTTCTTGTTGCCCTGGAGAACCAACATACAATTGATCTAA
CTGACTCAGAAATGAACAAACTGTTTGAAAAAACAAAGAAGCAACTGAGGGAAAATGCTG
AGGATATGGGCAATGGTTGTTTCAAAATATACCACAAATGTGACAATGCCTGCATAGGAT
CAATCAGAAATGGAACTTATGACCACGATGTATACAGAGATGAAGCATTAAACAACCGGT
TCCAGATCAAGGGAGTTGAGCTGAAGTCAGGGTACAAAGATTGGATCCTATGGATTTCCT
TTGCCATATCATGTTTTTTGCTTTGTGTTGCTTTGTTGGGGTTCATCATGTGGGCCTGCC
AAAAAGGCAACATTAGGTGCAACATTTGCATTTGAGTGCATTAATTAAAAAC
>CY090877_Sydney_2010.75
TAATTCTATTAACCATGAAGACTATCATTGCTTTGAGCTACATTCTATGTCTGGTTTTCG
CTCAAAAACTTCCTGGAAATGACAACAGCACGGCAACGCTGTGCCTTGGGCACCATGCAG
TACCAAACGGAACGATAGTGAAAACAATCACGAATGACCAAATTGAAGTTACTAATGCTA
CTGAGCTGGTTCAGAATTCCTCAACAGGTGAAATATGCGACAGTCCTCATCAGATCCTTG
ATGGAGAAAACTGCACACTAATAGATGCTCTATTGGGAGACCCTCAGTGTGATGGCTTCC
AAAATAAGAAATGGGACCTTTTTGTTGAACGAAGCAAAGCCTACAGCAACTGTTACCCTT
ATGATGTGCCGGATTATGCCTCCCTTAGGTCACTAGTTGCCTCATCTGGCACACTGGAGT
TTAACAATGAAAGCTTCAATTGGACTGGAGTCACTCAAAACGGAACAAGCTCTGCTTGCA
TAAGGAGATCTAATAATAGTTTCTTTAGTAGATTGAATTGGTTGACCCACTTAAACTTCA
AATACCCAGCATTGAACGTGACTATGCCAAACAATGAACAATTTGACAAATTGTACATTT
GGGGGGTTCACCACCCGGGTACGGACAAGGACCAAATCTTCCTGTATGCTCAAGCATCAG
GAAGAATCACAGTATCTACCAAAAGAAGCCAACAAACTGTAATCCCGAATATCGGATCTA
GACCCAGAGTAAGGAATATCCCTAGCAGAATAAGCATCTATTGGACAATAGTAAAACCGG
GAGACATACTTTTGATTAACAGCACAGGGAATCTAATTGCTCCTAGGGGTTACTTCAAAA
TACGAAGTGGGAAAAGCTCAATAATGAGATCAGATGCACCCATTGGCAAATGCAATTCTG
AATGCATCACTCCAAATGGAAGCATTCCCAATGACAAACCATTCCAAAATGTAAACAGGA
TCACATACGGGGCCTGTCCCAGATATGTTAAGCAAAACACTCTGAAATTGGCAACAGGAA
TGCGAAATGTACCAGAGAAACAAACTAGAGGCATATTTGGCGCAATAGCGGGTTTCATAG
AAAATGGTTGGGAGGGAATGGTGGATGGTTGGTACGGTTTCAGGCATCAAAATTCTGAGG
GAAGAGGACAAGCAGCAGATCTCAAAAGCACTCAAGCAGCAATCGATCAAATCAATGGGA
AGCTGAATAGATTGATCGGGAAAACCAACGAGAAATTCCATCAGATTGAAAAAGAATTCT
CAGAAGTCGAAGGGAGAATTCAGGACCTTGAGAAATATGTTGAGGACACTAAAATAGATC
TCTGGTCATACAACGCGGAGCTTCTTGTTGCCCTGGAGAACCAACATACAATTGATCTAA
CTGACTCAGAAATGAACAAACTGTTTGAAAAAACAAAGAAGCAACTGAGGGAAAATGCTG
AGGATATGGGCAATGGTTGTTTCAAAATATACCACAAATGTGACAATGCCTGCATAGGAT
CAATCAGAAATGGAACTTATGACCACGATGTATACAGAGATGAAGCATTAAACAACCGGT
TCCAGATCAAGGGAGTTGAGCTGAAGTCAGGGTACAAAGATTGGATCCTATGGATTTCCT
TTGCCATATCATGTTTTTTGCTTTGTGTTGCTTTGTTGGGGTTCATCATGTGGGCCTGCC
AAAAAGGCAACATTAGGTGCAACATTTGCATTTGAGTGCATTAATTAAAAAC
