# Supplementary material for: Inferring influenza global transmission networks without complete phylogenetic information
Source: Evol Appl. 2014 Jan 2;7(3):403–12. doi: 10.1111/eva.12138 (PMC3962300; doi:10.1111/eva.12138)
Supplement: Supplementary file 2 — Table S1. Correlation of the timing of m diversity peaks between regions by subtypes. Table S2. Connectivity analysis of the five regions in terms of genetic diversity ν. Table S3. Connectivity analysis of the five regions in terms of nucleotide diversity π. [file eva0007-0403-sd2.bz2 › data/oceania/h3/2006/s1/data.aln]

>EU501873_BRISBANE_2006.08
CAAAAACTTCCCGGAAATGACAACAGCACGGCAACGCTGTGCCTTGGGCACCATGCAGTA
CCAAACGGAACGATAGTGAAAACAATCACGAATGACCAAATTGAAGTTACTAATGCTACT
GAGCTGGTTCAGAGTTCCTCAACAGGTGGAATATGCGACAGGCCTCATCAGATCCTTGAT
GGAGGAAACTGCACACTAATAGATGCTCTATTGGGAGACCCTCAGTGTGATGGCTTCCAA
AATAAGAAATGGGACCTTTTTGTTGAACGCAGCAAAGCCTACAGCAACTGTTACCCTTAT
GATGTGCCGGATTATGCCTCCCTTAGGTCACTAATTGCCTCATCCGGCACACTGGAGTTT
AACAATGAAAGCTTCAATTGGACTGGAGTCACTCAAAATGGAACAAGCTCTGCTTGCAAA
AGGAGATCTAATAGCAGTTTCTTTAGTAGATTGAATTGGTTGACCCACTTAAAATTCAAA
TACCCGGCATTGAATGTGACTATGCCAAACAATGAAGAATTTGACAAATTGTACATTTGG
GGGGTTCACCACCCGGGTACAGACAATGACCAAACCAGCCTATATGCTCAAGCATCAGGA
AGAATCACAGTCTCTACCAAAAGAAGCCAACAAACTGTAATCCCGAATATCGGATCTAGA
CCCAGGGTAAGGGATATCCCCAGCAGAATAAGCATCTATTGGACAATAGTAAAACCGGGA
GACATACTTTTGATTAACAGCACAGGGAATCTAATTGCTCCTCGGGGTTACTTTAAAATA
CGAAGTGGGAAAAGCTCAATAATGAGATCAGATGCACCCATTGTCAAATGCAATTCTGAA
TGCATCACTCCAAATGGAAGCATTCCCAATGACAAACCATTTCAAAATGTAAACAGGATC
ACATATGGGGCCTGTCCCAGATATGTTAAGCAAAACACTCTGAAATTGGCAACAGGGATG
CGAAATGTACCAGAGAAACAAACTAGA
>EU501874_BRISBANE_2006.25
CAAAAACTTCCCGGAAATGACAACAGCACGGCAACGCTGTGCCTGGGGCACCATGCAGTG
TCAAACGGAACGCTAGTGAAAACAATCACGAATGACCAAATTGAAGTGACTAATGCTACT
GAGCTGGTTCAGAGTTCCTCAACAGGTGAAATATGCGACAGTCCTCATCAGATCCTTGAT
GGAGAAAACTGCACACTAATAGATGCTCTATTGGGAGACCCTCAGTGTGATGGCTTCCAA
AACAAGAAATGGGACCTTTTTGTTGAACGCAGCAAAGCCTACAGCAACTGTTACCCTTAT
GATGTGCCGGATTATGCCTCCCTTAGGTCACTAATTGCCTCATCCGGCACCCTGGAGTTT
AACAATGAAAGCTTCAATTGGACTGGAGTCACTCAAAATGGGACAAGCTCTGCTTGCAAA
AGGAGATCTAATAACAGTTTCTTTAGTAGATTGAATTGGTTGACCCACTTAAAATTCAAA
TACCCAGCATTGAACGTGACTATGCCAAACAATGAAGAATTTGACAAATTGTACATTTGG
GGGGTTCACCACCCGGGTACGGACAATGACCAAATCAGCCTATATGCTCAAGCATCAGGA
AGAATCACAGTCTCTACCAAAAGAAGCCAACAAACTGTAATCCCGAATATCGGATCTAGA
CCCAGGGTAAGGGATATCCCCAGCAGAATAAGCATCTATTGGACAATAGTAAAACCGGGA
GACATACTTTTGATTAACAGCACAGGGAATCTAATTGCTCCTCGGGGTTACTTCAAAATA
CGAAGTGGGAAAAGCTCAATAATGAGATCAGATGCACCCATTGGCAAATGCAATTCTGAA
TGCATCACTCCAAATGGAAGCATTCCCAATGACAAACCATTTCAAAATGTAAACAGGATC
ACATATGGGGCCTGTCCCAGATATGTTAAGCAAAACACTCTAAAATTGGCAACAGGGATG
CGAAATGTACCAGAGAAACAAACTAGA
>EU502004_New-Caledonia_2006.08
CAAAAACTTCCCGGAAATGACAACAGCACGGCAACGCTGTGCCTTGGGCACCATGCAGTA
CCAAACGGAACGATAGTGAAAACAATCACGAATGACCAAATTGAAGTTACTAATGCTACT
GAGCTGGTTCAGAGTTCCTCAACAGGTGGAATATGCGACAGTCCTCATCAGATCCTTGAT
GGAGAAAACTGCACACTAATAGATGCTCTATTGGGAGACCCTCAGTGTGATGGCTTCCAA
AATAAGAAATGGGACCTTTTTGTTGAGCGCAGCAAAGCCTACAGCAACTGTTACCCTTAT
GATGTGCCAGATTATGCCTCCCTTAGGTCACTAATTGCCTCATCCGGCACACTGGAGTTT
AACAATGAAAGCTTCAATTGGACTGGAGTCACTCAAAATGGAACAAGCTCTGCTTGCAAA
AGGAGATCTAATAGCAGTTTCTTTAGTAGATTGAATTGGTTGACCCACTTAAAATTCAAA
TACCCAGCATTGAACGTGACTATGCCAAACAATGAAGAATTTGACAAATTGTACATTTGG
GGGGTTCACCACCCGGGTACATACAATGACCAAATCAGCCTATATGCTCAAGCATCAGGA
AGAATCACAGTCTCTACCAAAAGAAGCCAACAAACTGTAATCCCGAATATCGGGTCTAGA
CCCAGGGTAAGGGATATCCCCAGCAGAATAAGCATCTATTGGACAATAGTAAAACCGGGA
GACATACTTTTGATTAACAGCACAGGGAATCTAATTGCTCCTCGGGGTTACTTCAAAATA
CGAAGTGGGAAAAGCTCAATAATGAGATCAGATGCACCCATTGGCAAATGCAATTCTGAA
TGCATCACTCCAAATGGAAGCATTCCCAATGACAAACCATTTCAAAATGTAAACAGGATC
ACATATGGGGCCTGTCCCAGATATGTCAAGCAAAACACTCTGAAATTGGCAACAGGGATG
CGAAATGTACCAGAGAAACAAACTAGA
