# Supplementary material for: Inferring influenza global transmission networks without complete phylogenetic information
Source: Evol Appl. 2014 Jan 2;7(3):403–12. doi: 10.1111/eva.12138 (PMC3962300; doi:10.1111/eva.12138)
Supplement: Supplementary file 2 — Table S1. Correlation of the timing of m diversity peaks between regions by subtypes. Table S2. Connectivity analysis of the five regions in terms of genetic diversity ν. Table S3. Connectivity analysis of the five regions in terms of nucleotide diversity π. [file eva0007-0403-sd2.bz2 › data/oceania/h3/2005/s3/fasttree.tre]

((CY008364_Canterbury_2005.58:0.00013,(((CY014079_Waikato_2005.67:0.00013,((((CY016012_Western-Australia_2005.58:0.00056,CY016028_Western-Australia_2005.58:0.00113)0.782:0.00056,(CY016004_Western-Australia_2005.58:0.00168,CY017611_Queensland_2005.67:0.00081)0.042:0.00013)0.176:0.00013,CY015612_Wellington_2005.58:0.00056)0.000:0.00014,CY015620_Wellington_2005.67:0.00113)0.449:0.00013)0.000:0.00013,(CY008372_Canterbury_2005.58:0.0,CY008572_Canterbury_2005.58:0.0,CY009044_Canterbury_2005.58:0.0,CY013240_Canterbury_2005.58:0.0,CY014023_Wellington_2005.58:0.0,CY015636_Waikato_2005.67:0.0,CY019013_Queensland_2005.58:0.0):0.00013)0.000:0.00013,CY021965_Waikato_2005.67:0.00013)0.192:0.00013)0.880:0.00013,CY016467_Waikato_2005.67:0.00013,((((CY008652_Canterbury_2005.67:0.00112,(CY015604_Wellington_2005.58:0.00013,EU501832_Wellington_2005.58:0.00013)0.896:0.00112)0.637:0.00013,((((((CY008436_Canterbury_2005.75:0.00013,CY008604_Canterbury_2005.67:0.00013)0.979:0.00225,(EU501814_TOWNSVILLE_2005.58:0.00098,(CY014111_Waikato_2005.67:0.00079,EU501778_South-Australia_2005.58:0.00099)0.392:0.00019)0.000:0.00014)0.000:0.00013,(CY015628_Waikato_2005.67:0.00281,(CY019029_Queensland_2005.67:0.00057,EU501641_DARWIN_2005.67:0.00013)0.831:0.00056)0.000:0.00009)0.000:0.00013,(CY008620_Canterbury_2005.67:0.00113,(EU501829_Waikato_2005.75:0.00013,(CY014135_Waikato_2005.75:0.00014,EF566285_Waikato_2005.75:0.00013)0.322:0.00014)0.893:0.00150)0.254:0.00013)0.000:0.00013,(((DQ865965_Otago_2005.67:0.0,EU501752_Otago_2005.67:0.0):0.00013,CY014087_Otago_2005.67:0.00013)0.863:0.00056,CY008596_Canterbury_2005.67:0.00056)0.570:0.00013)0.797:0.00013,(((EU501813_TOWNSVILLE_2005.58:0.0,EU501828_VICTORIA_2005.58:0.0):0.00013,(CY019747_Queensland_2005.67:0.00082,EU501815_TOWNSVILLE_2005.75:0.00394)0.554:0.00016)0.049:0.00014,(EU501786_TASMANIA_2005.58:0.00097,(CY008628_Canterbury_2005.67:0.00056,(CY014063_Waikato_2005.67:0.00013,CY014071_Waikato_2005.67:0.00013)0.841:0.00056)0.000:0.00014)0.675:0.00097)0.936:0.00013)0.013:0.00013)0.909:0.00013,((CY016036_Western-Australia_2005.58:0.00013,((EU501831_Wellington_2005.58:0.00014,(CY014031_Wellington_2005.58:0.00013,CY014047_Wellington_2005.58:0.00013)0.865:0.00083)0.975:0.00425,(CY008404_Canterbury_2005.58:0.00013,((CY017099_Western-Australia_2005.67:0.00112,((((((((CY018925_Western-Australia_2005.58:0.00056,((DQ865964_Newcastle_2005.58:0.0,DQ865974_Perth_2005.67:0.0):0.00013,(CY017989_Queensland_2005.58:0.00245,EF566306_Newcastle_2005.67:0.00095)0.212:0.00013)0.000:0.00014)0.167:0.00014,((CY016979_Western-Australia_2005.58:0.0,CY016987_Western-Australia_2005.58:0.0):0.00075,EU501755_PERTH_2005.58:0.00014)0.925:0.00150)0.176:0.00013,((EU501617_BRISBANE_2005.67:0.00296,CY017619_Queensland_2005.67:0.00056)0.792:0.00056,((CY014039_Otago_2005.58:0.00013,EU501616_BRISBANE_2005.67:0.00013)0.914:0.00101,(DQ865969_Brisbane_2005.75:0.0,EU501619_Brisbane_2005.75:0.0):0.00098)0.384:0.00013)0.948:0.00168)0.402:0.00013,CY008075_Canterbury_2005.58:0.00056)0.000:0.00013,(CY008107_Canterbury_2005.67:0.0,CY008420_Canterbury_2005.67:0.0,CY008428_Canterbury_2005.67:0.0,CY008388_Canterbury_2005.58:0.0,CY008580_Canterbury_2005.58:0.0):0.00013)0.509:0.00010,CY008067_Canterbury_2005.58:0.00226)0.000:0.00013,CY008636_Canterbury_2005.67:0.00169)0.429:0.00013,((CY008083_Canterbury_2005.58:0.0,CY008091_Canterbury_2005.58:0.0,CY008412_Canterbury_2005.58:0.0,CY008380_Canterbury_2005.58:0.0,CY008564_Canterbury_2005.58:0.0):0.00169,(CY019021_Queensland_2005.67:0.00169,(CY017981_Queensland_2005.58:0.00013,(EF566305_Brisbane_2005.67:0.00013,EU501618_Brisbane_2005.67:0.00013)1.000:0.00014)0.000:0.00014)0.772:0.00056)0.796:0.00056)0.803:0.00014)0.246:0.00013,CY017107_Western-Australia_2005.67:0.00281)0.785:0.00056)0.988:0.00452)0.971:0.00337)0.831:0.00056,(CY022573_Auckland_2005.75:0.00013,CY023082_Auckland_2005.75:0.00013)0.945:0.00112)0.897:0.00013)0.911:0.00013,(CY014119_Otago_2005.67:0.00056,(((CY008396_Canterbury_2005.58:0.00056,(CY014095_Wellington_2005.67:0.00113,(CY016475_Wellington_2005.67:0.00013,CY014055_Southland_2005.67:0.00013)0.884:0.00013)0.809:0.00056)0.719:0.00013,(CY008099_Canterbury_2005.58:0.0,CY008444_Canterbury_2005.75:0.0,CY014103_Wellington_2005.67:0.0,CY010084_Canterbury_2005.67:0.0):0.00013)0.000:0.00013,(CY008612_Canterbury_2005.67:0.0,CY008588_Canterbury_2005.67:0.0,CY014127_Otago_2005.67:0.0):0.00013)0.972:0.00013)0.848:0.00056)0.000:0.00013);
