# Supplementary material for: Inferring influenza global transmission networks without complete phylogenetic information
Source: Evol Appl. 2014 Jan 2;7(3):403–12. doi: 10.1111/eva.12138 (PMC3962300; doi:10.1111/eva.12138)
Supplement: Supplementary file 2 — Table S1. Correlation of the timing of m diversity peaks between regions by subtypes. Table S2. Connectivity analysis of the five regions in terms of genetic diversity ν. Table S3. Connectivity analysis of the five regions in terms of nucleotide diversity π. [file eva0007-0403-sd2.bz2 › data/oceania/h3/2004/s3/fasttree.tre]

((CY007331_Whanganui_2004.75:0.00054,CY015884_Western-Australia_2004.75:0.00107)0.172:0.00012,(((CY007283_Whanganui_2004.75:0.00012,((CY002938_Christchurch_2004.75:0.00012,((CY002922_Christchurch_2004.67:0.00012,(((((CY012712_Wellington_2004.75:0.00012,CY013160_Wellington_2004.75:0.00012)0.917:0.00053,((CY015564_Waikato_2004.75:0.00054,CY013501_Waikato_2004.75:0.00107)0.888:0.00012,(CY013152_Wellington_2004.75:0.00012,(CY013919_Waikato_2004.75:0.00012,((CY013533_Waikato_2004.75:0.00012,(((EF566134_Auckland_2004.67:0.00012,CY020341_Wellington_2004.75:0.00042)1.000:0.00012,((CY013493_Wellington_2004.75:0.00012,(CY013943_Waikato_2004.75:0.00012,(CY013525_Waikato_2004.75:0.00053,(CY012720_Waikato_2004.75:0.00012,(CY007515_Canterbury_2004.75:0.00012,(CY013461_Waikato_2004.75:0.00012,(CY012696_Wellington_2004.75:0.00053,CY013935_Waikato_2004.75:0.00012)0.362:0.00012)0.396:0.00012)0.418:0.00012)0.000:0.00012)0.630:0.00012)0.000:0.00012)0.600:0.00012,(CY007531_Canterbury_2004.75:0.0,CY008204_Whanganui_2004.75:0.0,CY015572_Wellington_2004.75:0.0):0.00012)0.000:0.00012)0.322:0.00012,CY007427_Canterbury_2004.75:0.00053)0.725:0.00012)0.000:0.00012,((CY013541_Waikato_2004.75:0.00082,(EU501369_Auckland_2004.67:0.0,EU501552_Sydney_2004.58:0.0,EU501577_WAIKATO_2004.75:0.0):0.00012)0.000:0.00013,EF566130_Sydney_2004.58:0.00012)1.000:0.00013)0.823:0.00012)1.000:0.00012)1.000:0.00012)0.936:0.00012)0.938:0.00012,(CY013509_Waikato_2004.75:0.0,CY013927_Wellington_2004.75:0.0):0.00012)1.000:0.00012,(CY002946_Christchurch_2004.75:0.00012,(CY007523_Canterbury_2004.75:0.00012,CY007315_Bay-of_2004.75:0.00161)0.931:0.00012)0.846:0.00053)0.860:0.00053,((((CY002905_Christchurch_2004.58:0.00012,(EF566363_Christchurch_2004.58:0.00012,EU501391_Christchurch_2004.58:0.00012)1.000:0.00013)0.912:0.00107,(CY013911_Wellington_2004.67:0.00012,(CY013477_Wellington_2004.75:0.00012,CY012680_Wellington_2004.75:0.00012)0.901:0.00012)0.998:0.00012)0.975:0.00212,((EF566150_Victoria_2004.75:0.00010,EU501574_Victoria_2004.75:0.00281)0.844:0.00175,CY016212_Waikato_2004.67:0.00064)0.997:0.00043)0.230:0.00010,(((((EF566359_New-Caledonia_2004.58:0.00012,EU501491_New-Caledonia_2004.58:0.00012)0.932:0.00270,(CY002914_Christchurch_2004.67:0.00052,CY012112_Wellington_2004.67:0.00053)0.994:0.00415)0.766:0.00091,(CY039965_Canterbury_2004.75:0.00567,(((((CY015908_Western-Australia_2004.75:0.00012,(CY017595_Queensland_2004.75:0.00012,(EU501379_Brisbane_2004.75:0.00012,EF566148_Brisbane_2004.75:0.00012)1.000:0.00009)0.919:0.00053)0.960:0.00012,((EF566132_Victoria_2004.67:0.00009,EU501567_Victoria_2004.67:0.00012)0.839:0.00088,(EF566177_Victoria_2004.67:0.00012,EU501570_Victoria_2004.67:0.00012)0.969:0.00269)0.880:0.00012)1.000:0.00042,(EU501571_VICTORIA_2004.75:0.00093,(EF566161_Victoria_2004.75:0.00012,EU501572_Victoria_2004.75:0.00012)0.942:0.00274)0.932:0.00274)0.000:0.00013,(EU501565_Victoria_2004.58:0.0,EU501566_VICTORIA_2004.67:0.0):0.00012)1.000:0.00015,EF566367_Victoria_2004.58:0.00014)0.993:0.00603)0.811:0.00214)0.864:0.00128,(CY012704_Waikato_2004.75:0.00107,((((EU501392_Christchurch_2004.75:0.00012,(CY007451_Canterbury_2004.75:0.00012,EF566165_Christchurch_2004.75:0.00012)0.000:0.00012)0.897:0.00096,((EF566366_Darwin_2004.58:0.00012,EU501399_Darwin_2004.58:0.00012)0.917:0.00176,(CY008212_Tairawhiti_2004.75:0.00029,EU501395_CHRISTCHURCH_2004.75:0.00185)0.010:0.00012)0.965:0.00012)0.845:0.00012,(CY013469_Wellington_2004.75:0.00012,(CY012672_Wellington_2004.67:0.00053,CY013517_Wellington_2004.75:0.00054)0.398:0.00012)0.971:0.00012)0.796:0.00012,CY013485_Wellington_2004.75:0.00012)0.984:0.00268)0.604:0.00014)0.822:0.00053,CY002906_Christchurch_2004.58:0.00157)0.000:0.00012)0.843:0.00052)0.924:0.00012)0.917:0.00012,(CY002930_Christchurch_2004.75:0.00012,(CY007435_Canterbury_2004.75:0.00053,CY007395_Canterbury_2004.67:0.00012)1.000:0.00012)0.925:0.00053)0.999:0.00012)0.970:0.00012,((((((CY039963_Canterbury_2004.75:0.00378,CY096843_Canterbury_2004.75:0.00012)0.849:0.00053,(((((CY007347_Canterbury_2004.67:0.00029,(EF566144_Brisbane_2004.75:0.00013,EU501380_Brisbane_2004.75:0.00012)0.918:0.00257)0.168:0.00014,(EU501378_BRISBANE_2004.75:0.0,EU501393_CHRISTCHURCH_2004.75:0.0,EU501394_Christchurch_2004.75:0.0,EU501520_Otago_2004.67:0.0):0.00012)0.335:0.00010,((EF566166_Christchurch_2004.75:0.00012,EU501396_Christchurch_2004.75:0.00012)0.963:0.00270,CY007379_Canterbury_2004.67:0.00035)0.715:0.00018)0.941:0.00012,(CY007339_Canterbury_2004.67:0.00012,((EU501573_VICTORIA_2004.75:0.00281,CY007475_Canterbury_2004.75:0.00039)0.718:0.00014,(CY007539_Canterbury_2004.75:0.00039,(EF566149_South-Australia_2004.75:0.00012,EU501551_South-Australia_2004.75:0.00012)0.946:0.00176)0.725:0.00014)0.917:0.00012)0.000:0.00012)0.000:0.00012,(((CY015876_Western-Australia_2004.75:0.0,CY015892_Western-Australia_2004.75:0.0,CY015948_Western-Australia_2004.75:0.0):0.00012,EU501523_PERTH_2004.75:0.00013)0.917:0.00053,((CY007403_Canterbury_2004.67:0.0,CY007499_Canterbury_2004.75:0.0,CY007355_Canterbury_2004.67:0.0,CY007363_Canterbury_2004.67:0.0):0.00012,CY007411_Canterbury_2004.67:0.00012)0.582:0.00012)0.765:0.00012)0.739:0.00012)1.000:0.00012,((CY007275_Whanganui_2004.75:0.0,CY007443_Canterbury_2004.75:0.0,CY007491_Canterbury_2004.75:0.0,CY007507_Canterbury_2004.75:0.0,CY007323_Whanganui_2004.75:0.0,CY007995_Canterbury_2004.75:0.0):0.00012,((CY007307_Tairawhiti_2004.75:0.00013,(EF566139_Auckland_2004.67:0.00012,EU501370_Auckland_2004.67:0.00012)0.822:0.00091)0.914:0.00208,CY007371_Canterbury_2004.67:0.00053)0.910:0.00012)0.000:0.00012)0.914:0.00012,(CY009924_Whanganui_2004.75:0.00012,CY007419_Canterbury_2004.75:0.00012)0.410:0.00012)0.920:0.00012,CY007387_Canterbury_2004.67:0.00012)0.908:0.00012,((CY012688_Wellington_2004.75:0.0,CY020037_Queensland_2004.75:0.0):0.00012,(((EF566143_Darwin_2004.75:0.0,EF566169_Sydney_2004.75:0.0):0.00012,(EF566129_Christchurch_2004.67:0.00012,(EF566154_Christchurch_2004.75:0.00012,(CY013453_Wellington_2004.67:0.00013,EF566131_Otago_2004.67:0.00012)0.000:0.00013)0.183:0.00012)0.000:0.00013)0.649:0.00013,CY039966_Canterbury_2004.75:0.00322)0.488:0.00012)0.417:0.00012)0.963:0.00012)0.952:0.00012)0.000:0.00012,CY007459_Canterbury_2004.75:0.00107)0.996:0.00012,(CY039964_Canterbury_2004.75:0.00053,CY007547_Canterbury_2004.75:0.00053)0.923:0.00012)1.000:0.00012,((CY020893_Waikato_2004.75:0.00107,CY007483_Canterbury_2004.75:0.00161)0.958:0.00012,(CY007579_Canterbury_2004.75:0.00053,CY007987_Canterbury_2004.75:0.00054)0.448:0.00012)0.966:0.00012);
