# Supplementary material for: Inferring influenza global transmission networks without complete phylogenetic information
Source: Evol Appl. 2014 Jan 2;7(3):403–12. doi: 10.1111/eva.12138 (PMC3962300; doi:10.1111/eva.12138)
Supplement: Supplementary file 2 — Table S1. Correlation of the timing of m diversity peaks between regions by subtypes. Table S2. Connectivity analysis of the five regions in terms of genetic diversity ν. Table S3. Connectivity analysis of the five regions in terms of nucleotide diversity π. [file eva0007-0403-sd2.bz2 › data/oceania/h3/2003/s3/fasttree.tre]

((CY091189_Australia_2003.58:0.0,CY091269_Australia_2003.58:0.0,CY092225_Australia_2003.58:0.0):0.00012,CY091285_Australia_2003.58:0.00012,(((CY091181_Australia_2003.58:0.0,CY091197_Australia_2003.58:0.0,CY091301_Australia_2003.58:0.0):0.00012,CY091277_Australia_2003.58:0.00012)1.000:0.00012,(((((((((CY013437_Waikato_2003.58:0.00055,((CY007171_Canterbury_2003.67:0.0,CY007259_Canterbury_2003.67:0.0):0.00012,(CY017941_Queensland_2003.75:0.00055,(EU501212_BRISBANE_2003.67:0.0,EU501213_BRISBANE_2003.67:0.0,EU501298_New-Caledonia_2003.75:0.0,EU501323_South-Australia_2003.67:0.0,EU501349_VICTORIA_2003.67:0.0):0.00014)0.970:0.00014)0.601:0.00012)0.854:0.00055,((CY013128_Waikato_2003.58:0.00012,(EU501241_DUNEDIN_2003.58:0.00012,(EU501210_BRISBANE_2003.67:0.00286,EU501303_PERTH_2003.67:0.00096)0.733:0.00012)1.000:0.00012)0.886:0.00012,CY012664_Wellington_2003.58:0.00012)0.977:0.00012)0.785:0.00012,CY011760_Waikato_2003.58:0.00012)0.000:0.00012,(CY012096_Waikato_2003.67:0.00012,CY012408_Waikato_2003.58:0.00054)0.846:0.00054)0.000:0.00012,(CY012392_Waikato_2003.58:0.00012,CY012400_Waikato_2003.58:0.00012)0.847:0.00054)0.864:0.00055,(CY009020_Canterbury_2003.58:0.00012,((((((CY007067_Canterbury_2003.58:0.00100,EU501215_BRISBANE_2003.75:0.00190)0.041:0.00063,(CY012416_Waikato_2003.58:0.00012,CY015820_Western-Australia_2003.75:0.00054)0.870:0.00054)0.376:0.00009,(CY017797_Western-Australia_2003.75:0.00166,CY006995_Canterbury_2003.58:0.00043)1.000:0.00012)0.621:0.00012,CY011768_Waikato_2003.58:0.00012)0.000:0.00012,(CY007179_South-Canterbury_2003.67:0.00054,CY013445_Dunedin_2003.67:0.00012)0.844:0.00054)0.000:0.00012,((CY012088_Waikato_2003.58:0.00012,(((CY012424_Waikato_2003.58:0.00109,(CY018981_Queensland_2003.67:0.00082,(EF566019_South-Australia_2003.75:0.00012,EU501324_South-Australia_2003.75:0.00012)0.624:0.00012)0.807:0.00082)0.817:0.00054,CY012368_Waikato_2003.58:0.00054)0.278:0.00012,((((EU501234_CHRISTCHURCH_2003.58:0.00095,EU501243_DUNEDIN_2003.58:0.00094)1.000:0.00013,((((((EU501295_New-Caledonia_2003.58:0.0,EU501296_New-Caledonia_2003.58:0.0):0.00012,EU501297_New-Caledonia_2003.75:0.00094)1.000:0.02638,(EF566045_Dunedin_2003.67:0.00012,EU501244_Dunedin_2003.67:0.00010)0.957:0.00553)0.885:0.00286,(CY017563_Queensland_2003.67:0.00028,EU501347_VICTORIA_2003.67:0.00095)0.000:0.00013)1.000:0.00013,CY017949_Queensland_2003.75:0.00012)0.387:0.00014,((((CY015836_Western-Australia_2003.75:0.00012,(CY015772_Western-Australia_2003.75:0.00110,(CY015780_Western-Australia_2003.75:0.00012,((CY015804_Western-Australia_2003.75:0.0,CY015868_Western-Australia_2003.75:0.0):0.00012,(CY015812_Western-Australia_2003.75:0.00012,(CY015788_Western-Australia_2003.75:0.00024,(EU501302_PERTH_2003.67:0.0,EU501305_PERTH_2003.75:0.0):0.00012)1.000:0.00031)0.926:0.00012)0.827:0.00012)0.836:0.00054)0.331:0.00013)0.934:0.00013,EU501306_PERTH_2003.67:0.00094)0.411:0.00012,(EU501217_BRISBANE_2003.75:0.0,EU501325_South-Australia_2003.75:0.0,EU501330_SYDNEY_2003.67:0.0,EU501342_TOWNSVILLE_2003.67:0.0):0.00012)0.028:0.00012,EU501239_DARWIN_2003.75:0.00189)0.952:0.00312)0.804:0.00054)0.798:0.00054,CY006939_Canterbury_2003.58:0.00054)0.000:0.00012,CY006971_Canterbury_2003.67:0.00055)0.031:0.00012)1.000:0.00012)0.738:0.00012,(((CY006931_Canterbury_2003.58:0.0,CY007035_Canterbury_2003.58:0.0,CY007043_Canterbury_2003.58:0.0,CY007051_Canterbury_2003.58:0.0,CY007059_Canterbury_2003.58:0.0,CY007091_Canterbury_2003.58:0.0,CY007099_Canterbury_2003.58:0.0,CY007123_Canterbury_2003.58:0.0,CY007107_Canterbury_2003.58:0.0,CY007827_Canterbury_2003.58:0.0,CY018997_Queensland_2003.58:0.0):0.00012,((((CY012376_Wellington_2003.58:0.00012,(CY007155_Canterbury_2003.58:0.00012,(((CY007203_Canterbury_2003.58:0.0,CY007219_Canterbury_2003.58:0.0):0.00012,((((CY013136_Waikato_2003.58:0.0,CY017933_Queensland_2003.67:0.0):0.00012,((CY007027_Canterbury_2003.58:0.00058,CY018973_Queensland_2003.67:0.00055)0.274:0.00012,CY017571_Queensland_2003.67:0.00012)0.000:0.00012)0.966:0.00012,CY007243_Canterbury_2003.67:0.00055)0.320:0.00012,CY007211_Canterbury_2003.58:0.00055)0.629:0.00012)0.632:0.00012,(CY007195_Canterbury_2003.58:0.00054,(CY006923_Canterbury_2003.58:0.00054,CY007003_Canterbury_2003.67:0.00012)0.000:0.00012)0.173:0.00012)0.000:0.00012)0.610:0.00012)0.018:0.00012,((CY007251_Canterbury_2003.67:0.00013,EU501351_VICTORIA_2003.67:0.00190)0.871:0.00156,(CY018989_Queensland_2003.67:0.00054,CY015796_Western-Australia_2003.75:0.00110)0.000:0.00013)0.846:0.00054)0.291:0.00012,CY008548_Canterbury_2003.58:0.00110)0.316:0.00012,((CY017579_Queensland_2003.75:0.00055,(EU501211_BRISBANE_2003.67:0.00095,CY007131_Canterbury_2003.58:0.00043)0.066:0.00012)0.342:0.00012,((CY007227_Canterbury_2003.58:0.00110,CY007267_Canterbury_2003.67:0.00014)0.656:0.00011,EU501348_VICTORIA_2003.67:0.00190)1.000:0.00045)0.000:0.00012)0.000:0.00012)0.546:0.00012,((CY012656_Wellington_2003.58:0.00055,(((((CY006955_Canterbury_2003.58:0.0,CY006947_Canterbury_2003.58:0.0,CY007115_Canterbury_2003.58:0.0,CY007139_Canterbury_2003.58:0.0,CY007187_Canterbury_2003.58:0.0,CY007147_Canterbury_2003.58:0.0,CY007819_Canterbury_2003.58:0.0):0.00012,(CY006963_Canterbury_2003.67:0.00054,CY007011_Canterbury_2003.67:0.00219)0.924:0.00012)0.000:0.00012,(CY007019_Canterbury_2003.58:0.00055,((CY007235_Canterbury_2003.67:0.0,CY008196_Canterbury_2003.58:0.0):0.00012,(CY007075_Canterbury_2003.58:0.00012,CY008540_Canterbury_2003.58:0.00012)0.947:0.00012)0.743:0.00012)0.000:0.00012)0.825:0.00012,CY007083_Canterbury_2003.58:0.00110)0.964:0.00027,(EU501214_BRISBANE_2003.67:0.0,EU501216_BRISBANE_2003.75:0.0,EU501230_CHRISTCHURCH_2003.58:0.0,EU501232_CHRISTCHURCH_2003.58:0.0,EU501236_CHRISTCHURCH_2003.58:0.0,EU501237_CHRISTCHURCH_2003.58:0.0,EU501242_DUNEDIN_2003.58:0.0,EU501245_DUNEDIN_2003.58:0.0,EU501304_PERTH_2003.75:0.0,EU501341_TOWNSVILLE_2003.58:0.0,EU501344_VICTORIA_2003.67:0.0,EU501350_VICTORIA_2003.67:0.0,EU501353_VICTORIA_2003.67:0.0,EU501354_VICTORIA_2003.75:0.0):0.00012)0.000:0.00028)0.000:0.00012,(EU501240_DUNEDIN_2003.58:0.00095,(CY015844_Western-Australia_2003.75:0.00080,EU501326_South-Australia_2003.75:0.00095)0.091:0.00020)1.000:0.00009)0.000:0.00012)0.863:0.00012)0.085:0.00012)0.438:0.00012)0.000:0.00012)0.919:0.00012,((EU501231_CHRISTCHURCH_2003.58:0.0,EU501233_CHRISTCHURCH_2003.58:0.0,EU501352_VICTORIA_2003.67:0.0):0.00094,CY091205_Australia_2003.58:0.00042)1.000:0.00012)0.000:0.00012,CY007163_Canterbury_2003.58:0.00054)0.000:0.00012,CY091293_Australia_2003.58:0.00012)0.751:0.00012)0.912:0.00012);
