# Supplementary material for: Inferring influenza global transmission networks without complete phylogenetic information
Source: Evol Appl. 2014 Jan 2;7(3):403–12. doi: 10.1111/eva.12138 (PMC3962300; doi:10.1111/eva.12138)
Supplement: Supplementary file 2 — Table S1. Correlation of the timing of m diversity peaks between regions by subtypes. Table S2. Connectivity analysis of the five regions in terms of genetic diversity ν. Table S3. Connectivity analysis of the five regions in terms of nucleotide diversity π. [file eva0007-0403-sd2.bz2 › data/oceania/h3/2002/s4/data.aln]

>CY015764_Western-Australia_2002.83
TTCTATTAACCATGAAGACTATCATTGCTTTGAGCTACATTTTATGCCTGGTTTTCGCTC
AAAAACTTCCCGGAAATGACAACAGCACGGCAACGCTGTGTCTGGGGCATCATGCAGTGC
CAAACGGAACGCTAGTGAAAACAATCACGAATGACCAAATTGAAGTAACTAATGCTACTG
AGCTGGTTCAGAGTTCCTCAACAGGTAGAATATGCGACAGTCCTCACCAAATCCTTGATG
GAGAAAACTGCACACTAATAGATGCTCTATTGGGAGACCCTCATTGTGATGGCTTCCAAA
ATAAGGAATGGGACCTTTTTGTTGAACGCAGCAAAGCCTACAGCAACTGTTACCCTTATG
ATGTGCCGGATTATGTCTCCCTTAGGTCACTAGTTGCCTCATCAGGCACGCTGGAGTTTA
ACAATGAAAGCTTCAATTGGACTGGAGTCGCTCAGAATGGAACAAGCTCTGCTTGCAAAA
GGAGATCTGATAAAAGTTTCTTTAGTAGATTGAATTGGTTGCACCAATTAAAATACAAAT
ATCCAGCACTGAACGTGACTATGCCAAACAATGAAAAATTTGACAAATTGTACATTTGGG
GGGTTCACCACCCGGGTACAGACAGTGACCAAATCAGCCTATATGCTCAAGCATCAGGGA
GAGTCACAGTCTCTACCAAAAGAAGCCAACAAACTGTAATCCCGAATATCGGATCTAGAC
CCTGGGTAAGGGGTGTCTCCAGCAGAATAAGCATCTATTGGACAATAGTAAAACCGGGAG
ACATACTTTTGATTAACAGCACAGGGAATCTAATTGCTCCTCGGGGTTACTTCAAAATAC
GAAGTGGGAAAAGCTCAATAATGAGGTCAGATGCACCCATTGGCAAATGCAATTCTGAAT
GCATCACTCCAAATGGAAGCATTCCCAATGACAAACCATTTCAAAATGTAAACAGGATCA
CATATGGGGCCTGTCCCAGATATGTTAAGCAAAACACTCTGAAATTGGCAACAGGGATGC
GGAATGTGCCAGAGAAACAAACTAGAGGCATATTCGGTGCAATCGCGGGCTTCATAGAAA
ATGGTTGGGAGGGAATGATGGACGGTTGGTACGGTTTCAGGCATCAAAATTCTGAGGGCA
CAGGGCAAGCAGCAGATCTTAAAAGCACTCAAGCAGCAATCAACCAAATCAACGGGAAAC
TGAATAGGTTAATCGAGAAAACGAACGAGAAATTCCATCAAATTGAAAAAGAATTCTCAG
AAGTAGAAGGGAGAATTCAGGACCTCGAGAAATATGTTGAGGACACTAAAATAGATCTCT
GGTCGTACAATGCGGAGCTTCTTGTTGCCCTGGAGAACCAACATACAATTGATCTAACTG
ACTCAGAAATGAACAAACTGTTTGAAAGAACAAAGAAGCAACTGAGGGAAAATGCTGAGG
ATATGGGCAATGGTTGTTTCAAAATATACCACAAATGTGACAATGCCTGCATAGGGTCAA
TCAGAAATGGAACTTATGACCATGATGTATACAGAGACGAAGCATTGAACAACCGGTTCC
AGATCAAAGGTGTTGAGCTGAAGTCAGGATACAAAGATTGGGTCCTATGGATTTCCTTTG
CCATATCATGTTTTTTGCTTTGTATTGTTTTGCTGGGGTTCATCATGTGGGCCTGCCAAA
AAGGCAACATTAGGTGCAACATTTGCATTTGAGTGCA
>EU501194_VICTORIA_2002.83
-----------------------------------------------------------C
AAAAACTTCCCGGAAATGACAACAGCACGGCAACGCTGTGTCTGGGGCATCATGCAGTGC
CAAACGGAACGCTAGTGAAAACAATCACGAATGACCAAATTGAAGTAACTAATGCTACTG
AGCTGGTTCAGAGTTCCTCAACAGGTAGAATATGCGACAGTCCTCACCAAATCCTTGATG
GAGAAAACTGCACACTAATAGATGCTCTATTGGGAGACCCTCATTGTGATGGCTTCCAAA
ATAAGGAATGGGACCTTTTTGTTGAACGCAGCAAAGCCTACAGCAACTGTTACCCTTATG
ATGTGCCGGATTATGTCTCCCTTAGGTCACTAGTTGCCTCATCAGGCACGCTGGAGTTTA
ACAATGAAAGCTTCAATTGGACTGGAGTCGCTCAGAATGGAACAAGCTCTGCTTGCAAAA
GGAGATCTGATAAAAGTTTCTTTAGTAGATTGAATTGGTTGCACCAATTAAAATACAAAT
ATCCAGCACTGAACGTGACTATGCCAAACAATGAAAAATTTGACAAATTGTACATTTGGG
GGGTTCACCACCCGGGTACAGACAGTGACCAAATCAGCCTATATGCTCAAGCATCAGGGA
GAGTCACAGTCTCTACCAAAAGAAGCCAACAAACTGTAATCCCGAATATCGGATCTAGAC
CCTGGGTAAGGGGTGTCTCCAGCAGAATAAGCATCTATTGGACAATAGTAAAACCGGGAG
ACATACTTTTGATTAACAGCACAGGGAATCTAATTGCTCCTCGGGGTTACTTCAAAATAC
GAAGTGGGAAAAGCTCAATAATGAGGTCAGATGCACCCATTGGCAAATGCAATTCTGAAT
GCATCACTCCAAATGGAAGCATTCCCAATGACAAACCATTTCAAAATGTAAACAGGATCA
CATATGGGGCCTGTCCCAGATATGTTAAGCAAAACACTCTGAAATTGGCAACAGGGATGC
GGAATGTGCCAGAGAAACAAACTAGA----------------------------------
------------------------------------------------------------
------------------------------------------------------------
------------------------------------------------------------
------------------------------------------------------------
------------------------------------------------------------
------------------------------------------------------------
------------------------------------------------------------
------------------------------------------------------------
------------------------------------------------------------
------------------------------------------------------------
-------------------------------------
>EU514661_Guam_2002.83
-----------------------------------------------------------C
AAAAACTTCCCGGAAATGACAACAGCACGGCAACGCTGTGCCTTGGGCACCATGCAGTAC
CAAACGGAACGATAGTGAAAACAATCACGAATGACCAAATTGAAGTTACTAATGCTACTG
AGCTGGTTCAGAGTTCCTCAACAGGTGGAATATGCGACAGTCCTCATCAGATCCTTGATG
GAGAAAACTGCACACTAATAGATGCTCTATTGGGAGACCCTCAGTGTGATGGCTTCCAAA
ATAAGAAATGGGACCTTTTTGTTGAACGCAGCAAAGCCTACAGCAACTGTTACCCTTATG
ATGTGCCGGATTATGCCTCCCTTAGGTCACTAGTTGCCTCATCCGGCACACTGGAGTTTA
ACAATGAAAGCTTCAATTGGACTGGAGTCACTCAGAATGGAACAAGCTCTGCTTGCAAAA
GGAGATCTAATAAAAGTTTCTTTAGTAGATTGAATTGGTTGACCCAATTAAAATACAAAT
ACCCAGCATTGAACGTGACTATGCCAAACAATGAAAAATTTGACAAATTGTACATTTGGG
GGGTTCACCACCCGGGTACGGACAGTGACCAAATCAGCCTATATGCTCAAGCATCAGGAA
GAATCACAGTCTCTACCAAAAGAAGCCAACAAACTGTAATCCCGAATATCGGATCTAGAC
CCAGGGTAAGGGATGTCTCCAGCAGAATAAGCATCTATTGGACAATAGTAAAACCGGGAG
ACATACTTTTGATTAACAGCACAGGGAATCTAATTGCTCCTCGGGGTTACTTCAAAATAC
GAAGTGGGAAAAGCTCAATAATGAGATCAGATGCACCCATTGGCAAATGCAATTCTGAAT
GCATCACTCCAAATGGAAGCATTCCCAATGACAAACCATTTCAAAATGTAAACAGGATCA
CATATGGGGCCTGTCCCAGATATGTTAAGCAAAACACTCTGAAATTGGCAACAGGGATGC
GAAATGTACCAGAGAAACAAACTAGA----------------------------------
------------------------------------------------------------
------------------------------------------------------------
------------------------------------------------------------
------------------------------------------------------------
------------------------------------------------------------
------------------------------------------------------------
------------------------------------------------------------
------------------------------------------------------------
------------------------------------------------------------
------------------------------------------------------------
-------------------------------------
