# Supplementary material for: Inferring influenza global transmission networks without complete phylogenetic information
Source: Evol Appl. 2014 Jan 2;7(3):403–12. doi: 10.1111/eva.12138 (PMC3962300; doi:10.1111/eva.12138)
Supplement: Supplementary file 2 — Table S1. Correlation of the timing of m diversity peaks between regions by subtypes. Table S2. Connectivity analysis of the five regions in terms of genetic diversity ν. Table S3. Connectivity analysis of the five regions in terms of nucleotide diversity π. [file eva0007-0403-sd2.bz2 › data/oceania/h3/2002/s3/data.aln]

>CY007739_Canterbury_2002.58
------TATTAACCATGAAGACTATCATTGCTTTGAGCTACATTTTATGCCTGGTTTTCG
CTCAAAAACTTCCCGGAAATGACAACAGCACGGCAACGCTGTGTCTGGGGCATCATGCAG
TGCCAAACGGAACGCTAGTGAAAACAATCACGAATGACCAAATTGAAGTAACTAATGCTA
CTGAGCTGGTTCAGAGTTCCTCAACAGGTAGAATATGCGACAGTCCTCACCAAATCCTTG
ATGGAGAAAACTGCACACTAATAGATGCTCTATTGGGAGACCCTCATTGTGATGGCTTCC
AAAATAAGGAATGGGACCTTTTTGTTGAACGCAGCAAAGCCTACAGCAACTGTTACCCTT
ATGATGTGCCGGATTATGTCTCCCTTAGGTCACTAGTTGCCTCATCAGGCACGCTGGAGT
TTAACAATGAAAGCTTCAATTGGACTGGAGTCGCTCAGAATGGAACAAGCTCTGCTTGCA
AAAGGAGATCTGATAAAAGTTTCTTTAGTAGATTGAATTGGTTGCACCAATTAAAATACA
AATATCCAGCATTGAACGTGACTATGCCAAACAATGAAAAATTTGACAAATTGTACATTT
GGGGGGTTCACCACCCGGGTACAGACAGTGACCAAATCAGCCTATATGCTCAAGCATCGG
GGAGAGTCACAGTCTCTACCAAAAGAAGCCAACAAACTGTAATCCCGAATATCGGATCTA
GACCCTGGGTAAGGGGTGTCTCCAGCAGAATAAGCATCTATTGGACAATAGTAAAACCGG
GAGACATACTTTTGATTAACAGCACAGGGAATCTAATTGCTCCTCGGGGTTACTTCAAAA
TACGAAGTGGGAAAAGCTCAATAATGAGGTCAGATGCACCCATTGGCAAATGCAACTCTG
AATGCATCACTCCAAATGGAAGCATTCCCAATGACAAACCATTTCAAAATGTAAACAGGA
TCACATATGGGGCCTGTCCCAGATATGTTAAGCAAAACACTCTGAAATTGGCAACAGGGA
TGCGGAATGTGCCAGGGAAACAAACTAGAGGCATATTCGGTGCAATCGCGGGCTTCATAG
AAAATGGTTGGGAGGGAATGATGGACGGTTGGTACGGTTTCAGGCATCAAAATTCTGAGG
GCACAGGGCAAGCAGCAGATCTTAAAAGCACTCAAGCAGCAATCAACCAAATCAACGGGA
AACTGAATAGGTTAATCGAGAAAACGAACGAGAAATTCCATCAAATTGAAAAAGAATTCT
CAGAAGTAGAAGGGAGAATTCAGGACCTCGAGAAATATGTTGAGGACACTAAAATAGATC
TCTGGTCGTACAATGCGGAGCTTCTTGTTGCCCTGGAGAACCAACATACAATTGATCTAA
CTGACTCAGAAATGAACAAACTGTTTGAAAGAACAAAGAAGCAACTGAGGGAAAATGCTG
AGGATATGGGCAATGGTTGTTTCAAAATATACCACAAATGTGACAATGCCTGCATAGGGT
CAATCAGAAATGGAACTTATGACCATGATGTATACAGAGACGAAGCATTGAACAACCGGT
TCCAGATCAAAGGTGTTGAGCTGAAGTCAGGATACAAAGATTGGGTCCTATGGATTTCCT
TTGCCATATCATGTTTTTTGCTTTGTATTGTTTTGCTGGGGTTCATCATGTGGGCCTGCC
AAAAAGGCAACATTAGGTGCAACATTTGCATTTGAGTGCAGTAATTA-
>CY007747_Canterbury_2002.58
------TATTAACCATGAAGACTATCATTGCTTTGAGCTACATTTTATGCCTGGTTTTCG
CTCAAAAACTTCCCGGAAATGACAACAGCACGGCAACGCTGTGCCTGGGGCACCATGCAG
TGCCAAACGGAACGCTAGTGAAAACAATCACGAATGACCAAATTGAAGTGACTAATGCTA
CTGAGCTGGTTCAGAGTTCCTCAACAGGTAGAATATGCGACAGTCCTCACCAAATCCTTG
ATGGAGAAAACTGCACACTAATAGATGCTCTATTGGGAGACCCTCATTGTGATGGCTTCC
AAAATAAGGAATGGGACCTTTTTGTTGAACGCAGCAAAGCCTACAGCAACTGTTACCCTT
ATGATGTGCCGGATTATGTCTCCCTTAGGTCACTAGTTGCCTCATCAGGCACGCTGGAGT
TTAACAATGAAAGCTTCAATTGGACTGGAGTCGCTCAGAATGGAACAAGCTCTGCTTGCA
AAAGGAGATCTGATAAAAGTTTCTTTAGTAGATTGAATTGGTTGCACCAATTAAAATACA
AATATCCAGCACTGAACGTGACTATGCCAAACAATGAAAAATTTGACAAATTGTACATTT
GGGGGGTTCACCACCCTGGTACAGACAGTGACCAAATCAGCCTATATGCTCAAGCATCAG
GGAGAGTCACAGTCTCTACCAAAAGAAGCCAACAAACTGTAATCCCGAATATCGGATCTA
GACCCTGGGTAAGGGGTGTCTCCAGCAGAATAAGCATCTATTGGACAATAGTGAAACCGG
GAGACATACTTTTGATTAACAGCACAGGGAATCTAATTGCTCCTCGGGGTTACTTCAAAA
TACGAAGTGGGAAAAGCTCAATAATGAGGTCAGATGCACCCATTGGCAAATGCAATTCTG
AATGCATCACTCCAAATGGAAGCATTCCCAATGGCAAACCATTTCAAAATGTAAACAGGA
TCACATATGGGGCCTGTCCCAGATATGTTAAGCAAAACACTCTGAAATTGGCAACAGGGA
TGCGGAATGTGCCAGAGAAACAAACTAGAGGCATATTCGGTGCAATCGCGGGCTTCATAG
AAAATGGTTGGGAGGGAATGATGGACGGTTGGTACGGTTTCAGGCATCAGAATTCTGAGG
GCACAGGGCAAGCAGCAGATCTTAAAAGCACTCAAGCAGCAATCAACCAAATCAACGGGA
AACTGAATAGGTTAATCGAGAAAACGAACGAGAAATTCCATCAAATTGAAAAAGAATTCT
CAGAAGTAGAAGGGAGAATTCAGGACCTCGAGAAATATGTCGAGGACACTAAAATAGATC
TCTGGTCGTACAATGCGGAGCTTCTTGTTGCCCTGGAGAACCAACATACAATTGATCTAA
CTGACTCAGAAATGAACAAACTGTTTGAAAGAACAAAGAAGCAACTGAGGGAAAATGCTG
AGGATATGGGCAATGGTTGTTTCAAAATATACCACAAATGTGACAATGCCTGCATAGGGT
CAATCAGAAATGGAACTTATGACCATGATGTATACAGAGACGAAGCATTGAACAACCGGT
TCCAGATCAAAGGTGTTGAGCTGAAGTCAGGATACAAAGATTGGATCCTATGGATTTCCT
TTGCCATATCATGTTTTTTGCTTTGTATTGTTTTACTGGGGTTCATCATGTGGGCCTGCC
AAAAAGGCAACATTAGGTGCAACATTTGCATTTGAGTGCAGTAATTA-
>CY007755_Canterbury_2002.58
------TATTAACCATGAAGACTATCATTGCTTTGAGCTACATTTTATGCCTGGTTTTCG
CTCAAAAACTTCCCGGAAATGACAACAGCACGGCAACGCTGTGTCTGGGGCATCATGCAG
TGCCAAACGGAACGCTAGTGAAAACAATCACGAATGACCAAATTGAAGTAACTAATGCTA
CTGAGCTGGTTCAGAGTTCCTCAACAGGTAGAATATGCGACAGTCCTCACCAAATCCTTG
ATGGAGAAAACTGCACACTAATAGATGCTCTATTGGGAGACCCTCATTGTGATGGCTTCC
AAAATAAGGAATGGGACCTTTTTGTTGAACGCAGCAAAGCCTACAGCAACTGTTACCCTT
ATGATGTGCCGGATTATGTCTCCCTTAGGTCACTAGTTGCCTCATCAGGCACGCTGGAGT
TTAACAATGAAAGCTTCAATTGGACTGGAGTCGCTCAGAATGGAACAAGCTCTGCTTGCA
AAAGGAGATCCGATAAAAGTTTCTTTAGTAGATTGAATTGGTTGCACCAATTAAAATACA
AATATCCAGCGCTGAACGTGACTATGCCAAACAATGAAAAATTTGACAAATTGTACATTT
GGGGGGTTCACCACCCGGGTACAGACAGTGACCAAATCAGCCTATATGCTCAAGCATCGG
GGAGAGTCACAGTCTCTACCAAAAGAAGCCAACAAACTGTAATCCCGAATATCGGATCTA
GACCCTGGGTAAGGGGTGTCTCCAGCAGAATAAGCATCTATTGGACAATAGTAAAACCGG
GAGACATACTTTTGATTAACAGCACAGGGAATCTAATTGCTCCTCGGGGTTACTTCAAAA
TACGAAGTGGGAAAAGCTCAATAATGAGGTCAGATGCACCCATTGGCAAATGCAATTCTG
AATGCATCACTCCAAATGGAAGCATTCCCAATGACAAACCATTTCAAAATGTAAACAGGA
TCACATATGGGGCCTGTCCCAGATATGTTAAGCAAAACACTCTGAAATTGGCAACAGGGA
TGCGGAATGTGCCAGAGAAACAAACTAGAGGCATATTCGGTGCAATCGCGGGCTTCATAG
AAAATGGTTGGGAGGGAATGATGGACGGTTGGTACGGTTTCAGGCATCAAAATTCTGAGG
GCACAGGGCAAGCAGCAGATCTTAAAAGCACTCAAGCAGCAATCAACCAAATCAACGGGA
AACTGAATAGGTTAATCGAGAAAACGAACGAGAAATTCCATCAAATTGAAAAAGAATTCT
CAGAAGTAGAAGGGAGAATTCAGGACCTCGAGAAATATGTTGAGGACACTAAAATAGATC
TCTGGTCGTACAATGCGGAGCTTCTTGTTGCCCTGGAGAACCAACATACAATTGATCTAA
CTGACTCAGAAATGAACAAACTGTTTGAAAGAACAAAGAAGCAACTGAGGGAAAATGCTG
AGGATATGGGCAATGGTTGTTTCAAAATATACCACAAATGTGACAATGCCTGCATAGGGT
CAATCAGAAATGGAACTTATGACCATGATGTATACAGAGACGAAGCATTGAACAACCGGT
TCCAGATCAAAGGTGTTGAGCTGAAGTCAGGATACAAAGATTGGGTCCTATGGATTTCCT
TTGCCATATCATGTTTTTTGCTTTGTATTGTTTTGCTGGGGTTCATCATGTGGGCCTGCC
AAAAAGGCAACATTAGGTGCAACATTTGCATTTGAGTGCAGTAATTA-
>CY007763_Canterbury_2002.58
------TATTAACCATGAAGACTATCATTGCTTTGAGCTACATTTTATGCCTGGTTTTCG
CTCAAAAACTCCCCGGAAATGACAACAGCACGGCAACGCTGTGTCTGGGGCATCATGCAG
TGCCAAACGGAACGCTAGTGAAAACAATCACGAATGACCAAATTGAAGTAACTAATGCTA
CTGAGCTGGTTCAGAGTTCCTCAACAGGTAGAATATGCGACAGTCCTCACCAAATCCTTG
ATGGAGAAAACTGCACACTAATAGATGCTCTATTGGGAGACCCCCATTGTGATGGCTTCC
AAAATAAGGAATGGGACCTTTTTGTTGAACGCAGCAAAGCCTACAGCAACTGTTACCCTT
ATGATGTGCCGGATTATGTCTCCCTTAGGTCACTAGTTGCCTCATCAGGCACGCTGGAGT
TTAACAATGAAAGCTTCAATTGGACTGGAGTCGCTCAGAATGGAACAAGCTCTTCTTGCA
AAAGGAGATCTGATAAAAGTTTCTTTAGTAGATTGAATTGGTTGCACCAATTAAAATACA
AATATCCAGCACTGAACGTGACTATGCCAAACAATGAAAAATTTGACAAATTGTACATTT
GGGGGGTTCACCACCCGGGTACAGACAGTGACCAAATCAGCCTATATGCTCAAGCATCGG
GGAGAGTCACAGTCTCTACCAAAAGAAGCCAACAAACTGTAATCCCGAATATCGGATCTA
GACCCTGGGTAAGGGGTGTCTCCAGCAGAATAAGCATCTATTGGACAATAGTAAAACCGG
GAGACATACTTTTGATTAACAGCACAGGGAATCTAATTGCTCCTCGGGGTTACTTCAAAA
TACGAAGTGGGAAAAGCTCAATAATGAGGTCAGATGCACCCATTGGCAAATGCAATTCTG
AATGCATCACTCCAAATGGAAGCATTCCCAATGACAAACCATTTCAAAATGTAAACAGGA
TCACATATGGGGCCTGTCCCAGATATGTTAAGCAAAACACTCTGAAATTGGCAACAGGGA
TGCGGAATGTGCCAGAGAAACAAACTAGAGGCATATTCGGTGCAATCGCGGGCTTCATAG
AAAATGGTTGGGAGGGAATGATGGACGGTTGGTACGGTTTTAGGCATCAAAATTCTGAGG
GCACAGGGCAAGCAGCAGATCTTAAAAGCACTCAAGCAGCAATCAACCAAATCAACGGGA
AACTGAATAGGTTAATCGAGAAAACGAACGAGAAATTCCATCAAATTGAAAAAGAATTCT
CAGAAGTAGAAGGGAGAATTCAGGACCTCGAGAAATATGTTGAGGACACTAAAATAGATC
TCTGGTCGTACAATGCGGAGCTTCTTGTTGCCCTGGAGAACCAACATACAATTGATCTAA
CTGACTCAGAAATGAACAAACTGTTTGAAAGAACAAAGAAGCAACTGAGGGAAAATGCTG
AGGATATGGGCAATGGTTGTTTCAAAATATACCACAAATGTGACAATGCCTGCATAGGGT
CAATCAGAAATGGAACTTATGACCATGATGTATACAGAGACGAAGCATTGAACAACCGGT
TCCAGATCAAAGGTGTTGAGCTGAAGTCAGGATACAAAGATTGGGTCCTATGGATTTCCT
TTGCCATATCATGTTTTTTGCTTTGTATTGTTTTGCTGGGGTTCATCATGTGGGCCTGCC
AAAAAGGCAACATTAGGTGCAACATTTGCATTTGAGTGCAGTAATTA-
>CY007771_Canterbury_2002.58
------TATTAACCATGAAGACTATCATTGCTTTGAGCTACATTTTATGCCTGGTTTTCG
CTCAAAAACTTCCCGGAAATGACAACAGCACGGCAACGCTGTGTCTGGGGCATCATGCAG
TGCCAAACGGAACGCTAGTGAAAACAATCACGAATGACCAAATTGAGGTAACTAATGCTA
CTGAGCTGGTTCAGAGTTCCTCAACAGGTAGAATATGCGACAGTCCTCACCAAATCCTTG
ATGGAGAAAACTGCACACTAATAGATGCTCTATTGGGAGACCCTCATTGTGATGGCTTCC
AAAATAAGGAATGGGACCTTTTTGTTGAACGCAGCAAAGCCTACAGCAACTGTTACCCTT
ATGATGTGCCGGATTATGTCTCCCTTAGGTCACTAGTTGCCTCATCAGGCACGCTGGAGT
TTAACAATGAAAGCTTCAATTGGACTGGAGTCGCTCAGAATGGAACAAGCTCTGCTTGCA
AAAGGAGATCTGATAAAAGTTTCTTTAGTAGATTGAATTGGTTGCACCAATTAAAATACA
AATATCCAGCACTGAACGTGACTATGCCAAACAATGAAAAATTTGACAAATTGTACATTT
GGGGGGTTCACCACCCGGGTACAGACAGTGACCAAATCAGCCTATATGCTCAAGCATCGG
GGAGAGTCACAGTCTCTACCAAAAGAAGCCAACAAACTGTAATCCCGAATATCGGATCTA
GACCCTGGGTAAGGGGTGTCTCCAGCAGAATAAGCATCTATTGGACAATAGTAAAACCGG
GAGACATACTTTTGATTAACAGCACAGGGAATCTAATTGCTCCTCGGGGTTACTTCAAAA
TACGAAGTGGGAAAAGCTCAATAATGAGGTCAGATGCACCCATTGGCAAATGCAATTCTG
AATGCATCACTCCAAATGGAAGCATTCCCAATGACAAACCATTTCAAAATGTAAACAGGA
TCACATATGGGGCCTGTCCCAGATATGTTAAGCAAAACACTCTGAAATTGGCAACAGGGA
TGCGGAATGTGCCAGAGAAACAAACTAGAGGCATATTCGGTGCAATCGCGGGCTTCATAG
AAAATGGTTGGGAGGGAATGATGGACGGTTGGTACGGTTTCAGGCATCAAAATTCTGAGG
GCACAGGGCAAGCAGCAGATCTTAAAAGCACTCAAGCAGCAATCAACCAAATCAACGGGA
AACTGAATAGGTTAATCGAGAAAACGAACGAGAAATTCCATCAAATTGAAAAAGAATTCT
CAGAAGTAGAAGGGAGAATTCAGGACCTCGAGAAATATGTTGAGGACACTAAAATAGATC
TCTGGTCGTACAATGCGGAGCTTCTTGTTGCCCTGGAGAACCAACATACAATTGATCTAA
CTGACTCAGAAATGAACAAACTGTTTGAAAGAACAAAGAAGCAACTGAGGGAAAATGCTG
AGGATATGGGCAATGGTTGTTTCAAAATATACCACAAATGTGACAATGCCTGCATAGGGT
CAATCAGAAATGGAACTTATGACCATAATGTATACAGAGACGAAGCATTGAACAACCGGT
TCCAGATCAAAGGTGTTGAGCTGAAGTCAGGATACAAAGATTGGGTCCTATGGATTTCCT
TTGCCATATCATGTTTTTTGCTTTGTATTGTTTTGCTGGGGTTCATCATGTGGGCCTGCC
AAAAAGGCAACATTAGGTGCAACATTTGCATTTGAGTGCAGTAATTA-
>CY007779_Canterbury_2002.58
------TATTAACCATGAAGACTATCATTGCTTTGAGCTACATTTTATGCCTGGTTTTCG
CTCAAAAACTTCCCGGAAATGACAACAGCACGGCAACGCTGTGTCTGGGGCATCATGCAG
TGCCAAACGGAACGCTAGTGAAAACAATCACGAATGACCAAATTGAAGTAACTAATGCTA
CTGAGCTGGTTCAGAGTTCCTCAACAGGTAGAATATGCGACAGTCCTCACCAAATCCTTG
ATGGAGAAAACTGCACACTAATAGATGCTCTATTGGGAGACCCTCATTGTGATGGCTTCC
AAAATAAGGAATGGGACCTTTTTGTTGAACGCAGCAAAGCCTACAGCAACTGTTACCCTT
ATGATGTGCCGGATTATGTCTCCCTTAGGTCACTAGTTGCCTCATCAGGCACGCTGGAGT
TTAACAATGAAAGCTTCAATTGGACTGGAGTCGCTCAGAATGGAACAAGCTCTGCTTGCA
AAAGGAGATCTGATAAAAGTTTCTTTAGTAGATTGAATTGGTTGCACCAATTAAAATACA
AATATCCAGCACTGAACGTGACTATGCCAAACAATGAAAAATTTGACAAATTGTACATTT
GGGGGGTTCACCACCCGGGTACAGACAGTGACCAAATCAGCCTATATGCTCAAGCATCGG
GGAGAGTCACAGTCTCTACCAAAAGAAGCCAACAAACTGTAATCCCGAATACCGGATCTA
GACCCTGGGTAAGGGGTGTCTCCAGCAGAATAAGCATCTATTGGACAATAGTAAAACCGG
GAGACATACTTTTGATTAACAGCACAGGGAATCTAATTGCTCCTCGGGGTTACTTCAAAA
TACGAAGTGGGAAAAGCTCAATAATGAGGTCAGATGCACCCATTGGCAAATGCAATTCTG
AATGCATCACTCCAAATGGAAGCATTCCCAATGACAAACCATTTCAAAATGTAAACAGGA
TCACATATGGGGCCTGTCCCAGATATGTTAAGCAAAACACTCTGAAATTGGCAACAGGGA
TGCGGAATGTGCCAGAGAAACAAACTAGAGGCATATTCGGTGCAATCGCGGGCTTCATAG
AAAATGGTTGGGAGGGAATGATGGACGGTTGGTACGGTTTCAGGCATCAAAATTCTGAGG
GCACAGGGCAAGCAGCAGATCTTAAAAGCACTCAAGCAGCAATCAACCAAATCAACGGGA
AACTGAATAGGTTAATCGAGAAAACGAACGAGAAATTCCATCAAATTGAAAAAGAATTCT
CAGAAGTAGAAGGGAGAATTCAGGACCTCGAGAAATATGTTGAGGACACTAAAATAGATC
TCTGGTCGTACAATGCGGAGCTTCTTGTTGCCCTGGAGAACCAACATACAATTGATCTAA
CTGACTCAGAAATGAACAAACTGTTTGAAAGAACAAAGAAGCAACTGAGGGAAAATGCTG
AGGATATGGGCAATGGTTGTTTCAAAATATACCACAAATGTGACAATGCCTGCATAGGGT
CAATCAGAAATGGAACTTATGACCATGATGTATACAGAGACGAAGCATTGAACAACCGGT
TCCAGATCAAAGGTGTTGAGCTGAAGTCAGGATACAAAGATTGGGTCCTATGGATTTCCT
TTGCCATATCATGTTTTTTGCTTTGTATTGTTTTGCTGGGGTTCATCATGTGGGCCTGCC
AAAAAGGCAACATTAGGTGCAACATTTGCATTTGAGTGCAGTAATTA-
>CY007947_Canterbury_2002.58
------TATTAACCATGAAGACTATCATTGCTTTGAGCTACATTTTATGCCTGGTTTTCG
CTCAAAAACTTCCCGGAAATGACAACAGCACGGCAACGCTGTGTCTGGGGCATCATGCAG
TGCCAAACGGAACGCTAGTGAAAACAATCACGAATGACCAAATTGAAGTAACTAATGCTA
CTGAGCTGGTTCAGAGTTCCTCAACAGGTAGAATATGCGACAGTCCTCACCAAATCCTTG
ATGGAGAAAACTGCACACTAATAGATGCTCTATTGGGAGACCCTCATTGTGATGGCTTCC
AAAATAAGGAATGGGACCTTTTTGTTGAACGCAGTAAAGCCTACAGCAACTGTTACCCTT
ATGATGTGCCGGATTATGTCTCCCTTAGGTCACTAGTTGCCTCATCAGGCACGCTGGAGT
TTAACAATGAAAGCTTCAATTGGACTGGAGTCGCTCAGAATGGAACAAGCTCTGCTTGCA
AAAGGAGATCTGATAAAAGTTTCTTTAGTAAATTGAATTGGTTGCACCAATTAAAATACA
AATATCCAGCACTGAACGTGACTATGCCAAACAATGAAAAATTTGACAAATTGTACATTT
GGGGGGTTCACCACCCGGGTACAGACAGTGACCAAATCAGCCTATATGCTCAAGCATCGG
GGAGAGTCACAGTCTCTACCAAAAGAAGCCAACAAACTGTAATCCCGAATATCGGATCTA
GACCCTGGGTAAGGGGTGTCTCCAGCAGAATAAGCATCTATTGGACAATAGTAAAACCGG
GAGACATACTTTTGATTAACAGCACAGGGAATCTAATTGCTCCTCGGGGTTACTTCAAAA
TACGAAGTGGGAAAAGCTCAATAATGAGGTCAGATGCACCCATTGGCAAATGCAATTCTG
AATGCATCACTCCAAATGGAAGCATTCCCAATGACAAACCATTTCAAAATGTAAACAGGA
TCACATATGGGGCCTGTCCCAGATATGTTAAGCAAAACACTCTGAAATTGGCAACAGGGA
TGCGGAATGTGCCAGAGAAACAAACTAGAGGCATATTCGGTGCAATCGCGGGCTTCATAG
AAAATGGTTGGGAGGGAATGATGGACGGTTGGTACGGTTTCAGGCATCAAAATTCTGAGG
GCACAGGGCAAGCAGCAGATCTTAAAAGCACTCAAGCAGCAATCAACCAAATCAACGGGA
AACTGAATAGGTTAATCGAGAAAACGAACGAGAAATTCCATCAAATTGAAAAAGAATTCT
CAGAAGTAGAAGGGAGAATTCAGGACCTCGAGAAATATGTTGAGGACACTAAAATAGATC
TCTGGTCGTACAATGCGGAGCTTCTTGTTGCCCTGGAGAACCAACATACAATTGATCTAA
CTGACTCAGAAATGAACAAACTGTTTGAAAGAACAAAGAAGCAACTGAGGGAAAATGCTG
AGGATATGGGCAATGGTTGTTTCAAAATATACCACAAATGTGACAATGCCTGCATAGGGT
CAATCAGAAATGGAACTTATGACCATGATGTATACAGAGACGAAGCATTGAACAACCGGT
TCCAGATCAAAGGTGTTGAGCTGAAGTCAGGATACAAAGATTGGGTCCTATGGATTTCCT
TTGCCATATCATGTTTTTTGCTTTGTATTGTTTTGCTGGGGTTCATCATGTGGGCCTGCC
AAAAAGGCAACATTAGGTGCAACATTTGCATTTGAGTGCAGTAATTA-
>CY007939_Canterbury_2002.58
------TATTAACCATGAAGACTATCATTGCTTTGAGCTACATTTTATGCCTGGTTTTCG
CTCAAAAACTTCCCGGAAATGACAACAGCACGGCAACGCTGTGCCTGGGGCACCATGCAG
TGCCAAACGGAACGCTAGTGAAAACAATCACGAATGACCAAATTGAAGTGACTAATGCTA
CTGAGCTGGTTCAGAGTTCCTCAACAAGTAGAATATGCGACAGTCCTCACCAAATCCTTG
ATGGAGAAAACTGCACACTAATAGATGCTCTATTGGGAGACCCTCATTGTGATGGCTTCC
AAAATAAGGAATGGGACCTTTTTGTTGAACGCAGCAAAGCCTACAGCAACTGTTACCCTT
ATGATGTGCCGGATTATGTCTCCCTTAGGTCACTAGTTGCCTCATCAGGCACGCTGGAGT
TTAACAATGAAAGCTTCAATTGGACTGGAGTCGCTCAGAATGGAACAAGCTCTGCTTGCA
AAAGGAGATCTGATAAAAGTTTCTTTAGTAGATTGAATTGGTTGCACCAATTAAAATACA
AATATCCAGCACTGAACGTGACTATGCCAAACAATGAAAAATTTGACAAATTGTACATTT
GGGGGGTTCACCACCCGGGTACAGACAGTGACCAAATCAGCCTATATGCTCAAGCATCAG
GGAGAGTCACAGTCTCTACCAAAAGAAGCCAACAAACTGTAATCCCGAATATCGGATCTA
GACCCTGGGTAAGGGGTGTCTCCAGCATAATAAGCATCTATTGGACAATAGTAAAACCGG
GAGACATACTTTTGATTAACAGCACAGGGAATCTAATTGCTCCTCGGGGTTACTTCAAAA
TACGAAGTGGGAAAAGCTCAATAATGAGGTCAGATGCACCCATTGGCAAATGCAATTCTG
AATGCATCACTCCAAATGGAAGCATTCCCAATGGCAAACCATTTCAAAATGTAAACAGGA
TCACATATGGGGCATGTCCCAGATATGTTAAGCAAAACACTCTGAAATTGGCAACAGGGA
TGCGGAATGTGCCAGAGAAACAAACTAGAGGCATATTCGGTGCAATCGCGGGCTTCATAG
AAAATGGTTGGGAGGGAATGATGGACGGTTGGTACGGTTTCAGGCATCAGAATTCTGAGG
GCACAGGGCAAGCAGCAGATCTTAAAAGCACTCAAGCAGCAATCAACCAAATCAACGGGA
AACTGAATAGGTTAATCGAGAAAACGAACGAGAAATTCCATCAAATTGAAAAAGAATTCT
CAGAAGTAGAAGGGAGAATTCAGGACCTCGAGAAATATGTCGAGGACACTAAAATAGATC
TCTGGTCGTACAATGCGGAGCTTCTTGTTGCCCTGGAGAACCAACATACAATTGATCTAA
CTGACTCAGAAATGAACAAACTGTTTGAAAGAACAAAGAAGCAACTGAGGGAAAATGCTG
AGGATATGGGCAATGGTTGTTTCAAAATATACCACAAATGTGACAATGCCTGCATAGGGT
CAATCAGAAATGGAACTTATGACCATGATGTATACAGAGACGAAGCATTGAACAACCGGT
TCCAGATCAAAGGTGTTGAGCTGAAGTCAGGATACAAAGATTGGATCCTATGGATTTCCT
TTGCCACATCATGTTTTTTGCTTTGTATTGTTTTACTGGGGTTCATCATGTGGGCCTGCC
AAAAAGGCAACATTAGGTGCAACATTTGCATTTGAGTGCAGTAATTA-
>CY008332_Canterbury_2002.58
------TATTAACCATGAAGACTATCATTGCTTTGAGCTACATTTTATGCCTGGTTTTCG
CTCAAAAACTTCCCGGAAATGACAACAGCACGGCAACGCTGTGTCTGGGGCATCATGCAG
TGCCAAACGGAACGCTAGTGAAAACAATCACGAATGACCAAATTGAAGTAACTAATGCTA
CTGAGCTGGTTCAGAGTTCCTCAACAGGTAGAATATGCGACAGTCCTCACCAAATCCTTG
ATGGAGAAAACTGCACACTAATAGATGCTCTATTGGGAGACCCTCATTGTGATGGCTTCC
AAAATAAGGAATGGGACCTTTTTGTTGAACGCAGCAAAGCCTACAGCAACTGTTACCCTT
ATGATGTGCCGGATTATGTCTCCCTTAGGTCACTAGTTGCCTCATCAGGCACGCTGGAGT
TTAACAATGAAAGCTTCAATTGGACTGGAGTCGCTCAGAATGGAACAAGCTCTGCTTGCA
AAAGGAGATCTGATAAAAGTTTCTTTAGTAGATTGAATTGGTTGCACCAATTAAAATACA
AATATCCAGCACTGAACGTGACTATGCCAAACAATGAAAAATTTGACAAATTGTACATTT
GGGGGGTTCACCACCCGGGTACAGACAGTGACCAAATCAGCCTATATGCTCAAGCATCGG
GGAGAGTCACAGTCTCTACCAAAAGAAGCCAACAAACTGTAATCCCGAATATCGGATCTA
GACCCTGGGTAAGGGGTGTCTCCAGCAGAATAAGCATCTATTGGACAATAGTAAAACCGG
GAGACATACTTTTGATTAACAGCACAGGGAATCTAATTGCTCCTCGGGGTTACTTCAAAA
TACGAAGTGGGAAAAGCTCAATAATGAGGTCAGATGCACCCATTGGCAAATGCAATTCTG
AATGCATCACTCCAAATGGAAGCATTCCCAATGACAAACCATTTCAAAATGTAAACAGGA
TCACATATGGGGCCTGTCCCAGATATGTTAAGCAAAACACTCTGAAATTGGCAACAGGGA
TGCGGAATGTGCCAGAGAAACAAACTAGAGGCATATTCGGTGCAATCGCGGGCTTCATAG
AAAATGGTTGGGAGGGAATGATGGACGGTTGGTACGGTTTCAGGCATCAAAATTCTGAGG
GCACAGGGCAAGCAGCAGATCTTAAAAGCACTCAAGCAGCAATCAACCAAATCAACGGGA
AACTGAATAGGTTAATCGAGAAAACGAACGAGAAATTCCATCAAATTGAAAAAGAATTCT
CAGAAGTAGAAGGGAGAATTCAGGACCTCGAGAAATATGTTGAGGACACTAAAATAGATC
TCTGGTCGTACAATGCGGAGCTTCTTGTTGCCCTGGAGAACCAACATACAATTGATCTAA
CTGACTCAGAAATGAACAAACTGTTTGAAAGAACAAAGAAGCAACTGAGGGAAAATGCTG
AGGATATGGGCAATGGTTGTTTCAAAATATACCACAAATGTGACAATGCCTGCATAGGGT
CAATCAGAAATGGAACTTATGACCATGATGTATACAGAGACGAAGCATTGAACAACCGGT
TCCAGATCAAAGGTGTTGAGCTGAAGTCAGGATACAAAGATTGGGTCCTATGGATTTCCT
TTGCCATATCATGTTTTTTGCTTTGTATTGTTTTGCTGGGGTTCATCATGTGGGCCTGCC
AAAAAGGCAACATTAGGTGCAACATTTGCATTTGAGTGCAGTAATTA-
>CY008324_Canterbury_2002.58
------TATTAACCATGAAGACTATCATTGCTTTGAGCTACATTTTATGCCTGGTTTTCG
CTCAAAAACTTCCCGGAAATGACAACAGCACGGCAACGCTGTGTCTGGGGCATCATGCAG
TGCCAAACGGAACGCTAGTGAAAACAATCACGAATGACCAAATTGAAGTAACTAATGCTA
CTGAGCTGGTTCAGAGTTCCTCAACAGGTAGAATATGCGACAGTCCTCACCAAATCCTTG
ATGGAGAAAACTGCACACTAATAGATGCTCTATTGGGAGACCCTCATTGTGATGGCTTCC
AAAATAAGGAATGGGACCTTTTTGTTGAACGCAGCAAAGCCTACAGCAACTGTTACCCTT
ATGATGTGCCGGATTATGTCTCCCTTAGGTCACTAGTTGCCTCATCAGGCACGCTGGAGT
TTAACAATGAAAGCTTCAATTGGACTGGAGTCGCTCAGAATGGAACAAGCTCTGCTTGCA
AAAGGAGATCTGATAAAAGTTTCTTTAGTAGATTGAATTGGTTGCACCAATTAAAATACA
AATATCCAGCACTGAACGTGACTATGCCAAACAATGAAAAATTTGACAAATTGTACATTT
GGGGGGTTCACCACCCGGGTACAGACAGTGACCAAATCAGCCTATATGCTCAAGCATCAG
GGAGAGTCACAGTCTCTACCAAAAGAAGCCAACAAACTGTAATCCCGAATATCGGATCTA
GACCCTGGGTAAGGGGTGTCTCCAGCAGAATAAGCATCTATTGGACAATAGTAAAACCGG
GAGACATACTTTTGATTAACAGCACAGGGAATCTAATTGCTCCTCGGGGTTACTTCAAAA
TACGAAGTGGGAAAAGCTCAATAATGAGGTCAGATGCACCCATTGGCAAATGCAATTCTG
AATGCATCACTCCAAATGGAAGCATTCCCAATGACAAACCATTTCAAAATGTAAACAGGA
TCACATATGGGGCCTGTCCCAGATATGTTAAGCAAAACACTCTGAAATTGGCAACAGGGA
TGCGGAATGTGCCAGAGAAACAAACTAGAGGCATATTCGGTGCAATCGCGGGCTTCATAG
AAAATGGTTGGGAGGGAATGATGGACGGTTGGTACGGTTTCAGGCATCAAAATTCTGAGG
GCACAGGGCAAGCAGCAGATCTTAAAAGCACTCAAGCAGCAATCAACCAAATCAACGGGA
AACTGAATAGGTTAATCGAGAAAACGAACGAGAAATTCCATCAAATTGAAAAAGAATTCT
CAGAAGTAGAAGGGAGAATTCAGGACCTCGAGAAATATGTTGAGGACACTAAAATAGATC
TCTGGTCGTACAATGCGGAGCTTCTTGTTGCCCTGGAGAACCAACATACAATTGATCTAA
CTGACTCAGAAATGAACAAACTGTTTGAAAGAACAAAGAAGCAACTGAGGGAAAATGCTG
AGGATATGGGCAATGGTTGTTTCAAAATATACCACAAATGTGACAATGCCTGCATAGGGT
CAATCAGAAATGGAACTTATGACCATGATGTATACAGAGACGAAGCATTGAACAACCGGT
TCCAGATCAAAGGTGTCGAGCTGAAGTCAGGATACAAAGATTGGGTCCTATGGATTTCCT
TTGCCATATCATGTTTTTTGCTTTGTATTGTTTTGATGGGGTTCATCATGTGGGCCTGCC
AAAAAGGCAACATTAGGTGCAACATTTGCATTTGAGTGCAGTAATTA-
>CY008316_Canterbury_2002.58
--------------ATGAAGACTATCATTGCTTTGAGCTACATTTTATGCCTGGTTTTCG
CTCAAAAACTTCCCGGAAATGACAACAGCACGGCAACGCTGTGTCTGGGGCATCATGCAG
TGCCAAACGGAACGCTAGTGAAAACAATCACGAATGACCAAATTGAAGTAACTAATGCTA
CTGAGCTGGTTCAGAGTTCCTCAACAGGTAGAATATGCGACAGTCCTCACCAAATCCTTG
ATGGAGAAAACTGCACACTAATAGATGCTCTATTGGGAGACCCCCATTGTGATGGCTTCC
AAAATAAGGAATGGGACCTTTTTGTTGAACGCAGCAAAGCCTACAGCAACTGTTACCCTT
ATGATGTGCCGGATTATGTCTCCCTTAGGTCACTAGTTGCCTCATCAGGCACGCTGGAGT
TTAACAATGAAAGCTTCAATTGGACTGGAGTCGCTCAGAATGGAACAAGCTCTGCTTGCA
AAAGGAGATCTGATAAAAGTTTCTTTAGTAGATTGAATTGGTTGCACCAATTAAAATACA
AATATCCAGCACTGAACGTGACTATGCCAAACAATGAAAAATTTGACAAATTGTACATTT
GGGGGGTTCACCACCCGGGTACAGACAGTGACCAAATCAGCCTATATGCTCAAGCATCGG
GGAGAGTCACAGTCTCTACCAAAAGAAGCCAACAAACTGTAATCCCGAATATCGGATCTA
GACCCTGGGTAAGGGGTGTCTCCAGCAGAATAAGCATCTATTGGACAATAGTAAAACCGG
GAGACATACTTTTGATTAACAGCACAGGGAATCTAATTGCTCCTCGGGGTTACTTCAAAA
TACGAAGTGGGAAAAGCTCAATAATGAGGTCAGATGCACCCATTGGCAAATGCAATTCTG
AATGCATCACTCCAAATGGAAGCATTCCCAATGACAAACCATTTCAAAATGTAAACAGGA
TCACATATGGGGCCTGTCCCAGATATGTTAAGCAAAACACTCTGAAATTGGCAACAGGGA
TGCGGAATGTGCCAGAGAAACAAACTAGAGGCATATTCGGTGCAATCGCGGGCTTCATAG
AAAATGGTTGGGAGGGAATGATGGACGGTTGGTACGGTTTTAGGCATCAAAATTCTGAGG
GCACAGGGCAAGCAGCAGATCTTAAAAGCACTCAAGCAGCAATCAACCAAATCAACGGGA
AACTGAATAGGTTAATCGAGAAAACGAACGAGAAATTCCATCAAATTGAAAAAGAATTCT
CAGAAGTAGAAGGGAGAATTCAGGACCTCGAGAAATATGTTGAGGACACTAAAATAGATC
TCTGGTCGTACAATGCGGAGCTTCTTGTTGCCCTGGAGAACCAACATACAATTGATCTAA
CTGACTCAGAAATGAACAAACTGTTTGAAAGAACAAAGAAGCAACTGAGGGAAAATGCTG
AGGATATGGGCAATGGTTGTTTCAAAATATACCACAAATGTGACAATGCCTGCATAGGGT
CAATCAGAAATGGAACTTATGACCATGATGTATACAGAGACGAAGCATTGAACAACCGGT
TCCAGATCAAAGGTGTTGAGCTGAAGTCAGGATACAAAGATTGGGTCCTATGGATTTCCT
TTGCCATATCATGTTTTTTGCTTTGTATTGTTTTGCTGGGGTTCATCATGTGGGCCTGCC
AAAAAGGCAACATTAGGTGCAACATTTGCATTTGAGTGCAGTAATTAA
>CY008308_Canterbury_2002.58
-----------ACCATGAAGACTATCATTGCTTTGAGCTACATTTTATGCCTGGTTTTCG
CTCAAAAACTTCCCGGAAATGACAACAGCACGGCAACGCTGTGTCTGGGGCATCATGCAG
TGCCAAACGGAACGCTAGTGAAAACAATCACGAATGACCAAATTGAAGTAACTAATGCTA
CTGAGCTGGTTCAGAGTTCCTCAACAGGTAGAATATGCGACAGTCCTCACCAAATCCTTG
ATGGAGAAAACTGCACACTAATAGATGCTCTATTGGGAGACCCTCATTGTGATGGCTTCC
AAAATAAGGAATGGGACCTTTTTGTTGAACGCAGCAAAGCCTACAGCAACTGTTACCCTT
ATGATGTGCCGGATTATGTCTCCCTTAGGTCACTAGTTGCCTCATCAGGCACGCTGGAGT
TTAACAATGAAAGCTTCAATTGGACTGGAGTCGCTCAGAATGGAACAAGCTCTGCTTGCA
AAAGGAGATCTGATAAAAGTTTCTTTAGTAGATTGAATTGGTTGCACCAATTAAAATACA
AATATCCAGCACTGAACGTGACTATGCCAAACAATGAAAAATTTGACAAATTGTACGTTT
GGGGGGTTCACCACCCGGGTACAGACAGTGACCAAATCAGCCTATATGCTCAAGCATCGG
GGAGAGTCACAGTCTCTACCAAAAGAAGCCAACAAACTGTAATCCCGAATATCGGATCTA
GACCCTGGGTAAGGGGTGTCTCCAGCAGAATAAGCATCTATTGGACAATAGTAAAACCGG
GAGACATACTTTTGATTAACAGCACAGGGAATCTAATTGCTCCTCGGGGTTACTTCAAAA
TACGAAGTGGGAAAAGCTCAATAATGAGGTCAGATGCACCCATTGGCAAATGCAATTCTG
AATGCATCACTCCAAATGGAAGCATTCCCAATGACAAACCATTTCAAAATGTAAACAGGA
TCACATATGGGGCCTGTCCCAGATATGTTAAGCAAAACACTCTGAAATTGGCAACAGGGA
TGCGGAATGTGCCAGAGAAACAAACTAGAGGCATATTCGGTGCAATCGCGGGCTTCATAG
AAAATGGTTGGGAGGGAATGATGGACGGTTGGTACGGTTTCAGGCATCAAAATTCTGAGG
GCACAGGGCAAGCAGCAGATCTTAAAAGCACTCAAGCAGCAATCAACCAAATCAACGGGA
AACTGAATAGGTTAATCGAGAAAACGAACGAGAAATTCCATCAAATTGAAAAAGAATTCT
CAGAAGTAGAAGGGAGAATTCAGGACCTCGAGAAATATGTTGAGGACACTAAAATAGATC
TCTGGTCGTACAATGCGGAGCTTCTTGTTGCCCTGGAGAACCAACATACAATTGATCTAA
CTGACTCAGAAATGAACAAACTGTTTGAAAGAACAAAGAAGCAACTGAGGGAAAATGCTG
AGGATATGGGCAATGGTTGTTTCAAAATATACCACAAATGTGACAATGCCTGCATAGGGT
CAATCAGAAATGGAACTTATGACCATGATGTATACAGAGACGAAGCATTGAACAACCGGT
TCCAGATCAAAGGTGTTGAGCTGAAGTCAGGATACAAAGATTGGGTCCTATGGATTTCCT
TTGCCATATCATGTTTTTTGCTTTGTATTGTTTTGCTGGGGTTCATCATGTGGGCCTGCC
AAAAAGGCAACATTAGGTGCAACATTTGCATTTGAGTGCATT------
>CY011400_Dunedin_2002.58
------TATTAACCATGAAGACTATCATTGCTTTGAGCTACATTTTATGCCTGGTTTTCG
CTCAAAAACTTCCCGGAAATGACAACCGCACGGCAACGCTGTGTCTGGGGCATCATGCAG
TGCCAAACGGAACGCTAGTGAAAACAATCACGAATGACCAAATTGAAGTAACTAATGCTA
CTGAGCTGGTTCAGAGTTCCTCAACAGGTAGAATATGCGACAGTCCTCACCAAATCCTTG
ATGGAGAAAACTGCACACTAATAGATGCTCTATTGGGAGACCCCCATTGTGATGGCTTCC
AAAATAAGGAATGGGACCTTTTTGTTGAACGCAGCAAAGCCTACAGCAACTGTTACCCTT
ATGATGTGCCGGATTATGTCTCCCTTAGGTCACTAGTTGCCTCATCAGGCACGCTGGAGT
TTAACAATGAAAGCTTCAATTGGACTGGAGTCGCTCAGAATGGAACAAGCTCTGCTTGCA
AAAGGAGATCTGATAAAAGTTTCTTTAGTAAATTGAATTGGTTGCACCAATTAAAATATA
AATATCCAGCACTGAACGTGACTATGCCAAACAATGAAAAATTTGACAAATTGTACATTT
GGGGGGTTCACCACCCGGGTACAGACAGTGACCAAATCAGCCTATATGCTCAAGCATCAG
GGAGAGTCACAGTCTCTACCAAAAGAAGCCAACAAACTGTAATCCCGAATATCGGATCTA
GACCCTGGGTAAGGGGTGTCTCCAGCAGAATAAGCATCTATTGGACAATAGTAAAACCGG
GAGACATACTTTTGATTAACAGCACAGGGAATCTAATTGCTCCTCGGGGTTACTTCAAAA
TACGAAGTGGGAAAAGCTCAATAATGAGGTCAGATGCACCCATTGGCAAATGCAATTCTG
AATGCATCACTCCAAATGGAAGCATTCCCAATGACAAACCATTTCAAAATGTAAACAGGA
TCACATATGGGGCCTGTCCCAGATATGTTAAGCAAAACACTCTGAAATTGGCAACAGGGA
TGCGGAATGTGCCAGAGAAACAAACTAGAGGCATATTCGGTGCAATCGCGGGCTTCATAG
AAAATGGTTGGGAGGGAATGATGGACGGTTGGTACGGTTTCAGGCATCAAAATTCTGAGG
GCACAGGGCAAGCAGCAGATCTTAAAAGCACTCAAGCAGCAATCAACCAAATCAACGGGA
AGCTGAATAGGTTAATCGAGAAAACGAACGAGAAATTCCATCAAATTGAAAAAGAATTCT
CAGAAGTAGAAGGGAGAATTCAGGACCTCGAGAAATATGTTGAGGACACTAAAATAGATC
TCTGGTCGTACAATGCGGAGCTTCTTGTTGCCCTGGAGAACCAACATACAATTGATCTAA
CTGACTCAGAAATGAACAAACTGTTTGAAAGAACAAAGAAGCAACTGAGGGAAAATGCTG
AGGATATGGGCAATGGTTGTTTCAAAATATACCACAAATGTGACAATGCCTGCATAGGGT
CAATCAGAAATGGAACTTATGACCATGATGTATACAGAGACGAAGCATTGAACAACCGGT
TCCAGATCAAAGGTGTTGAGCTGAAGTCAGGATACAAAGATTGGGTCCTATGGATTTCCT
TTGCCATATCATGTTTTTTGCTTTGTATTGTTTTGCTGGGGTTCATCATGTGGGCCTGCC
AAAAAGGCAACATTAGGTGCAACATTTGCATTTGAGTGCAGTAATTA-
>CY011640_Wellington_2002.58
------TATTAACCATGAAGACTATCATTGCTTTGAGCTACATTTTATGCCTGGTTTTCG
CTCAAAAACTTCCCGGAAATGACAACAGCACGGCAACGCTGTGTCTGGGGCATCATGCAG
TGCCAAACGGAACGCTAGTGAAAACAATCACGAATGACCAAATTGAAGTAACTAATGCTA
CTGAGCTGGTTCAGAGTTCCTCAACAGGTAGAATATGCGACAGTCCTCACCAAATCCTTG
ATGGAGAAAACTGCACACTAATAGATGCTCTATTGGGAGACCCTCATTGTGATGGCTTCC
AAAATAAGGAATGGGACCTTTTTGTTGAACGCAGCAAAGCCTACAGCAACTGTTACCCTT
ATGATGTGCCGGATTATGTCTCCCTTAGGTCACTAGTTGCCTCATCAGGCACGCTGGAGT
TTAACAATGAAAGCTTCAATTGGACTGGAGTCGCTCAGAATGGAACAAGCTCTGCTTGCA
AAAGGAGATCTGATAAAAGTTTCTTTAGTAGATTGAATTGGTTGCACCAATTAAAATACA
AATATCCAGCACTGAACGTGACTATGCCAAACAATGAAAAATTTGACAAATTGTACATTT
GGGGGGTTCACCACCCGGGTACAGACAGTGACCAAATCAGCCTATATGCTCAAGCATCGG
GGAGAGTCACAGTCTCTACCAAAAGAAGCCAACAAACTGTAATCCCGAATATCGGATCTA
GACCCTGGGTAAGGGGTGTCTCCAGCAGAATAAGCATCTATTGGACAATAGTAAAACCGG
GAGACATACTTTTGATTAACAGCACAGGGAATCTAATTGCTCCTCGGGGTTACTTCAAAA
TACGAAGTGGGAAAAGCTCAATAATGAGGTCAGATGCACCCATTGGCAAATGCAATTCTG
AATGCATCACTCCAAATGGAAGCATTCCCAATGACAAACCATTTCAAAATGTAAACAGGA
TCACATATGGGGCCTGTCCCAGATATGTTAAGCAAAACACTCTGAAATTGGCAACAGGGA
TGCGGAATGTGCCAGAGAAACAAACTAGAGGCATATTCGGTGCAATCGCGGGCTTCATAG
AAAATGGTTGGGAGGGAATGATGGACGGTTGGTACGGTTTCAGGCATCAAAATTCTGAGG
GCACAGGGCAAGCAGCAGATCTTAAAAGCACTCAAGCAGCAATCAACCAAATCAACGGGA
AACTGAATAGGTTAATCGAGAAAACGAACGAGAAATTCCATCAAATTGAAAAAGAATTCT
CAGAAGTAGAAGGGAGAATTCAGGACCTCGAGAAATATGTTGAGGACACTAAAATAGATC
TCTGGTCGTACAATGCGGAGCTTCTTGTTGCCCTGGAGAACCAACATACAATTGATCTAA
CTGACTCAGAAATGAACAAACTGTTTGAAAGAACAAAGAAGCAACTGAGGGAAAATGCTG
AGGATATGGGCAATGGTTGTTTCAAAATATACCACAAATGTGACAATGCCTGCATAGGGT
CAATCAGAAATGGAACTTATGACCATGATGTATACAGAGACGAAGCATTGAACAACCGGT
TCCAGATCAAAGGTGTTGAGCTGAAGTCAGGATACAAAGATTGGGTCCTATGGATTTCCT
TTGCCATATCATGTTTTTTGCTTTGTATTGTTTTGCTGGGGTTCATCATGTGGGCCTGCC
AAAAAGGCAACATTAGGTGCAACATTTGCATTTGAGTGCAGTAATTA-
>CY011648_Waikato_2002.58
-------ATTAACCATGAAGACTATCATTGCTTTGAGCTACATTTTATGTCTGGTTTTCG
CTCAAAAACTTCCCGGAAATGACAACAGCACGGCAACGCTGTGCCTGGGGCACCATGCAG
TGCCAAACGGAACGCTAGTGAAAACAATCACGAATGACCAAATTGAAGTGACTAATGCTA
CTGAGCTGGTTCAGAGTTCCTCAACAGGTAGAATATGCGACAGTCCTCACCAAATCCTTG
ATGGAGAAAACTGCACACTAATAGATGCTCTATTGGGAGACCCTCATTGTGATGGCTTCC
AAAATAAGGAATGGGACCTTTTTGTTGAACGCAGCAGAGCCTACAGCAACTGTTACCCTT
ATGATGTGCCGGATTATGTCTCCCTTAGGTCACTAGTTGCCTCATCAGGCACGCTGGAGT
TTAACAATGAAAGCTTCAATTGGACTGGAGTCGCTCAGAATGGAACAAGCTCTGCTTGCA
AAAGGAGATCTGATAAAAGTTTCTTTAGTAGATTGAATTGGTTGCACCAATTAAAATACA
AATATCCAGCACTGAACGTGACTATGCCAAACAATGAAAAATTTGACAAATTGTACATTT
GGGGGGTTCACCACCCGGGTACAGACAGTGACCAAATCAGCCTATATGCTCAAGCATCAG
GGAGAGTCACAGTCTCTACCAAAAGAAGCCAACAAACCGTAATCCCGAACATCGGATCTA
GACCCTGGGTAAGGGGTGTCTCCAGCAGAATAAGCATCTATTGGACAATAGTAAAACCGG
GAGACATACTTTTGATTAACAGCACAGGGAATCTAATTGCTCCTCGGGGTTACTTCAAAA
TACGAAGTGGGAAAAGCTCAATAATGAGGTCAGATGCACCCATTGGCAAATGCAATTCTG
AATGCATCACTCCAAATGGAAGCATTCCCAATGACAAACCATTTCAAAATGTAAACAGGA
TCACATATGGGCCCTGTCCCAGATATGTTAAGCAAAACACTCTGAAATTGGCAACAGGGA
TGCGGAATGTGCCAGAGAAACAAACTAGAGGCATATTCGGTGCAATCGCGGGCTTCATAG
AAAATGGTTGGGAGGGAATGATGGACGGTTGGTACGGTTTCAGGCATCAAAATTCTGAGG
GCACAGGGCAAGCAGCAGATCTTAAAAGCACTCAAGCAGCAATCAACCAAATCAACGGGA
AACTGAATAGGTTAATCGAGAAAACGAACGAGAAATTCCATCAAATTGAAAAAGAATTCT
CAGAAGTAGAAGGGAGAATTCAGGACCTCGAGAAATATGTTGAGGACACTAAAATAGATC
TCTGGTCGTACAATGCGGAGCTTCTTGTTGCCCTGGAGAACCAACATACAATTGATCTAA
CTGACTCAGAAATGAACAAACTGTTTGAAAGAACAAAGAAGCAACTGAGGGAAAATGCTG
AGGATATGGGCAATGGTTGTTTCAAAATATACCACAAATGTGACAATGCCTGCATAGGGT
CAATCAGAAATGGAACTTATGACCATGATGTATACAGAGACGAAGCATTGAACACCCGGT
TCCAGATCAAAGGTGTTGAGCTGAAGTCAGGATACAAAGATTGGATCCTATGGATTTCCT
TTGCCATATCATGTTTTTTGCTTTGTATTGTTTTGCTGGGGTTCATCATGTGGGCCTGCC
AAAAAGGCAACATTAGGTGCAACATTTGCATTTGAGTGCAGTAATTA-
>CY011656_Dunedin_2002.67
------TATTAACCATGAAGACTATCATTGCTTTGAGCTACATTTTATGCCTGGTTTTCG
CTCAAAAACTTCCCGGAAATGACAACAGCACGGCAACGCTGTGTCTGGGGCATCATGCAG
TGCCAAACGGAACGCTAGTGAAAACAATCACGAATGACCAAATTGAAGTAACTAATGCTA
CTGAGCTGGTTCAGAGTTCCTCAACAGGTAGAATATGCGACAGTCCTCACCAAATCCTTG
ATGGAGAAAACTGCACACTAATAGATGCTCTATTGGGAGACCCTCATTGTGATGGCTTCC
AAAATAAGGAATGGGACCTTTTTGTTGAACGCAGCAAAGCCTACAGCAACTGTTACCCTT
ATGATGTGCCGGATTATGTCTCCCTTAGGTCACTAGTTGCCTCATCAGGCACGCTGGAGT
TTAACAATGAAAGCTTCAATTGGACTGGAGTCGCTCAGAATGGAACAAGCTCTGCTTGCA
AAAGGAGATCTGATAAAAGTTTCTTTAGTAAATTGAATTGGTTGCACCAATTAAAATATA
AATATCCAGCACTGAACGTGACTATGCCAAACAATGAAAAATTTGACAAATTGTACATTT
GGGGGGTTCACCACCCGGGTACAGACAGTGACCAAATCAGCCTATATGCTCAAGCATCAG
GGAGAGTCACAGTCTCTACCAAAAGAAGCCAACAAACTGTAATCCCGAATATCGGATCTA
GACCCTGGGTAAGGGGTGTCTCCAGCAGAATAAGCATCTATTGGACAATAGTAAAACCGG
GAGACATACTTTTGATTAACAGCACAGGGAATCTAATTGCTCCTCGGGGTTACTTCAAAA
TACGAAGTGGGAAAAGCTCAATAATGAGGTCAGATGCACCCATTGGCAAATGCAATTCTG
AATGCATCACTCCAAATGGAAGCATTCCCAATGACAAACCATTTCAAAATGTAAACAGGA
TCACATATGGGGCCTGTCCCAGATATGTTAAGCAAAACACTCTGAAATTGGCAACAGGGA
TGCGGAATGTGCCAGAGAAACAAACTAGAGGCATATTCGGTGCAATCGCGGGCTTCATAG
AAAATGGTTGGGAGGGAATGATGGACGGTTGGTACGGTTTCAGGCATCAAAATTCTGAGG
GCACAGGGCAAGCAGCAGATCTTAAAAGCACTCAAGCAGCAATCAACCAAATCAACGGGA
AGCTGAATAGGTTAATCGAGAAAACGAATGAGAAATTCCATCAAATTGAAAAAGAATTCT
CAGAAGTAGAAGGGAGAATTCAGGACCTCGAGAAATATGTTGAGGACACTAAAATAGATC
TCTGGTCGTACAATGCGGAGCTTCTTGTTGCCCTGGAGAACCAACATACAATTGATCTAA
CTGACTCAGAAATGAACAAACTGTTTGAAAGAACAAAGAAGCAACTGAGGGAAAATGCTG
AGGATATGGGCAATGGTTGTTTCAAAATATACCACAAATGTGACAATGCCTGCATAGGGT
CAATCAGAAATGGAACTTATGACCATGATGTATACAGAGACGAAGCATTGAACAACCGGT
TCCAGATCAAAGGTGTTGAGCTGAAGTCAGGATACAAAGATTGGGTCCTATGGATTTCCT
TTGCCATATCATGTTTTTTGCTTTGTATTGTTTTGCTGGGGTTCATCATGTGGGCCTGCC
AAAAAGGCAACATTAGGTGCAACATTTGCATTTGAGTGCAGTAATTA-
>CY011664_Waikato_2002.67
------TATTAACCATGAAGACTATCATTGCTTTGAGCTACATTTTATGTCTGGTTTTCG
CTCAAAAACTTCCCGGAAATGACAACAGCACGGCAACGCTGTGCCTGGGGCACCATGCAG
TGCCAAACGGAACGCTAGTGAAAACAATCACGAATGACCAAATTGAAGTGACTAATGCTA
CTGAGCTGGTTCAGAGTTCCTCAACAGGTAGAATATGCGACAGTCCTCACCAAGTCCTTG
ATGGAGAAAACTGCACACTAATAGATGCTCTATTGGGAGACCCTCATTGTGATGGCTTCC
AAAATAAGGAATGGGACCTTTTTGTTGAACGCAGCAAAGCCTACAGCAACTGTTACCCTT
ATGATGTGCCGGATTATGTCTCCCTTAGGTCACTAGTTGCCTCATCAGGCACGCTGGAGT
TTAACAATGAAAGCTTCAATTGGACTGGAGTCGCTCAGAATGGAACAAGCTCTGCTTGCA
AAAGGAGATCTGATAAAAGTTTCTTTAGTAGATTGAATTGGTTGCATCAATTAAAATACA
AATATCCAGCACTGAATGTGACTATGCCAAACAATGAAAAATTTGACAAATTGTACATTT
GGGGGGTTCACCACCCGGGTACAGACAGTGACCAAATCAGCCTATATGCTCAAGCATCAG
GGAGAGTCACAGTCTCTACCAAAAGAAGCCAACAAACTGTAATCCCGAATATCGGATCTA
GACCCTGGGTAAGGGGTGTCTCCAGCAGAATAAGCATCTATTGGACAATAGTAAAACCGG
GAGACATACTTTTGATTAACAGCACAGGGAATCTAATTGCTCCTCGGGGTTACTTCAAAA
TACGAAGTGGGAAAAGCTCAATAATGAGGTCAGATGCACCCATTGGCAAATGCAATTCTG
AATGCATCACTCCAAATGGAAGCATTCCCAATGACAAACCATTTCAAAATGTAAACAGGA
TCACATATGGGCCCTGTCCCAGATATGTTAAGCAAAACACTCTGAAATTGGCAACAGGGA
TGCGGAATGTGCCAGAGAAACAAACTAGAGGCATATTCGGTGCAATCGCGGGCTTCATAG
AAAATGGTTGGGAGGGAATGATGGACGGTTGGTACGGTTTCAGGCATCAAAATTCTGAGG
GCACAGGGCAAGCAGCAGATCTTAAAAGCACTCAAGCAGCAATCAACCAAATCAACGGGA
AACTGAATAGGTTAATCGAGAAAACGAACGAGAAATTCCATCAAATTGAAAAAGAATTCT
CAGAAGTAGAAGGGAGAATTCAGGACCTCGAGAAATATGTTGAGGACACTAAAATAGATC
TCTGGTCGTACAATGCGGAGCTTCTTGTTGCCCTGGAGAACCAACATACAATTGATCTAA
CTGACTCAGAAATGAACAAACTGTTTGAAAGAACAAAGAAGCAACTGAGGGAAAATGCTG
AGGATATGGGCAATGGTTGTTTCAAAATATACCACAAATGTGACAATGCCTGCATAGGGT
CAATCAGAAATGGAACTTATGACCATGATGTATACAGAGACGAAGCATTGAACAACCGGT
TCCAGATCAAAGGTGTTGAGCTGAAGTCAGGATACAAAGATTGGATCCTATGGATTTCCT
TTGCCATATCATGTTTTTTGCTTTGTATTGTTTTGCTGGGGTTCATCATGTGGGCCTGCC
AAAAAGGCAACATTAGGTGCAACATTTGCATTTGAGTGCAGTAATTA-
>CY011688_Wellington_2002.75
------TATTAACCATGAAGACTATCATTGCTTTGAGCTACATTTTATGTCTGGTTTTCG
CTCAAAAACTTCCCGGAAATGACAACAGCATGGCAACGCTGTGCCTGGGGCACCATGCAG
TGCCAAACGGAACGCTAGTGAAAACAATCACGAATGACCAAATTGAAGTGACTAATGCTA
CTGAGCTGGTTCAGAGTTCCTCAACAGGTAGAATATGCGACAGTCCTCACCAAATCCTTG
ATGGAGAAAACTGCACACTAATAGATGCTCTATTGGGAGACCCTCATTGTGATGGCTTCC
AAAATAAGGAATGGGACCTTTTTGTTGAACGCAGCAAAGCCTACAGCAACTGTTACCCTT
ATGATGTGCCGGATTATGTCTCCCTTAGGTCACTAGTTGCCTCATCAGGCACGCTGGAGT
TTAACAATGAAAGCTTCAATTGGACTGGAGTCGCTCAGAATGGAACAAGCTCTGCTTGCA
AAAGGAGATCTGATAAAAGTTTCTTTAGTAGATTGAATTGGTTGCACCAATTAAAATACA
AATATCCAGCACTGAACGTGACTATGCCAAACAATGAAAAATTTGACAAATTGTACATTT
GGGGGGTTCACCACCCGGGTACAGACAGTGACCAAATCAGCCTATATGCTCAAGCATCAG
GGAGAGTCACAGTCTCTACCAAAAGAAGCCAACAAACTGTAATCCCGAATATCGGATCTA
GACCCTGGGTAAGGGGTGTCTCCAGCAGAATAAGCATCTATTGGACAATAGTAAAACCGG
GAGACATACTTTTGATTAACAGCACAGGGAATCTAATTGCTCCTCGGGGTTACTTCAAAA
TACGAAGTGGGAAAAGCTCAATAATGAGGTCAGATGCACCCATTGACAAATGCAATTCTG
AATGCATCACTCCAAATGGAAGCATTCCCAATGACAAACCATTTCAAAATGTAAACAGGA
TCACATATGGGCTCTGTCCCAGATATGTTAAGCAAAACACTCTGAAATTGGCAACAGGGA
TGCGGAATGTGCCAGAGAAACAAACTAGAGGCATATTCGGTGCAATCGCGGGCTTCATAG
AAAATGGTTGGGAGGGAATGATGGACGGTTGGTACGGTTTCAGGCATCAAAATTCTGAGG
GCACAGGGCAAGCAGCAGATCTTAAAAGCACTCAAGCAGCAATCAACCAAATCAACGGGA
AACTGAATAGGTTAATCGAAAAAACGAACGAGAAATTCCATCAAATTGAAAAAGAATTCT
CAGAAGTAGAAGGGAGAATTCAGGACCTCGAGAAATATGTTGAGGACACTAAAATAGATC
TCTGGTCGTACAATGCGGAGCTTCTTGTTGCCCTGGAGAACCAACATACAATTGATCTAA
CTGACTCAGAAATGAACAAACTGTTTGAAAGAACAAAGAAGCAACTGAGGGAAAATGCTG
AGGATATGGGCAATGGTTGTTTCAAAATATACCACAAATGTGACAATGCCTGCATAGGGT
CAATCAGAAATGGAACTTATGACCATGATGTATACAGAGACGAAGCATTGAACAACCGGT
TCCAGATCAAAGGTGTTGAGCTGAAGTCAGGATACAAAGATTGGATCCTATGGATTTCCT
TTGCCATATCATGTTTTTTGCTTTGTATTGTTTTGCTGGGGTTCATCATGTGGGCCTGCC
AAAAAGGCAACATTAGGTGCAACATTTGCATTTGAGTGCAGTAATTA-
>CY012000_Dunedin_2002.58
--------------ATGAAGACTATCATTGCTTTGAGCTACATTTTATGCCTGGTTTTCG
CTCAAAAACTTCCCGGAAATGACAACAGCACGGCAACGCTGTGTCTGGGGCATCATGCAG
TGCCAAACGGAACGCTAGTGAAAACAATCACGAATGACCAAATTGAAGTAACTAATGCTA
CTGAGCTGGTTCAGAGTTCCTCAACAGGTAGAATATGCGACAGTCCTCACCAAATCCTTG
ATGGAGAAAACTGCACACTAATAGATGCTCTATTGGGAGACCCTCATTGTGATGGCTTCC
AAAATAAGGAATGGGACCTTTTTGTTGAACGCAGCAAAGCCTACAGCAACTGTTACCCTT
ATGATGTGCCGGATTATGTCTCCCTTAGGTCACTAGTTGCCTCATCAGGCACGCTGGAGT
TTAACAATGAAAGCTTCAATTGGACTGGAGTCGCTCAGAATGGAACAAGCTCTGCTTGCA
AAAGGAGATCTGATAAAAGTTTCTTTAGTAAATTGAATTGGTTGCACCAATTAAAATATA
AATATCCAGCACTGAACGTGACTATGCCAAACAATGAAAAATTTGACAAATTGTACATTT
GGGGGGTTCACCACCCGGGTACAGACAGTGACCAAATCAGCCTATATGCTCAAGCATCAG
GGAGAGTCACAGTCTCTACCAAAAGAAGCCAACAAACTGTAATCCCGAATATCGGATCTA
GACCCTGGGTAAGGGGTGTCTCCAGCAGAATAAGCATCTATTGGACAATAGTAAAACCGG
GAGACATACTTTTGATTAACAGCACAGGGAATCTAATTGCTCCTCGGGGTTACTTCAAAA
TACGAAGTGGGAAAAGCTCAATAATGAGGTCAGATGCACCCATTGGCAAATGCAATTCTG
AATGCATCACTCCAAATGGAAGCATTCCCAATGACAAACCATTTCAAAATGTAAACAGGA
TCACATATGGGGCCTGTCCCAGATATGTTAAGCAAAACACTCTGAAATTGGCAACAGGGA
TGCGGAATGTGCCAGAGAAACAAACTAGAGGCATATTCGGTGCAATCGCGGGCTTCATAG
AAAATGGTTGGGAGGGAATGATGGACGGTTGGTACGGTTTCAGGCATCAAAATTCTGAGG
GCACAGGGCAAGCAGCAGATCTTAAAAGCACTCAAGCAGCAATCAACCAAATCAACGGGA
AGCTGAATAGGTTAATCGAGAAAACGAACGAGAAATTCCATCAAATTGAAAAAGAATTCT
CAGAAGTAGAAGGGAGAATTCAGGACCTCGAGAAATATGTTGAGGACACTAAAATAGATC
TCTGGTCGTACAATGCGGAGCTTCTTGTTGCCCTGGAGAACCAACATACAATTGATCTAA
CTGACTCAGAAATGAACAAACTGTTTGAAAGAACAAAGAAGCAACTGAGGGAAAATGCTG
AGGATATGGGCAATGGTTGTTTCAAAATATACCACAAATGTGACAATGCCTGCATAGGGT
CAATCAGAAATGGAACTTATGACCATGATGTATACAGAGACGAAGCATTGAACAACCGGT
TCCAGATCAAAGGTGTTGAGCTGAAGTCAGGATACAAAGATTGGGTCCTATGGATTTCCT
TTGCCATATCATGTTTTTTGCTTTGTATTGTTTTGCTGGGGTTCATCATGTGGGCCTGCC
AAAAAGGCAACATTAGGTGCAACATTTGCATTTGAGTGCAGTAATTAA
>CY012008_Dunedin_2002.58
----------AACCATGAAGACTATCATTGCTTTGAGCTACATTTTATGCCTGGTTTTCG
CTCAAAAACTTCCCGGAAATGACAACAGCACGGCAACGCTGTGTCTGGGGCATCATGCAG
TGCCAAACGGAACGCTAGTGAAAACAATCACGAATGACCAAATTGAAGTAACTAATGCTA
CTGAGCTGGTTCAGAGTTCCTCAACAGGTAGAATATGCGACAGTCCTCACCAAATCCTTG
ATGGAGAAAACTGCACACTAATAGATGCTCTATTGGGAGACCCTCATTGTGATGGCTTCC
AAAATAAGGAATGGGACCTTTTTGTTGAACGCAGCAAAGCCTACAGCAACTGTTACCCTT
ATGATGTGCCGGATTATGTCTCCCTTAGGTCACTAGTTGCCTCATCAGGCACGCTGGAGT
TTAACAATGAAAGCTTCAATTGGACTGGAGTCGCTCAGAATGGAACAAGCTCTGCTTGCA
AAAGGAGATCTGATAAAAGTTTCTTTAGTAGATTGAATTGGTTGCACCAATTAAAATACA
AATATCCAGCACTGAACGTGACTATGCCAAACAATGAAAAATTTGACAAATTGTACATTT
GGGGGGTTCACCACCCGGGTACAGACAGTGACCAAATCAGCCTATATGCTCAAGCATCGG
GGAGAGTCACAGTCTCTACCAAAAGAAGCCAACAAACTGTAATCCCGAATATCGGATCTA
GACCCTGGGTAAGGGGTGTCTCCAGCAGAATAAGCATCTATTGGACAATAGTAAAACCGG
GAGACATACTTTTGATTAACAGCACAGGGAATCTAATTGCTCCTCGGGGTTACTTCAAAA
TACGAAGTGGGAAAAGCTCAATAATGAGGTCAGATGCACCCATTGGCAAATGCAATTCTG
AATGCATCACTCCAAATGGAAGCATTCCCAATGACAAACCATTTCAAAATGTAAACAGGA
TCACATATGGGGCCTGTCCCAGATATGTTAAGCAAAACACTCTGAAATTGGCAACAGGGA
TGCGGAATGTGCCAGAGAAACAAACTAGAGGCATATTCGGTGCAATCGCGGGCTTCATAG
AAAATGGTTGGGAGGGAATGATGGACGGTTGGTACGGTTTCAGGCATCAAAATTCTGAGG
GCACAGGGCAAGCAGCAGATCTTAAAAGCACTCAAGCAGCAATCAACCAAATCAACGGGA
AACTGAATAGGTTAATCGAGAAAACGAACGAGAAATTCCATCAAATTGAAAAAGAATTCT
CAGAAGTAGAAGGGAGAATTCAGGACCTCGAGAAATATGTTGAGGACACTAAAATAGATC
TCTGGTCGTACAATGCGGAGCTTCTTGTTGCCCTGGAGAACCAACATACAATTGATCTAA
CTGACTCAGAAATGAACAAACTGTTTGAAAGAACAAAGAAGCAACTGAGGGAAAATGCTG
AGGATATGGGCAATGGTTGTTTCAAAATATACCACAAATGTGACAATGCCTGCATAGGGT
CAATCAGAAATGGAACTTATGACCATAATGTATACAGAGACGAAGCATTGAACAACCGGT
TCCAGATCAAAGGTGTTGAGCTGAAGTCAGGATACAAAGATTGGGTCCTATGGATTTCCT
TTGCCATATCATGTTTTTTGCTTTGTATTGTTTTGCTGGGGTTCATCATGTGGGCCTGCC
AAAAAGGCAACATTAGGTGCAACATTTGCATTTGAGTG----------
>CY012016_Wellington_2002.58
--------TTAACCATGAAGACTATCATTGCTTTGAGCTACATTTTATGCCTGGTTTTTG
CTCAAAAACTTCCCGGAAATGACAACAGCACGGCAACGCTGTGCCTGGGGCACCATGCAG
TGCCAAACGGAACGCTAGTGAAAACAATCACGAATGACCAAATTGAAGTAACTAATGCTA
CTGAGCTGGTTCAGAGTTCCTCAACAGGTAGAATATGCGACAGTCCTCACCAAATCCTTG
ATGGAGAAAACTGCACACTAATAGATGCTCTATTGGGAGACCCTCATTGTGATGGCTTCC
AAAATAAGGAATGGGACCTTTTTGTTGAACGCAGCAAAGCCTACAGCAACTGTTACCCTT
ATGATGTGCCGGATTATGTCTCCCTTAGGTCACTAGTTGCCTCATCAGGCACGCTGGAGT
TTAACAATGAAAGTTTCAATTGGACTGGAGTCGCTCAGAATGGAACAAGCTCTGCTTGCA
AAAGGAGATCTGATAAAAGTTTCTTTAGTAGATTGAATTGGTTGCACCAATTAAAATACA
AATATCCAGCACTGAACGTGAATATGCCAAACAATGAAAAATTTGACAAATTGTACATTT
GGGGGGTTCACCACCCGGGTACAGACAGTGACCAAATCAGCCTATATGCTCAAGCATCAG
GGAGAGTCACAGTCTCTACCAAAAGAAGCCAACAAACTGTAATCCCGAATATCGGATCTA
RACCCTGGGTAAGGGGTGTCTCCAGCAGAATAAGCATCTATTGGACAATAGTAAAACCGG
GAGACATACTTTTGATTAACAGCACAGGGAATCTAATTGCTCCTCGGGGTTACTTCAAAA
TACGAAGTGGGAAAAGCTCAATAATGAAGTCAGATGCACCCATTGGCAAATGCAATTTTG
AATGCATCACTCCAAATGGAAGCATTCCCAATGGCAAACCATTTCAAAATGTAAACAGGA
TCACATATGGGGCCTGTCCCAGATATGTTAAGCAAAACACTCTGAAATTGGCAACAGGGA
TGCGGAATGTGCCAGAGAAACAAACTAGAGGCATATTCGGTGCAATCGCGGGCTTCATAG
AAAATGGTTGGGAGGGAATGATGGACGGTTGGTACGGTTTCAGGCACCAGAATTCTGAGG
GCACAGGGCAAGCAGCAGATCTTAAAAGCACTCAAGCAGCAATCAACCAAATCAACGGGA
AACTGAATAGGTTAATCGAGAAAACGAACGAGAAATTCCATCAAATTGAAAAAGAATTCT
CAGAAGTAGAAGGGAGAATTCAGGACCTCGAGAAATATGTCGAGGACACTAAAATAGATC
TCTGGTCGTACAATGCGGAGCTTCTTGTTGCCCTGGAGAACCAACATACAATTGATCTAA
CTGACTCAGAAATGAACAAACTGTTTGAAAGAACAAAGAAGCAACTGAGGGAAAATGCTG
AGGATATGGGCAATGGTTGTTTCAAAATATACCACAAATGTGACAATGCCTGCATAGGGT
CAATCAGAAATGGAACTTATGACCATGATGTGTACAGAGATGAAGCATTAAACAACCGGT
TCCAGATCAAAGGTGTTGAACTGAAGTCAGGATACAAAGATTGGATCCTATGGATTTCCT
TTGCCATATCATGTTTTTTGCTTTGTATTGTTTTACTGGGGTTCATCATGTGGGCCTGCC
AAAAAGGCAACATTAGGTGCAACATTTGCATTTGAGTGCAGTAATTA-
>CY012024_Waikato_2002.58
----------AACCATGAAGACTATCATTGCTTTGAGCTATATTTTATGCCTGGTTTTCG
CTCAAAAACTTCCCGGAAATGACAACAGCACGGCAACGCTGTGTCTGGGGCATCATGCAG
TGCCAAACGGAACGCTAGTGAAAACAATCACGAATGACCAAATTGAAGTAACTAATGCTA
CTGAGCTGGTTCAGAGTTCCTCAACAGGTAGAATATGCGACAGTCCTCACCAAATCCTTG
ATGGAGAAAACTGCACACTAATAGATGCTCTATTGGGAGACCCTCATTGTGATGGCTTCC
AAAATAAGGAATGGGACCTTTTTGTTGAACGCAGCAAAGCCTACAGCAACTGTTACCCTT
ATGATGTGCCGGATTATGTCTCCCTTAGGTCACTAGTTGCCTCATCAGGCACGCTGGAGT
TTAACAATGAAAGCTTCAATTGGACTGGAGTCGCTCAGAATGGAACAAGCTCTGCTTGCA
AAAGGAGATCTGATAAAAGTTTCTTTAGTAGATTGAATTGGTTGCACCAATTAAAATACA
AATATCCAGCACTGAACGTGACTATGCCAAACAATGAAAAATTTGACAAATTGTACATTT
GGGGGGTTCACCACCCGGGTACAGACAGTGACCAAATCAGCCTATATGCTCAAGCATCGG
GGAGAGTCACAGTCTCTACCAAAAGAAGCCAACAAACTGTAATCCCGAATATCGGATCTA
GACCCTGGGTAAGGGGTGTCTCCAGCAGAATAAGCATCTATTGGACAATAGTAAAACCGG
GAGACATACTTTTGATTAACAGCACAGGGAATCTAATTGCTCCTCGGGGTTACTTCAAAA
TACGAAGTGGGAAAAGCTCAATAATGAGGTCAGATGCACCCATTGGCAAATGCAATTCTG
AATGCATCACTCCAAATGGAAGCATTCCCAATGACAAACCATTTCAAAATGTAAACAGGA
TCACATATGGGGCCTGTCCCAGATATGTTAAGCAAAACACTCTGAAATTGGCAACAGGGA
TGCGGAATGTGCCAGAGAAACAAACTAGAGGCATATTCGGTGCAATCGCGGGCTTCATAG
AAAATGGTTGGGAGGGAATGATGGACGGTTGGTACGGTTTCAGGCATCAAAATTCTGAGG
GCACAGGGCAAGCAGCAGATCTTAAAAGCACTCAAGCAGCAATCAACCAAATCAACGGGA
AACTGAATAGGTTAATCGAGAAAACGAACGAGAAATTCCATCAAATTGAAAAAGAATTCT
CAGAAGTAGAAGGGAGAATTCAGGACCTCGAGAAATATGTTGAGGACACTAAAATAGATC
TCTGGTCGTACAATGCGGAGCTTCTTGTTGCCCTGGAGAACCAACATACAATTGATCTAA
CTGACTCAGAAATGAACAAACTGTTTGAAAGAACAAAGAAGCAACTGAGGGAAAATGCTG
AGGATATGGGCAATGGTTGTTTCAAAATATACCACAAATGTGACAATGCCTGCATAGGGT
CAATCAGAAATGGAACTTATGACCATGATGTATACAGAGACGAAGCATTGAACAACCGGT
TCCAGATCAAAGGTGTTGAGCTGAAGTCAGGATACAAAGATTGGGTCCTATGGATTTCCT
TTGCCATATCATGTTTTTTGCTTTGTATTGTTTTGCTGGGGTTCATCATGTGGGCCTGCC
AAAAAGGCAACATTAGGTGCAACATTTGCATTTGAGTGCAGTAATTA-
>CY012032_Wellington_2002.67
-------ATTAACCATGAAGACTATCATTGCTTTGAGCTACATTTTATGCCTGGTTTTCG
CTCAAAAACTTCCCGGAAATGACAACAGCACGGCAACGCTGTGTCTGGGGCATCATGCAG
TGCCAAACGGAACGCTAGTGAAAACAATCACGAATGACCAAATTGAAGTAACTAATGCTA
CTGAGCTGGTTCAGAGTTCCTCAACAGGTAGAATATGCGACAGTCCTCACCAAATCCTTG
ATGGAGAAAACTGCACACTAATAGATGCTCTATTGGGAGACCCTCATTGTGATGGCTTCC
AAAATAAGGAATGGGACCTTTTTGTTGAGCGCAGCAAAGCCTACAGCAACTGTTACCCTT
ATGATGTGCCGGATTATGTCTCCCTTAGGTCACTAGTTGCCTCATCAGGCACGCTGGAGT
TTAACAATGAAAGCTTCAATTGGACTGGAGTCGCTCAGAATGGAACAAGCTCTGCTTGCA
AAAGGAGATCTGATAAAAGTTTCTTTAGTAGATTGAATTGGTTGCACCAATTAAAATACA
AATATCCAGCACTGAACGTGACTATGCCAAACAATGAAAAATTTGACAAATTGTACATTT
GGGGGGTTCACCACCCGGGTACAGACAGTGACCAAATCAGCCTATATGCTCAAGCATCAG
GGAGAGTCACAGTCTCTACCAAAAGAAGCCAACAAACTGTAATCCCGAATATCGGATCTA
GACCCTGGGTAAGGGGTGTCTCCAGCAGAATAAGCATCTATTGGACAATAGTAAAACCGG
GAGACATACTTTTGATTAACAGCACAGGGAATCTAATTGCTCCTCGGGGTTACTTCAAAA
TACGAAGTGGGAAAAGCTCAATAATGAGGTCAGATGCACCCATTGGCAAATGCAATTCTG
AATGCATCACTCCAAATGGAAGCATTCCCAATGACAAACCATTTCAAAATGTAAACAGGA
TCACATATGGGGCCTGTCCCAGATATGTTAAGCAAAACACTCTGAAATTGGCAACAGGGA
TGCGGAATGTGCCAGAGAAACAAACTAGAGGCATATTCGGTGCAATCGCGGGCTTCATAG
AAAATGGTTGGGAGGGAATGATGGACGGTTGGTACGGTTTCAGGCATCAAAATTCTGAGG
GCACAGGGCAAGCAGCAGATCTTAAAAGCACTCAAGCAGCAATCAACCAAATCAACGGGA
AACTGAATAGGTTAATCGAGAAAACGAACGAGAAATTCCATCAAATTGAAAAAGAATTCT
CAGAAGTAGAAGGGAGAATTCAGGACCTCGAGAAATATGTTGAGGACACTAAAATAGATC
TCTGGTCGTACAATGCGGAGCTTCTTGTTGCCCTGGAGAACCAACATACAATTGATCTAA
CTGACTCAGAAATGAACAAACTGTTTGAAAGAACAAAGAAGCAACTGAGGGAAAATGCTG
AGGATATGGGCAATGGTTGTTTCAAAATATACCACAAATGTGACAATGCCTGCATAGGGT
CAATCAGAAATGGAACTTATGACCATGATGTATACAGAGACGAAGCATTGAACAACCGGT
TCCAGATCAAAGGTGTTGAGCTAAAGTCAGGATACAAAGATTGGGTCCTATGGATTTCCT
TTGCCATATCATGTTTTTTGCTTTGTATTGTTTTGCTGGGGTTCATCATGTGGGCCTGCC
AAAAAGGCAACATTAGGTGCAACATTTGCATTTGAGTGCAGTAATTA-
>CY012040_Wellington_2002.67
------TATTAACCATGAAGACTATCATTGCTTTGAGCTACATTTTATGCCTGGTTTTTG
CTCAAAAACTTCCCGGAAATGACAACAGCACGGCAACGCTGTGCCTGGGGCACCATGCAG
TGCCAAACGGAACGCTAGTGAAAACAATCACGAATGACCAAATTGAAGTAACTAATGCTA
CTGAGCTGGTTCAGAGTTCCTCAACAGGTAGAATATGCGACAGTCCTCACCAAATCCTTG
ATGGAGAAAACTGCACACTAATAGATGCTCTATTGGGAGACCCTCATTGTGATGGCTTCC
AAAATAAGGAATGGGACCTTTTTGTTGAACGCAGCAAAGCCTACAGCAACTGTTACCCTT
ATGATGTGCCGGATTATGTCTCCCTTAGGTCACTAGTTGCCTCATCAGGCACGCTGGAGT
TTAACAATGAAAGTTTCAATTGGACTGGAGTCGCTCAGAATGGAACAAGCTCTGCTTGCA
AAAGGAGATCTGATAAAAGTTTCTTTAGTAGACTGAATTGGTTGCACCAATTAAAATACA
AATATCCAGCACTGAACGTGACTATGCCAAACAATGAAAAATTTGACAAATTGTACATTT
GGGGGGTTCACCACCCGGGTACAGACAGTGACCAAATCAGCCTATATGCTCAAGCATCAG
GGAGAGTCACAGTCTCTACCAAAAGAAGCCAACAAACTGTAATCCCGAATATCGGATCTA
GACCCTGGGTAAGGGGTGTCTCCAGCAGAATAAGCATCTATTGGACAATAGTAAAACCGG
GAGACATACTTTTGATTAACAGCACAGGGAATCTAATTGCTCCTCGGGGTTACTTCAAAA
TACGAAGTGGGAAAAGCTCAATAATGAAGTCAGATGCACCCATTGGCAAATGCAATTTTG
AATGCATCACTCCAAATGGAAGCATTCCCAATGGCAAACCATTTCAAAATGTAAACAGGA
TCACATATGGGGCCTGTCCCAGATATGTTAAGCAAAACACTCTGAAATTGGCAACAGGGA
TGCGGAATGTGCCAGAGAAACAAACTAGAGGCATATTCGGTGCAATCGCGGGCTTCATAG
AAAATGGTTGGGAGGGAATGATGGACGGTTGGTACGGTTTCAGGCACCAGAATTCTGAGG
GCACAGGGCAAGCAGCAGATCTTAAAAGCACTCAAGCAGCAATCAACCAAATCAACGGGA
AACTGAATAGGTTAATCGAGAAAACGAACGAGAAATTCCATCAAATTGAAAAAGAATTCT
CAGAAGTAGAAGGGAGAATTCAGGACCTCGAGAAATATGTCGAGGACACTAAAATAGATC
TCTGGTCGTACAATGCGGAGCTTCTTGTTGCCCTGGAGAACCAACATACAATTGATCTAA
CTGACTCAGAAATGAACAAACTGTTTGAAAGAACAAAGAAGCAACTGAGGGAAAATGCTG
AGGATATGGGCAATGGTTGTTTCAAAATATACCACAAATGTGACAATGCCTGCATAGGGT
CAATCAGAAATGGAACTTATGACCATGATGTGTACAGAGATGAAGCATTAAACAACCGGT
TCCAGATCAAAGGTGTTGAACTGAAGTCAGGATACAAAGATTGGATCCTATGGATTTCCT
TTGCCATATCATGTTTTTTGCTTTGTATTGTTTTACTGGGGTTCATCATGTGGGCCTGCC
AAAAAGGCAACATTAGGTGCAACATTTGCATTTGAGTGCAGTAATTA-
>CY012048_Waikato_2002.67
-------ATTAACCATGAAGACTATCATTGCTTTGAGCTACATTTTATGCCTGGTTTTCG
CTCAAAAACTTCCCGGAAATGACAACAGCACGGCAACGCTGTGTCTGGGGCATCATGCAG
TGCCAAACGGAACGCTAGTGAAAACAATCACGAATGACCAAATTGAAGTAACTAATGCTA
CTGAGCTGGTTCAGAGTTCCTCAACAGGTAGAATATGCGACAGTCCTCACCAAATCCTTG
ATGGAGAAAACTGCACACTAATAGATGCTCTATTGGGAGACCCTCATTGTGATGGCTTCC
AAAATAAGGAATGGGACCTTTTTGTTGAACGCAGCAAAGCCTACAGCAACTGTTACCCTT
ATGATGTGCCGGATTATGTCTCCCTTAGGTCACTAGTTGCCTCATCAGGCACGCTGGAGT
TTAACAATGAAAGCTTCAATTGGACTGGAGTCGCTCAGAATGGAACAAGCTATGCTTGCA
AAAGGAGATCTGATAAAAGTTTCTTTAGTAGATTGAATTGGTTGCACCAATTAAAATACA
AATATCCAGCACTGAACGTGACTATGCCAAACAATGAAAAATTTGACAAATTGTACATTT
GGGGGGTTCACCACCCGGGTACAGACAGTGACCAAATCAGCCTATATGCTCAAGCATCGG
GGAGAGTCACAGTCTCTACCAAAAGAAGCCAACAAACTGTAATCCCGAATATCGGATCTA
GACCCTGGGTAAGGGGTGTCTCCAGCAGAATAAGCATCTATTGGACAATAGTAAAACCGG
GAGACATACTTTTGATTAACAGCACAGGGAATCTAATTGCTCCTCGGGGTTACTTCAAAA
TACGAAGTGGGAAAAGCTCAATAATGAGGTCAGATGCACCCATTGGCAAATGCAATTCTG
AATGCATCACTCCAAATGGAAGCATTCCCAATGACAAACCATTTCAAAATGTAAACAGGA
TCACATATGGGGCCTGTCCCAGATATGTTAAGCAAAACACTCTGAAATTGGCAACAGGGA
TGCGGAATGTGCCAGAGAAACAAACTAGAGGCATATTCGGTGCAATCGCGGGCTTCATAG
AAAATGGTTGGGAGGGAATGATGGACGGTTGGTACGGTTTCAGGCATCAAAATTCTGAGG
GCACAGGGCAAGCAGCAGATCTTAAAAGCACTCAAGCAGCAATCAACCAAATCAACGGGA
AACTGAATAGGTTAATCGAGAAAACGAACGAGAAATTCCATCAAATTGAAAAAGAATTCT
CAGAAGTAGAAGGGAGAATTCAGGACCTCGAGAAATATGTTGAGGACACTAAAATAGATC
TCTGGTCGTACAATGCGGAGCTTCTTGTTGCCCTGGAGAACCAACATACAATTGATCTAA
CTGACTCAGAAATGAACAAACTGTTTGAAAGAACAAAGAAGCAACTGAGGGAAAATGCTG
AGGATATGGGCAATGGTTGTTTCAAAATATACCACAAATGTGACAATGCCTGCATAGGGT
CAATCAGAAATGGAACTTATGACCATGATGTATACAGAGACGAAGCATTGAACAACCGGT
TCCAGATCAAAGGTGTTGAGCTGAAGTCAGGATACAAAGATTGGGTCCTATGGATTTCCT
TTGCCATATCATGTTTTTTGCTTTGTATTGTTTTGCTGGGGTTCATCATGTGGGCCTGCC
AAAAAGGCAACATTAGGTGCAACATTTGCATTTGAGTGCAGTAATTA-
>CY012056_Waikato_2002.67
-----------ACCATGAAGACTATCATTGCTTTGAGCTACATTTTATGCCTGGTTTTCG
CTCAAAAACTTCCCGGAAATGACAACAGCACGGCAACGCTGTGTCTGGGGCATCATGCAG
TGCCAAACGGAACGCTAGTGAAAACAATCACGAATGACCAAATTGAAGTAACTAATGCTA
CTGAGCTGGTTCAGAGTTCCTCAACAGGTAGAATATGCGACAGTCCTCACCAAATCCTTG
ATGGAGAAAACTGCACACTAATAGATGCTCTATTGGGAGACCCTCATTGTGATGGCTTCC
AAAATAAGGAATGGGACCTTTTTGTTGAGCGCAGCAAAGCCTACAGCAACTGTTACCCTT
ATGATGTGCCGGATTATGTCTCCCTTAGGTCACTAGTTGCCTCATCAGGCACGCTGGAGT
TTAACAATGAAAGCTTCAATTGGACTGGAGTCGCTCAGAATGGAACAAGCTCTGCTTGCA
AAAGGAGATCTGATAAAAGTTTCTTTAGTAGATTGAATTGGTTACACCAATTAAAATACA
AATATCCAGCACTGAACGTGACTATGCCAAACAATGAAAAATTTGACAAATTGTACATTT
GGGGGGTTCACCACCCGGGTACAGACAGTGACCAAATCAGCCTATATGCTCAAGCATCAG
GGAGAGTCACAGTCTCTACCAAAAGAAGCCAACAAACTGTAATCCCGAATATCGGATCTA
GACCCTGGGTAAGGGGTGTCTCCAGCAGAATAAGCATCTATTGGACAATAGTAAAACCGG
GAGACATACTTTTGATTAACAGCACAGGGAATCTAATTGCTCCTCGGGGTTACTTCAAAA
TACGAAGTGGGAAAAGCTCAATAATGAGGTCAGATGCACCCATTGGCAAGTGCAATTCTG
AATGCATCACTCCAAATGGAAGCATTCCCAATGACAAACCATTTCAAAATGTAAACAGGA
TCACATATGGGGCCTGTCCCAGATATGTTAAGCAAAACACTCTGAAATTGGCAACAGGGA
TGCGGAATGTGCCAGAGAAACAAACTAGAGGCATATTCGGTGCAATCGCGGGCTTCATAG
AAAATGGTTGGGAGGGAATGATGGACGGTTGGTACGGTTTCAGGCATCAAAATTCTGAGG
GCACAGGGCAAGCAGCAGATCTTAAAAGCACTCAAGCAGCAATCAACCAAATCAACGGGA
AACTGAATAGATTAATCGAGAAAACGAACGAGAAATTCCATCAAATTGAAAAAGAATTCT
CAGAAGTAGAAGGGAGAATTCAGGACCTCGAGAAATATGTTGAGGACACTAAAATAGATC
TCTGGTCGTACAATGCGGAGCTTCTTGTTGCCCTGGAGAACCAACATACAATTGATCTAA
CTGACTCAGAAATGAACAAACTGTTTGAAAGAACAAAGAAGCAACTGAGGGAAAATGCTG
AGGATATGGGCAATGGTTGTTTCAAAATATACCACAAATGTGACAATGCCTGCATAGGGT
CAATCAGAAATGGAACTTATGACCATGATGTATACAGAGACGAAGCATTGAACAACCGGT
TCCAGATCAAAGGTGTTGAGCTAAAGTCAGGATACAAAGATTGGGTCCTATGGATTTCCT
TTGCCATATCATGTTTTTTGCTTTGTATTGTTTTGCTGGGGTTCATCATGTGGGCCTGCC
AAAAAGGCAACATTAGGTGCAACATTTGCATTTGAGTGCAGTAATTA-
>CY013088_Waikato_2002.58
--------TTAACCATGAAGACTATCATTGCTTTGAGCTACATTTTATGCCTGGTTTTCG
CTCAAAAACTTCCCGGAAATGACAACAGCACGGCAACGCTGTGTCTGGGGCATCATGCAG
TGCCAAACGGAACGCTAGTGAAAACAATCACGAATGACCAAATTGAAGTAACTAATGCTA
CTGAGCTGGTTCAGAGTTCCTCAACAGGTAGAATATGCGACAGTCCTCACCAAATCCTTG
ATGGAGAAAACTGCACACTAATAGATGCTCTATTGGGAGACCCTCATTGTGATGGCTTCC
AAAATAAGGAATGGGACCTTTTTGTTGAACGCAGCAAAGCCTACAGCAACTGTTACCCTT
ATGATGTGCCGGATTATGTCTCCCTTAGGTCACTAGTTGCCTCATCAGGCACGCTGGAGT
TTAACAATGAAAGCTTCAATTGGACTGGAGTCGCTCAGAATGGAACAAGCTCTGCTTGCA
AAAGGAGATCTGATAAAAGTTTCTTTAGTAGATTGAATTGGTTGCACCAATTAAAATACA
AATATCCAGCACTGAACGTGACTATGCCAAACAATGAAAAATTTGACAAATTGTACATTT
GGGGGGTTCACCACCCGGGTACAGACAGTGACCAAATCAGCCTATATGCTCAAGCATCGG
GGAGAGTCACAGTCTCTACCAAAAGAAGCCAACAAACTGTAATCCCGAATATCGGATCTA
GACCCTGGGTAAGGGGTGTCTCCAGCAGAATAAGCATCTATTGGACAATAGTAAAACCGG
GAGACATACTTTTGATTAACAGCACAGGGAATCTAATTGCTCCTCGGGGTTACTTCAAAA
TACGAAGTGGGAAAAGCTCAATAATGAGGTCAGATGCACCCATTGGCAAATGCAATTCTG
AATGCATCACTCCAAATGGAAGCATTCCCAATGACAAACCATTTCAAAATGTAAACAGGA
TCACATATGGGGCCTGTCCCAGATATGTTAAGCAAAACACTCTGAAATTGGCAACAGGGA
TGCGGAATGTGCCAGAGAAACAAACTAGAGGCATATTCGGTGCAATCGCGGGCTTCATAG
AAAATGGTTGGGAGGGAATGATGGACGGTTGGTACGGTTTCAGGCATCAAAATTCTGAGG
GCACAGGGCAAGCAGCAGATCTTAAAAGCACTCAAGCAGCAATCAACCAAATCAACGGGA
AACTGAATAGGTTAATCGAGAAAACGAACGAGAAATTCCATCAAATTGAAAAAGAATTCT
CAGAAGTAGAAGGGAGAATTCAGGACCTCGAGAAATATGTTGAGGACACTAAAATAGATC
TCTGGTCGTACAATGCGGAGCTTCTTGTTGCCCTGGAGAACCAACATACAATTGATCTAA
CTGACTCAGAAATGAACAAACTGTTTGAAAGAACAAAGAAGCAACTGAGGGAAAATGCTG
AGGATATGGGCAATGGTTGTTTCAAAATATACCACAAATGTGACAATGCCTGCATAGGGT
CAATCAGAAATGGAACTTATGACCATGATGTATACAGAGACGAAGCATTGAACAACCGGT
TCCAGATCAAAGGTGTTGAGCTGAAGTCAGGATACAAAGATTGGGTCCTATGGATTTCCT
TTGCCATATCATGTTTTTTGCTTTGTATTGTTTTGCTGGGGTTCATCATGTGGGCCTGCC
AAAAAGGCAACATTAGGTGCAACATTTGCATTTGAGTGCAGTAATTA-
>CY013096_Waikato_2002.58
-------ATTAACCATGAAGACTATCATTGCTTTGAGCTACATTTTATGCCTGGTTTTCG
CTCAAAAACTTCCCGGAAATGACAACAGCACGGCAACGCTGTGCCTGGGGCACCATGCAG
TGCCAAACGGAACGCTAGTGAAAACAATCACGAATGACCAAATTGAAGTAACTAATGCTA
CTGAGCTGGTTCAGAGTTCCTCAACAGGTAGAATATGCGACAGTCCTCACCAAGTCCTTG
ATGGAGAAAACTGCACACTAATAGATGCTCTATTGGGAGACCCTCATTGTGATGGCTTCC
AAAATAAGGAATGGGACCTTTTTGTTGAACGCAGCAAAGCCTACAGCAACTGTTACCCTT
ATGATGTGCCGGATTATGTCTCCCTTAGGTCACTAGTTGCCTCATCAGGCACGCTGGAGT
TTAACAATGAAAGCTTCAATTGGACTGGAGTCGCTCAGAATGGAACAAGCTCTGCTTGCA
AAAGGAGATCTGATAAAAGTTTCTTTAGTAGATTGAATTGGTTGCACCAATTAAAATACA
AATATCCAGCACTGAACGTGACTATGCCAAACAATGAAAAATTTGACAAATTGTACATTT
GGGGGGTCCACCACCCGGGTACAGACAGTGACCAAATCAGCCTATATGCTCAAGCATCAG
GGAGAGTCACAGTCTCTACCAAAAGAAGCCAACAAACTGTAATCCCGAATATCGGATCTA
GACCCTGGGTAAGGGGTGTCTCCAGCAGAATAAGCATCTATTGGACAATAGTAAAACCGG
GAGACATACTTTTGATTAACAGCACAGGGAATCTAATTGCTCCTCGGGGTTACTTTAAAA
TACGAAGTGGGAAAAGCTCAATAATGAGGTCAGATGCACCCATTGGCAAATGCAATTCTG
AATGCATCACTCCAAATGGAAGCATTCCCAATGACAAACCATTTCAAAATGTAAACAGGA
TCACATATGGGGCCTGTCCCAGATATGTTAAGCAAAAAACTCTGAAATTGGCAACAGGGA
TGCGGAATGTGCCAGAGAAACAAACTAGAGGCATATTCGGTGCAATCGCGGGCTTCATAG
AAAATGGTTGGGAGGGAATGATGGACGGTTGGTACGGTTTCAGGCATCAAAATTCTGAGG
GCACAGGGCAAGCAGCAGATCTTAAAAGCACTCAAGCAGCAATCAACCAAATCAACGGGA
AACTGAATAGGTTGATTGAGAAAACGAACGAGAAATTCCATCAAATTGAAAAAGAATTCT
CAGAAGTAGAAGGGAGAATTCAGGACCTCGAGAAATATGTCGAGGACACTAAAATAGATC
TCTGGTCGTACAATGCGGAGCTTCTTGTTGCCCTGGAGAACCAACATACAATTGATCTAA
CTGACTCAGAAATGAACAAACTGTTTGAAAGAACAAAGAAGCAACTGAGGGAAAATGCTG
AGGATATGGGCAATGGTTGTTTCAAAATATACCACAAATGTGACAATGCCTGCATAGGGT
CAATCAGAAATGGAACTTATGACCATGATGTATACAGAGACGAAGCATTGAACAACCGGT
TCCAGATCAAAGGTGTTGAGCTGAAGTCAGGATACAAAGATTGGATCCTATGGATTTCCT
TTGCCATATCATGTTTTTTGCTTTGTATTGTTTTACTGGGGTTCATCATGTGGGCCTGCC
AAAAAGGCAACATTAGGTGCAACATTTGCATTTGAGTGCAGTAA----
>CY013104_Dunedin_2002.67
---------TAACCATGAAGACTATCATTGCTTTGAGCTACATTTTATGCCTGGTTTTCG
CTCAAAAACTTCCCGGAAATGACAACAGCACGGCAACGCTGTGCCTGGGGCACCATGCAG
TGCCAAACGGAACGCTAGTGAAAACAATCACGAATGACCAAATTGAAGTGACTAATGCTA
CTGAGCTGGTTCAGAGTTCCTCAACAAGTAGAATATGCGACAGTCCTCACCAAATCCTTG
ATGGAGAAAACTGCACACTAATAGATGCTCTATTGGGAGACCCTCATTGTGATGGCTTCC
AAAATAAGGAATGGGACCTTTTTGTTGAACGCAGCAAAGCCTACAGCAACTGTTACCCTT
ATGATGTGCCGGATTATGTCTCCCTTAGGTCACTAGTTGCCTCATCAGGCACGCTGGAGT
TTAACAATGAAAGCTTCAATTGGACTGGAGTCGCTCAGAATGGAACAAGCTCTGCTTGCA
AAAGGAGATCTGATAAAAGTTTCTTTAGTAGATTGAATTGGTTGCACCAATTAAAATACA
AATATCCAGCACTGAACGTGACTATGCCAAACAATGAAAAATTTGACAAATTGTACATTT
GGGGGGTTCACCACCCGGGTACAGACAGTGACCAAATCAGCCTATATGCTCAAGCATCAG
GGAGAGTCACAGTCTCTACCAAAAGAAGCCAACAAACTGTAATCCCGAATATCGGATCTG
GACCCTGGGTAAGGGGTGTCTCCAGCAGAATAAGCATCTATTGGACAATAGTAAAACCGG
GAGACATACTTTTGATTAACAGCACAGGGAATCTAATTGCTCCTCGGGGTTACTTCAAAA
TACGAAGTGGGAAAAGCTCAATAATGAGGTCAGATGCACCCATTGGCAAATGCAATTCTG
AATGCATCACTCCAAATGGAAGCATTCCCAATGGCAAACCATTTCAAAATGTAAACAGGA
TCACATATGGGGCATGTCCCAGATATGTTAAGCAAAACACTCTGAAATTGGCAACAGGGA
TGCGGAATGTGCCAGAGAAACAAACTAGAGGCATATTCGGTGCAATCGCGGGCTTCATAG
AAAATGGTTGGGAGGGAATGATGGACGGTTGGTACGGTTTCAGGCATCAGAATTCTGAGG
GCACAGGGCAAGCAGCAGATCTTAAAAGCACTCAAGCAGCAATCAACCAAATCAACGGGA
AACTGAATAGGTTAATCGAGAAAACGAACGAGAAATTCCATCAAATTGAAAAAGAATTCT
CAGAAGTAGAAGGGAGAATTCAGGACCTCGAGAAATATGTCGAGGACACTAAAATAGATC
TCTGGTCGTACAATGCGGAGCTTCTTGTTGCCCTGGAGAACCAACATACAATTGATCTAA
CTGACTCAGAAATGAACAAACTGTTTGAAAGAACAAAGAAGCAACTGAGGGAAAATGCTG
AGGATATGGGCAATGGTTGTTTCAAAATATACCACAAATGTGACAATGCCTGCATAGGGT
CAATCAGAAATGGAACTTATGACCATGATGTATACAGAGACGAAGCATTGAACAACCGGT
TCCAGATCAAAGGTGTTGAGCTGAAGTCAGGATACAAAGATTGGATCCTATGGATTTCCT
TTGCCACATCATGTTTTTTACTTTGTATTGTTTTACTGGGGTTCATCATGTGGGCCTGCC
AAAAAGGCAACATTAGGTGCAACATTTGCATTTGAGTGCAGTAATTA-
>CY013413_Waikato_2002.58
-------ATTAACCATGAAGACTATCATTGCTTTGAGCTACATTTTATGTCTGGTTTTCG
CTCAAAAACTTCCCGGAAATGACAACAGCACGGCAACGCTGTGCCTGGGGCACCATGCAG
TGCCAAACGGAACGCTAGTGAAAACAATCACGAATGACCAAATTGAAGTGACTAATGCTA
CTGAGCTGGTTCAGAGTTCCTCAACAGGTAGAATATGCGACAGTCCTCACCAAATCCTTG
ATGGAGAAAACTGCACACTAATAGATGCTCTATTGGGAGACCCTCATTGTGATGGCTTCC
AAAATAAGGAATGGGACCTTTTTGTTGAACGCAGCAGAGCCTACAGCAACTGTTACCCTT
ATGATGTGCCGGATTATGTCTCCCTTAGGTCACTAGTTGCCTCATCAGGCACGCTGGAGT
TTAACAATGAAAGCTTCAATTGGACTGGAGTCGCTCAGAATGGAACAAGCTCTGCTTGCA
AAAGGAGATCTGATAAAAGTTTCTTTAGTAGATTGAATTGGTTGCACCAATTAAAATACA
AATATCCAGCACTGAACGTGACTATGCCAAACAATGAAAAATTTGACAAATTGTACATTT
GGGGGGTTCACCACCCGGGTACAGACAGTGACCAAATCAGCCTATATGCTCAAGCATCAG
GGAGAGTCACAGTCTCTACCAAAAGAAGCCAACAAACCGTAATCCCGAATATCGGATCTA
GACCCTGGGTAAGGGGTGTCTCCAGCAGAATAAGCATCTATTGGACAATAGTAAAACCGG
GAGACATACTTTTGATTAACAGCACAGGGAATCTAATTGCTCCTCGGGGTTACTTCAAAA
TACGAAGTGGGAAAAGCTCAATAATGAGGTCAGATGCACCCATTGGCAAATGCAATTCTG
AATGCATCACTCCAAATGGAAGCATTCCCAATGACAAACCATTTCAAAATGTAAACAGGA
TCACATATGGGCCCTGTCCCAGATATGTTAAGCAAAACACTCTGAAATTGGCAACAGGGA
TGCGGAATGTGCCAGAGAAACAAACTAGAGGCATATTCGGTGCAATCGCGGGCTTCATAG
AAAATGGTTGGGAGGGAATGATGGACGGTTGGTACGGTTTCAGGCATCAAAATTCTGAGG
GCACAGGGCAAGCAGCAGATCTTAAAAGCACTCAAGCAGCAATCAACCAAATCAACGGGA
AACTGAATAGGTTAATCGAGAAAACGAACGAGAAATTCCATCAAATTGAAAAAGAATTCT
CAGAAGTAGAAGGGAGAATTCAGGACCTCGAGAAATATGTTGAGGACACTAAAATAGATC
TCTGGTCGTACAATGCGGAGCTTCTTGTTGCCCTGGAGAACCAACATACAATTGATCTAA
CTGACTCAGAAATGAACAAACTGTTTGAAAGAACAAAGAAGCAACTGAGGGAAAATGCTG
AGGATATGGGCAATGGTTGTTTCAAAATATACCACAAATGTGACAATGCCTGCATAGGGT
CAATCAGAAATGGAACTTATGACCATGATGTATACAGAGACGAAGCATTGAACACCCGGT
TCCAGATCAAAGGTGTTGAGCTGAAGTCAGGATACAAAGATTGGATCCTATGGATTTCCT
TTGCCATATCATGTTTTTTGCTTTGTATTGTTTTGCTGGGGTTCATCATGTGGGCCTGCC
AAAAAGGCAACATTAGGTGCAACATTTGCATTTGAGTGCAGTAATTA-
>CY013421_Dunedin_2002.58
-------ATTAACCATGAAGACTATCATTGCTTTGAGCTACATTTTATGCCTGGTTTTCG
CTCAAAAACTTCCCGGAAATGACAACAGCACGGCAACGCTGTGTCTGGGGCATCATGCAG
TGCCAAACGGAACGCTAGTGAAAACAATCACGAATGACCAAATTGAAGTAACTAATGCTA
CTGAGCTGGTTCAGAGTTCCTCAACAGGTAGAATATGCGACAGTCCTCACCAAATCCTTG
ATGGAGAAAACTGCACACTAATAGATGCTCTATTGGGAGACCCTCATTGTGATGGCTTCC
AAAATAAGGAATGGGACCTTTTTGTTGAACGCAGCAAAGCCTACAGCAACTGTTACCCTT
ATGATGTGCCGGATTATGTCTCCCTTAGGTCACTAGTTGCCTCATCAGGCACGCTGGAGT
TTAACAATGAAAGCTTCAATTGGACTGGAGTCGCTCAGAATGGAACAAGCTCTGCTTGCA
AAAGGAGATCTGATAAAAGTTTCTTTAGTAAATTGAATTGGTTGCACCAATTAAAATACA
AATATCCAGCACTGAACGTGACTATGCCAAACAATGAAAAATTTGACAAATTGTACATTT
GGGGGGTTCACCACCCGGGTACAGACAGTGACCAAATCAGCCTATATGCTCAAGCATCAG
GGAGAGTCACAGTCTCTACCAAAAGAAGCCAACAAACTGTAATCCCGAATATCGGATCTA
GACCCTGGGTAAGGGGTGTCTCCAGCAGAATAAGCATCTATTGGACAATAGTAAAACCGG
GAGACATACTTTTGATTAACAGCACAGGGAATCTAATTGCTCCTCGGGGTTACTTCAAAA
TACGAAGTGGGAAAAGCTCAATAATGAGGTCAGATGCACCCATTGGCAAATGCAATTCTG
AATGCATCACTCCAAATGGAAGCATTCCCAATGACAAACCATTTCAAAATGTAAACAGGA
TCACATATGGGGCCTGTCCCAGATATGTTAAGCAAAACACTCTGAAATTGGCAACAGGGA
TGCGGAATGTGCCAGAGAAACAAACTAGAGGCATATTCGGTGCAATCGCGGGCTTCATAG
AAAATGGTTGGGAGGGAATGATGGACGGTTGGTACGGTTTCAGGCATCAAAATTCTGAGG
GCACAGGGCAAGCAGCAGATCTCAAAAGCACTCAAGCAGCAATCAACCAAATCAACGGGA
AACTGAATAGGTTAATCGAGAAAACGAACGAGAAATTCCATCAAATTGAAAAAGAATTCT
CAGAAGTAGAAGGGAGAATTCAGGACCTCGAGAAATATGTTGAGGACACTAAAATAGATC
TCTGGTCGTACAATGCGGAGCTTCTTGTTGCCCTGGAGAACCAACATACAATTGATCTAA
CTGACTCAGAAATGAACAAACTGTTTGAAAGAACAAAGAAGCAACTGAGGGAAAATGCTG
AGGATATGGGCAATGGTTGTTTCAAAATATACCACAAATGTGACAATGCCTGCATAGGGT
CAATCAGAAATGGAACTTATGACCATGATGTATACAGAGACGAAGCATTGAACAACCGGT
TCCAGATCAAAGGTGTTGAGCTGAAGTCAGGATACAAAGATTGGGTCCTATGGATTTCCT
TTGCCATATCATGTTTTTTGCTTTGTATTGTTTTGCTGGGGTTCATCATGTGGGCCTGCC
AAAAAGGCAACATTAGGTGCAACATTTGCATTTGAGTGCAGTAA----
>CY015556_Waikato_2002.58
-----------ACCATGAAGACTATCATTGCTTTGAGCTACATTTTATGCCTGGTTTTCG
CTCAAAAACTTCCCGGAAATGACAACAGCACGGCAACGCTGTGTCTGGGGCATCATGCAG
TGCCAAACGGAACGCTAGTGAAAACAATCACGAATGACCAAATTGAAGTAACTAATGCTA
CTGAGCTGGTTCAGAGTTCCTCAACAGGTAGAATATGCGACAGTCCTCACCAAATCCTTG
ATGGAGAAAACTGCACACTAATAGATGCTCTATTGGGAGACCCTCATTGTGATGGCTTCC
AAAATAAGGAATGGGACCTTTTTGTTGAACGCAGCAAAGCCTACAGCAACTGTTACCCTT
ATGATGTGCCGGATTATGTCTCCCTTAGGTCACTAGTTGCCTCATCAGGCACGCTGGAGT
TTAACAATGAAAGCTTCAATTGGACTGGAGTCGCTCAGAATGGAACAAGCTCTGCTTGCA
AAAGGAGATCTGATAAAAGTTTCTTTAGTAGATTGAATTGGTTGCACCAATTAAAATACA
AATATCCAGCACTGAACGTGACTATGCCAAACAATGAAAAATTTGACAAATTGTACATTT
GGGGGGTTCACCACCCGGGTACAGACAGTGACCAAATCAGCCTATATGCTCAAGCATCGG
GGAGAGTCACAGTCTCTACCAAAAGAAGCCAACAAACTGTAATCCCGAATATCGGATCTA
GACCCTGGGTAAGGGGTGTCTCCAGCAGAATAAGCATCTATTGGACAATAGTAAAACCGG
GAGACATACTTTTGATTAACAGCACAGGGAATCTAATTGCTCCTCGGGGTTACTTCAAAA
TACGAAGTGGGAAAAGCTCAATAATGAGGTCAGATGCACCCATTGGCAAATGCAATTCTG
AATGCATCACTCCAAATGGAAGCATTCCCAATGACAAACCATTTCAAAATGTAAACAGGA
TCACATATGGGGCATGTCCCAGATATGTTAAGCAAAACACTCTGAAATTGGCAACAGGGA
TGCGGAATGTGCCAGAGAAACAAACTAGAGGCATATTCGGTGCAATCGCGGGCTTCATAG
AAAATGGTTGGGAGGGAATGATGGACGGTTGGTACGGTTTCAGGCATCAAAATTCTGAGG
GCACAGGGCAAGCAGCAGATCTTAAAAGCACTCAAGCAGCAATCAACCAAATCAACGGGA
AACTGAATAGGTTAATCGAGAAAACGAACGAGAAATTCCATCAAATTGAAAAAGAATTCT
CAGAAGTAGAAGGGAGAATTCAGGACCTCGAGAAATATGTTGAGGACACTAAAATAGATC
TCTGGTCGTACAATGCGGAGCTTCTTGTTGCCCTGGAGAACCAACATACAATTGATCTAA
CTGACTCAGAAATGAACAAACTGTTTGAAAGAACAAAGAAGCAACTGAGGGAAAATGCTG
AGGATATGGGCAATGGTTGTTTCAAAATATACCACAAATGTGACAATGCCTGCATAGGGT
CAATCAGAAATGGAACTTATGACCATGATGTATACAGAGACGAAGCATTGAACAACCGGT
TCCATATCAAAGGTGTTGAGCTGAAGTCAGGATACAAAGATTGGGTCCTATGGATTTCCT
TTGCCATATCATGTTTTTTGCTTTGTATTGTTTTGCTGGGGTTCATCATGTGGGCCTGCC
AAAAAGGCAACATTAGGTGCAACATTTGCATTTGAGTGCAGTAATTA-
>CY015708_Western-Australia_2002.58
----------AACCATGAAGACTATCATTGCTTTGAGCTACATTTTATGCCTGGTTTTCG
CTCAAAAACTTCCCGGAAATGACAACAGCACGGCAACGCTGTGCCTGGGGCACCATGCAG
TGCCAAACGGAACGCTAGTGAAAACAATCACGAATGACCAAATTGAAGTAACTAATGCTA
CTGAGCTGGTTCAGAGTTCCTCAACAGGTAGAATATGCGACAGTCCTCACCAAATCCTTG
ATGGAGAAAACTGCACACTAATAGATGCTCTATTGGGAGACCCTCATTGTGATGGCTTCC
AAAATAAGGAATGGGACCTTTTTGTTGAACGCAGCAAAGCCTACAGCAACTGTTACCCTT
ATGATGTGCCGGATTATGTCTCCCTTAGGTCACTAGTTGCCTCATCAGGCACGCTGGAGT
TTAACAATGAAAGCTTCAATTGGACTGGAGTCGCTCAGAATGGAACAAGCTCTGCTTGCA
AAAGGAGATCTGATAAAAGTTTCTTTAGTAGATTGAATTGGTTGCACCAATTAAAATACA
AATATCCAGCACTGAACGTGACTATGCCAAACAATGAAAAATTTGACAAATTGTACATTT
GGGGGGTCCACCACCCGGGTACAGACAGTGACCAAATCAGCCTATATGCTCAAGCATCAG
GGAGAGTCACAGTCTCTACCAAAAGAAGCCAACAAACTGTAATCCCGAATATCGGATCTA
GACCCTGGGTAAGGGGTGTCTCCAGCAGAATAAGCATCTATTGGACAATAGTAAAACCGG
GAGACATACTTTTGATTAACAGCACAGGGAATCTAATTGCTCCTCGGGGTTACTTCAAAA
TACGAAGTGGGAAAAGCTCAATAATGAGGTCAGATGCACCCATTGGCAAATGCAATTCTG
AATGCATCACTCCAAATGGAAGCATTCCCAATGACAAACCATTTCAAAATGTAAACAGGA
TCACATATGGGGCCTGTCCCAGATATGTTAAGCAAAAAACTCTGAAATTGGCAACAGGGA
TGCGGAATGTGCCAGAGAAACAAACTAGAGGCATATTCGGTGCAATCGCGGGCTTCATAG
AAAATGGTTGGGAGGGAATGATGGACGGTTGGTACGGTTTCAGGCATCAAAATTCTGAGG
GCACAGGGCAAGCAGCAGATCTTAAAAGCACTCAAGCAGCAATCAACCAAATCAACGGGA
AACTGAATAGGTTGATTGAGAAAACGAACGAGAAATTCCATCAAATTGAAAAAGAATTCT
CAGAAGTAGAAGGGAGAATTCAGGACCTCGAGAAATATGTCGAGGACACTAAAATAGATC
TCTGGTCGTACAATGCGGAGCTTCTTGTTGCCCTGGAGAACCAACATACAATTGATCTAA
CTGACTCAGAAATGAACAAACTGTTTGAAAGAACAAAGAAGCAACTGAGGGAAAATGCTG
AGGATATGGGCAATGGTTGTTTCAAAATATACCACAAATGTGACAATGCCTGCATAGGGT
CAATCAGAAATGGAACTTATGACCATGATGTATACAGAGACGAAGCATTGAACAACCGGT
TCCAGATCAAAGGTGTTGAGCTGAAGTCAGGATACAAAGATTGGATCCTATGGATTTCCT
TTGCCATATCATGTTTTTTGCTTTGTATTGTTTTACTGGGGTTCATCATGTGGGCCTGCC
AAAAAGGCAACATTAGGTGCAACATTTGCATTTGAGTGCAGTAATTA-
>CY015716_Western-Australia_2002.58
------TATTAACCATGAAGACTATCATTGCTTTGAGCTACATTTTATGCCTGGTTTTCG
CTCAAAAACTTCCCGGAAATGACAACAGCACGGCAACGCTGTGCCTGGGGCATCATGCGG
TGCCAAACGGAACGCTAGTGAAAACAATCACGAATGACCAAATTGAAGTAACTAATGCTA
CTGAGCTGGTTCAGAGTTCCTCAACAGGTAGAATATGCGACAGTCCTCATCAAATCCTTG
ATGGAGAAAACTGCACACTAATAGATGCTCTATTGGGAGACCCTCATTGTGATGGCTTCC
AAAATAAGGAATGGGACCTTTTTGTTGAACGCAGCAAAGCCTACAGCAACTGTTACCCTT
ATGATGTGCCGGATTATGTCTCCCTTAGGTCACTAGTTGCCTCATCAGGCACGCTGGAGT
TTAACAATGAAAGCTTCAATTGGACTGGAGTCGCTCAGAATGGAACAAGCTCTGCTTGCA
AAAGGAGATCTGATAAAAGTTTCTTTAGTAGATTGAATTGGTTGCACCAATTAAAATACA
AATATCCAGCACTGAACGTGACTATGCCAAACAATGAAAAATTTGACAAATTGTACATTT
GGGGGGTTCACCACCCGGGTACAGACAGTGACCAAATCAGCCTATATGCTCAAGCATCAG
GGAGAGTCACAGTCTCTACCAAAAGAAGCCAACAAACTGTAATCCCGAATATCGGATCTA
GACCCTGGGTAAGGGGTGTCTCCAGCAGAATAAGCATCTATTGGACAATAGTAAAACCGG
GAGACATACTTTTGATTAACAGCACAGGGAATCTAATTGCTCCACGGGGTTACTTCAAAA
TACGAAGTGGGAAAAGCTCAATAATGAGGTCAGATGCACCCATTGGCAAATGCAATTCTG
AATGCATCACTCCAAATGGAAGCATTCCCAATGACAAACCATTTCAAAATGTAAACAGGA
TCACATATGGGGCCTGTCCCAGATATGTTAAGCAAAACACTCTGAAATTGGCAACAGGGA
TGCGGAATGTGCCAGAGAAACAAACTAGAGGCATATTCGGTGCAATCGCGGGCTTCATAG
AAAATGGTTGGGAGGGAATGATGGACGGTTGGTACGGTTTCAGGCATCAAAATTCTGAGG
GCACAGGGCAAGCAGCAGATCTTAAAAGCACTCAAGCAGCAATCAACCAAATTAACGGGA
AACTGAATAGGTTAATCGAGAAAACGAACGAGAAATTCCATCAAATTGAAAAAGAATTCT
CAGAAGTAGAAGGGAGAATTCAGGACCTCGAGAAATATGTTGAGGACACTAAAATAGATC
TCTGGTCGTACAATGCGGAGCTTCTTGTTGCCCTGGAGAACCAACATACAATTGATCTAA
CTGACTCAGAAATGAACAAACTGTTTGAAAGAACAAAGAAGCAACTGAGGGAAAATGCTG
AGGATATGGGCAATGGTTGTTTCAAAATATACCACAAATGTGACAATGCCTGCATAGGGT
CAATCAGAAATGGAACTTATGACCATGATGTATACAGAGACGAAGCATTGAACAACCGGT
TCCAGATCAAAGGTGTTGAGCTGAAGTCAGGATACAAAGATTGGATCCTATGGATTTCCT
TTGCCATATCATGTTTTTTGCTTTGTATTGTTTTGCTGGGGTTCATCATGTGGGCCTGCC
AAAAAGGCAACATTAGGTGCAACATTTGCATTTGAGTGCAGTAATTA-
>CY015724_Western-Australia_2002.67
--------------ATGAAGACTATCATTGCTTTGAGCTACATTTTATGTCTGGTTTTCG
CTCAAAAACTTCCCGGAAATGACAACAGCACGGCAACGCTGTGCCTGGGGCACCATGCAG
TGCCAAACGGAACGCTAGTGAAAACAATCACGAATGACCAAATTGAAGTGACTAATGCTA
CTGAGCTGGTTCAGAGTTCCTCAACAGGTAGAATATGCGACAGTCCTCACCAAATCCTTG
ATGGAGAAAACTGCACACTAATAGATGCTCTATTGGGAGACCCTCATTGTGATGGCTTCC
AAAATAAGGAATGGGACCTTTTTGTTGAACGCAGCAGAGCCTACAGCAACTGTTACCCTT
ATGATGTGCCGGATTATGTCTCCCTTAGGTCACTAGTTGCCTCATCAGGCACGCTGGAGT
TTAACAATGAAAGCTTCAATTGGACTGGAGTCGCTCAGAATGGAACAAGCTCTGCTTGCA
AAAGAAGATCTGATAAAAGTTTCTTTAGTAGATTGAATTGGTTGCACCAATTAAAATACA
AATATCCAGCACTGAACGTGACTATGCCAAACAATGAAAAATTTGACAAATTGTACATTT
GGGGGGTTCACCACCCGGGTACAGACAGTGACCAAATCAGCCTATATGCTCAAGCATCAG
GGAGAGTCACAGTCTCTACCAAAAGAAGCCAACAAACTGTAATCCCGAATATCGGATCTA
GACCCTGGGTAAGGGGTGTCTCCAGCAAAATAAGCATCTATTGGACAATAGTAAAACCGG
GAGACATACTTTTGATTAACAGCACAGGGAATCTAATTGCTCCTCGGGGTTACTTCAAAA
TACGAAGTGGGAAAAGCTCAATAATGAGGTCAGATGCACCCATTGGCAAATGCAATTCTG
AATGCATCACTCCAAATGGAAGCATTCCCAATGACAAACCATTTCAAAATGTAAACAGGA
TCACATATGGGCCCTGTCCCAGATATGTTAAGCAAAACACTCTGAAATTGGCAACAGGGA
TGCGGAATGTGCCAGAGAAACAAACTAGAGGCATATTCGGTGCAATCGCGGGCTTCATAG
AAAATGGTTGGGAGGGAATGATGGACGGTTGGTACGGTTTCAGGCATCAAAATTCTGAGG
GCACAGGGCAAGCAGCAGATCTTAAAAGCACTCAAGCAGCAATCAACCAAATCAACGGGA
AACTGAATAGGTTAATTGAGAAAACGAACGAGAAATTCCATCAAATTGAAAAAGAATTCT
CAGAAGTAGAAGGGAGAATTCAGGACCTCGAGAAATATGTTGAGGACACTAAAATAGATC
TCTGGTCGTACAATGCGGAGCTTCTTGTTGCCCTGGAGAACCAACATACAATTGATCTAA
CTGACTCAGAAATGAACAAACTGTTTGAAAGAACAAAGAAGCAACTGAGGGAAAATGCTG
AGGATATGGGCAATGGTTGTTTCAAAATATACCACAAATGTGACAATGCCTGCATAGGGT
CAATCAGAAATGGAACTTATGACCATGATGTATACAGAGACGAAGCATTGAACAACCGGT
TCCAGATCAAAGGTGTTGAGCTGAAGTCAGGATACAAAGATTGGATCCTATGGATTTCCT
TTGCCATATCATGTTTTTTGCTTTGTATTGTTTTGCTGGGGTTCATCATGTGGGCCTGCC
AAAAAGGCAACATTAGGTGCAACATTTGCATTTGAGTGCAGTAATTA-
>CY015732_Western-Australia_2002.67
------TATTAACCATGAAGACTATCATTGCTTTGAGCTACATTTTATGTCTGGTTTTCG
CTCAAAAACTTCCCGGAAATGACAACAGCACGGCAACGCTGTGCCTGGGGCACCATGCAG
TGCCAAACGGAACGCTAGTGAAAACAATCACGAATGACCAAATTGAAGTGACTAATGCTA
CTGAGCTGGTTCAGAGTTCCTCAACAGGTAGAATATGCGACAGTCCTCACCAAATCCTTG
ATGGAGAAAACTGCACACTAATAGATGCTCTATTGGGAGACCCTCATTGTGATGGCTTCC
AAAATAAGGAATGGGACCTTTTTGTTGAACGCAGCAGAGCCTACAGCAACTGTTACCCTT
ATGATGTGCCGGATTATGTCTCCCTTAGGTCACTAGTTGCCTCATCAGGCACGCTGGAGT
TTAACAATGAAAGCTTCAATTGGACTGGAGTCGCTCAGAATGGAACAAGCTCTGCTTGCA
AAAGAAGATCTGATAAAAGTTTCTTTAGTAGATTGAATTGGTTGCACCAATTAAAATACA
AATATCCAGCACTGAACGTGACTATGCCAAACAATGAAAAATTTGACAAATTGTACATTT
GGGGGGTTCACCACCCGGGTACAGACAGTGACCAAATCAGCCTATATGCTCAAGCATCAG
GGAGAGTCACAGTCTCTACCAAAAGAAGCCAACAAACTGTAATCCCGAATATCGGATCTA
GACCCTGGGTAAGGGGTGTCTCCAGCAGAATAAGCATCTATTGGACAATAGTAAAACCAG
GAGACATACTTTTGATTAACAGCACAGGGAATCTAATTGCTCCTCGGGGTTACTTCAAAA
TACGAAGTGGGAAAAGCTCAATAATGAGGTCAGATGCACCCATTGGCAAATGCAATTCTG
AATGCATCACTCCAAATGGAAGCATTCCCAATGACAAACCATTTCAAAATGTAAACAGGA
TCACATATGGGCCCTGTCCCAGATATGTTAAGCAAAACACTCTGAAATTGGCAACAGGGA
TGCGGAATGTGCCAGAGAAACAAACTAGAGGCATATTCGGTGCAATCGCGGGCTTCATAG
AAAATGGTTGGGAGGGAATGATGGACGGTTGGTACGGTTTCAGGCATCAAAATTCTGAGG
GCACAGGGCAAGCAGCAGATCTTAAAAGCACTCAAGCAGCAATCAACCAAATCAACGGGA
AACTGAATAGGTTAATCGAGAAAACGAACGAGAAATTCCATCAAATTGAAAAAGAATTCT
CAGAAGTAGAAGGGAGAATTCAGGACCTCGAGAAATATGTTGAGGACACTAAAATAGATC
TCTGGTCGTACAATGCGGAGCTTCTTGTTGCCCTGGAGAACCAACATACAATTGATCTAA
CTGACTCAGAAATGAACAAACTGTTTGAAAGAACAAAGAAGCAACTGAGGGAAAATGCTG
AGGATATGGGCAATGGTTGTTTCAAAATATACCACAAATGTGACAATGCCTGCATAGGGT
CAATCAGAAATGGAACTTATGACCATGATGTATACAGAGACGAAGCATTGAACAACCGGT
TCCAGATCAAAGGTGTTGAGCTGAAGTCAGGATACAAAGATTGGATCCTATGGATTTCCT
TTGCCATATCATGTTTTTTGCTTTGTATTGTTTTGCTGGGGTTCATCATGTGGGCCTGCC
AAAAAGGCAACATTAGGTGCAACATTTGCATTTGAGTGCAG-------
>CY015740_Western-Australia_2002.67
TAATTCTATTAACCATGAAGACTATCATTGCTTTGAGCTACATTTTATGCCTGGTTTTCG
CTCAAAAACTTCCCGGAAATGACAACAGCACGGCAACGCTGTGCCTGGGGCACCATGCAG
TGCCAAACGGAACGCTAGTGAAAACAATCACGAATGACCAAATTGAAGTAACTAATGCTA
CTGAGCTGGTTCAGAGTTCCTCAACAGGTAGAATATGCAACAGTCCTCACCAAATCCTTG
ATGGAGAAAACTGCACACTAATAGATGCTCTATTGGGAGACCCTCATTGTGATGGCTTCC
AAAATAAGGAATGGGACCTTTTTGTTGAACGCAGCAAAGCCTACAGCAACTGTTACCCTT
ATGATGTGCCGGATTATGTCTCCCTTAGGTCACTAGTTGCCTCATCAGGCACGCTGGAGT
TTAACAATGAAAGCTTCAATTGGACTGGAGTCGCTCAGAATGGAACAAGCTCTGCTTGCA
AAAGGAGATCTGATAAAAGTTTCTTTAGTAGATTGAATTGGTTGCACCAATTAAAATACA
AATATCCAGCACTGAACGTGACTATGCCAAACAATGAAAAATTTGACAAATTGTACATTT
GGGGGGTCCACCACCCGGGTACAGACAGTGACCAAATCAGCCTATATGCTCAAGCATCAG
GGAGAGTCACAGTCTCTACCAAAAGAAGCCAACAAACTGTAATCCCGAATATCGGATCTA
GACCCTGGGTAAGGGGTGTCTCCAGCAGAATAAGCATCTATTGGACAATAGTAAAACCGG
GAGACATACTTTTGATTAACAGCACAGGGAATCTAATTGCTCCTCGGGGTTACTTCAAAA
TACGAAGTGGGAAAAGCTCAATAATGAGGTCAGATGCACCCATTGGCAAATGCAATTCTG
AATGCATCACTCCAAATGGAAGCATTCCCAATGACAAACCATTTCAAAATGTAAACAGGA
TCACATATGGGGCCTGTCCCAGATATGTTAAGCAAAAAACTCTGAAATTGGCAACAGGGA
TGCGGAATGTGCCAGAGAAACAAACTAGAGGCATATTCGGTGCAATCGCGGGCTTCATAG
AAAATGGTTGGGAGGGAATGATGGACGGTTGGTACGGTTTCAGGCATCAAAATTCTGAGG
GCACAGGGCAAGCAGCAGATCTTAAAAGCACTCAAGCAGCAATCAACCAAATCAACGGGA
AACTGAATAGGTTGATTGAGAAAACGAACGAGAAATTCCATCAAATTGAAAAAGAATTCT
CAGAAGTAGAAGGGAGAATTCAGGACCTCGAGAAATATGTCGAGGACACTAAAATAGATC
TCTGGTCGTACAATGCGGAGCTTCTTGTTGCCCTGGAGAACCAACATACAATTGATCTAA
CTGACTCAGAAATGAACAAACTGTTTGAAAGAACAAAGAAGCAACTGAGGGAAAATGCTG
AGGATATGGGCAATGGTTGTTTCAAAATATACCACAAATGTGACAATGCCTGCATAGGGT
CAATCAGAAATGGAACTTATGACCATGATGTATACAGAGACGAAGCATTGAACAACCGGT
TCCAGATCAAAGGTGTTGAGCTGAAGTCAGGATACAAAGATTGGATCCTATGGATTTCCT
TTGCCATATCATGTTTTTTGCTTTGTATTGTTTTACTGGGGTTCATCATGTGGGCCTGCC
AAAAAGGCAACATTAGGTGCAACATTTGCATTTGAGTGCAGTAATTA-
>CY015748_Western-Australia_2002.67
------TATTAACCATGAAGACTATCATTGCTTTGAGCTACATTTTATGCCTGGTTTTCG
CTCAAAAACTTCCCGGAAATGACAACAGCACGGCAACGCTGTGCCTGGGGCATCATGCGG
TGCCAAACGGAACGCTAGTGAAAACAATCACGAATGACCAAATTGAAGTAACTAATGCTA
CTGAGCTGGTTCAGAGTTCCTCAACAGGTAGAATATGCGACAGTCCTCATCAAATCCTTG
ATGGAGAAAACTGCACACTAATAGATGCTCTATTGGGAGACCCTCATTGTGATGGCTTCC
AAAATAAGGAATGGGACCTTTTTGTTGAACGCAGCAAAGCCTACAGCAACTGTTACCCTT
ATGATGTGCCGGATTATGTCTCCCTTAGGTCACTAGTTGCCTCATCAGGCACGCTGGAGT
TTAACAATGAAAGCTTCAATTGGACTGGAGTCGCTCAGAATGGAACAAGCTCTGCTTGCA
AAAGGAGATCTGATAAAAGTTTCTTTAGTAGATTGAATTGGTTGCACCAATTAAAATACA
AATATCCAGCACTGAACGTGACTATGCCAAACAATGAAAAATTTGACAAATTGTACATTT
GGGGGGTTCACCACCCGGGTACAGACAGTGACCAAATCAGCCTATATGCTCAAGCATCAG
GGAGAGTCACAGTCTCTACCAAAAGAAGCCAACAAACTGTAATCCCGAATATCGGATCTA
GACCCTGGGTAAGGGGTGTCTCCAGCAGAATAAGCATCTATTGGACAATAGTAAAACCGG
GAGACATACTTTTGATTAACAGCACAGGGAATCTAATTGCTCCACGGGGTTACTTCAAAA
TACGAAGTGGGAAAAGCTCAATAATGAGGTCAGATGCACCCATTGGCAAATGCAATTCTG
AATGCATCACTCCAAATGGAAGCATTCCCAATGACAAACCATTTCAAAATGTAAACAGGA
TCACATATGGGGCCTGTCCCAGATATGTTAAGCAAAACACTCTGAAATTGGCAACAGGGA
TGCGGAATGTGCCAGAGAAACAAACTAGAGGCATATTCGGTGCAATCGCGGGCTTCATAG
AAAATGGTTGGGAGGGAATGATGGACGGTTGGTACGGTTTCAGGCATCAAAATTCTGAGG
GCACAGGGCAAGCAGCAGATCTTAAAAGCACTCAAGCAGCAATCAACCAAATTAACGGGA
AACTGAATAGGTTAATCGAGAAAACGAACGAGAAATTCCATCAAATTGAAAAAGAATTCT
CAGAAGTAGAAGGGAGAATTCAGGACCTCGAGAAATATGTTGAGGACACTAAAATAGATC
TCTGGTCGTACAATGCGGAGCTTCTTGTTGCCCTGGAGAACCAACATACAATTGATCTAA
CTGACTCAGAAATGAACAAACTGTTTGAAAGAACAAAGAAGCAACTGAGGGAAAATGCTG
AGGATATGGGCAATGGTTGTTTCAAAATATACCACAAATGTGACAATGCCTGCATAGGGT
CAATCAGAAATGGAACTTATGACCATGATGTATACAGAGACGAAGCATTGAACAACCGGT
TCCAGATCAAAGGTGTTGAGCTGAAGTCAGGATACAAAGATTGGATCCTATGGATTTCCT
TTGCCATATCATGTTTTTTGCTTTGTATTGTTTTGCTGGGGTTCATCATGTGGGCCTGCC
AAAAAGGCAACATTAGGTGCAACATTTGCATTTGA-------------
>CY015756_Western-Australia_2002.75
--ATTCTATTAACCATGAAGACTATCATTGCTTTGAGCTACATTTTATGTCTGGTTTTCG
CTCAAAAACTTCCCGGAAATGACAACAGCATGGCAACGCTGTGCCTGGGGCACCATGCAG
TGCCAAACGGAACGCTAGTGAAAACAATCACGAATGACCAAATTGAAGTGACTAATGCTA
CTGAGCTGGTTCAGAGTTCCTCAACAGGTAGAATATGCAACAGTCCTCACCAAATCCTTG
ATGGAGAAAACTGCACACTAATAGATGCTCTATTGGGAGACCCTCATTGTGAAGGCTTCC
AAAATAAGGAATGGGACCTTTTTGTTGAACGCAGCAAAGCCTACAGCAACTGTTACCCTT
ATGATGTGCCGGATTATGTCTCCCTTAGGTCACTAGTTGCCTCATCAGGCACGCTGGAGT
TTAACAATGAAAGCTTCAATTGGACTGGAGTCGCTCAGAATGGAACAAGCTCTGCTTGCA
AAAGGAGATCTGATAAAAGTTTCTTTAGTAGATTGAATTGGTTGCACCAATTAAAATACA
AATATCCAGCACTGAACGTGACTATGCCAAACAATGAAAAATTTGACAAATTGTACATTT
GGGGGGTTCACCACCCGGGTACAGACAGTGACCAAATCAGCCTATATGCTCAAGCATCAG
GGAGAGTCACAGTCTCTACCAAAAGAAGCCAACAAACTGTAATCCCGAATATCGGATCTA
GACCCTGGGTAAGGGGTGTCTCCAGCAAAATAAGCATCTATTGGACAATAGTAAAACCGG
GAGACATACTTTTGATTAACAGCACAGGGAATCTAATTGCTCCTCGGGGTTACTTCAAAA
TACGAAGTGGGAAAAGCTCAATAATGAGGTCAGATGCACCCATTGACAAATGCAATTCTG
AATGCATCACTCCAAATGGAAGCATTCCCAATGACAAACCATTTCAAAATGTAAACAGGA
TCACATATGGGCTCTGTCCCAGATATGTTAAGCAAAACACTCTGAAATTGGCAACGGGGA
TGCGGAATGTGCCAGAGAAACAAACTAGAGGCATATTCGGTGCAATCGCGGGCTTCATAG
AAAATGGTTGGGAGGGAATGATGGACGGTTGGTACGGTTTCAGGCATCAAAATTCTGAGG
GCACAGGGCAAGCAGCAGATCTTAAAAGCACTCAAGCAGCAATCAACCAAATCAACGGGA
AACTGAATAGGTTAATCGAAAAAACGAACGAGAAATTCCATCAAATTGAAAAAGAATTCT
CAGAAGTAGAAGGGAGAATTCAGGACCTCGAGAAATATGTTGAGGACACTAAAATAGATC
TCTGGTCGTACAATGCGGAGCTTCTTGTTGCCCTGGAGAACCAACATACAATTGATCTAA
CTGACTCAGAAATGAACAAACTGTTTGAAAGAACAAAGAAGCAACTGAGGGAAAATGCTG
AGGATATGGGCAATGGTTGTTTCAAAATATACCACAAATGTGACAATGCCTGCATAGGGT
CAATCAGAAATGGAACTTATGACCATGATGTATACAGAGACGAAGCATTGAACAACCGGT
TCCAGATCAAAGGTGTTGAGCTGAAGTCAGGATACAAAGATTGGATCCTATGGATTTCCT
TTGCCATATCATGTTTTTTGCTTTGTATTGTTTTGCTGGGGTTCATCATGTGGGCCTGCC
AAAAAGGCAACATTAGGTGCAACATTTGCATTTGAGTGCAGTAATTA-
>CY017083_Western-Australia_2002.58
TAATTCTATTAACCATGAAGACTATCATTGCTTTGAGCTACATTTTATGTCTGGTTTTCA
CTCAAAAACTTCCCGGAAATGACAACAGCACGGCAACGCTGTGCCTGGGGCACCATGCAG
TGCCAAACGGAACGCTAGTGAAAACAATCACGAATGACCAAATTGAAGTGACTAATGCTA
CTGAACTGGTTCAGAGTTCCTCAACAGGTAGAATATGCGACAGTCCTCACCAAATCCTTG
ATGGAGAAAACTGCACACTAATAGATGCTCTATTGGGAGACCCTCATTGTGATGGCTTCC
AAAATAAGGAATGGGACCTTTTTGTTGAACGCAGCAAAGCCTACAGCAACTGTTACCCTT
ATGATGTGCCGGATTATGTCTCCCTTAGGTCACTAGTTGCCTCATCAGGCACGCTGGAGT
TTAACAATGAAAGCTTCAATTGGACTGGAGTCGCTCAGAATGGAACAAGCTCTGCTTGCA
AAAGGAGATCTGATAAAAGTTTCTTTAGTAGATTGAATTGGTTGCACCAATTAAAATACA
AATATCCAGCACTGAACGTGACTATGCCAAACAATGAAAAATTTGACAAATTGTACATTT
GGGGGGTTCACCACCCGGGTACAGACAGTGACCAAATCAGCCTATATGCTCAAGCATCAG
GGAGAGTCACAGTCTCTACCAAAAGAAGCCAACAAACTGTAATCCCGAATATCGGATCTA
GACCCTGGGTAAGGGGTGTCTCCAGCAGAATAAGCATCTATTGGACAATAGTAAAACCTG
GAGACATACTTTTGATTAACAGCACAGGGAATCTAATTGCTCCTCGGGGTTACTTCAAAA
TACGAAGTGGGAAAAGCTCAATAATGAGGTCAGATGCACCCATTGGCAAATGCAATTCTG
AATGCATCACTCCAAATGGAAGCATTCCCAATGACAAACCATTTCAAAATGTAAACAGGA
TCACATATGGGCCCTGTCCCAGATATGTTAAGCAAAACACTCTGAAATTGGCAACAGGGA
TGCGGAATGTGCCAGAGAAACAAACTAGAGGCATATTCGGTGCAATCGCGGGCTTCATAG
AAAATGGTTGGGAGGGAATGATGGACGGTTGGTACGGTTTCAGGCATCAAAATTCTGAGG
GCACAGGGCAAGCAGCAGATCTTAAAAGCACTCAAGCAGCAATCAACCAAATCAACGGGA
AACTGAATAGGTTAATCGAGAAAACGAACGAGAAATTCCATCAAATTGAAAAAGAATTCT
CAGAAGTAGAAGGGAGAATTCAGGACCTCGAGAAATATGTTGAGGACACTAAAATAGATC
TCTGGTCGTACAATGCGGAGCTTCTTGTTGCCCTGGAGAACCAACATACAATTGATCTAA
CTGACTCAGAAATGAACAAACTGTTTGAAAGAACAAAGAAGCAACTGAGGGAAAATGCTG
AGGATATGGGCAATGGTTGTTTTAAAATATACCACAAATGTGACAATGCCTGCATAGGGT
CAATCAGAAATGGAACTTATGACCATGATGTATACAGAGACGAAGCATTGAACAACCGGT
TCCAGATCAAAGGTGTTGAGCTGAAGTCAGGATACAAAGATTGGATCCTATGGATTTCCT
TTGCCATATCATGTTTTTTGCTTTGTATTGTTTTGCTGGGGTTCATCATGTGGGCCTGCC
AAAAAGGCAACATTAGGTGCAACATTTGCATTTGAGT-----------
>CY017091_Western-Australia_2002.67
------TATTAACCATGAAGACTATCATTGCTTTGAGCTACATTTTATGCCTGGTTTTCG
CTCAAAAACTTCCCGGAAATGACAACAGCACGGCAACGCTGTGCCTGGGGCACCATGCAG
TGCCAAACGGAACGCTAGTGAAAACAATCACGAATGACCAAATTGAAGTAACTAATGCTA
CTGAGCTGGTTCAGAGTTCCTCAACAGGTAGAATATGCGACAGTCCTCACCAAATCCTTG
ATGGAGAAAACTGCACACTAATAGATGCTCTATTGGGAGACCCTCATTGTGATGGCTTCC
AAAATAAGGAATGGGACCTTTTTGTTGAACGCAGCAAAGCCTACAGCAACTGTTACCCTT
ATGATGTGCCGGATTATGTCTCCCTTAGGTCACTAGTTGCCTCATCAGGCACGCTGGAGT
TTAACAATGAAAGCTTCAATTGGACTGGAGTCGCTCAGAATGGAACAAGCTCTGCTTGCA
AAAGGAGATCTGATAAAAGTTTCTTTAGTAGATTGAATTGGTTGCACCAATTAAAATACA
AATATCCAGCACTGAACGTGACTATGCCAAACAATGAAAAATTTGACAAATTGTACATTT
GGGGGGTCCACCACCCGGGTACAGACAGTGACCAAATCAGCCTATATGCTCAAGCATCAG
GGAGAGTCACAGTCTCTACCAAAAGAAGCCAACAAACTGTAATCCCGAATATCGGATCTA
GACCCTGGGTAAGGGGTGTCTCCAGCAGAATAAGCATCTATTGGACAATAGTAAAACCGG
GAGACATACTTTTGATTAACAGCACAGGGAATCTAATTGCTCCTCGGGGTTACTTCAAAA
TACGAAGTGGGAAAAGCTCAATAATGAGGTCAGATGCACCCATTGGCAAATGCAATTCTG
AATGCATCACTCCAAATGGAAGCATTCCCAATGACAAACCATTTCAAAATGTAAACAGGA
TCACATATGGGGCCTGTCCCAGATATGTTAAGCAAAAAACTCTGAAATTGGCAACAGGGA
TGCGGAATGTGCCAGAGAAACAAACTAGAGGCATATTCGGTGCAATCGCGGGCTTCATAG
AAAATGGTTGGGAGGGAATGATGGACGGTTGGTACGGTTTCAGGCATCAAAATTCTGAGG
GCACAGGGCAAGCAGCAGATCTTAAAAGCACTCAAGCAGCAATCAACCAAATCAACGGGA
AACTGAATAGGTTGATTGAGAAAACGAACGAGAAATTCCATCAAATTGAAAAAGAATTCT
CAGAAGTAGAAGGGAGAATTCAGGACCTCGAGAAATATGTCGAGGACACTAAAATAGATC
TCTGGTCGTACAATGCGGAGCTTCTTGTTGCCCTGGAGAACCAACATACAATTGATCTAA
CTGACTCAGAAATGAACAAACTGTTTGAAAGAACAAAGAAGCAACTGAGGGAAAATGCTG
AGGATATGGGCAATGGTTGTTTCAAAATATACCACAAATGTGACAATGCCTGCATAGGGT
CAATCAGAAATGGAACTTATGACCATGATGTATACAGAGACGAAGCATTGAACAACCGGT
TCCAGATCAAAGGTGTTGAGCTGAAGTCAGGATACAAAGATTGGATCCTATGGATTTCCT
TTGCCATATCATGTTTTTTGCTTTGTATTGTTTTACTGGGGTTCATCATGTGGGCCTGCC
AAAAAGGCAACATTAGGTGCAACATTTGCATTTGAGTGCAGTAA----
>CY017531_Queensland_2002.58
------TATTAACCATGAAGACTATCATTGCTTTGAGCTACATTTTATGCCTGGTTTTCG
CTCAAAAACTTCCCGGAAATGACAACAGCACGGCAACGCTGTGTCTGGGGCATCATGCAG
TGCCAAACGGAACGCTAGTGAAAACAATCACGAATGACCAAATTGAAGTAACTAATGCTA
CTGAGCTGGTTCAGAGTTCCTCAACAGGTAGAATATGCGACAGTCCTCACCAAATCCTTG
ATGGAGAAAACTGCACACTAATAGATGCTCTATTGGGAGACCCTCATTGTGATGGCTTCC
AAAATAAGGAATGGGACCTTTTTGTTGAACGCAGCAAAGCCTACAGCAACTGTTACCCTT
ATGATGTGCCGGATTATGTCTCCCTTAGGTCACTAGTTGCCTCATCAGGCACGCTGGAGT
TTAACAATGAAAGCTTCAATTGGACTGGAGTCGCTCAGAATGGAACAAGCTCTGCTTGCA
AAAGGAGATCTGATAAAAGTTTCTTTAGTAGATTGAATTGGTTGCACCAATTAAAATACA
AATATCCAGCACTGAACGTGACTATGCCAAACAATGAAAAATTTGACAAATTGTACATTT
GGGGGGTTCACCACCCGGGTACAGACAGTGACCAAATCAGCCTATATGCTCAAGCATCGG
GGAGAGTCACAGTCTCTACCAAAAGAAGCCAACAAACTGTAATCCCGAATATCGGATCTA
GACCCTGGGTAAGGGGTGTCTCCAGCAGAATAAGCATCTATTGGACAATAGTAAAACCGG
GAGACATACTTTTGATTAACAGCACAGGGAATCTAATTGCTCCTCGGGGTTACTTCAAAA
TACGAAGTGGGAAAAGCTCAATAATGAGGTCAGATGCACCCATTGGCAAATGCAATTCTG
AATGCATCACTCCAAATGGAAGCATTCCCAATGACAAACCATTTCAAAATGTAAACAGGA
TCACATATGGGGCCTGTCCCAGATATGTTAAGCAAAACACTCTGAAATTGGCAACAGGGA
TGCGGAATGTGCCAGAGAAACAAACTAGAGGCATATTCGGTGCAATCGCGGGCTTCATAG
AAAATGGTTGGGAGGGAATGATGGACGGTTGGTACGGTTTCAGGCATCAAAATTCTGAGG
GCACAGGGCAAGCAGCAGATCTTAAAAGCACTCAAGCAGCAATCAACCAAATCAACGGGA
AACTGAATAGGTTAATCGAGAAAACGAACGAGAAATTCCATCAAATTGAAAAAGAATTCT
CAGAAGTAGAAGGGAGAATTCAGGACCTCGAGAAATATGTTGAGGACACTAAAATAGATC
TCTGGTCGTACAATGCGGAGCTTCTTGTTGCCCTGGAGAACCAACATACAATTGATCTAA
CTGACTCAGAAATGAACAAACTGTTTGAAAGAACAAAGAAGCAACTGAGGGAAAATGCTG
AGGATATGGGCAATGGTTGTTTCAAAATATACCACAAATGTGACAATGCCTGCATAGGGT
CAATCAGAAATGGAACTTATGACCATGATGTATACAGAGACGAAGCATTGAACAACCGGT
TCCAGATCAAAGGTGTTGAGCTGAAGTCAGGATACAAAGATTGGGTCCTATGGATTTCCT
TTGCCATATCATGTTTTTTGCTTTGTATTGTTTTGCTGGGGTTCATCATGTGGGCCTGCC
AAAAAGGCAACATTAGGTGCAACATTTGCATTTGAG------------
>CY017539_Queensland_2002.67
------TATTAACCATGAAGACTATCATTGCTTTGAGCTACATTTTATGCCTGGTTTTCG
CTCAAAAACTTCCCGGAAATGACAACAGCACGGCAACGCTGTGCCTGGGGCATCATGCGG
TGCCAAACGGAACGCTAGTGAAAACAATCACGAATGACCAAATTGAAGTAACTAATGCTA
CTGAGCTGGTTCAGAGTTCCTCAACAGGTAGAATATGCGACAGTCCTCATCAAATCCTTG
ATGGAGAAAACTGCACACTAATAGATGCTCTATTGGGAGACCCTCATTGTGATGGCTTCC
AAAATAAGGAATGGGACCTTTTTGTTGAACGCAGCAAAGCCTACAGCAACTGTTACCCTT
ATGATGTGCCGGATTATGTCTCCCTTAGGTCACTAGTTGCCTCATCAGGCACGCTGGAGT
TTAACAATGAAAGCTTCAATTGGACTGGAGTCGCTCAGAATGGAACAAGCTCTGCTTGCA
AAAGGAGATCTGATAAAAGTTTCTTTAGTAGATTGAATTGGTTGCACCAATTAAAATACA
AATATCCAGCACTGAACGTGACTATGCCAAACAATGAAAAATTTGACAAATTGTACATTT
GGGGGGTTCACCACCCGGGTACAGACAGTGACCAAATCAGCCTATATGCTCAAGCATCAG
GGAGAGTCACAGTCTCTACCAAAAGAAGCCAACAAACTGTAATCCCGAATATCGGATCTA
GACCCTGGGTAAGGGGTGTCTCCAGCAGAATAAGCATCTATTGGACAATAGTAAAACCGG
GAGACATACTTTTGATTAACAGCACAGGGAATCTAATTGCTCCTCGGGGTTACTTCAAAA
TACGAAGTGGGAAAAGCTCAATAATGAGGTCAGATGCACCCATTGGCAAATGCAATTCTG
AATGCATCACTCCAAATGGAAGCGTTCCCAATGACAAACCATTTCAAAATGTAAACAGGA
TCACATATGGGGCCTGTCCCAGATATGTTAAGCAAAACACTCTGAAATTGGCAACAGGGA
TGCGGAATGTGCCAGAGAAACAAACTAGAGGCATATTCGGTGCAATCGCGGGCTTCATAG
AAAATGGTTGGGAGGGAATGATGGACGGTTGGTACGGTTTCAGGCATCAAAATTCTGAGG
GCACAGGGCAAGCAGCAGATCTTAAAAGCACTCAAGCAGCAATCAACCAAATCAACGGGA
AACTGAATAGGTTAATCGAGAAAACGAACGAGAAATTCCATCAAATTGAAAAAGAATTCT
CAGAAGTAGAAGGGAGAATTCAGGACCTCGAGAAATATGTTGAGGACACTAAAATAGATC
TCTGGTCGTACAATGCGGAGCTTCTTGTTGCCCTGGAGAACCAACATACAATTGATCTAA
CTGACTCAGAAATGAACAAACTGTTTGAAAGAACAAAGAAGCAACTGAGGGAAAATGCTG
AGGATATGGGCAATGGTTGTTTCAAAATATACCACAAATGTGACAATGCCTGCATAGGGT
CAATCAGAAATGGAACTTATGACCATGATGTATACAGAGACGAAGCATTGAACAACCGGC
TCCAGATCAAAGGTGTTGAGCTGAAGTCAGGATACAAAGATTGGATCCTATGGATTTCCT
TTGCCATATCATGTTTTTTGCTTTGTATTGTTCTGCTGGGGTTCATCATGTGGGCCTGCC
AAAAAGGCAACATTAGGTGCAACATTTGCATTTGAGTGCAGTAAT---
>CY017547_Queensland_2002.58
------TATTAACCATGAAGACTATCATTGCTTTGAGCTACATTTTATGCCTGGTTTTCG
CTCAAAAACTTCCCGGAAATGACAACAGCACGGCAACGCTGTGTCTGGGGCATCATGCAG
TGCCAAACGGAACGCTAGTGAAAACAATCACGAATGACCAAATTGAAGTAACTAATGCTA
CTGAGCTGGTTCAGAGTTCCTCAACAGGTAGAATATGCGACAGTCCTCACCAAATCCTTG
ATGGAGAAAACTGCACACTAATAGATGCTCTATTGGGAGACCCTCATTGTGATGGCTTCC
AAAATAAGGAATGGGACCTTTTTGTTGAACGCAGCAAAGCCTACAGCAACTGTTACCCTT
ATGATGTGCCGGATTATGTCTCCCTTAGGTCACTAGTTGCCTCATCAGGCACGCTGGAGT
TTAACAATGAAAGCTTCAATTGGACTGGAGTCGCTCAGAATGGAACAAGCTCTGCTTGCA
AAAGGAGATCTGATAAAAGTTTCTTTAGTAGATTGAATTGGTTGCACCAATTAAAATACA
AATATCCAGCACTGAACGTGACTATGCCAAACAATGAAAAATTTGACAAATTGTACATTT
GGGGGGTTCACCACCCGGGTACAGACAGTGACCAAATCAGCCTATATGCTCAAGCATCGG
GGAGAGTCACAGTCTCTACCAAAAGAAGCCAACAAACTGTAATCCCGAATATCGGATCTA
GACCCTGGGTAAGGGGTGTCTCCAGCAGAATAAGCATCTATTGGACAATAGTAAAACCGG
GAGACATACTTTTGATTAACAGCACAGGGAATCTAATTGCTCCTCGGGGTTACTTCAAAA
TACGAAGTGGGAAAAGCTCAATAATGAGGTCAGATGCACCCATTGGCAAATGCAATTCTG
AATGCATCACTCCAAATGGAAGCATTCCCAATGACAAACCATTTCAAAATGTAAACAGGA
TCACATATGGGGCCTGTCCCAGATATGTTAAGCAAAACACTCTGAAATTGGCAACAGGGA
TGCGGAATGTGCCAGAGAAACAAACTAGAGGCATATTCGGTGCAATCGCGGGCTTCATAG
AAAATGGTTGGGAGGGAATGATGGACGGTTGGTACGGTTTCAGGCATCAAAATTCTGAGG
GCACAGGGCAAGCAGCAGATCTTAAAAGCACTCAAGCAGCAATCAACCAAATCAACGGGA
AACTGAATAGGTTAATCGAGAAAACGAACGAGAAATTCCATCAAATTGAAAAAGAATTCT
CAGAAGTAGAAGGGAGAATTCAGGACCTCGAGAAATATGTTGAGGACACTAAAATAGATC
TCTGGTCGTACAATGCGGAGCTTCTTGTTGCCCTGGAGAACCAACATACAATTGATCTAA
CTGACTCAGAAATGAACAAACTGTTTGAAAGAACAAAGAAGCAACTGAGGGAAAATGCTG
AGGATATGGGCAATGGTTGTTTCAAAATATACCACAAATGTGACAATGCCTGCATAGGGT
CAATCAGAAATGGAACTTATGACCATGATGTATACAGAGACGAAGCATTGAACAACCGGT
TCCAGATCAAAGGTGTTGAGCTGAAGTCAGGATACAAAGATTGGGTCCTATGGATTTCCT
TTGCCATATCATGTTTCTTGCTTTGTATTGTTTTGCTGGGGTTCATCATGTGGGCCTGCC
AAAAAGGCAACATTAGGTGCAACATTTGCATTTGAGTGCAGTAA----
>CY017555_Queensland_2002.67
------TATTAACCATGAAGACTATCATTGCTTTGAGCTACATTTTATGCCTGGTTTTCG
CTCAAAAACTTCCCGGAAATGACAACAGCACGGCAACGCTGTGCCTGGGGCATCATGCGG
TGCCAAACGGAACGCTAGTGAAAACAATCACGAATGACCAAATTGAAGTAACTAATGCTA
CTGAGCTGGTTCAGAGTTCCTCAACAGGTAGAATATGCGACAGTCCTCATCAAATCCTTG
ATGGAGAAAACTGCACACTAATAGATGCTCTATTGGGAGACCCTCATTGTGATGGCTTCC
AAAATAAGGAATGGGACCTTTTTGTTGAACGCAGCAAAGCCTACAGCAACTGTTACCCTT
ATGATGTGCCGGATTATGTCTCCCTTAGGTCACTAGTTGCCTCATCAGGCACGCTGGAGT
TTAACAATGAAAGCTTCAATTGGACTGGAGTCGCTCAGAATGGAACAAGCTCTGCTTGCA
AAAGGAGATCTGATAAAAGTTTCTTTAGTAGATTGAATTGGTTGCACCAATTAAAATACA
AATATCCAGCACTGAACGTGACTATGCCAAACAATGAAAAATTTGACAAATTGTACATTT
GGGGGGTTCACCACCCGGGTACAGACAGTGACCAAATCAGCCTATATGCTCAAGCATCAG
GGAGAGTCACAGTCTCTACCAAAAGAAGCCAACAAACTGTAATCCCGAATATCGGATCTA
GACCCTGGGTAAGGGGTGTCTCCAGCAGAATAAGCATCTATTGGACAATAGTAAAACCGG
GAGACATACTTTTAATTAACAGCACAGGGAATCTAATTGCTCCTCGGGGTTACTTCAAAA
TACGAAGTGGGAAAAGCTCAATAATGAGGTCAGATGCACCCATTGGCAAATGCAATTCTG
AATGCATCACTCCAAATGGAAGCATTCCCAATGACAAACCATTTCAAAATGTAAACAGGA
TCACATATGGGGCCTGTCCCAGATATGTTAAGCAAAACACTCTGAAATTGGCAACAGGGA
TGCGGAATGTGCCAGAGAAACAAACTAGAGGCATATTCGGTGCAATCGCGGGCTTCATAG
AAAATGGTTGGGAGGGAATGATGGACGGTTGGTACGGTTTCAGGCATCAAAATTCTGAGG
GCACAGGGCAAGCAGCAGATCTTAAAAGCACTCAAGCAGCAATCAACCAAATCAACGGGA
AACTGAATAGGTTAATCGAGAAAACGAACGAGAAATTCCATCAAATTGAAAAAGAATTCT
CAGAAGTAGAAGGGAGAATTCAGGACCTCGAGAAATATGTTGAGGACACTAAAATAGATC
TCTGGTCGTACAATGCGGAGCTTCTTGTTGCCCTGGAGAACCAACATACAATTGATCTAA
CTGACTCAGAAATGAACAAACTGTTTGAAAGAACAAAGAAGCAACTGAGGGAAAATGCTG
AGGATATGGGCAATGGTTGTTTCAAAATATACCACAAATGTGACAATGCCTGCATAGGGT
CAATCAGAAATGGAACTTATGACCATGATGTATACAGAGACGAAGCATTGAACAACCGGT
TCCAGATCAAAGGTGTTGAGCTGAAGTCAGGATACAAAGATTGGATCCTATGGATTTCCT
TTGCCATATCATGTTTTTTGCTTTGTATTGTTTTGCTGGGGTTCATCATGTGGGCCTGCC
AAAAAGGCAACATTAGGTGCAACATTTGCATTTGAGTGCAGTAA----
>CY017901_Queensland_2002.58
------TATTAACCATGAAGACTATCATTGCTTTGAGCTACATTTTATGTCTGGTTTTCG
CTCAAAAACTTCCCGGAAATGACAACAGCATGGCAACGCTGTGCCTGGGGCACCATGCAG
TGCCAAACGGAACGCTAGTGAAAACAATCACGAATGACCAAATTGAAGTGACTAATGCTA
CTGAGCTGGTTCAGAGTTCCTCAACAGGTAGAATATGCGACAGTCCTCACCAAATCCTTG
ATGGAGAAAACTGCACACTAATAGATGCTCTATTGGGAGACCCTCATTGTGATGGCTTCC
AAAATAAGGAATGGGACCTTTTTGTTGAACGCAGCAAAGCCTACAGCAACTGTTACCCTT
ATGATGTGCCGGATTATGTCTCCCTTAGGTCACTAGTTGCCTCATCAGGCACGCTGGAGT
TTAACAATGAAAGCTTCAATTGGACTGGAGTCGCTCAGAATGGAACAAGCTCTGCTTGCA
AAAGGAGATCTGATAAAAGTTTCTTTAGTAGATTGAATTGGTTGCACCAATTAAAATACA
AATATCCAGCACTGAACGTGACTATGCCAAACAATGAAAAATTTGACAAATTGTACATTT
GGGGGGTTCACCACCCGGGTACAGACAGTGACCAAATCAGCCTATATGCTCAAGCATCAG
GGAGAGTCACAGTCTCTACCAAAAGAAGCCAACAAACTGTAATCCCGAATATCGGATCTA
GACCCTGGGTAAGGGGTGTCTCCAGCAGAATAAGCATCTATTGGACAATAGTAAAACCGG
GAGACATACTTTTGATTAACAGCACAGGGAATCTAATTGCTCCTCGGGGTTACTTCAAAA
TACGAAGTGGGAAAAGCTCAATAATGAGGTCAGATGCACCCATTGACAAATGCAATTCTG
AATGCATCACTCCAAATGGAAGCATTCCCAATGACAAACCATTTCAAAATGTAAACAGGA
TCACATATGGGCTCTGTCCCAGATATGTTAAGCAAAACACTCTGAAATTGGCAACAGGGA
TGCGGAATGTGCCAGAGAAACAAACTAGAGGCATATTCGGTGCAATCGCGGGCTTCATAG
AAAATGGTTGGGAGGGAATGATGGACGGTTGGTACGGTTTCAGGCATCAAAATTCTGAGG
GCACAGGGCAAGCAGCAGATCTTAAAAGCACTCAAGCAGCAATCAACCAAATCAACGGGA
AACTGAATAGGTTAATCGAAAAAACGAACGAGAAATTCCATCAAATTGAAAAAGAATTCT
CAGAAGTAGAAGGGAGAATTCAGGACCTCGAGAAATATGTTGAGGACACTAAAATAGATC
TCTGGTCGTACAATGCGGAGCTTCTTGTTGCCCTGGAGAACCAACATACAATTGATCTAA
CTGACTCAGAAATGAACAAACTGTTTGAAAGAACAAAGAAGCAACTGAGGGAAAATGCTG
AGGATATGGGCAATGGTTGTTTCAAAATATACCACAAATGTGACAATGCCTGCATAGGGT
CAATCAGAAATGGAACTTATGACCATGATGTATACAGAGACGAAGCATTGAACAACCGGT
TCCAGATCAAAGGTGTTGAGCTGAAGTCAGGATACAAAGATTGGATCCTATGGATTTCCT
TTGCCATATCATGTTTTTTGCTTTGTATTGTTTTGCTGGGGTTCATCATGTGGGCCTGCC
AAAAAGGCAACATTAGGTGCAACATTTGCATTTGAGTGCAGTAA----
>CY017909_Queensland_2002.67
---TTCTATTAACCATGAAGACTATCATTGCTTTGAGCTACATTTTATGTCTGGTTTTCG
CTCAAAAACTTCCCGGAAATGACAACAGCATGGCAACGCTGTGCCTGGGGCACCATGCAG
TGCCAAACGGAACGCTAGTGAAAACAATCACGAATGACCAAATTGAAGTGACTAATGCTA
CTGAGCTGGTTCAGAGTTCCTCAACAGGTAGAATATGCGACAGTCCTCACCAAATCCTTG
ATGGAGAAAACTGCACACTAATAGATGCTCTATTGGGAGACCCTCATTGTGATGGCTTCC
AAAATAAGGAATGGGACCTTTTTGTTGAACGCAGCAAAGCCTACAGCAGCTGTTACCCTT
ATGATGTGCCGGATTATGTCTCCCTTAGGTCACTAGTTGCCTCATCAGGCACGCTGGAGT
TTAACAATGAAAGCTTCAATTGGACTGGAGTCGCTCAGAATGGAACAAGCTCTGCTTGCA
AAAGGAGATCTGATAAAAGTTTCTTTAGTAGATTGAATTGGTTGCATCAATTAAAATACA
AATATCCGGCACTGAACGTGACTATGCCAAACAATGAAAAATTTGACAAATTGTACATTT
GGGGGGTTCACCACCCGGGTACAGACAGTGACCAAATCAGCCTATATGCTCAAGCATCAG
GGAGAGTCACAGTCTCTACCAAAAGAAGCCAACAAACTGTAATCCCGAATATCGGATCTA
GACCCTGGGTAAGGGGTGTCTCCAGCAGAATAAGCATCTATTGGACAATAGTAAAACCGG
GAGACATACTTTTGATTAACAGCACAGGGAATCTAATTGCTCCTCGGGGTTACTTCAAAA
TACGAAGTGGGAAAAGCTCAATAATGAGGTCAGATGCACCCATTGACAAATGCAATTCTG
AATGCATCACTCCAAATGGAAGCATTCCCAATGACAAACCATTTCAAAATGTAAACAGGA
TCACATATGGGCTCTGTCCCAGATATGTTAAGCAAAACACTCTGAAATTGGCAACAGGGA
TGCGGAATGTGCCAGAGAAACAAACTAGAGGCATATTCGGTGCAATCGCGGGCTTCATAG
AAAATGGTTGGGAGGGAATGATGGACGGTTGGTACGGTTTCAGGCATCAAAATTCTGAGG
GCACAGGGCAAGCAGCAGATCTTAAAAGCACTCAAGCAGCAATCAACCAAATCAACGGGA
AACTGAATAGGTTAATCGAAAAAACGAACGAGAAATTCCATCAAATTGAAAAAGAATTCT
CAGAAGTAGAAGGGAGAATTCAGGACCTCGAGAAATATGTTGAGGACACTAAAATAGATC
TCTGGTCGTACAATGCGGAGCTTCTTGTTGCCCTGGAGAACCAACATACAATTGATCTAA
CTGACTCAGAAATGAACAAACTGTTTGAAAGAACAAAGAAGCAACTGAGGGAAAATGCTG
AGGATATGGGCAATGGTTGTTTCAAAATATACCACAAATGTGACAATGCCTGCATAGGGT
CAATCAGAAATGGAACTTATGACCATGATGTATACAGAGACGAAGCATTGAACAACCGGT
TCCAGATCAAAGGTGTTGAGCTGAAGTCAGGATACAAAGATTGGATCCTATGGATTTCCT
TTGCCATATCATGTTTTTTGCTTTGTATTGTTTTGCTGGGGTTCATCATGTGGGCCTGCC
AAAAAGGCAACGTTAGGTGCAACATTTGCATTTGAGTGCAGTAA----
>CY017917_Queensland_2002.67
--------------ATGAAGACTATCATTGCTTTGAGCTACATTTTATGCCTGGTTTTCG
CTCAAAAACTTCCCGGAAATGACAACAGCACGGCAACGCTGTGTCTGGGGCATCATGCAG
TGCCAAACGGAACGCTAGTGAAAACAATCACGAATGACCAAATTGAAGTAACTAATGCTA
CTGAGCTGGTTCAGAGTTCCTCAACAGGTAGAATATGCGACAGTCCTCACCAAATCCTTG
ATGGAGAAAACTGCACACTAATAGATGCTCTATTGGGAGACCCTCATTGTGATGGCTTCC
AAAATAAGGAATGGGACCTTTTTGTTGAACGCAGCAAAGCCTACAGCAACTGTTACCCTT
ATGATGTGCCGGATTATGTCTCCCTTAGGTCACTAGTTGCCTCATCAGGCACGCTGGAGT
TTAACAATGAAAGCTTCAATTGGACTGGAGTCGCTCAGAATGGAACAAGCTCTGCTTGCA
AAAGGAGATCTGATAAAAGTTTCTTTAGTAGATTGAATTGGTTGCACCAATTAAAATACA
AATATCCAGCACTGAACGTGACTATGCCAAACAATGAAAAATTTGACAAATTGTACATTT
GGGGGGTTCACCACCCGGGTACAGACAGTGACCAAATCAGCCTATATGCTCAAGCATCAG
GGAGAGTCACAGTCTCTACCAAAAGAAGCCAACAAACTGTAATCCCGAATATCGGATCTA
GACCCTGGGTAAGGGGTGTCTCCAGCAGAATAAGCATCTATTGGACAATAGTAAAACCGG
GAGACATACTTTTGATTAACAGCACAGGGAATCTAATTGCTCCTCGGGGTTACTTCAAAA
TACGAAGTGGGAAAAGCTCAATAATGAGGTCAGATGCACCCATTGGCAAATGCAATTCTG
AATGCATCACTCCAAATGGAAGCATTCCCAATGACAAACCATTTCAAAATGTAAACAGGA
TCACATATGGGGCCTGTCCCAGATATGTTAAGCAAAACACTCTGAAATTGGCAACAGGGA
TGCGGAATGTGCCAGAGAAACAAACTAGAGGCATATTCGGTGCAATCGCGGGCTTCATAG
AAAATGGTTGGGAGGGAATGATGGACGGTTGGTACGGTTTCAGGCATCAAAATTCTGAGG
GCACAGGGCAAGCAGCAGATCTTAAAAGCACTCAAGCAGCAATCAACCAAATCAACGGGA
AACTGAATAGGTTAATCGAGAAAACGAACGAGAAATTCCATCAAATTGAAAAAGAATTCT
CAGAAGTAGAAGGGAGAATTCAGGACCTCGAGAAATATGTTGAGGACACTAAAATAGATC
TCTGGTCGTACAATGCGGAGCTTCTTGTTGCCCTGGAGAACCAACATACAATTGATCTAA
CTGACTCAGAAATGAACAAACTGTTTGAAAGAACAAAGAAGCAACTGAGGGAAAATGCTG
AGGATATGGGCAATGGTTGTTTCAAAATATACCACAAATGTGACAATGCCTGCATAGGGT
CAATCAGAAATGGAACTTATGACCATGATGTATACAGAGACGAAGCATTGAACAACCGGT
TCCAGATCAAAGGTGTTGAGCTGAAGTCAGGATACAAAGATTGGGTCCTATGGATTTCCT
TTGCCATATCATGTTTTTTGCTTTGTATTGTTTTGCTGGGGTTCATCATGTGGGCCTGCC
AAAAAGGCAACATTAGGTGCAACATTTGCATTTGAGTGCAGTAATTA-
>CY017925_Queensland_2002.67
------TATTAACCATGAAGACTATCATTGCTTTGAGCTACATTTTATGCCTGGTTTTCG
CTCAAAAACTTCCCGGAAATGACAACAGCACGGCAACGCTGTGCCTGGGGCATCATGCGG
TGCCAAACGGAACGCTAGTGAAAACAATCACGAATGACCAAATTGAAGTAACTAATGCTA
CTGAGCTGGTTCAGAGTTCCTCAACAGGTAGAATATGCGACAGTCCTCATCAAATCCTTG
ATGGAGAAAACTGCACACTAATAGATGCTCTATTGGGAGACCCTCATTGTGATGGCTTCC
AAAATAAGGAATGGGACCTTTTTGTTGAACGCAGCAAAGCCTACAGCAACTGTTACCCTT
ATGATGTGCCGGATTATGTCTCCCTTAGGTCACTAGTTGCCTCATCAGGCACGCTGGAGT
TTAACAATGAAAGCTTCAATTGGACTGGAGTCGCTCAGAATGGAACAAGCTCTGCTTGCA
AAAGGAGATCTGATAAAAGTTTCTTTAGTAGATTGAATTGGTTGCACCAATTAAAATACA
AATATCCAGCTCTGAACGTGACTATGCCAAACAATGAAAAATTTGACAAATTGTACATTT
GGGGGGTTCACCACCCGGGTACAGACAGTGACCAAATCAGCCTATATGCTCAAGCATCAG
GGAGAGTCACAGTCTCTACCAAAAGAAGCCAACAAACTGTAATCCCGAATATCGGATCTA
GACCCTGGGTAAGGGGTGTCTCCAGCAGAATAAGCATCTATTGGACAATAGTAAAACCGG
GAGACATACTTTTGATTAACAGCACAGGGAATCTAATTGCTCCTCGGGGTTACTTCAAAA
TACGAAGTGGGAAAAGCTCAATAATGAGGTCAGATGCACCCATTGGCAAATGCAATTCTG
AATGCATCACTCCAAATGGAAGCATTCCCAATGACAAACCATTTCAAAATGTAAACAGGA
TCACATATGGGGCCTGTCCCAGATATGTTAAGCAAAACACTCTGAAATTGGCAACAGGGA
TGCGGAATGTGCCAGAGAAACAAACTAGAGGCATATTCGGTGCAATCGCGGGCTTCATAG
AAAATGGTTGGGAGGGAATGATGGACGGTTGGTACGGTTTCAGGCATCAAAATTCTGAGG
GCACAGGGCAAGCAGCAGATCTTAAAAGCACTCAAGCAGCAATCAACCAAATCAACGGGA
AACTGAATAGGTTAATCGAGAAAACGAACGAGAAATTCCATCAAATTGAAAAAGAATTCT
CAGAAGTAGAAGGGAGAATTCAGGACCTCGAGAAATATGTGGAGGACACTAAAATAGATC
TCTGGTCGTACAATGCGGAGCTTCTTGTTGCCCTGGAGAACCAACATACAATTGATCTAA
CTGACTCAGAAATGAACAAACTGTTTGAAAGAACAAAGAAGCAACTGAGGGAAAATGCTG
AGGATATGGGCAATGGTTGTTTCAAAATATACCACAAATGTGACAATGCCTGCATAGGGT
CAATCAGAAATGGAACTTATGACCATGATGTATACAGAGACGAAGCATTGAACAACCGGT
TCCAGATCAAAGGTGTTGAGCTGAAGTCAGGATACAAAGATTGGATCCTATGGATTTCCT
TTGCCATATCATGTTTTTTGCTTTGTATTGTTTTGCTGGGGTTCATCATGTGGGCCTGCC
AAAAAGGCAACATTAGGTGCAACATTTGCATTTGAGT-----------
>CY018965_Queensland_2002.67
------TATTAACCATGAAGACTATCATTGCTTTGAGCTACATTTTATGCCTGGTTTTCG
CTCAAAAACTTCCCGGAAATGACAACAGCACGGCAACGCTGTGCCTGGGGCATCATGCGG
TGCCAAACGGAACGCTAGTGAAAACAATCACGAATGACCAAATTGAGGTAACTAATGCTA
CTGAGCTGGTTCAGAGTTCCTCAACAGGTAGAATATGCGACAGTCCTCATCAAATCCTTG
ATGGAGAAAACTGCACACTAATAGATGCTCTATTGGGAGACCCTCATTGTGATGGCTTCC
AAAATAAGGAATGGGACCTTTTTGTTGAACGCAGCAAAGCCTACAGCAACTGTTACCCTT
ATGATGTGCCGGATTATGTCTCCCTTAGGTCACTAGTTGCCTCATCAGGCACGCTGGAGT
TTAACAATGAAAGCTTCAATTGGACTGGAGTCGCTCAGAATGGAACAAGCTCTGCTTGCA
AAAGGAGATCTGATAAAAGTTTCTTTAGTAGATTGAATTGGTTGCACCAATTAAAATACA
AATATCCAGCACTGAACGTGACTATGCCAAACAATGAAAAATTTGACAAATTGTACATTT
GGGGGGTTCACCACCCGGGTACAGACAGTGACCAAATCAGCCTATATGCTCAAGCATCAG
GGAGAGTCACAGTCTCTACCAAAAGAAGCCAACAAACTGTAATCCCGAATATCGGATCTA
GACCCTGGGTAAGGGGTGTCTCCAGCAGAATAAGCATCTATTGGACAATAGTAAAACCGG
GAGACATACTTTTGATTAACAGCACAGGGAATCTAATTGCTCCTCGGGGTTACTTCAAAA
TACGAAGTGGGAAAAGCTCAATAATGAGGTCAGATGCACCCATTGGCAAATGCAATTCTG
AATGCATCACTCCAAATGGAAGCATTCCCAATGACAAACCATTTCAAAATGTAAACAGGA
TCACATATGGGGCCTGTCCCAGATATGTTAAGCAAAACACTCTGAAATTGGCAACAGGGA
TGCGGAATGTGCCAGAGAAACAAACTAGAGGCATATTCGGTGCAATCGCGGGCTTCATAG
AAAATGGTTGGGAGGGAATGATGGACGGTTGGTACGGTTTCAGGCATCAAAATTCTGAGG
GCACAGGGCAAGCAGCAGATCTTAAAAGCACTCAAGCAGCAATCAACCAAATCAACGGGA
AACTGAATAGGTTAATCGAGAAAACGAACGAGAAATTCCATCAAATTGAAAAAGAATTCT
CAGAAGTAGAAGGGAGAATTCAGGACCTCGAGAAATATGTTGAGGACACTAAAATAGATC
TCTGGTCGTACAATGCGGAGCTTCTTGTTGCCCTGGAGAACCAACATACAATTGATCTAA
CTGACTCAGAAATGAACAAACTGTTTGAAAGAACAAAGAAGCAACTGAGGGAAAATGCTG
AGGATATGGGCAATGGTTGTTTCAAAATATACCACAAATGTGACAATGCCTGCATAGGGT
CAATCAGAAATGGAACTTATGACCATGATGTATACAGAGACGAAGCATTGAACAACCGGT
TCCAGATCAAAGGTGTTGAGCTGAAGTCAGGATACAAAGATTGGATCCTATGGATTTCCT
TTGCCATATCATGTTTTTTGCTTTGTATTGTTTTGCTGGGGTTCATCATGTGGGCCTGCC
AAAAAGGCAACATTAGGTGCAACATTTGCATTTGAGTGCAGTAATTA-
>CY019931_Western-Australia_2002.67
------TATTAACCATGAAGACTATCATTGCTTTGAGCTACATTTTATGTCTGGTTTTCA
CTCAAAAACTTCCCGGAAATGACAACAGCACGGCAACGCTGTGCCTGGGGCACCATGCAG
TGCCAAACGGAACGCTAGTGAAAACAATCACGAATGACCAAATTGAAGTGACTAATGCTA
CTGAGCTGGTTCAGAGTTCCTCAACAGGTAGAATATGCGACAGTCCTCACCAAATCCTTG
ATGGAGAAAACTGCACACTAATAGATGCTCTATTGGGAGACCCTCATTGTGATGGCTTCC
AAAATAAGGAATGGGACCTTTTTGTTGAACGCAGCAAAGCCTACAGCAACTGTTACCCTT
ATGATGTGCCGGATTATGTCTCCCTTAGGTCACTAGTTGCCTCATCAGGCACGCTGGAGT
TTAACAATGAAAGCTTCAATTGGACTGGAGTCGCTCAGAATGGAACAAGCTCTGCTTGCA
AAAGGAGATCTGATAAAAGTTTCTTTAGTAGATTGAATTGGTTGCACCAATTAAAATACA
AATATCCAGCACTGAACGTGACTATGCCAAACAATGAAAAATTTGACAAATTGTACATTT
GGGGGGTTCACCACCCGGGTACAGACAGTGACCAAATCAGCCTATATGCTCAAGCATCAG
GGAGAGTCACAGTCTCTACCAAAAGAAGCCAACAAACTGTAATCCCGAATATCGGATCTG
GACCCTGGGTAAGGGGTGTCTCCAGCAGAATAAGCATCTATTGGACAATAGTAAAACCTG
GAGACATACTTTTGATTAACAGCACAGGGAATCTAATTGCTCCTCGGGGTTACTTCAAAA
TACGAAGTGGGAAAAGCTCAATAATGAGGTCAGATGCACCCATTGGCAAATGCAATTCTG
AATGCATCACTCCAAATGGAAGCATTCCCAATGACAAACCATTTCAAAATGTAAACAGGA
TCACATATGGGCCCTGTCCCAGATATGTTAAGCAAAACACTCTGAAATTGGCAACAGGGA
TGCGGAATGTGCCAGAGAAACAAACTAGAGGCATATTCGGTGCAATCGCGGGCTTCATAG
AAAATGGTTGGGAGGGAATGATGGACGGTTGGTACGGTTTCAGGCATCAAAATTCTGAGG
GCACAGGGCAAGCAGCAGATCTTAAAAGCACTCAAGCAGCAATCAACCAAATCAACGGGA
AACTGAATAGGTTAATCGAGAAAACGAACGAGAAATTCCATCAAATTGAAAAAGAATTCT
CAGAAGTAGAAGGGAGAATTCAGGACCTCGAGAAATATGTTGAGGACACTAAAATAGATC
TCTGGTCGTACAATGCGGAGCTTCTTGTTGCCCTGGAGAACCAACATACAATTGATCTAA
CTGACTCAGAAATGAACAAACTGTTTGAAAGAACAAAGAAGCAACTGAGGGAAAATGCTG
AGGATATGGGCAATGGTTGTTTTAAAATATACCACAAATGTGACAATGCCTGCATAGGGT
CAATCAGAAATGGAACTTATGACCATGATGTATACAGAGACGAAGCATTGAACAACCGGT
TCCAGATCAAAGGTGTTGAGCTGAAGTCAGGATACAAAGATTGGATCCTATGGATTTCCT
TTGCCATATCATGTTTTTTGCTTTGTATTGTTTTGCTGGGGTTCATCATGTGGGCCTGCC
AAAAAGGCAACATTAGGTGCAACATTTGCATTTGAGTGCAGTAA----
>CY022189_Auckland_2002.75
------TATTAACCATGAAGACTATCATTGCTTTGAGCTACATTTTATGCCTGGTTTTCG
CTCAAAAACTTCCCGGAAATGACAACAGCACGGCAACGCTGTGTCTGGGGCATCATGCAG
TGCCAAACGGAACGCTAGTGAAAACAATCACGAATGACCAAATTGAAGTAACTAATGCTA
CTGAGCTGGTTCAGAGTTCCTCAACAGGTAGAATATGCGACAGTCCTCACCAAATCCTTG
ATGGAGAAAACTGCACACTAATAGATGCTCTATTGGGAGACCCTCATTGTGATGGCTTCC
AAAATAAGGAATGGGACCTTTTTGTTGAACGCAGCAAAGCCTACAGCAACTGTTACCCTT
ATGATGTGCCGGATTATGTCTCCCTTAGGTCACTAGTTGCCTCATCAGGCACGCTGGAGT
TTAACAATGAAAGCTTCAATTGGACTGGAGTCGCTCAGAATGGAACAAGCTCTGCTTGCA
AAAGGAGATCTGATAAAAGTTTCTTTAGTAGATTGAATTGGTTGCACCAATTAAAATACA
AATATCCAGCACTGAACGTGACTATGCCAAACAATGAAAAATTTGACAAATTGTACATTT
GGGGGGTTCACCACCCGGGTACAGACAGTGACCAAATCAGCCTATATGCTCAAGCATCGG
GGAGAGTCACAGTCTCTACCAAAAGAAGCCAACAAACTGTAATCCCGAATATCGGATCTA
GACCCTGGGTAAGGGGTGTCTCCAGCAGAATAAGCATCTATTGGACAATAGTAAAACCGG
GAGACATACTTTTGATTAACAGCACAGGGAATCTAATTGCTCCTCGGGGTTACTTCAAAA
TACGAAGTGGGAAAAGCTCAATAATGAGGTCAGATGCACCCATTGGCAAATGCAATTCTG
AATGCATCACTCCAAATGGAAGCATTTCCAATGACAAACCATTTCAAAATGTAAACAGGA
TCACATATGGGGCCTGTCCCAGATATGTTAAGCAAAACACTCTGAAATTGGCAACAGGGA
TGCGGAATGTGCCAGAGAAACAAACTAGAGGCATATTCGGTGCAATCGCGGGCTTCATAG
AAAATGGTTGGGAGGGAATGATGGACGGTTGGTACGGTTTCAGGCATCAAAATTCTGAGG
GCACAGGGCAAGCAGCAGATCTTAAAAGCACTCAAGCAGCAATCAACCAAATCAACGGGA
AACTGAATAGGTTAATCGAGAAAACGAACGAGAAATTCCATCAAATTGAAAAAGAATTCT
CAGAAGTAGAAGGGAGAATTCAGGACCTCGAGAAATATGTTGAGGACACTAAAATAGATC
TCTGGTCGTACAATGCGGAGCTTCTTGTTGCCCTGGAGAACCAACATACAATTGATCTAA
CTGACTCAGAAATGAACAAACTGTTTGAAAGAACAAAGAAGCAACTGAGGGAAAATGCTG
AGGATATGGGCAATGGTTGTTTCAAAATATACCACAAATGTGACAATGCCTGCATAGGGT
CAATCAGAAATGGAACTTATGACCATGATGTATACAGAGACGAAGCATTGAACAACCGGT
TCCAGATCAAAGGTGTTGAGCTGAAGTCAGGATACAAAGATTGGGTCCTATGGATTTCCT
TTGCCATATCATGTTTTTTGCTTTGTATTGTTTTGCTGGGGTTCATCATGTGGGCCTGCC
AAAAAGGCAACATTAGGTGCAACATTTGCATTTGAGTGCA--------
>CY022197_Auckland_2002.67
------TATTAACCATGAAGACTATCATTGCTTTGAGCTACATTTTATGCCTGGTTTTCG
CTCAAAAACTTCCCGGAAATGACAACAGCACGGCAACGCTGTGTCTGGGGCATCATGCAG
TGCCAAACGGAACGCTAGTGAAAACAATCACGAATGACCAAATTGAAGTAACTAATGCTA
CTGAGCTGGTTCAGAGTTCCTCAACAGGTAGAATATGCGACAGTCCTCACCAAATCCTTG
ATGGAGAAAACTGCACACTAATAGATGCTCTATTGGGAGACCCTCATTGTGATGGCTTCC
AAAATAAGGAATGGGACCTTTTTGTTGAACGCAGCAAAGCCTACAGCAACTGTTACCCTT
ATGATGTGCCGGATTATGTCTCCCTTAGGTCACTAGTTGCCTCATCAGGCACGCTGGAGT
TTAACAATGAAAGCTTCAATTGGACTGGAGTCGCTCAGAATGGAACAAGCTCTGCTTGCA
AAAGGAGATCTGATAAAAGTTTCTTTAGTAGATTGAATTGGTTGCACCAATTAAAATACA
AATATCCAGCACTGAACGTGACTATGCCAAACAATGAAAAATTTGACAAATTGTACATTT
GGGGGGTTCACCACCCGGGTACAGACAGTGACCAAATCAGCCTATATGCTCAAGCATCGG
GGAGAGTCACAGTCTCTACCAAAAGAAGCCAACAAACTGTAATCCCGAATATCGGATCTA
GACCCTGGGTAAGGGGTGTCTCCAGCAGAATAAGCATCTATTGGACAATAGTAAAACCGG
GAGACATACTTTTGATTAACAGCACAGGGAATCTAATTGCTCCTCGGGGTTACTTCAAAA
TACGAAGTGGGAAAAGCTCAATAATGAGGTCAGATGCACCCATTGGCAAATGCAATTCTG
AATGCATCACTCCAAATGGAAGCATTCCCAATGACAAACCATTTCAAAATGTAAACAGGA
TCACATATGGGGCCTGTCCCAGATATGTTAAGCAAAACACTCTGAAATTGGCAACAGGGA
TGCGGAATGTGCCAGAGAAACAAACTAGAGGCATATTCGGTGCAATCGCGGGCTTCATAG
AAAATGGTTGGGAGGGAATGATGGACGGTTGGTACGGTTTCAGGCATCAAAATTCTGAGG
GCACAGGGCAAGCAGCAGATCTTAAAAGCACTCAAGCAGCAATCAACCAAATCAACGGGA
AACTGAATAGGTTAATCGAGAAAACGAACGAGAAATTCCATCAAATTGAAAAAGAATTCT
CAGAAGTAGAAGGGAGAATTCAGGACCTCGAGAAATATGTTGAGGACACTAAAATAGATC
TCTGGTCGTACAATGCGGAGCTTCTTGTTGCCCTGGAGAACCAACATACAATTGATCTAA
CTGACTCAGAAATGAACAAACTGTTTGAAAGAACAAAGAAGCAACTGAGGGAAAATGCTG
AGGATATGGGCAATGGTTGTTTCAAAATATACCACAAATGTGACAATGCCTGCATAGGGT
CAATCAGAAATGGAACTTATGACCATGATGTATACAGAGACGAAGCATTGAACAACCGGT
TCCAGATCAAAGGTGTTGAGCTGAAGTCAGGATACAAAGATTGGGTCCTATGGATTTCCT
TTGCCATATCATGTTTTTTGCTTTGTATTGTTTTGCTGGGGTTCATCATGTGGGCCTGCC
AAAAAGGCAACATTAGGTGCAACATTTGCATTTGAGTGCAGTAATTA-
>CY022565_Auckland_2002.67
------TATTAACCATGAAGACTATCATTGCTTTGAGCTACATTTTATGCCTGGTTTTCG
CTCAAAAACTTCCCGGAAATGACAACAGCACGGCAACGCTGTGTCTGGGGCATCATGCAG
TGCCAAACGGAACGCTAGTGAAAACAATCACGAATGACCAAATTGAAGTAACTAATGCTA
CTGAGCTGGTTCAGAGTTCCTCAACAGGTAGAATATGCGACAGTCCTCACCAAATCCTTG
ATGGAGAAAACTGCACACTAATAGATGCTCTATTGGGAGACCCTCATTGTGATGGCTTCC
AAAATAAGGAATGGGACCTTTTTGTTGAACGCAGCAAAGCCTACAGCAACTGTTACCCTT
ATGATGTGCCGGATTATGTCTCCCTTAGGTCACTAGTTGCCTCATCAGGCACGCTGGAGT
TTAACAATGAAAGCTTCAATTGGACTGGAGTCGCTCAGAATGGAACAAGCTCTGCTTGCA
AAAGGAGATCTGATAAAAGTTTCTTTAGTAGATTGAATTGGTTGCACCAATTAAAATACA
AATATCCAGCACTGAACGTGACTATGCCAAACAATGAAAAATTTGACAAATTGTACATTT
GGGGGGTTCACCACCCGGGTACAGACAGTGACCAAATCAGCCTATATGCTCAAGCATCGG
GGAGAGTCACAGTCTCTACCAAAAGAAGCCAACAAACTGTAATCCCGAATATCGGATCTA
GACCCTGGGTAAGGGGTGTCTCCAGCAGAATAAGCATCTATTGGACAATAGTAAAACCGG
GAGACATACTTTTGATTAACAGCACAGGGAATCTAATTGCTCCTCGGGGTTACTTCAAAA
TACGAAGTGGGAAAAGCTCAATAATGAGGTCAGATGCACCCATTGGCAAATGCAATTCTG
AATGCATCACTCCAAATGGAAGCATTCCCAATGACAAACCATTTCAAAATGTAAACAGGA
TCACATATGGGGCCTGTCCCAGATATGTTAAGCAAAACACTCTGAAATTGGCAACAGGGA
TGCGGAATGTGCCAGAGAAACAAACTAGAGGCATATTCGGTGCAATCGCGGGCTTCATAG
AAAATGGTTGGGAGGGAATGATGGACGGTTGGTACGGTTTCAGGCATCAAAATTCTGAGG
GCACAGGGCAAGCAGCAGATCTTAAAAGCACTCAAGCAGCAATCAACCAAATCAACGGGA
AACTGAATAGGTTAATCGAGAAAACGAACGAGAAATTCCATCAAATTGAAAAAGAATTCT
CAGAAGTAGAAGGGAGAATTCAGGACCTCGAGAAATATGTTGAGGACACTAAAATAGATC
TCTGGTCGTACAATGCGGAGCTTCTTGTTGCCCTGGAGAACCAACATACAATTGATCTAA
CTGACTCAGAAATGAACAAACTGTTTGAAAGAACAAAGAAGCAACTGAGGGAAAATGCTG
AGGATATGGGCAATGGTTGTTTCAAAATATACCACAAATGTGACAATGCCTGCATAGGGT
CAATCAGAAATGGAACTTATGACCATGATGTATACAGAGACGAAGCATTGAACAACCGGT
TCCAGATCAAAGGTGTTGAGCTGAAGTCAGGATACAAAGATTGGGTCCTATGGATTTCCT
TTGCCATATCATGTTTTTTGCTTTGTATTGTTTTGCTGGGGTTCATCATGTGGGCCTGCC
AAAAAGGCAACATTAGGTGCAACATTTGCATTTGAGTGCAGTAATTA-
>CY025050_Auckland_2002.58
------TATTAACCATGAAGACTATCATTGCTTTGAGCTACATTTTATGTCTGGTTTTCG
CTCAAAAACTTCCCGGAAATGACAACAGCACGGCAACGCTGTGCCTGGGGCACCATGCAG
TGCCAAACGGAACGCTAGTGAAAACAATCACGAATGACCAAATTGAAGTGACTAATGCTA
CTGAGCTGGTTCAGAGTTCCTCAACAGGTAGAATATGCGACAGTCCTCACCAAATCCTTG
ATGGAGAAAACTGCACACTAATAGATGCTCTATTGGGAGACCCTCATTGTGATGGCTTCC
AAAATAAGGAATGGGACCTTTTTGTTGAACGCAGCAGAGCCTACAGCAACTGTTACCCTT
ATGATGTGCCGGATTATGTCTCCCTTAGGTCACTAGTTGCCTCATCAGGCACGCTGGAGT
TTAACAATGAAAGCTTCAATTGGACTGGAGTCGCTCAGAATGGAACAAGCTCTGCTTGCA
AAAGGAGATCTGATAAAAGTTTCTTTAGTAGATTGAATTGGTTGCACCAATTAAAATACA
AATATCCAGCACTGAACGTGACTATGCCAAACAATGAAAAATTTGACAAATTGTACATTT
GGGGGGTTCACCACCCGGGTACAGACAGTGACCAAATCAGCCTATATGCTCAAGCATCAG
GGAGAGTCACAGTCTCTACCAAAAGAAGCCAACAAACTGTAATTCCGAATATCGGATCTA
GACCCTGGGTAAGGGGTGTCTCCAGCAGAATAAGCATCTATTGGACAATAGTAAAACCGG
GAGACATACTTTTGATTAACAGCACAGGGAATCTAATTGCTCCTAGGGGTTACTTCAAAA
TACGAAGTGGGAAAAGCTCAATAATGAGGTCAGATGCACCCATTGGCAAGTGCAATTCTG
AATGCATCACTCCAAATGGAAGCATTCCCAATGACAAACCATTTCAAAATGTAAACAGGA
TCACATATGGGCCCTGTCCCAGATATGTTAAGCAAAACACTCTGAAATTGGCAACAGGGA
TGCGGAATGTGCCAGAGAAACAAACTAGAGGCATATTCGGTGCAATCGCGGGCTTCATAG
AAAATGGTTGGGAGGGAATGATGGACGGTTGGTACGGTTTCAGGCATCAAAATTCTGAGG
GCACAGGGCAAGCAGCAGATCTTAAAAGCACTCAAGCAGCAATCAACCAAATCAACGGGA
AACTGAATAGGTTAATCGAGAAAACGAACGAGAAATTCCATCAAATTGAAAAAGAATTCT
CAGAAGTAGAAGGGAGAATTCAGGACCTCGAGAAATATGTTGAGGACACTAAAATAGATC
TCTGGTCGTACAATGCGGAGCTTCTTGTTGCCCTGGAGAACCAACATACAATTGATCTAA
CTGACTCAGAAATGAACAAACTGTTTGAAAGAACAAAGAAGCAACTGAGGGAAAATGCTG
AGGATATGGGCAATGGTTGTTTCAAAATATACCACAAATGTGACAATGCCTGCATAGGGT
CAATTAGAAATGGAACTTATGACCATGATGTATACAGAGACGAAGCATTAAACAACCGGT
TCCAGATCAAAGGTGTTGAGCTGAAGTCAGGATACAAAGATTGGATCCTATGGATTTCCT
TTGCCATATCATGTTTTTTGCTTTGTATTGTTTTGCTGGGGTTCATCATGTGGGCCTGCC
AAAAAGGCAACATTAGGTGCAACATTTGCATTTGAGTGCAGTAATTAA
>EU501122_AUCKLAND_2002.58
------------------------------------------------------------
--CAAAAACTTCCCGGAAATGACAACAGCACGGCAACGCTGTGTCTGGGGCATCATGCAG
TGCCAAACGGAACGCTAGTGAAAACAATCACGAATGACCAAATTGAAGTAACTAATGCTA
CTGAGCTGGTTCAGAGTTCCTCAACAGGTAGAATATGCGACAGTCCTCACCAAATCCTTG
ATGGAGAAAACTGCACACTAATAGATGCTCTATTGGGAGACCCTCATTGTGATGGCTTCC
AAAATAAGGAATGGGACCTTTTTGTTGAACGCAGCAAAGCCTACAGCAACTGTTACCCTT
ATGATGTGCCGGATTATGTCTCCCTTAGGTCACTAGTTGCCTCATCAGGCACGCTGGAGT
TTAACAATGAAAGCTTCAATTGGACTGGAGTCGCTCAGAATGGAACAAGCTCTGCTTGCA
AAAGGAGATCTGATAAAAGTTTCTTTAGTAGATTGAATTGGTTGCACCAATTAAAATACA
AATATCCAGCACTGAACGTGACTATGCCAAACAATGAAAAATTTGACAAATTGTACATTT
GGGGGGTTCTCCACCCGGGTACAGACAGTGACCAAATCAGCCTATATGCTCAAGCATCGG
GGAGAGTCACAGTCTCTACCAAAAGAAGCCAACAAACTGTAATCCCGAATATCGGATCTA
GACCCTGGGTAAGGGGTGTCTCCAGCAGAATAAGCATCTATTGGACAATAGTAAAACCGG
GAGACATACTTTTGATTAACAGCACAGGGAATCTAATTGCTCCTCGGGGTTACTTCAAAA
TACGAAGTGGGAAAAGCTCAATAATGAGGTCAGATGCACCCATTGGCAAATGCAATTCTG
AATGCATCACTCCAAATGGAAGCATTCCCAATGACAAACCATTTCAAAATGTAAACAGGA
TCACATATGGGGCCTGTCCCAGATATGTTAAGCAAAACACTCTGAAATTGGCAACAGGGA
TGCGGAATGTGCCAGAGAAACAAACTAGA-------------------------------
------------------------------------------------------------
------------------------------------------------------------
------------------------------------------------------------
------------------------------------------------------------
------------------------------------------------------------
------------------------------------------------------------
------------------------------------------------------------
------------------------------------------------------------
------------------------------------------------------------
------------------------------------------------------------
------------------------------------------------
>EU501123_AUCKLAND_2002.75
------------------------------------------------------------
--CAAAAACTTCCCGGAAATGACAACAGCACGGCAACGCTGTGCCTGGGGCACCATGCAG
TGCCAAACGGAACGCTAGTGAAAACAATCACGAATGACCAAATTGAAGTAACTAATGCTA
CTGAGCTGGTTCAGAGTTCCTCAACAGGTAGAATATGCGACAGTCCTCACCAAATCCTTG
ATGGAGAAAACTGCACACTAATAGATGCTCTATTGGGAGACCCTCATTGTGATGGCTTCC
AAAATAAGGAATGGGACCTTTTTGTTGAACGCAGCAAAGCCTACAGCAACTGTTACCCTT
ATGATGTGCCGGATTATGTCTCCCTTAGGTCACTAGTTGCCTCATCAGGCACGCTGGAGT
TTAACAATGAAAGCTTCAATTGGACTGGAGTCGCTCAGAATGGAACAAGCTCTGCTTGCA
AAAGGAGATCTGATAAAAGTTTCTTTAGTAGATTGAATTGGTTGCACCAATTAAAATACA
AATATCCAGCATTGAACGTGACTATGCCAAACAATGAAAAATTTGACAAATTGTACATTT
GGGGGGTCCACCACCCGGGTACAGACAGTGACCAAATCAGCCTATATGCTCAAGCATCAG
GGAGAGTCACAGTCTCTACCAAAAGAAGCCAACAAACTGTAATCCCGAATATCGGATCTA
GACCCTGGGGAAGGGGTGTCTCCAGTAGAATAAGCATCTATTGGACAATAGTAAAACCGG
GAGACATACTTTTGATTAACAGCACAGGGAATCTAATTGCTCCTCGGGGTTACTTCAAAA
TACGAAGTGGGAAAAGCTCAATAATGAGATCAGATGCACCCATTGGCAAATGCAATTCTG
AATGCATCACTCCAAATGGAAGCATTCCCAATGACAAACCATTTCAAAATGTAAACAGGA
TCACATATGGGGCCTGTCCCAGATATGTTAAGCAAAAAACTCTGAAATTGGCAACAGGGA
TGCGGAATGTGCCAGAGAAACAAACTAGA-------------------------------
------------------------------------------------------------
------------------------------------------------------------
------------------------------------------------------------
------------------------------------------------------------
------------------------------------------------------------
------------------------------------------------------------
------------------------------------------------------------
------------------------------------------------------------
------------------------------------------------------------
------------------------------------------------------------
------------------------------------------------
>EU501131_BRISBANE_2002.58
------------------------------------------------------------
--CAAAAACTTCCCGGAAATGACAACAGCACGGCAACGCTGTGCCTGGGGCACCATGCAG
TGCCAAACGGAACGCTAGTGAAAACAATCACGAATGACCAAATTGAAGTGACTAATGCTA
CTGAGCTGGTTCAGAGTTCCTCAACAGGTAGAATATGCGACAGTCCTCACCAAATCCTTG
ATGGAGAAAACTGCACACTAATAGATGCTCTATTGGGAGACCCTCATTGTGATGGCTTCC
AAAATAAGGAATGGGACCTTTTTGTTGAACGCAGCAAAGCCTACAGCAACTGTTACCCTT
ATGATGTGCCGGATTATGTCTCCCTTAGGTCACTAGTTGCCTCATCAGGCACGCTGGAGT
TTAACAATGAAAGCTTCAATTGGACTGGAGTCGCTCAGAATGGAACAAGCTCTGCTTGCA
AAAGGAGATCTGATAAAAGTTTCTTTAGTAGATTGAATTGGTTGCACCAATTAAAATACA
AATATCCAGCACTGAACGTGACTATGCCAAACAATGAAAAATTTGACAAATTGTACATTT
GGGGGGTTCACCACCCGGGTACAGACAGTGACCAAATCAGCCTATATGCTCAAGCATCAG
GGAGAGTCACAGTCTCTACCAAAAGAAGCCAACAAACTGTAATCCCGAATATCGGATCTA
GACCCTGGGTAAGGGGTGTCTCCAGCAGAATAAGCATCTATTGGACAATAGTAAAACCGG
GAGACATACTTTTGATTAACAGCACAGGGAATCTAATTGCTCCTCGGGGTTACTTCAAAA
TACGAAGTGGAAAAAGCTCAATAATGAGGTCAGATGCACCCATTGGCAAATGCAATTCTG
AATGCATCACTCCAAATGGAAGCATTCCCAATGGCAAACCATTTCAAAATGTAAACAGGA
TCACATATGGGGCCTGTCCCAGATATGTTAAGCAAAACACTCTGAAATTGGCAACAGGGA
TGCGGAATGTGCCAGAGAAACAAACTAGA-------------------------------
------------------------------------------------------------
------------------------------------------------------------
------------------------------------------------------------
------------------------------------------------------------
------------------------------------------------------------
------------------------------------------------------------
------------------------------------------------------------
------------------------------------------------------------
------------------------------------------------------------
------------------------------------------------------------
------------------------------------------------
>EU501132_BRISBANE_2002.58
------------------------------------------------------------
--CAAAAACTTCCCGGAAATGACAACAGCACGGCAACGCTGTGTCTGGGGCATCATGCAG
TGCCAAACGGAACGCTAGTGAAAACAATCACGAATGACCAAATTGAAGTAACTAATGCTA
CTGAGCTGGTTCAGAGTTCCTCAACAGGTAGAATATGCGACAGTCCTCACCAAATCCTTG
ATGGAGAAAACTGCACACTAATAGATGCTCTATTGGGAGACCCTCATTGTGATGGCTTCC
AAAATAAGGAATGGGACCTTTTTGTTGAACGCAGTAAAGCCTACAGCAACTGTTACCCTT
ATGATGTGCCGGATTATGTCTCCCTTAGGTCACTAGTTGCCTCATCAGGCACGCTGGAGT
TTAACAATGAAAGCTTCAATTGGACTGGAGTCGCTCAGAATGGAACAAGCTCTGCTTGCA
AAAGGAGATCTGATAAAAGTTTCTTTAGTAGATTGAATTGGTTGCACCAATTAAAATACA
AATATCCAGCACTGAACGTGACTATGCCAAACAATGAAAAATTTGACAAATTGTACATTT
GGGGGGTTCACCACCCGGGTACAGACAGTGACCAAATCAGCCTATATGCTCAAGCATCGG
GGAGAGTCACAGTCTCTACCAAAAGAAGCCAACAAACTGTAATCCCGAATATCGGATCTA
GACCCTGGGTAAGGGGTGTCTCCAGCAGAATAAGCATCTATTGGACAATAGTAAAACCGG
GAGACATACTTTTGATTAACAGCACAGGGAATCTAATTGCTCCTCGGGGTTACTTCAAAA
TACGAAGTGGGAAAAGCTCAATAATGAGGTCAGATGCACCCATTGGCAAATGCAATTCTG
AATGCATCACTCCAAATGGAAGCATTCCCAATGACAAACCATTTCAAAATGTAAACAGGA
TCACATATGGGGCCTGTCCCAGATATGTTAAGCAAAACACTCTGAAATTGGCAACAGGGA
TGCGGAATGTGCCAGAGAAACAAACTAGA-------------------------------
------------------------------------------------------------
------------------------------------------------------------
------------------------------------------------------------
------------------------------------------------------------
------------------------------------------------------------
------------------------------------------------------------
------------------------------------------------------------
------------------------------------------------------------
------------------------------------------------------------
------------------------------------------------------------
------------------------------------------------
>EU501133_BRISBANE_2002.58
------------------------------------------------------------
--CAAAAACTTCCCGGAAATGACAACAGCACGGCAACGCTGTGCCTAGGGCATCATGCGG
TGCCAAACGGAACGCTAGTGAAAACAATCACGAATGACCAAATTGAAGTAACTAATGCTA
CTGAGCTGGTTCAGAGTTCCTCAACAGGTAGAATATGCGACAGTCCTCATCAAATCCTTG
ATGGAGAAAACTGCACACTAATAGATGCTCTATTGGGAGACCCTCATTGTGATGGCTTCC
AAAATAAGGAATGGGACCTTTTTGTTGAACGCAGCAAAGCCTACAGCAACTGTTACCCTT
ATGATGTGCCGGATTATGTCTCCCTTAGGTCACTAGTTGCCTCATCAGGCACGCTGGAGT
TTAACAATGAAAGCTTCAATTGGACTGGAGTCGCTCAGAATGGAACAAGCTCTGCTTGCA
AAAGGAGATCTGATAAAAGTTTCTTTAGTAGATTGAATTGGTTGCACCAATTAAAATACA
AATATCCAGCACTGAACGTGACTATGCCAAACAATGAAAAATTTGACAAATTGTACATTT
GGGGGGTTCACCACCCGGGTACAGACAGTGACCAAATCAGCCTATATGCTCAAGCATCAG
GGAGAGTCACAGTCTCCACCAAAAGAAGCCAACAAACTGTAATCCCGAATATCGGATCTA
GACCCTGGGTAAGGGGTGTCTCCAGCAGAATAAGCATCTATTGGACAATAGTAAAACCGG
GAGACATACTTTTGATTAACAGCACAGGGAATCTAATTGCTCCTCGGGGTTACTTCAAAA
TACGAAGTGGGAAAAGCTCAATAATGAGGTCAGATGCACCCATTGGCAAATGCAATTCTG
AATGCATCACTCCAAATGGAAGCATTCCCAATGACAAACCATTTCAAAATGTAAACAGGA
TCACATATGGGGCCTGTCCCAGATATGTTAAGCAAAACACTCTGAAATTGGCAACAGGGA
TGCGGAATGTGCCAGAGAAACAAACTAGA-------------------------------
------------------------------------------------------------
------------------------------------------------------------
------------------------------------------------------------
------------------------------------------------------------
------------------------------------------------------------
------------------------------------------------------------
------------------------------------------------------------
------------------------------------------------------------
------------------------------------------------------------
------------------------------------------------------------
------------------------------------------------
>EU501134_BRISBANE_2002.58
------------------------------------------------------------
--CAAAAACTTCCCGGAAATGACAACAGCACGGCAACGCTGTGCCTGGGGCATCATGCGG
TGCCAAACGGAACGCTAGTGAAAACAATCACGAATGACCAAATTGAAGTAACTAATGCTA
CTGAGCTGGTTCAGAGTTCCTCAACAGGTAGAATATGCGACAGTCCTCATCAAATCCTTG
ATGGAGAAAACTGCACACTAATAGATGCTCTATTGGGAGACCCTCATTGTGATGGCTTCC
AAAATAAGGAATGGGACCTTTTTGTTGAACGCAGCAAAGCCTACAGCAACTGTTACCCTT
ATGATGTGCCGGATTATGTCTCCCTTAGGTCACTAGTTGCCTCATCAGGCACGCTGGAGT
TTAACAATGAAAGCTTCAATTGGACTGGAGTCGCTCAGAATGGAACAAGCTCTGCTTGCA
AAAGGAGATCTGATAAAAGTTTCTTTAGTAGATTGAATTGGTTGCACCAATTAAAATACA
AATATCCAGCACTGAACGTGACTATGCCAAACAATGAAAAATTTGACAAATTGTACATTT
GGGGGGTTCACCACCCGGGTACAGACAGTGACCAAATCAGCCTATATGCTCAAGCATCAG
GGAGAGTCACAGTCTCTACCAAAAGAAGCCAACAAACTGTAATCCCGAATATCGGATCTA
GACCCTGGGTAAGGGGTGTCTCCAGCAGAATAAGCATCTATTGGACAATAGTAAAACCGG
GAGACATACTTTTGATTAACAGCACAGGGAATCTAATTGCTCCTCGGGGTTACTTCAAAA
TACGAAGTGGGAAAAGCTCAATAATGAGGTCAGATGCACCCATTGGCAAATGCAATTCTG
AATGCATCACTCCAAATGGAAGCATTCCCAATGACAAACCATTTCAAAATGTAAACAGGA
TCACATATGGGGCCTGTCCCAGATATGTTAAGCAAAACACTCTGAAATTGGCAACAGGGA
TGCGGAATGTGCCAGAGAAACAAACTAGA-------------------------------
------------------------------------------------------------
------------------------------------------------------------
------------------------------------------------------------
------------------------------------------------------------
------------------------------------------------------------
------------------------------------------------------------
------------------------------------------------------------
------------------------------------------------------------
------------------------------------------------------------
------------------------------------------------------------
------------------------------------------------
>EU501135_BRISBANE_2002.67
------------------------------------------------------------
--CAAAAACTTCCCGGAAATGACAACAGCACGGCAACGCTGTGCCTGGGGCACCATGCAG
TGCCAAACGGAACGCTAGTGAAAACAATCACGAATGACCAAATTGAAGTGACTAATGCTA
CTGAGCTGGTTCAGAGTTCCTCAACAGGTAGAATATGCGACAGTCCTCACCAAATCCTTG
ATGGAGAAAACTGCACACTAATAGATGCTCTATTGGGAGACCCTCATTGTGATGGCTTCC
AAAATAAGGAATGGGACCTTTTTGTTGAACGCAGCAAAGCCTACAGCAACTGTTACCCTT
ATGATGTGCCGGATTATGTCTCCCTTAGGTCACTAGTTGCCTCATCAGGCACGCTGGAGT
TTAACAATGAAAGCTTCAATTGGACTGGAGTCGCTCAGAATGGAACAAGCTCTGCTTGCA
AAAGGAGATCTGATAAAAGTTTCTTTAGTAGATTGAATTGGTTGCACCAATTAAAATACA
AATATCCAGCACTGAACGTGACTATGCCAAACAATGAAAAATTTGACAAATTGTACATTT
GGGGGGTTCACCACCCGGGTACAGACAGTGACCAAATCAGCCTATATGCTCAAGCATCAG
GGAGAGTCACAGTCTCTACCAAAAGAAGCCAACAAACTGTAATCCCGAATATCGGATCTA
GACCCTGGGTAAGGGGTGTCTCCAGCAGAATAAGCATCTATTGGACAATAGTAAAACCGG
GAGACATACTTTTGATTAACAGCACAGGGAATCTAATTGCTCCTCGGGGTTACTTCAAAA
TACGAAGTGGAAAAAGCTCAATAATGAGGTCAGATGCACCCATTGGCAAATGCAATTCTG
AATGCATCACTCCAAATGGAAGCATTCCCAATGGCAAACCATTTCAAAATGTAAACAGGA
TCACATATGGGGCCTGTCCCAGATATGTTAAACAAAACACTCTGAAATTGGCAACAGGGA
TGCGGAATGTGCCAGAGAAACAAACTAGA-------------------------------
------------------------------------------------------------
------------------------------------------------------------
------------------------------------------------------------
------------------------------------------------------------
------------------------------------------------------------
------------------------------------------------------------
------------------------------------------------------------
------------------------------------------------------------
------------------------------------------------------------
------------------------------------------------------------
------------------------------------------------
>EU501136_BRISBANE_2002.67
------------------------------------------------------------
--CAAAAACTTCCCGGAAATGACAACAGCACGGCAACGCTGTGTCTGGGGCATCATGCAG
TGCCAAACGGAACGCTAGTGAAAACAATCACGAATGACCAAATTGAAGTAACTAATGCTA
CTGAGCTGGTTCAGAGTTCCTCAACAGGTAGAATATGCGACAGTCCTCACCAAATCCTTG
ATGGAGAAAACTGCACACTAATAGATGCTCTATTGGGAGACCCTCATTGTGATGGCTTCC
AAAATAAGGAATGGGACCTTTTTGTTGAACGCAGCAAAGCCTACAGCAACTGTTACCCTT
ATGATGTGCCGGATTATGTCTCCCTTAGGTCACTAGTTGCCTCATCAGGCACGCTGGAGT
TTAACAATGAAAGCTTCAATTGGACTGGAGTCGCTCAGAATGGAACAAGCTCTGCTTGCA
AAAGGAGATCTGATAAAAGTTTCTTTAGTAGATTGAATTGGTTGCACCAATTAAAATACA
AATATCCAGCACTGAACGTGACTATGCCAAACAATGAAAAATTTGACAAATTGTACGTTT
GGGGGGTTCACCACCCGGGTACAGACAGTGACCAAATCAGCCTATATGCTCAAGCATCGG
GGAGAGTCACAGTCTCTACCAAAAGAAGCCAACAAACTGTAATCCCGAATATCGGATCTA
GACCCTGGGTAAGGGGTGTCTCCAGCAGAATAAGCATCTATTGGACAATAGTAAAACCGG
GAGACATACTTTTGATTAACAGCACAGGGAATCTAATTGCTCCTCGGGGTTACTTCAAAA
TACGAAGTGGGAAAAGCTCAATAATGAGGTCAGATGCACCCATTGGCAAATGCAATTCTG
AATGCATCACTCCAAATGGAAGCATTCCCAATGACAAACCATTTCAAAATGTAAACAGGA
TCACATATGGGGCCTGTCCCAGATATGTTAAGCAAAACACTCTGAAATTGGCAACAGGGA
TGCGGAATGTGCCAGAGAAACAAACTAGA-------------------------------
------------------------------------------------------------
------------------------------------------------------------
------------------------------------------------------------
------------------------------------------------------------
------------------------------------------------------------
------------------------------------------------------------
------------------------------------------------------------
------------------------------------------------------------
------------------------------------------------------------
------------------------------------------------------------
------------------------------------------------
>EU501137_BRISBANE_2002.67
------------------------------------------------------------
--CAAAAACTTCCCGGAAATGACAACAGCACGGCAACGCTGTGTCTGGGGCATCATGCAG
TGCCAAACGGAACGCTAGTGAAAACAATCACGAATGACCAAATTGAAGTAACTAATGCTA
CTGAGCTGGTTCAGAGTTCCTCAACAGGTAGAATATGCGACAGTCCTCACCAAATCCTTG
ATGGAGAAAACTGCACACTAATAGATGCTCTATTGGGAGACCCTCATTGTGATGGCTTCC
AAAATAAGGAATGGGACCTTTTTGTTGAACGCAGCAAAGCCTACAGCAACTGTTACCCTT
ATGATGTGCCGGATTATGTCTCCCTTAGGTCACTAGTTGCCTCATCAGGCACGCTGGATT
TTAACAATGAAAGCTTCAATTGGACTGGAGTCGCTCAGAATGGAACAAGCTCTGCTTGCA
AAAGGAGATCTGATAAAAGTTTCTTTAGTAGATTGAATTGGTTGCACCAATTAAAATACA
AATATCCAGCACTGAACGTGACTATGCCAAACAATGAAAAATTTGACAAATTGTACATTT
GGGGGGTTCACCACCCGGGTACAGACAGTGACCAAATCAGCCTATATGCTCAAGCATCAG
GGAGAGTCACAGTCTCTACCAAAAGAAGCCAACAAACTGTAATCCCGAATATCGGATCTA
GACCCTGGGTAAGGGGTGTCTCCAGCAGAATAAGCATCTATTGGACAATAGTAAAACCGG
GAGACATACTTTTGATTAACAGCACAGGGAATCTAATTGCTCCTCGGGGTTACTTCAAAA
TACGAAGTGGGAAAAGCTCAATAATGAGGTCAGATGCACCCATTGGCAAATGCAATTCTG
AATGCATCACTCCAAATGGAAGCATTCCCAATGACAAACCATTTCAAAATGTAAACAGGA
TCACATATGGGGCCTGTCCCAGATATGTTAAGCAAAACACTCTGAAATTGGCAACAGGGA
TGCGGAATGTGCCAGAGAAACAAACTAGA-------------------------------
------------------------------------------------------------
------------------------------------------------------------
------------------------------------------------------------
------------------------------------------------------------
------------------------------------------------------------
------------------------------------------------------------
------------------------------------------------------------
------------------------------------------------------------
------------------------------------------------------------
------------------------------------------------------------
------------------------------------------------
>EU501138_BRISBANE_2002.67
------------------------------------------------------------
--CAAAAACTTCCCGGAAATGACAACAGCACGGCAACGCTGTGCCTGGGGCACCATGCAG
TGCCAAACGGAACGCTAGTGAAAACAATCACGAATGACCAAATTGAAGTGACTAATGCTA
CTGAGCTGGTTCAGAGTTCCTCAACAGGTAGAATATGCGACAGTCCTCACCAAATCCTTG
ATGGAGAAAACTGCACACTAATAGATGCTCTATTGGGAGACCCTCATTGTGATGGCTTCC
AAAATAAGGAATGGGACCTTTTTGTTGAACGCAGCAAAGCCTACAGCAACTGTTACCCTT
ATGATGTGCCGGATTATGTCTCCCTTAGGTCACTAGTTGCCTCATCAGGCACGCTGGAGT
TTAACAATGAAAGCTTCAATTGGACTGGAGTCGCTCAGAATGGAACAAGCTCTGCTTGCA
AAAGGAGATCTGATAAAAGTTTCTTTAGTAGATTGAATTGGTTGCACCAATTAAAATACA
AATATCCAGCACTGAACGTGACTATGCCAAACAATGAAAAATTTGACAAATTGTACATTT
GGGGGGTTCACCACCCGGGTACAGACAGTGACCAAATCAGCCTATATGCTCAAGCATCAG
GGAGAGTCACAGTCTCTACCAAAAGAAGCCAACAAACTGTAATCCCGAATATCGGATCTA
GACCCTGGGTAAGGGGTGTCTCCAGCAGAATAAGCATCTATTGGACAATAGTAAAACCGG
GAGACATACTTTTGATTAACAGCACAGGGAATCTAATTGCTCCTCGGGGTTACTTCAAAA
TACGAAGTGGAAAAAGCTCAATAATGAGGTCAGATGCACCCATTGGCAAATGCAATTCTG
AATGCATCACTCCAAATGGAAGCATTCCCAATGGCAAGCCATTTCAAAATGTAAACAGGA
TCACATATGGGGCCTGTCCCAGATATGTTAAGCAAAACACTCTGAAATTGGCAACAGGGA
TGCGGAATGTGCCAGAGAAACAAACTAGA-------------------------------
------------------------------------------------------------
------------------------------------------------------------
------------------------------------------------------------
------------------------------------------------------------
------------------------------------------------------------
------------------------------------------------------------
------------------------------------------------------------
------------------------------------------------------------
------------------------------------------------------------
------------------------------------------------------------
------------------------------------------------
>EU501139_BRISBANE_2002.67
------------------------------------------------------------
--CAAAAACTTCCCGGAAATGACAACAGCACGGCAACGCTGTGCCTGGGGCACCATGCAG
TGCCAAACGGAACGCTAGTGAAAACAATCACGAATGACCAAATTGAAGTGACTAATGCTA
CTGAGCTGGTTCAGAGTTCCTCAACAGGTAGAATATGCGACAGTCCTCACCAAATCCTTG
ATGGAGAAAACTGCACACTAATAGATGCTCTATTGGGAGACCCTCATTGTGATGGCTTCC
AAAATAAGGAATGGGACCTTTTTGTTGAACGCAGCAAAGCCTACAGCAACTGTTACCCTT
ATGATGTGCCGGATTATGTCTCCCTTAGATCACTAGTTGCCTCATCAGGCACGCTGGAGT
TTAACAATGAAAGCTTCAATTGGACTGGAGTCGCTCAGAATGGAACAAGCTCTGCTTGCA
AAAGGAGATCTGATAAAAGTTTCTTTAGTAGATTGAATTGGTTGCACCAATTAAAATACA
AATATCCAGCACTGAACGTGACTATGCCAAACAATGAAAAATTTGACAAACTGTACATTT
GGGGGGTTCACCACCCGGGTACAGACAGTGACCAAATCAGCCTATATGCTCAAGCATCAG
GGAGAGTCACAGTCTCTACCAAAAGAAGCCAACAAACTGTAATCCCGAATATCGGATCTA
GACCCTGGGTAAGGGGTGTCTCCAGCAGAATAAGCATCTATTGGACAATAGTAAAACCGG
GAGACATACTTTTGATTAACAGCACAGGGAATCTAATTGCTCCTCGGGGTTACTTCAAAA
TACGAAGTGGGAAAAGCTCAATAATGAGGTCAGATGCACCCATTGGCAAATGCAATTCTG
AATGCATCACTCCAAATGGAAGCATTCCCAATGACAAACCATTTCAAAATGTAAACAGGA
TCACATATGGGCCCTGTCCCAGATATGTTAAGCAAAACACTCTGAAATTGGCAACAGGGA
TGCGGAATGTGCCAGAGAAACAAACTAGA-------------------------------
------------------------------------------------------------
------------------------------------------------------------
------------------------------------------------------------
------------------------------------------------------------
------------------------------------------------------------
------------------------------------------------------------
------------------------------------------------------------
------------------------------------------------------------
------------------------------------------------------------
------------------------------------------------------------
------------------------------------------------
>EU501140_BRISBANE_2002.67
------------------------------------------------------------
--CAAAAACTTCCCGGAAATGACAACAGCACGGCAACGCTGTGCCTGGGGCATCATGCGG
TGCCAAACGGAACGCTAGTGAAAACAATCACGAATGACCAAATTGAGGTAACTAATGCTA
CTGAGCTGGTTCAGAGTTCCTCAACAGGTAGAATATGCGACAGTCCTCATCAAATCCTTG
ATGGAGAAAACTGCACACTAATAGATGCTCTATTGGGAGACCCTCATTGTGATGGCTTCC
AAAATAAGGAATGGGACCTTTTTGTTGAACGCAGCAAAGCCTACAGCAACTGTTACCCTT
ATGATGTGCCGGATTATGTCTCCCTTAGGTCACTAGTTGCCTCATCAGGCACGCTGGAGT
TTAACAATGAAAGCTTCAATTGGACTGGAGTCGCTCAGAATGGAACAAGCTCTGCTTGCA
AAAGGAGATCTGATAAAAGTTTCTTTAGTAGATTGAATTGGTTGCACCAATTAAAATACA
AATATCCAGCACTGAACGTGACTATGCCAAACAATGAAAAATTTGACAAATTGTACATTT
GGGGGGTTCACCACCCGGGTACAGACAGTGACCAAATCAGCCTATATGCTCAAGCATCAG
GGAGAGTCACAGTCTCTACCAAAAGAAGCCAACAAACTGTAATCCCGAATATCGGATCTA
GACCCTGGGTAAGGGGTGTCTCCAGCAGAATAAGCATCTATTGGACAATAGTAAAACCGG
GAGACATACTTTTGATTAACAGCACAGGGAATCTAATTGCTCCTCGGGGTTACTTCAAAA
TACGAAGTGGGAAAAGCTCAATAATGAGGTCAGATGCACCCATTGGCAAATGCAATTCTG
AATGCATCACTCCAAATGGAAGCATTCCCAATGACAAACCATTTCAAAATGTAAACAGGA
TCACATATGGGGCCTGTCCCAGATATGTTAAGCAAAACACTCTGAAATTGGCAACAGGGA
TGCGGAATGTGCCAGAGAAACAAACTAGA-------------------------------
------------------------------------------------------------
------------------------------------------------------------
------------------------------------------------------------
------------------------------------------------------------
------------------------------------------------------------
------------------------------------------------------------
------------------------------------------------------------
------------------------------------------------------------
------------------------------------------------------------
------------------------------------------------------------
------------------------------------------------
>EU501141_BRISBANE_2002.67
------------------------------------------------------------
--CAAAAACTTCCCGGAAATGACAACAGCACGGCAACGCTGTGTCTGGGGCATCATGCAG
TGCCAAACGGAACGCTAGTGAAAACAATCACGAATGACCAAATTGAAGTAACTAATGCTA
CTGAGCTGGTTCAGAGTTCCTCAACAGGTAGAATATGCGACAGTCCTCACCAAATCCTTG
ATGGAGAAAACTGCACACTAATAGATGCTCTATTGGGAGACCCTCATTGTGATGGCTTCC
AAAATAAGGAATGGGACCTTTTTGTTGAACGCAGCAAAGCCTACAGCAACTGTTACCCTT
ATGATGTGCCGGATTATGTCTCCCTTAGGTCACTAGTTGCCTCATCAGGCACGCTGGAGT
TTAACAATGAAAGCTTCAATTGGACTGGAGTCGCTCAGAATGGAACAAGCTCTGCTTGCA
AAAGGAGATCTGATAAAAGTTTCTTTAGTAGATTGAATTGGTTGCACCAATTAAAATACA
AATATCCAGCACTGAACGTGACTATGCCAAACAATGAAAAATTTGACAAATTGTACATTT
GGGGGGTTCACCACCCGGGTACAGACAGTGACCAAATCAGCCTATATGCTCAAGCATCAG
GGAGAGTCACAGTCTCTACCAAAAGAAGCCAACAAACTGTAATCCCGAATATCGGATCTA
GACCCTGGGTAAGGGGTGTCTCCAGCAGAATAAGCATCTATTGGACAATAGTAAAACCGG
GAGACATACTTTTGATTAACAGCACAGGGAATCTAATTGCTCCTCGGGGTTACTTCAAAA
TACGAAGTGGGAAAAGCTCAATAATGAGGTCAGATGCACCCATTGGCAAATGCAATTCTG
AATGCATCACTCCAAATGGAAGCATTCCCAATGACAAACCATTTCAAAATGTAAACAGGA
TCACATATGGGGCCTGTCCCAGATATGTTAAGCAAAACACTCTGAAATTGGCAACAGGGA
TGCGGAATGTTCCAGAGAAACAAACTAGA-------------------------------
------------------------------------------------------------
------------------------------------------------------------
------------------------------------------------------------
------------------------------------------------------------
------------------------------------------------------------
------------------------------------------------------------
------------------------------------------------------------
------------------------------------------------------------
------------------------------------------------------------
------------------------------------------------------------
------------------------------------------------
>EU501142_BRISBANE_2002.67
------------------------------------------------------------
--CAAAAACTTCCCGGAAATGACAACAGCACGGCAACGCTGTGCCTGGGGCATCATGCGG
TGCCAAACGGAACGCTAGTGAAAACAATCACGAATGACCAAATTGAAGTAACTAATGCTA
CTGAGCTGGTTCAGAGTTCCTCAACAGGTAGAATATGCGACAGTCCTCATCAAATCCTTG
ATGGAGAAAACTGCACACTAATAGATGCTCTATTGGGAGACCCTCATTGTGATGGCTTCC
AAAATAAGGAATGGGACCTTTTTGTTGAACGCAGCAAAGCCTACAGCAACTGTTACCCTT
ATGATGTGCCGGATTATGTCTCCCTTAGGTCACTAGTTGCCTCATCAGGCACGCTGGAGT
TTAACAATGAAAGCTTCAATTGGACTGGAGTCGCTCAGAATGGAACAAGCTCTGCTTGCA
AAAGGAGATCTGATAAAAGTTTCTTTAGTAGATTGAATTGGTTGCACCAATTAAAATACA
AATATCCAGCACTGAACGTGACTATGCCAAACAATGAAAAATTTGACAAATTGTACATTT
GGGGGGTTCACCACCCGGGTACAGACAGTGACCAAATCAGCCTATATGCTCAAGCATCAG
GGAGAGTCACAGTCTCTACCAAAAGAAGCCAACAAACTGTAATCCCGAATATCGGATCTA
GACCCTGGGTAAGGGGTGTCTCCAGCAGAATAAGCATCTATTGGACAATAGTAAAACCGG
GAGACATACTTTTGATTAACAGCACAGGGAATCTAATTGCTCCTCGGGGTTACTTCAAAA
TACGAAGTGGGAAAAGCTCAATAATGAGGTCAGATGCACCCATTGGCAAATGCAATTCTG
AATGCATCACTCCAAATGGAAGCATTCCCAATGACAAACCATTTCAAAATGTAAACAGGA
TCACATATGGGGCCTGTCCCAGATATGTTAAGCAAAACACTCTGAAATTGGCAACAGGGA
TGCGGAATGTGCCAGAGAAACAAACTAGA-------------------------------
------------------------------------------------------------
------------------------------------------------------------
------------------------------------------------------------
------------------------------------------------------------
------------------------------------------------------------
------------------------------------------------------------
------------------------------------------------------------
------------------------------------------------------------
------------------------------------------------------------
------------------------------------------------------------
------------------------------------------------
>EU501143_BRISBANE_2002.75
------------------------------------------------------------
--CAAAAACTTCCCGGAAATGACAACAGCATGGCAACGCTGTGCCTGGGGCACCATGCAG
TGCCAAACGGAACGCTAGTGAAAACAATCACGAATGACCAAATTGAAGTGACTAATGCTA
CTGAGCTGGTTCAGAGTTCCTCAACAGGTAGAATATGCGACAGTCCTCACCAAATCCTTG
ATGGAGAAAACTGCACACTAATAGATGCTCTATTGGGAGACCCTCATTGTGATGGCTTCC
AAAATAAGGAATGGGACCTTTTTGTTGAACGCAGCAAAGCCTACAGCAACTGTTACCCTT
ATGATGTGCCGGATTATGTCTCCCTTAGGTCACTAGTTGCCTCATCAGGCACGCTGGAGT
TTAACAATGAAAGCTTCAATTGGACTGGAGTCGCTCAGAATGGAACAAGCTCTGCTTGCA
AAAGGAGATCTGATAAAAGTTTCTTTAGTAGATTGAATTGGTTGCACCAATTAAAATACA
AATATCCAGCACTGAACGTGACTATGCCAAACAATGAAAAATTTGACAAATTGTACATTT
GGGGGGTTCACCACCCGGGTACAGACAGTGACCAAATCAGCCTATATGCTCAAGCATCAG
GGAGAGTCACAGTCTCTACCAAAAGAAGCCAACAAACTGTAATCCCGAATATCGGATCTA
GACCCTGGGTAAGGGGTGTCTCCAGCAGAATAAGCATCTATTGGACAATAGTAAAACCGG
GAGACATACTTTTGATTAACAGCACAGGGAATCTAATTGCTCCTCGGGGTTACTTCAAAA
TACGAAGTGGGAAAAGCTCAATAATGAGGTCAGATGCACCCATTGACAAATGCAATTCTG
AATGCATCACTCCAAATGGAAGCATTCCCAATGACAAACCATTTCAAAATGTAAACAGGA
TCACATATGGGCTCTGTCCCAGATATGTTAAGCAAAACACTCTGAAATTGGCAACAGGGA
TGCGGAATGTGCCAGAGAAACAAACTAGA-------------------------------
------------------------------------------------------------
------------------------------------------------------------
------------------------------------------------------------
------------------------------------------------------------
------------------------------------------------------------
------------------------------------------------------------
------------------------------------------------------------
------------------------------------------------------------
------------------------------------------------------------
------------------------------------------------------------
------------------------------------------------
>EU501144_BRISBANE_2002.75
------------------------------------------------------------
--CAAAAACTTCCCGGAAATGACAACAGCACGGCAACGCTGTGCCTGGGGCATCATGCGG
TGCCAAACGGAACGCTAGTGAAAACAATCACGAATGACCAAATTGAAGTAACTAATGCTA
CTGAGCTGGTTCAGAGTTCCTCAACAGGTAGAATATGCGACAGTCCTCATCAAATCCTTG
ATGGAGAAAACTGCACACTAATAGATGCTCTATTGGGAGACCCTCATTGTGATGGCTTCC
AAAATAAGGAATGGGACCTTTTTGTTGAACGCAGCAAAGCCTACAGCAACTGTTACCCTT
ATGATGTGCCGGATTATGTCTCCCTTAGGTCACTAGTTGCCTCATCAGGCACGCTGGAGT
TTAACAATGAAAGCTTCAATTGGACTGGAGTCGCTCAGAATGGAACAAGCTCTGCTTGCA
AAAGGAGATCTGATAAAAGTTTCTTTAGTAGATTGAATTGGTTGCACCAATTAAAATACA
AATATCCAGCACTGAACGTGACTATGCCAAACAATGAAAAATTTGACAAATTGTACATTT
GGGGGGTTCACCACCCGGGTACAGACAGTGACCAAATCAGCCTATATGCTCAAGCATCAG
GGAGAGTCACAGTCTCTACCAAAAGAAGCCAACAAACTGTAATCCCGAATATCGGATCTA
GACCCTGGGTAAGGGGTGTCTCCAGCAGAATAAGCATCTATTGGACAATAGTAAAACCGG
GAGACATACTTTTGATTAACAGCACAGGGAATCTAATTGCTCCTCGGGGTTACTTCAAAA
TACGAAGTGGGAAAAGCTCAATAATGAGGTCAGATGCACCCATTGGCAAATGCAATTCTG
AATGCATCACTCCAAATGGAAGCATTCCCAATGACAAACCATTTCAAAATGTAAACAGGA
TCACATATGGGGCCTGTCCCAGATATGTTAAGCAAAACACTCTGAAATTGGCAACAGGGA
TGCGGAATGTGCCAGAGAAACAAACTAGA-------------------------------
------------------------------------------------------------
------------------------------------------------------------
------------------------------------------------------------
------------------------------------------------------------
------------------------------------------------------------
------------------------------------------------------------
------------------------------------------------------------
------------------------------------------------------------
------------------------------------------------------------
------------------------------------------------------------
------------------------------------------------
>EU501150_DARWIN_2002.67
------------------------------------------------------------
--CAAAAACTTCCCGGAAATGACAACAGCATGGCAACGCTGTGCCTGGGGCACCATGCAG
TGCCAAACGGAACGCTAGTGAAAACAATCACGAATGACCAAATTGAAGTGACTAATGCTA
CTGAGCTGGTTCAGAGTTCCTCAACAGGTAGAATATGCGACAGTCCTCACCAAATCCTTG
ATGGAGAAAACTGCACACTAATAGATGCTCTATTGGGAGACCCTCATTGTGATGGCTTCC
AAAATAAGGAATGGGACCTTTTTGTTGAACGCAGCAAAGCCTACAGCAACTGTTACCCTT
ATGATGTGCCGGATTATGTCTCCCTTAGGTCACTAGTTGCCTCATCAGGCACGCTGGAGT
TTAACAATGAAAGCTTCAATTGGACTGGAGTCGCTCAGAATGGAACAAGCTCTGCTTGCA
AAAGGAGATCTGATAAAAGTTTCTTTAGTAGATTGAATTGGTTGCACCAATTAAAATACA
AATATCCAGCACTGAACGTGACTATGCCAAACAATGAAAAATTTGACAAATTGTACATTT
GGGGGGTTCACCACCCGGGTACAGACAGTGACCAAATCAGCCTATATGCTCAAGCATCAG
GGAGAGTCACAGTCTCTACCAAAAGAAGCCAACAAACTGTAATCCCGAATATCGGATCTA
GACCCTGGGTAAGGGGTGTCTCCAGCAGAATAAGCATCTATTGGACAATAGTAAAACCGG
GAGACATACTTTTGATTAACAGCACAGGGAATCTAATTGCTCCTCGGGGTTACTTCAAAA
TACGAAGTGGGAAAAGCTCAATAATGAGGTCAGATGCACCCATTGACAAATGCAATTCTG
AATGCATCACTCCAAATGGAAGCATTCCCAATGACAAACCATTTCAAAATGTAAACAGGA
TCACATATGGGCTCTGTCCCAGATATGTTAAGCAAAACACTCTGAAATTGGCAACAGGGA
TGCGGAATGTGCCAGAGAAACAAACTAGA-------------------------------
------------------------------------------------------------
------------------------------------------------------------
------------------------------------------------------------
------------------------------------------------------------
------------------------------------------------------------
------------------------------------------------------------
------------------------------------------------------------
------------------------------------------------------------
------------------------------------------------------------
------------------------------------------------------------
------------------------------------------------
>EU501151_DARWIN_2002.67
------------------------------------------------------------
--CAAAAACTTCCCGGAAATGACAACAGCACGGCAACGCTGTGCCTGGGGCACCATGCAG
TGCCAAACGGAACGCTAGTGAAAACAATCACGAATGACCAAATTGAAGTGACTAATGCTA
CTGAGCTGGTTCAGAGTTCCTCAACAGGTAGAATATGCGACAGTCCTCACCAAATCCTTG
ATGGAGAAAACTGCACACTAATAGATGCTCTATTGGGAGACCCTCATTGTGATGGCTTCC
AAAATAAGGAATGGGACCTTTTTGTTGAACGCAGCAAAGCCTACAGCAACTGTTACCCTT
ATGATGTGCCGGATTATGTCTCCCTTAGGTCACTAGTTGCCTCATCAGGCACGCTGGAGT
TTAACAATGAAAGCTTCAATTGGACTGGAGTCGCTCAGAATGGAACAAGCTCTGCTTGCA
AAAGGAGATCTGATAAAAGTTTCTTTAGTAGATTGAATTGGTTGCACCAATTAAAATACA
AATATCCAGCACTGAACGTGACTATGCCAAACAATGAAAAATTTGACAAATTGTACATTT
GGGGGGTTCACCACCCGGGTACAGACAGTGACCAAATCAGCCTATATGCTCAAGCATCAG
GGAGAGTCACAGTCTCTACCAAAAGAAGCCAACAAACTGTAATCCCGAATATCGGATCTA
GACCCTGGGTAAGGGGTGTCTCCAGCAGAATAAGCATCTATTGGACAATAGTAAAACCGG
GAGACATACTTTTGATTAACAGCACAGGGAATCTAATTGCTCCTCGGGGTTACTTCAAAA
TACGAAGTGGAAAAAGCTCAATAATGAGGTCAGATGCACCCATTGGCAAATGCAATTCTG
AATGCATCACTCCAAATGGAAGCATTCCCAATGGCAAACCATTTCAAAATGTAAACAGGA
TCACATATGGGGCCTGTCCCAGATATGTTAAGCAAAACACTCTGAAATTGGCAACAGGGA
TGCGGAATGTGCCAGAGAAACAAACTAGA-------------------------------
------------------------------------------------------------
------------------------------------------------------------
------------------------------------------------------------
------------------------------------------------------------
------------------------------------------------------------
------------------------------------------------------------
------------------------------------------------------------
------------------------------------------------------------
------------------------------------------------------------
------------------------------------------------------------
------------------------------------------------
>EU501152_DARWIN_2002.75
------------------------------------------------------------
--CAAAAACTTCCCGGAAATGACAACAGCATGGCAACGCTGTGCCTGGGGCACCATGCAG
TGCCAAACGGAACGCTAGTGAAAACAATCACGAATGACCAAATTGAAGTGACTAATGCTA
CTGAGCTGGTTCAGAGTTCCTCAACAGGTAGAATATGCGACAGTCCTCACCAAATCCTTG
ATGGAGAAAACTGCACACTAATAGATGCTCTATTGGGAGACCCTCATTGTGATGGCTTCC
AAAATAAGGAATGGGACCTTTTTGTTGAACGCAGCAAAGCCTACAGCAACTGTTACCCTT
ATGATGTGCCGGATTATGTCTCCCTTAGGTCACTAGTTGCCTCATCAGGCACGCTGGAGT
TTAACAATGAAAGCTTCAATTGGACTGGAGTCGCTCAGAATGGAACAAGCTCTGCTTGCA
AAAGGAGATCTGATAAAAGTTTCTTTAGTAGATTGAATTGGTTGCACCAATTAAAATACA
AATATCCAGCACTGAACGTGACTATGCCAAACAATGAAAAATTTGACAAATTGTACATTT
GGGGGGTTCACCACCCGGGTACAGACAGTGACCAAATCAGCCTATATGCTCAAGCATCAG
GGAGAGTCACAGTCTCTACCAAAAGAAGCCAACAAACTGTAATCCCGAATATCGGATCTA
GACCCTGGGTAAGGGGTGTCTCCAGCAGAATAAGCATCTATTGGACAATAGTAAAACCGG
GAGACATACTTTTGATTAACAGCACAGGGAATCTAATTGCTCCTCGGGGTTACTTCAAAA
TACGAAGTGGGAAAAGCTCAATAATGAGGTCAGATGCACCCATTGACAAATGCAATTCTG
AATGCATCACTCCAAATGGAAGCATTCCCAATGACAAACCATTTCAAAATGTAAACAGGA
TCACATATGGGCTCTGTCCCAGATATGTTAAGCAAAACACTCTGAAATTGGCAACAGGGA
TGCGGAATGTGCCAGAGAAACAAACTAGA-------------------------------
------------------------------------------------------------
------------------------------------------------------------
------------------------------------------------------------
------------------------------------------------------------
------------------------------------------------------------
------------------------------------------------------------
------------------------------------------------------------
------------------------------------------------------------
------------------------------------------------------------
------------------------------------------------------------
------------------------------------------------
>EU501165_PERTH_2002.67
------------------------------------------------------------
--CAAAAACTTCCCGGAAATGACAACAGCACGGCAACGCTGTGCCTGGGGCACCATGCAG
TGCCAAACGGAACGCTAGTGAAAACAATCACGAATGACCAAATTGAAGTGACTAATGCTA
CTGAGCTGGTTCAGAGTTCCTCAACAGGTAGAATATGCGACAGTCCTCACCAAATCCTTG
ATGGAGAAAACTGCACACTAATAGATGCTCTATTGGGAGACCCTCATTGTGATGGCTTCC
AAAATAAGGAATGGGACCTTTTTGTTGAACGCAGCAGAGCCTACAGCAACTGTTACCCTT
ATGATGTGCCGGATTATGTCTCCCTTAGGTCACTAGTTGCCTCATCAGGCACGCTGGAGT
TTAACAATGAAAGCTTCAATTGGACTGGAGTCGCTCAGAATGGAACAAGCTCTGCTTGCA
AAAGAAGATCTGATAAAAGTTTCTTTAGTAGATTGAATTGGTTGCACCAATTAAAATACA
AATATCCAGCACTGAACGTGACTATGCCAAACAATGAAAAATTTGACAAATTGTACATTT
GGGGGGTTCACCACCCGGGTACAGACAGTGACCAAATCAGCCTATATGCTCAAGCATCAG
GGAGAGTCACAGTCTCTACCAAAAGAAGCCAACAAACTGTAATCCCGAATATCGGATCTA
GACCCTGGGTAAGGGGTGTCTCCAGCAGAATAAGCATCTATTGGACAATAGTAAAACCAG
GAGACATACTTTTGATTAACAGCACAGGGAATCTAATTGCTCCTCGGGGTTACTTCAAAA
TACGAAGTGGGAAAAGCTCAATAATGAGGTCAGATGCACCCATTGGCAAATGCAATTCTG
AATGCATCACTCCAAATGGAAGCATTCCCAATGACAAACCATTTCAAAATGTAAACAGGA
TCACATATGGGCCCTGTCCCAGATATGTTAAGCAAAACACTCTGAAATTGGCAACAGGGA
TGCGGAATGTACCAGAGAAACAAACTAGA-------------------------------
------------------------------------------------------------
------------------------------------------------------------
------------------------------------------------------------
------------------------------------------------------------
------------------------------------------------------------
------------------------------------------------------------
------------------------------------------------------------
------------------------------------------------------------
------------------------------------------------------------
------------------------------------------------------------
------------------------------------------------
>EU501166_PERTH_2002.75
------------------------------------------------------------
--CAAAAACTTCCCGGAAATGACAACAGCATGGCAACGCTGTGCCTGGGGCACCATGCAG
TGCCAAACGGAACGCTAGTGAAAACAATCACGAATGACCAAATTGAAGTGACTAATGCTA
CTGAGCTGGTTCAGAGTTCCTCAACAGGTAGAATATGCAACAGTCCTCACCAAATCCTTG
ATGGAGAAAACTGCACACTAATAGATGCTCTATTGGGAGACCCTCATTGTGAAGGCTTCC
AAAATAAGGAATGGGACCTTTTTGTTGAACGCAGCAAAGCCTACAGCAACTGTTACCCTT
ATGATGTGCCGGATTATGTCTCCCTTAGGTCACTAGTTGCCTCATCAGGCACGCTGGAGT
TTAACAATGAAAGCTTCAATTGGACTGGAGTCGCTCAGAATGGAACAAGCTCTGCTTGCA
AAAGGAGATCTGATAAAAGTTTCTTTAGTAGATTGAATTGGTTGCACCAATTAAAATACA
AATATCCAGCACTGAACGTGACTATGCCAAACAATGAAAAATTTGACAAATTGTACATTT
GGGGGGTTCACCACCCGGGTACAGACAGTGACCAAATCAGCCTATATGCTCAAGCATCAG
GGAGAGTCACAGTCTCTACCAAAAGAAGCCAACAAACTGTAATCCCGAATATCGGATCTA
GACCCTGGGTAAGGGGTGTCTCCAGCAAAATAAGCATCTATTGGACAATAGTAAAACCGG
GAGACATACTTTTGATTAACAGCACAGGGAATCTAATTGCTCCTCGGGGTTACTTCAAAA
TACGAAGTGGGAAAAGCTCAATAATGAGGTCAGATGCACCCATTGACAAATGCAATTCTG
AATGCATCACTCCAAATGGAAGCATTCCCAATGACAAACCATTTCAAAATGTAAACAGGA
TCACATATGGGCTCTGTCCCAGATATGTTAAGCAAAACACTCTGAAATTGGCAACGGGGA
TGCGGAATGTGCCAGAGAAACAAACTAGA-------------------------------
------------------------------------------------------------
------------------------------------------------------------
------------------------------------------------------------
------------------------------------------------------------
------------------------------------------------------------
------------------------------------------------------------
------------------------------------------------------------
------------------------------------------------------------
------------------------------------------------------------
------------------------------------------------------------
------------------------------------------------
>EU501178_South-Australia_2002.58
------------------------------------------------------------
--CAAAAACTTCCCGGAAATGACAACAGCACGGCAACGCTGTGCCTTGGGCACCATGCAG
TACCAAACGGAACGCTAGTGAAAACAATCACGAATGACCAAATTGAAGTGACTAATGCTA
CTGAGCTGGTTCAGAGTTCCTCAACAGGTGGAATATGTGACAGTCCTCATCAGATCCTTG
ATGGAGAAAACTGCACACTAATAGATGCTCTATTGGGAGACCCTCATTGTGATGGCTTCC
AAAATAAGAAATGGGACCTTTTTGTTGAACGCAGCAAAGCCTACAGCAACTGTTACCCTT
ATGATGTGCCGGATTATGCCTCCCTTAGGTCACTAGTTGCCTCATCCGGCACACTGGAGT
TTAACAATGAAAGCTTCAATTGGACTGGAGTCGCTCAGAATGGAACAAGCTCTGCTTGCA
AAAGGAGATCTAATAAAAGTTTCTTTAGTAGATTGAATTGGTTGCACCAATTAAAATACA
AATACCCAGCATTGAACGTGACTATGCCAAACAATGAAAAATTTGACAAATTGTACATTT
GGGGGGTTCACCACCCGGGTACGGACAGTGACCAAATCAGCCTATATGCTCAAGCATCAG
GGAGAATAACAGTCTCTACCAAAAGAAGCCAACAAACTGTAATCCCGAATATCGGATCTA
GACCCAGGGTAAGGGATGTCTCCAGCAGAATAAGCATCTATTGGACAATAGTAAAACCGG
GAGACATACTTTTGATTAACAGCACAGGGAATCTAATTGCTCCTCGGGGTTACTTCAAAA
TACGAAGTGGGAAAAGCTCAATAATGAGATCAGATGCACCCATTGGCAAATGCAATTCTG
AATGCATCACTCCAAATGGAAGCATTCCCAATGACAAACCATTTCAAAATGTAAACAGGA
TCACATATGGGGCCTGTCCCAGATATGTTAAGCAAAACACTCTGAAATTGGCAACAGGGA
TGCGGAATGTACCAGAGAAACAAACTAGA-------------------------------
------------------------------------------------------------
------------------------------------------------------------
------------------------------------------------------------
------------------------------------------------------------
------------------------------------------------------------
------------------------------------------------------------
------------------------------------------------------------
------------------------------------------------------------
------------------------------------------------------------
------------------------------------------------------------
------------------------------------------------
>EU501179_South-Australia_2002.58
------------------------------------------------------------
--CAAAAACTTCCCGGAAATGACAACAGCACGGCAACGCTGTGTCTGGGGCATCATGCAG
TGCCAAACGGAACGCTAGTGAAAACAATCACGAATGACCAAATTGAAGTAACTAATGCTA
CTGAGCTGGTTCAGAGTTCCTCAACAGGTAGAATATGCGACAGTCCTCACCAAATCCTTG
ATGGAGAAAACTGCACACTAATAGATGCTCTATTGGGAGACCCTCATTGTGATGGCTTCC
AAAATAAGGAATGGGACCTTTTTGTTGAACGCAGCAAAGCCTACAGCAACTGTTACCCTT
ATGATGTGCCGGATTATGTCTCCCTTAGGTCACTAGTTGCCTCATCAGGCACGCTGGAGT
TTAACAATGAAAGCTTCAATTGGACTGGAGTCGCTCAGAATGGAACAAGCTCTGCTTGCA
AAAGGAGATCTGATAAAAGTTTCTTTAGTAGATTGAATTGGTTGCACCAATTAAAATACA
AATATCCAGCACTGAACGTGACTATGCCAAACAATGAAAAATTTGACAAATTGTACATTT
GGGGGGTTCACCACCCGGGTACAGACAGTGACCAAATCAGCCTATATGCTCAAGCATCAG
GGAGAGTCACAGTCTCTACCAAAAGAAGCCAACAAACTGTAATCCCGAATATCGGATCTA
GACCCTGGGTAAGGGGTGTCTCCAGCAGAATAAGCATCTATTGGACAATAGTAAAACCGG
GAGACATACTTTTGATTAACAGCACAGGGAATCTAATTGCTCCTCGGGGTTACTTCAAAA
TACGAAGTGGGAAAAGCTCAATAATGAGGTCAGATGCACCCATTGGCAAATGCAATTCTG
AATGCATCACTCCAAATGGAAGCATTCCCAATGACAAACCATTTCAAAATGTAAACAGGA
TCACATATGGGGCCTGTCCCAGATATGTTAAGCAAAACACTCTGAAATTGGCAACAGGGA
TGCGGAATGTGCCAGAGAAACAAACTAGA-------------------------------
------------------------------------------------------------
------------------------------------------------------------
------------------------------------------------------------
------------------------------------------------------------
------------------------------------------------------------
------------------------------------------------------------
------------------------------------------------------------
------------------------------------------------------------
------------------------------------------------------------
------------------------------------------------------------
------------------------------------------------
>EU501180_South-Australia_2002.75
------------------------------------------------------------
--CAAAAACTTCCCGGAAATGACAACAGCACGGCAACGCTGTGCCTGGGGCATCATGCAG
TGTCAAACGGAACGCTAGTGAAAACAATCACGAATGACCAAATTGAAGTGACTAATGCTA
CTGAGCTGGTTCAGAGTTCCTCAACAGGTAGAATATGCGACAGTCCTCACCAAATCCTTG
ATGGAGAAAACTGCACACTAATAGATGCTCTATTGGGAGACCCTCATTGTGATGGCTTCC
AAAATAAGGAATGGGACCTTTTTATTGAACGCAGCAAAGCCTACAGCAACTGTTACCCTT
ATGATGTGCCGGATTATGTCTCCCTTAGGTCACTAGTTGCCTCATCAGGCACGCTGGAGT
TTAACAATGAAAGCTTCAATTGGACTGGAGTCGCTCAGAATGGAACAAGCTCTGCTTGCA
AAAGGAGATCTGATAAAAGTTTCTTTAGTAGATTGAATTGGTTGCACCAATTAAAATACA
AATATCCAGCACTGAACGTGACTATGCCAAACAATGAAAAATTTGACAAATTGTACATTT
GGGGGGTTCACCACCCGGGTACAGACAGTGACCAAATCAGCCTATATGCTCAAGCATCAG
GGAGAGTCACAGTCTCTACCAAAAGAAGCCAACAAACTGTAATCCCGAATATCGGATCTA
GACCCTGGGTAAGGGGTGTCTCCAGCAGAATAAGCATCTATTGGACAATAGTAAAACCGG
GAGACATACTTTTGATTAACAGCACAGGGAATCTAATTGCTCCTCGGGGTTACTTCAAAA
TACGAAATGGGAAAAGCTCAATAATGAGGTCAGATGCACCCATTGGCAAATGCAATTCTG
AATGCATCACTCCAAATGGAAGCATTCCCAATGACAAACCATTTCAAAATGTAAACAGGA
TCACATATGGGGCCTGTCCCAGATATGTTAAGCAAAACACTCTGAAATTGGCAACAGGGA
TGCGGAATGTGCCAGAGAAACAAACTAGA-------------------------------
------------------------------------------------------------
------------------------------------------------------------
------------------------------------------------------------
------------------------------------------------------------
------------------------------------------------------------
------------------------------------------------------------
------------------------------------------------------------
------------------------------------------------------------
------------------------------------------------------------
------------------------------------------------------------
------------------------------------------------
>EU501181_SYDNEY_2002.58
------------------------------------------------------------
--CAAAAACTTCCCGGAAATGACAACAGCATGGCAACGCTGTGCCTGGGGCACCATGCAG
TGCCAAACGGAACGCTAGTGAAAACAATCACGAATGACCAAATTGAAGTGACTAATGCTA
CTGAGCTGGTTCAGAGTTCCTCAACAGGTAGAATATGCGACAGTCCTCACCAAATCCTTG
ATGGAGAAAACTGCACACTAATAGATGCTCTATTGGGAGACCCTCATTGTGATGGCTTCC
AAAATAAGGAATGGGACCTTTTTGTTGAACGCAGCAAAGCCTACAGCAACTGTTACCCTT
ATGATGTGCCGGATTATGTCTCCCTTAGGTCACTAGTTGCCTCATCAGGCACGCTGGAGT
TTAACAATGAAAGCTTCAATTGGACTGGAGTCGCTCAGAATGGAACAAGCTCTGCTTGCA
AAAGGAGATCTGATAAAAGTTTCTTTAGTAGATTGAATTGGTTGCACCAATTAAAATACA
AATATCCAGCACTGAACGTGACTATGCCAAACAATGAAAAATTTGACAAATTGTACATTT
GGGGGGTTCACCACCCGGGTACAGACAGTGACCAAATCAGCCTATATGCTCAAGCATCAG
GGAGAGTCACAGTCTCTACCAAAAGAAGCCAACAAACTGTAATCCCGAATATCGGATCTA
GATCCTGGGCAAGGGGTGTCTCCAGCAGAATAAGCATCTATTGGACAATAGTAAAACCGG
GAGACATACTTTTGATTAACAGCACAGGGAATCTAATTGCTCCTCGGGGTTACTTCAAAA
TACGAAGTGGGAAAAGCTCAATAATGAGGTCAGATGCACCCATTGACAAATGCAATTCTG
AATGCATCACTCCAAATGGAAGCATTCCCAATGACAAACCATTTCAAAATGTAAACAGGA
TCACATATGGGCTCTGTCCCAGATATGTTAAGCAAAACACTCTGAAATTGGCAACAGGGA
TGCGGAATGTGCCAGAGAAACAAACTAGA-------------------------------
------------------------------------------------------------
------------------------------------------------------------
------------------------------------------------------------
------------------------------------------------------------
------------------------------------------------------------
------------------------------------------------------------
------------------------------------------------------------
------------------------------------------------------------
------------------------------------------------------------
------------------------------------------------------------
------------------------------------------------
>EU501182_SYDNEY_2002.58
------------------------------------------------------------
--CAAAAACTTCCCGGAAATGACAACAGCACGGCAACGCTGTGTCTGGGGCATCATGCAG
TGCCAAACGGAACGCTAGTGAAAACAATCACGAATGACCAAATTGAAGTAACTAATGCTA
CTGAGCTGGTTCAGAGTTCCTCAACAGGTAGGATATGCGACAGTCCTCACCAAATCCTTG
ATGGAGAAAACTGCACACTAATAGATGCTCTATTGGGAGACCCTCATTGTGATGGCTTCC
AAAATAAGGAATGGGACCTTTTTGTTGAACGCAGCAAAGCCTACAGCAACTGTTACCCTT
ATGATGTGCCGGATTATGTCTCCCTTAGGTCACTAGTTGCCTCATCAGGCACGCTGGAGT
TTAACAATGAAAGCTTCAATTGGACTGGAGTCGCTCAGAATGGAACAAGCTCTACTTGCA
AAAGGAGATCTGATAAAAGTTTCTTTAGTAGATTGAATTGGTTGCACCAATTAAAATACA
AATATCCAGCACTGAACGTGACTATGCCAAACAATGAAAAATTTGACAAATTGTACATTT
GGGGGGTTCACCACCCGGGTACAGACAGTGACCAAATCAGCCTATATGCTCAAGCATCAG
GGAGAGTCACAGTCTCTACCAAAAGAAGCCAACAAACTGTAATCCCGAATATCGGATCTA
GACCCTGGGTAAGGGGTGTCTCCAGCAGAATAAGCATCTATTGGACAATAGTAAAACCGG
GAGACATACTTTTGATTAACAGCACAGGGAATCTAATTGCTCCTCGGGGTTACTTCAAAA
TACGAAGTGGGAAAAGCTCAATAATGAGGTCAGATGCACCCATTGGCAAATGCAATTCTG
AATGCATCACTCCAAATGGAAGCATTCCCAATGACAAACCATTTCAAAATGTAAACAGGA
TCACATATGGGGCCTGTCCCAGATATGTTAAGCAAAACACTCTGAAATTGGCAACAGGGA
TGCGGAATGTGCCAGAGAAACAAACTAGA-------------------------------
------------------------------------------------------------
------------------------------------------------------------
------------------------------------------------------------
------------------------------------------------------------
------------------------------------------------------------
------------------------------------------------------------
------------------------------------------------------------
------------------------------------------------------------
------------------------------------------------------------
------------------------------------------------------------
------------------------------------------------
>EU501183_SYDNEY_2002.67
------------------------------------------------------------
--CAAAAACTTCCCGGAAATGACAACAGCACGGCAACGCTGTGTCTGGGGCACCATGCAG
TGCCAAACGGAACGCTAGTGAAAACAATCACGAATGACCAAATTGAAGTGACTAATGCTA
CTGAGCTGGTTCAGAGTTCCTCAACAGGTAGAATATGCGACAGTCCTCACCAAATCCTTG
ATGGAGAAAACTGCACACTAATAGATGCTCTATTGGGAGACCCTCATTGTGATGGCTTCC
AAAATAAGGAATGGGACCTTTTTGTTGAACGCAGCAAAGCCTACAGCAACTGTTACCCTT
ATGATGTGCCAGATTATGTCTCCCTTAGGTCACTAGTTGCCTCATCAGGCACGCTGGAGT
TTAACAATGAAAGCTTCAATTGGACTGGAGTCGCTCAGAATGGAACAAGCTCTGCTTGCA
AAAGGAGATCTGATAAAAGTTTCTTTAGTAGATTGAATTGGTTGCACCAATTAAAATACA
AATATCCAGCACTGAACGTGACTATGCCAAACAATGAAAAATTTGACAAATTGTACATTT
GGGGGGTTCACCACCCGGGTACAGACAGTGACCAAATCAGCCTATATGCTCAAGCATCAG
GGAGAGTCACAGTCTCTACCAAAAGAAGCCAACAAACTGTAATCCCGAATATCGGATCTA
GACCCTGGGTAAGGGGTGTCTCCAGCAGAATAAGCATCTATTGGACAATAGTAAAACCGG
GAGACATACTTTTGATTAACAGCACAGGGAATCTAATTGCTCCTCGGGGTTACTTCAAAA
TACGAAGTGGGAAAAGCTCAATAATGAGGTCAGATGCACCCATTGACAAATGCAATTCTG
AATGCATCACTCCAAATGGAAGCATTCCCAATGACAAACCATTTCAAAATGTAAACAGGA
TCACATATGGGGCCTGTCCCAGATATGTTAAGCAAAACACTCTGAAATTGGCAACAGGGA
TGCGGAATGTGCCAGAGAAACAAACTAGA-------------------------------
------------------------------------------------------------
------------------------------------------------------------
------------------------------------------------------------
------------------------------------------------------------
------------------------------------------------------------
------------------------------------------------------------
------------------------------------------------------------
------------------------------------------------------------
------------------------------------------------------------
------------------------------------------------------------
------------------------------------------------
>EU501185_TOWNSVILLE_2002.58
------------------------------------------------------------
--CAAAAACTTCCCGGAAATGACAACAGCACGGCAACGCTGTGCCTTGGGCACCATGCAG
TACCAAACGGAACGATAGTGAAAACAATCACGAATGACCAAATTGAAGTTACTAATGCTA
CTGAGCTGGTTCAGAGTTCCTCAACAGGTGGAATATGCGACAGTCCTCATCAGATCCTTG
ATGGAGAAAACTGCACACTAATAGATGCTCTATTGGGAGACCCTCAGTGTGATGGCTTCC
AAAATAAGAAATGGGACCTTTTTGTTGAACGCAGCAAAGCCTACAGCAACTGTTACCCTT
ATGATGTGCCGGATTATGCCTCCCTTAGGTCACTAGTTGCCTCATCCGGCACACTGGAGT
TTAACAATGAAAGCTTCAATTGGACTGGAGTCACTCAGAATGGAACAAGCTCTGCTTGCA
AAAGGAGATCTAATAAAAGTTTCTTTAGTAGATTGAATTGGTTGACCCAATTAAAATACA
AATACCCAGCATTGAACGTGACTATGCCAAACAATGAAAAATTTGACAAATTGTACATTT
GGGGGGTTCACCACCCGGGTACGGACAGTGACCAAATCAGCCTATATGCTCAAGCATCAG
GAAGAATCACAGTCTCTACCAAAAGAAGCCAACAAACTGTAATCCCGAATATCGGATCTA
GACCCAGGGTAAGGGATGTCTCCAGCAGAATAAGCATCTATTGGACAATAGTAAAACCGG
GAGACATACTTTTGATTAACAGCACAGGGAATCTAATTGCTCCTCGGGGTTACTTCAAAA
TACGAAGTGGGAAAAGCTCAATAATGAGATCAGATGCACCCATTGGCAAATGCAATTCTG
AATGCATCACTCCAAATGGAAGCATTCCCAATGACAAACCATTTCAAAATGTAAACAGGA
TCACATATGGGGCCTGTCCCAGATATGTTAAGCAAAACACTCTGAAATTGGCAACAGGGA
TGCGAAATGTACCAGAGAAACAAACTAGA-------------------------------
------------------------------------------------------------
------------------------------------------------------------
------------------------------------------------------------
------------------------------------------------------------
------------------------------------------------------------
------------------------------------------------------------
------------------------------------------------------------
------------------------------------------------------------
------------------------------------------------------------
------------------------------------------------------------
------------------------------------------------
>EU501192_VICTORIA_2002.67
------------------------------------------------------------
--CAAAAACTTCCCGGAAATGACAACAGCACGGCAACGCTGTGCCTGGGGCACCATGCAA
TGCCAAACGGAACGCTAGTGAAAACAATCACGAATGACCAAATTGAAGTAACTAATGCTA
CTGAGCTGGTTCAGAGTTCCTCAACAAGTAGAATATGCGACAGTCCTCACCAAATCCTTG
ATGGAGAAAACTGCACACTAATAGATGCTCTATTGGGAGACCCTCATTGTGATGGCTTCC
AAAATAAGGAATGGGACCTTTTTGTTGAACGCAGCAAAGCCTACAGCAACTGTTACCCTT
ATGATGTGCCGGATTATGTCTCCCTTAGGTCACTAGTTGCCTCATCAGGCACGCTGGAGT
TTAACAATGAAAGCTTCAATTGGACTGGAGTCGCTCAGAATGGAACAAGCTCTGCTTGCA
AAAGGAGATCTGATAAAAGTTTCTTTAGTAGATTGAATTGGTTGCACCAATTAAAATACA
AATATCCAGCACTGAACGTGACTATGCCAAACAATGAAAAATTTGACAAATTGTACATTT
GGGGGGTTCACCACCCGGGTACAGACAGTGACCAAATCAGCCTATATGCTCAAGCATTAG
GGAGAGTCACAGTCTCTACCAAAAGAAGCCAACAAACTGTAATCCCGAATATCGGATCTA
GACCCTGGGTAAGGGGTGTCTCCAGCAGAATAAGCATCTATTGGACAATAGTAAAACCGG
GAGACATACTTTTGATTAACAGCACAGGGAATCTAATTGCTCCTCGGGGTTACTTCAAAA
TACGAAGTGGGAAAAGCTCAATAATGAGGTCAGATGCACCCATTGGCAAATGCAATTCTG
AATGCATCACTCCAAATGGAAGCATTCCCAATGACAAACCATTTCAAAATGTAAACAGGA
TCACATATGGGGCTTGTCCCAGATATGTTAAGCAAAACACTCTGAAATTGGCAACAGGGA
TGCGGAATGTACCAGAGAAACAAACTAGA-------------------------------
------------------------------------------------------------
------------------------------------------------------------
------------------------------------------------------------
------------------------------------------------------------
------------------------------------------------------------
------------------------------------------------------------
------------------------------------------------------------
------------------------------------------------------------
------------------------------------------------------------
------------------------------------------------------------
------------------------------------------------
>EU501193_VICTORIA_2002.75
------------------------------------------------------------
--CAAAAACTTCCCGGAAATGACAACAGCATGGCAACGCTGTGCCTGGGGCACCATGCAG
TGCCAAACGGAACGCTAGTGAAAACAATCACGAATGACCAAATTGAAGTGACTAATGCTA
CTGAGTTGGTTCAGAGTTCCTCAACAAGTAGAATATGCGACAGTCCTCACCAAATCCTTG
ATGGAGAAAACTGCACACTAATAGATGCTCTATTGGGAGACCCTCATTGTGATGGCTTCC
AAAATAAGGAATGGGACCTTTTTGTTGAACGCAGCAAAGCCTACAGCAGCTGTTACCCTT
ATGATGTGCCGGATTATGTCTCCCTTAGATCACTAGTTGCCTCATCAGGCACGCTGGAGT
TTAACAATGAAAGCTTCAATTGGACTGGAGTCGCTCAGAATGGAACAAGCTCTGCTTGCA
AAAGGAGATCTGATAAAAGTTTCTTTAGTAGATTGAATTGGTTGCATCAATTAAAATACA
AATATCCGGCACTGAACGTGACTATGCCAAACAATGAAAAATTTGACAAATTGTACATTT
GGGGGGTTCACCACCCGGGTACAGACAGTGACCAAATCAGCCTATATGCTCAAGCATCAG
GGAGAGTCACAGTCTCTACCAAAAGAAGCCAACAAACTGTAATCCCGAATATCGGATCTA
GACCCTGGGTAAGGGGTGTCTCCAGCAGAATAAGCATCTATTGGACAATAGTAAAACCGG
GAGACATACTTTTGATTAACAGCACAGGGAATCTAATTGCTCCTCGGGGTTACTTCAAAA
TACGAAGTGGGAAAAGCTCAATAATGAGGTCAGATGCACCCATTGACAAATGCAATTCTG
AATGCATCACTCCAAATGGAAGCATTCCCAATGACAAACCATTTCAAAATGTAAACAGGA
TCACATATGGGCTCTGTCCCAGATATGTTAAGCAAAACACTCTGAAATTGGCAACAGGGA
TGCGGAATGTGCCAGAGAAACAAACTAGA-------------------------------
------------------------------------------------------------
------------------------------------------------------------
------------------------------------------------------------
------------------------------------------------------------
------------------------------------------------------------
------------------------------------------------------------
------------------------------------------------------------
------------------------------------------------------------
------------------------------------------------------------
------------------------------------------------------------
------------------------------------------------
>EU501197_VICTORIA_2002.58
------------------------------------------------------------
--CAAAAACTTCCCGGAAATGACAACAGCATGGCAACGCTGTGCCTGGGGCACCATGCAG
TGCCAAACGGAACGCTAGTGAAAACAATCACGAATGACCAAATTGAAGTGACTAATGCTA
CTGAGCTGGTTCAGAGTTCCTCAACAGGTAGAATATGCGACAGTCCTCACCAAATCCTTG
ATGGAGAAAACTGCACACTAATAGATGCTCTATTGGGAGACCCTCATTGTGATGGCTTCC
AAAATAAGGAATGGGACCTTTTTGTTGAACGCAGCAAAGCCTACAGCAACTGTTACCCTT
ATGATGTGCCGGATTATGTCTCCCTTAGGTCACTAGTTGCCTCATCAGGCACGCTGGAGT
TTAACAATGAAAGCTTCAATTGGACTGGAGTCGCTCAGAATGGAACAAGCTCTGCTTGCA
AAAGGAGATCTGATAAAAGTTTCTTTAGTAGATTGAATTGGTTGCACCAATTAAAATACA
AATATCCAGCACTGAACGTGACTATGCCAAACAATGAAAAATTTGACAAATTGTACATTT
GGGGGGTTCACCACCCGGGTACAGACAGTGACCAAATCAGCCTATATGCTCAAGCATCAG
GGAGAGTCACAGTCTCTACCAAAAGAAGCCAACAAACTGTAATCCCGAATATCGGATCTA
GACCCTGGGTAAGGGGTGTCTCCAGCAGAATAAGCATCTATTGGACAATAGTAAAACCGG
GAGACATACTTTTGATTAACAGCACAGGGAATCTAATTGCTCCTCGGGGTTACTTCAAAA
TACGAAGTGGGAAAAGCTCAATAATGAGGTCAGATGCACCCATTGACAAATGCAATTCTG
AATGCATCACTCCAAATGGAAGCATTCCCAATGACAAACCATTTCAAAATGTAAACAGGA
TCACATATGGGCTCTGTCCCAGATATGTTAAGCAAAACACTCTGAAATTGGCAACAGGGA
TGCGGAATGTGCCAGAGAAACAAACTAGA-------------------------------
------------------------------------------------------------
------------------------------------------------------------
------------------------------------------------------------
------------------------------------------------------------
------------------------------------------------------------
------------------------------------------------------------
------------------------------------------------------------
------------------------------------------------------------
------------------------------------------------------------
------------------------------------------------------------
------------------------------------------------
>EU501198_VICTORIA_2002.67
------------------------------------------------------------
--CAAAAACTTCCCGGAAATGACAACAGCACGGCAACGCTGTGTCTGGGGCATCATGCAG
TGCCAAACGGAACGCTAGTGAAAACAATCACGAATGACCAAATTGAAGTAACTAATGCTA
CTGAGCTGGTTCAGAGTTCCTCAACAGGTAGAATATGCGACAGTCCTCACCAAATCCTTG
ATGGAGAAAACTGCACACTAATAGATGCTCTATTGGGAGACCCTCATTGTGATGGCTTCC
AAAATAAGGAATGGGACCTTTTTGTTGAACGCAGCAAAGCCTACAGCAACTGTTACCCTT
ATGATGTGCCGGATTATGTCTCCCTTAGGTCACTAGTTGCCTCATCAGGCACGCTGGAGT
TTAACAATGAAAGCTTCAATTGGACTGGAGTCGCTCAGAATGGAACAAGCTCTGCTTGCA
AAAGGAGATCTGATAAAAGTTTCTTTAGTAGATTGAATTGGTTGCACCAATTAAAATACA
AATATCCAGCACTGAATGTGACTATGCCAAACAATGAAAAATTTGACAAATTGTACATTT
GGGGGGTTCACCACCCGGGTACAGACAGTGACCAAATCAGCCTATATGCTCAAGCATCAG
GGAGAGTCACAGTCTCTACCAAAAGAAGCCAACAAACTGTAATCCCGAATATCGGATCTA
GACCCTGGGTAAGGGGTGTCTCCAGCAGAATAAGCATCTATTGGACAATAGTAAAACCGG
GAGACATACTTTTGATTAACAGCACAGGGAATCTAATTGCTCCTCGGGGTTACTTCAAAA
TACGAAGTGGGAAAAGCTCAATAATGAGGTCAGATGCACCCATTGGCAAATGCAACTCCG
AATGCATCACTCCAAATGGAAGCATTCCCAATGACAAACCATTTCAAAATGTAAACAGGA
TCACATATGGGGCCTGCCCCAGATATGTTAAGCAAAACACTCTGAAATTGGCAACAGGGA
TGCGGAATGTGCCAGAGAAACAAACTAGA-------------------------------
------------------------------------------------------------
------------------------------------------------------------
------------------------------------------------------------
------------------------------------------------------------
------------------------------------------------------------
------------------------------------------------------------
------------------------------------------------------------
------------------------------------------------------------
------------------------------------------------------------
------------------------------------------------------------
------------------------------------------------
>CY016220_Western-Australia_2002.67
------TATTAACCATGAAGACTATCATTGCTTTGAGCTACATTTTATGCCTGGTTTTCG
CTCAAAAACTTCCCGGAAATGACAACAGCACGGCAACGCTGTGCCTGGGGCACCATGCAG
TGCCAAACGGAACGCTAGTGAAAACAATCACGAATGACCAAATTGAAGTAACTAATGCTA
CTGAGCTGGTTCAGAGTTCCTCAACAGGTAGAATATGCGACAGTCCTCACCAAATCCTTG
ATGGAGAAAACTGCACACTAATAGATGCTCTATTGGGAGACCCTCATTGTGATGGCTTCC
AAAATAAGGAATGGGACCTTTTTGTTGAACGCAGCAAAGCCTACAGCAACTGTTACCCTT
ATGATGTGCCGGATTATGTCTCCCTTAGGTCACTAGTTGCCTCATCAGGCACGCTGGAGT
TTAACAATGAAAGCTTCAATTGGACTGGAGTCGCTCAGAATGGAACAAGCTCTGCTTGCA
AAAGGAGATCTGATAAAAGTTTCTTTAGTAGATTGAATTGGTTGCACCAATTAAAATACA
AATATCCAGCACTGAACGTGACTATGCCAAACAATGAAAAATTTGACAAATTGTACATTT
GGGGGGTCCACCACCCGGGTACAGACAGTGACCAAATCAGCCTATATGCTCAAGCATCAG
GGAGAGTCACAGTCTCTACCAAAAGAAGCCAACAAACTGTAATCCCGAATATCGGATCTA
GACCCTGGGTAAGGGGTGTCTCCAGCAGAATAAGCATCTATTGGACAATAGTAAAACCGG
GAGACATACTTTTGATTAACAGCACAGGGAATCTAATTGCTCCTCGGGGTTACTTCAAAA
TACGAAGTGGGAAAAGCTCAATAATGAGGTCAGATGCACCCATTGGCAAATGCAATTCTG
AATGCATCACTCCAAATGGAAGCATTCCCAATGACAAACCATTTCAAAATGTAAACAGGA
TCACATATGGGGCCTGTCCCAGATATGTTAAGCAAAAAACTCTGAAATTGGCAACAGGGA
TGCGGAATGTGCCAGAGAAACAAACTAGAGGCATATTCGGTGCAATCGCGGGCTTCATAG
AAAATGGTTGGGAGGGAATGATGGACGGTTGGTACGGTTTCAGGCATCAAAATTCTGAGG
GCACAGGGCAAGCAGCAGATCTTAAAAGCACTCAAGCAGCAATCAACCAAATCAACGGGA
AACTGAATAGGTTGATTGAGAAAACGAACGAGAAATTCCATCAAATTGAAAAAGAATTCT
CAGAAGTAGAAGGGAGAATTCAGGACCTCGAGAAATATGTCGAGGACACTAAAATAGATC
TCTGGTCGTACAATGCGGAGCTTCTTGTTGCCCTGGAGAACCAACATACAATTGATCTAA
CTGACTCAGAAATGAACAAACTGTTTGAAAGAACAAAGAAGCAACTGAGGGAAAATGCTG
AGGATATGGGCAATGGTTGTTTCAAAATATACCACAAATGTGACAATGCCTGCATAGGGT
CAATCAGAAATGGAACTTATGACCATGATGTATACAGAGACGAAGCATTGAACAACCGGT
TCCAGATCAAAGGTGTTGAGCTGAAGTCAGGATACAAAGATTGGATCCTATGGATTTCCT
TTGCCATATCATGTTTTTTGCTTTGTATTGTTTTACTGGGGTTCATCATGTGGGCCTGCC
AAAAAGGCAACATTAGGTGCAACATTTGCATTTGAGTGCAGTAATTA-
