# Supplementary material for: Inferring influenza global transmission networks without complete phylogenetic information
Source: Evol Appl. 2014 Jan 2;7(3):403–12. doi: 10.1111/eva.12138 (PMC3962300; doi:10.1111/eva.12138)
Supplement: Supplementary file 2 — Table S1. Correlation of the timing of m diversity peaks between regions by subtypes. Table S2. Connectivity analysis of the five regions in terms of genetic diversity ν. Table S3. Connectivity analysis of the five regions in terms of nucleotide diversity π. [file eva0007-0403-sd2.bz2 › data/oceania/h3/2002/s3/fasttree.tre]

(CY007739_Canterbury_2002.58:0.00171,CY007755_Canterbury_2002.58:0.00114,(((CY012048_Waikato_2002.67:0.00056,CY007779_Canterbury_2002.58:0.00057)0.347:0.00013,((((CY007771_Canterbury_2002.58:0.00057,CY012008_Dunedin_2002.58:0.00013)1.000:0.00043,EU501122_AUCKLAND_2002.58:0.00098)0.160:0.00014,CY012024_Waikato_2002.58:0.00057)0.308:0.00013,(CY013088_Waikato_2002.58:0.00013,((CY017547_Queensland_2002.58:0.00057,(CY007947_Canterbury_2002.58:0.00057,EU501132_BRISBANE_2002.58:0.00015)0.839:0.00057)0.302:0.00013,((CY022189_Auckland_2002.75:0.00057,(CY008308_Canterbury_2002.58:0.00013,EU501136_BRISBANE_2002.67:0.00013)0.913:0.00099)0.188:0.00010,CY017531_Queensland_2002.58:0.00013)0.911:0.00013)0.339:0.00013)0.000:0.00013)0.458:0.00013)0.000:0.00013,((CY008332_Canterbury_2002.58:0.0,CY011640_Wellington_2002.58:0.0,CY022197_Auckland_2002.67:0.0,CY022565_Auckland_2002.67:0.0):0.00013,((CY015556_Waikato_2002.58:0.00114,(((CY013421_Dunedin_2002.58:0.00057,(CY012000_Dunedin_2002.58:0.00013,(CY011400_Dunedin_2002.58:0.00113,CY011656_Dunedin_2002.67:0.00057)0.288:0.00013)0.884:0.00115)0.798:0.00057,((((((EU501134_BRISBANE_2002.58:0.0,EU501142_BRISBANE_2002.67:0.0,EU501144_BRISBANE_2002.75:0.0):0.00013,(EU501133_BRISBANE_2002.58:0.00196,CY017539_Queensland_2002.67:0.00155)0.494:0.00013)0.348:0.00013,CY017925_Queensland_2002.67:0.00114)0.941:0.00013,(CY017555_Queensland_2002.67:0.00057,(CY018965_Queensland_2002.67:0.00013,EU501140_BRISBANE_2002.67:0.00015)0.851:0.00057)0.723:0.00014)0.955:0.00013,(CY015716_Western-Australia_2002.58:0.00013,CY015748_Western-Australia_2002.67:0.00013)0.913:0.00114)0.899:0.00115,(EU501180_South-Australia_2002.75:0.00294,(((EU501139_BRISBANE_2002.67:0.00196,(CY017083_Western-Australia_2002.58:0.00057,CY019931_Western-Australia_2002.67:0.00057)0.892:0.00161)0.488:0.00013,((CY025050_Auckland_2002.58:0.00285,((CY011648_Waikato_2002.58:0.00057,CY013413_Waikato_2002.58:0.00013)0.913:0.00113,(CY015724_Western-Australia_2002.67:0.00115,(CY015732_Western-Australia_2002.67:0.00013,EU501165_PERTH_2002.67:0.00098)0.809:0.00057)0.818:0.00056)0.119:0.00013)0.832:0.00057,(CY011664_Waikato_2002.67:0.00171,(((CY011688_Wellington_2002.75:0.00013,(CY017901_Queensland_2002.58:0.00013,((EU501143_BRISBANE_2002.75:0.0,EU501150_DARWIN_2002.67:0.0,EU501152_DARWIN_2002.75:0.0,EU501197_VICTORIA_2002.58:0.0):0.00013,EU501181_SYDNEY_2002.58:0.00195)1.000:0.00014)0.919:0.00013)0.963:0.00013,(CY015756_Western-Australia_2002.75:0.00013,EU501166_PERTH_2002.75:0.00014)0.985:0.00227)0.845:0.00015,(CY017909_Queensland_2002.67:0.00013,EU501193_VICTORIA_2002.75:0.00293)0.951:0.00225)0.964:0.00228)0.847:0.00013)0.000:0.00013)0.897:0.00114,(((((CY012016_Wellington_2002.58:0.00057,CY012040_Wellington_2002.67:0.00057)0.999:0.00571,(CY007747_Canterbury_2002.58:0.00113,((EU501138_BRISBANE_2002.67:0.00098,((EU501131_BRISBANE_2002.58:0.0,EU501151_DARWIN_2002.67:0.0):0.00013,EU501135_BRISBANE_2002.67:0.00098)0.299:0.00013)0.857:0.00097,(CY007939_Canterbury_2002.58:0.00057,CY013104_Dunedin_2002.67:0.00114)0.925:0.00167)0.854:0.00013)0.842:0.00013)0.881:0.00114,((CY016220_Western-Australia_2002.67:0.00013,((EU501123_AUCKLAND_2002.75:0.00392,CY015708_Western-Australia_2002.58:0.00013)0.721:0.00013,(CY017091_Western-Australia_2002.67:0.00013,CY013096_Waikato_2002.58:0.00114)0.887:0.00010)0.000:0.00013)0.760:0.00013,CY015740_Western-Australia_2002.67:0.00057)0.979:0.00285)0.360:0.00012,((EU501178_South-Australia_2002.58:0.00193,EU501185_TOWNSVILLE_2002.58:0.00799)1.000:0.01732,EU501192_VICTORIA_2002.67:0.00519)0.685:0.00069)0.835:0.00093,EU501183_SYDNEY_2002.67:0.00294)0.867:0.00009)0.773:0.00058)0.764:0.00057)0.910:0.00115)0.449:0.00013,(CY017917_Queensland_2002.67:0.00013,((CY012032_Wellington_2002.67:0.00013,CY012056_Waikato_2002.67:0.00172)0.912:0.00114,((((EU501137_BRISBANE_2002.67:0.00097,(CY008324_Canterbury_2002.58:0.00049,EU501182_SYDNEY_2002.58:0.00196)0.137:0.00012)0.000:0.00013,EU501179_South-Australia_2002.58:0.00013)0.000:0.00013,EU501141_BRISBANE_2002.67:0.00097)0.125:0.00013,EU501198_VICTORIA_2002.67:0.00393)0.967:0.00015)0.561:0.00014)0.804:0.00013)0.832:0.00057)0.480:0.00013,(CY007763_Canterbury_2002.58:0.00114,CY008316_Canterbury_2002.58:0.00013)0.906:0.00114)0.769:0.00013)1.000:0.00013)0.660:0.00013);
