# Supplementary material for: Inferring influenza global transmission networks without complete phylogenetic information
Source: Evol Appl. 2014 Jan 2;7(3):403–12. doi: 10.1111/eva.12138 (PMC3962300; doi:10.1111/eva.12138)
Supplement: Supplementary file 2 — Table S1. Correlation of the timing of m diversity peaks between regions by subtypes. Table S2. Connectivity analysis of the five regions in terms of genetic diversity ν. Table S3. Connectivity analysis of the five regions in terms of nucleotide diversity π. [file eva0007-0403-sd2.bz2 › data/oceania/h3/2001/s2/data.aln]

>CY009396_Canterbury_2001.50
TATTAACCATGAAGACTATCATTGCTTTGAGCTACATTTTATGTCTGGTTTTCGCTCAAA
AACTTCCCGGAAATGACAACAGCACGGCAACGCTGTGCCTGGGGCACCATGCAGTGCCAA
ACGGAACGCTAGTGAAAACAATCACGAATGACCAAATTGAAGTGACTAATGCTACTGAGC
TGGTTCAGAGTTCCTCAACAGGTGGAATATGCGACAGTCCTCACCAAATCCTTGATGGAG
AAAACTGCACACTAATAGATGCTCTATTGGGAGACCCTCATTGTGATGGCTTCCAAAATA
AGGAATGGGACCTTTTTGTTGAACGCAGCAAAGCCTACAGCAACTGTTACCCTTATGATG
TGCCGGATTATGCCTCCCTTAGGTCACTAGTTGCCTCATCCGGCACACTGGAGTTTAACA
ATGAAAGCTTCAATTGGACTGGAGTCGCTCAGAATGGAACAAGCTCTGCTTGCAAAAGGA
GATCTAATAAAAGTTTCTTTAGTAGATTGAATTGGTTGCACCAATTAAAATACAAATACC
CAGCACTGAACGTGACTATGCCAAACAATGAAAAATTTGACAAATTGTACATTTGGGGGG
TTCACCACCCGAGTACGGACAGTGACCAAATCAGCCTATATGCTCAAGCACCAGGGAGAG
TCACAGTCTCTACCAAAAGAAGCCAACAAACTGTAATCCCGAATATCGGATCTAGACCCT
GGGTAAGGGGTGTCTCCAGCAGAATAAGCATCTATTGGACAATAGTAAAACCGGGAGACA
TACTTTTGATTAACTGCACAGGGAATCTAATTGCTCCTCGGGGTTACTTCAAAATACGAA
GTGGGAAAAGCTCAATAATGAGGTCAGATGCATCCATTGGCAAATGCAATTCTGAATGCA
TCACTCCAAATGGAAGCATTCCCAATGACAAACCATTTCAAAATGTAAACAGGATCACAT
ATGGGGCCTGTCCCAGATATGTTAAGCAAAACACTCTGAAATTGGCAACAGGGATGCGGA
ATGTACCAGAGAAACAAACTAGAGGCATATTCGGCGCAATCGCGGGTTTCATAGAAAATG
GTTGGGAGGGAATGGTGGACGGTTGGTACGGTTTCAGGCATCAAAATTCTGAGGGCACAG
GACAAGCAGCAGATCTCAAAAGCACTCAAGCAGCAATCAACCAAATCAACGGGAAACTGA
ATAGGTTAATCGAGAAAACGAACGAGAAATTCCATCAAATTGAAAAAGAATTCTCAGAAG
TGGAAGGGAGAATTCAGGACCTCGAGAAATATGTTGAGGACACTAAAATAGATCTCTGGT
CGTACAACGCGGAGCTTCTTGTTGCCCTGGAGAACCAGCATACAATTGATCTAACTGACT
CAGAAATGAACAAACTGTTTGAAAGAACAAAGAAGCAACTGAGGGAAAATGCTGAGGATA
TGGGCAATGGTTGTTTCAAAATATACCACAAATGTGACAATGCCTGCATAGGGTCAATCA
GAAATGGGACTTATGACCATGATGTATACAGAGACGAAGCATTAAACAACCGGTTCCAGA
TCAAAGGTGTTGAGTTGAAGTCAGGATACAAAGATTGGATCCTATGGATTTCCTTTGCCA
TATCATGTTTTTTGCTTTGTGTTGTCTTGCTGGGGTTCATCATGTGGGCCTGCCAAAAAG
GCAACATTAGGTGCAACATTTGCATTTGAGTGCATTAATTA
>CY009556_Canterbury_2001.42
TATTAACCATGAAGACTATCATTGCTTTGAGCTACATTTTATGTCTGGTTTTCGCTCAAA
AACTTCCCGTAAATGACAACAGCACGGCAACGCTGTGCCTGGGACACCATGCAGTGCCAA
ACGGAACGCTAGTGAAAACAATCACGAATGACAACATTGAAGTGACTAATGCTACTGAGC
TGGTTCAGAGTTCCTCAACAGGTAGAATATGCGACAGTCCTCACCAAATCCTTGATGGAG
AAAACTGCACACTAATAGATGCTCTATTGGGAGACCCTCATTGTGATGGCTTCCAAAATA
AGGAATGGGACCTTTTTGTTGAACGCAGCACAGCCTACAGCAACTGTTACCCTTATGATG
TGCCGGATTATGCCTCCCTTAGGTCACTAGTTGCCTCATCCGGCACACTGGAGTTTAACA
ACGAAAGCTTCAATTGGACTGGAGTCGATCAGAATGGAACAAGCTCTGCTTGCAAAAGGA
GATCTAATAAAAGTTTCTTTAGTAGATTGAATTGGTTGCACCAATTAAAATACAAATATC
CAGCACTGAACGTGACTATGCCAAACAATGAAAAATTTGACAAATTGTACATTTGGGGGG
TTCACCACCCGAGTACGGACAGTGACCAAATCAGCCTATATGCTCAAGCATCAGGGAGAG
TCACAGTCTCTACCAAAAGAAGCCAACAAACTGTAATCCCGAATATCGGATCTAGACCCT
GGGTAAGGGGTGTCTCCAGCAGAATAAGCATCTATTGGACAATAGTAAAACCGGGAGACA
TACTTTTGATTAACAGCACAGGGAATCTAATTGCTCCTCGGGGTTACTTCAAAATACGAA
GTGGGAAAAGCTCAATAATGAGGTCAAATGCACCCATTGGAAAATGCAATTCTGAATGCA
TCACTCCAAATGGAAGCATTCCCAATGACAAACCATTTCAAAATGTAAACAGGATCACAT
ATGGGGCCTGTCCCAGATATGTTAAACAAAACACTCTGAAATTGGCAACAGGGATGCGGA
ATGTACCAGAGAAACAAACTAGAGGCATATTCGGCGCAATCGCAGGTTTCATAGAAAATG
GTTGGGAGGGAATGGTGGACGGTTGGTACGGTTTCAGGCATCAAAATTCTGAGGGCACAG
GACAAGCAGCAGATCTTAAAAGCACTCAAGCAGCAATCAACCAAATCAACGGGAAACTGA
ATAGGTTAATCGAGAAAACAAACGAGAAATTCCATCAAATTGAAAAAGAATTCTCAGAAG
TAGAAGGAAGAATCCAGGACCTCGAGAAATATGTTGAGGACACTAAAATAGATCTCTGGT
CGTACAACGCGGAGCTTCTTGTTGCCCTGGAGAACCAACATACAATTGATCTAACTGACT
CAGAAATGAACAAACTGTTCGAAAGAACAAGGAAGCAACTGAGGGAAAATGCTGAGGATA
TGGGCAATGGTTGTTTCAAAATATACCACAAATGTGACAATGCCTGCATAGGGTCAATCA
GAAATGGAACTTATGACCATGATGTATACAGAGACGAAGCATTAAACAACCGGTTCCAGA
TCAAAGGTGTTGAGCTGAAGTCAGGATACAAAGATTGGATCCTATGGATTTCCTTTGCCA
TATCATGTTTTTTGCTTTGTGTTGTTTTGCTGGGGTTCATCATGTGGGCCTGCCAAAAAG
GCAACATTAGGTGCAACATTTGCATTTAAGTGCAGTAATTA
>CY009948_Canterbury_2001.33
TATTAACCATGAAGACTATCATTGCTTTGAGCTACATTTTATGTCTGGTTTTCGCTCAAA
AACTTCCCGTAAATGACAACAGCACGGCAACGCTGTGCCTGGGACACCATGCAGTGCCAA
ACGGAACGCTAGTGAAAACAATCACGAATGACAACATTGAAGTGACTAATGCTACTGAGC
TGGTTCAGAGTTCCTCAACAGGTAGAATATGCGACAGTCCTCACCAAATCCTTGATGGAG
AAAACTGCACACTAATAGATGCTCTATTGGGAGACCCTCATTGTGATGGCTTCCAAAATA
AGGAATGGGACCTTTTTGTTGAACGCAGCACAGCCTACAGCAACTGTTACCCTTATGATG
TGCCGGATTATGCCTCCCTTAGGTCACTAGTTGCCTCATCCGGCACACTGGAGTTTAACA
ACGAAAGCTTCAATTGGACTGGAGTCGATCAGAATGGAACAAGCTCTGCTTGCAAAAGGA
GATCTAATAAAAGTTTCTTTAGTAGATTGAATTGGTTGCACCAATTAAAATACAAATATC
CAGCACTGAACGTGACTATGCCAAACAATGAAAAATTTGACAAATTGTACATTTGGGGGG
TTCACCACCCGAGTACGGACAGTGACCAAATCAGCCTATATGCTCAAGCATCAGGGAGAG
TCACAGTCTCTACCAAAAGAAGCCAACAAAATGTAATCCCGAATATCGGATCTAGACCCT
GGGTAAGGGGTGTCTCCAGCAGAATAAGCATCTATTGGACAATAGTAAAACCGGGAGACA
TACTTTTGATTAACAGCACAGGGAATCTAATTGCTCCTCGGGGTTACTTCAAAATACGAA
GTGGGAAAAGCTCAATAATGAGGTCAAATGCACCCATTGGAAAATGCAATTCTGAATGCA
TCACTCCAAATGGAAGCATTCCCAATGACAAACCATTTCAAAATGTAAACAGGATCACAT
ATGGGGCCTGTCCCAGATATGTTAAACAAAACACTCTGAAATTGGCAACAGGGATGCGGA
ATGTACCAGAGAAACAAACTAGAGGCATATTCGGCGCAATCGCAGGTTTCATAGAAAATG
GTTGGGAGGGAATGGTGGACGGTTGGTACGGTTTCAGGCATCAAAATTCTGAGGGCACAG
GACAAGCAGCAGATCTTAAAAGCACTCAAGCAGCAATCAACCAAATCAACGGGAAACTGA
ATAGGTTAATCGAGAAAACAAACGAGAAATTCCATCAAATTGAAAAAGAATTCTCAGAAG
TAGAAGGAAGAATCCAGGACCTCGAGAAATATGTTGAGGACACTAAAATAGATCTCTGGT
CGTACAACGCGGAGCTTCTTGTTGCCCTGGAGAACCAACATACAATTGATCTAACTGACT
CAGAAATGAACAAACTGTTCGAAAGAACAAGGAAGCAACTGAGGGAAAATGCTGAGGATA
TGGGCAATGGTTGTTTCAAAATATACCACAAATGTGACAATGCCTGCATAGGGTCAATCA
GAAATGGAACTTATGACCATGATGTATACAGAGACGAAGCATTAAACAACCGGTTCCAGA
TCAAAGGTGTTGAGCTGAAGTCAGGATACAAAGATTGGATCCTATGGATTTCCTTTGCCA
TATCATGTTTTTTGCTTTGTGTTGTTTTGCTGGGGTTCATCATGTGGGCCTGCCAAAAAG
GCAACATTAGGTGCAACATTTGCATTTAAGTGCAGTAATTA
>CY011968_Waikato_2001.33
TATTAACCATGAAGACTATCATTGCTTTGAGCTACATTTTATGTCTGGTTTTCGCTCAAA
AACTTCCCGGAAATGACAACAGCACGGCAACGCTGTGCCTGGGGCACCATGCAGTGCCAA
ACGGAACGCTAGTGAAAACAATCACGAATGACCAAATTGAAGTGACTAATGCTACTGAGC
TGGTTCAGAGTTCCTCAACAGGTGGAATATGCGACAGTCCTCACCAAATCCTTGATGGAG
AAAACTGCACACTAATAGATGCTCTATTGGGAGACCCTCATTGTGATGGCTTCCAAAATA
AGGAATGGGACCTTTTTGTTGAACGCAGCAAAGCCTACAGCAACTGTTACCCTTATGATG
TGCCGGATTATGCCTCCCTTAGGTCACTAGTTGCCTCATCCGGCACACTGGAGTTTAACA
ATGAAAGCTTCAATTGGACTGGAGTCGCTCAGAATGGAACAAGCTCTGCTTGCAAAAGGA
GATCTAATAAAAGTTTCTTTAGTAGATTGAATTGGTTGCACCAATTAAAATACAAATACC
CAGCACTGAACGTGACTATGCCAAACAATGAAAAATTTGACAAATTGTACATTTGGGGGG
TTCACCACCCGAGTACGGACAGTGACCAAATCAGCCTATATGCTCAAGCACCAGGGAGAG
TCACAGTCTCTACCAAAAGAAGCCAACAAACTGTAATCCCGAATATCGGATCTAGACCCT
GGGTAAGGGGTGTCTCCAGCAGAATAAGCATCTATTGGACAATAGTAAAACCGGGAGACA
TACTTTTGATTAACTGCACAGGGAATCTAATTGCTCCTCGGGGTTACTTCAAAATACGAA
GTGGGAAAAGCTCAATAATGAGGTCAGATGCATCCATTGGCAAATGCAATTCTGAATGCA
TCACTCCAAATGGAAGCATTCCCAATGACAAACCATTTCAAAATGTAAACAGGATCACAT
ATGGGGCCTGTCCCAGATATGTTAAGCAAAACACTCTGAAATTGGCAACAGGGATGCGGA
ATGTACCAGAGAAACAAACTAGAGGCATATTCGGCGCAATCGCGGGTTTCATAGAAAATG
GTTGGGAGGGAATGGTGGACGGTTGGTACGGTTTCAGGCATCAAAATTCTGAGGGCACAG
GACAAGCAGCAGATCTCAAAAGCACTCAAGCAGCAATCAACCAAATCAACGGGAAACTGA
ATAGGTTAATCGAGAAAACGAACGAGAAATTCCATCAAATTGAAAAAGAATTCTCAGAAG
TGGAAGGGAGAATTCAGGACCTCGAGAAATATGTTGAGGACACTAAAATAGATCTCTGGT
CGTACAACGCGGAGCTTCTTGTTGCCCTGGAGAACCAGCATACAATTGATCTAACTGACT
CAGAAATGAACAAACTGTTTGAAAGAACAAAGAAGCAACTGAGGGAAAATGCTGAGGATA
TGGGCAATGGTTGTTTCAAAATATACCACAAATGTGACAATGCCTGCATAGGGTCAATCA
GAAATGGGACTTATGACCATGATGTATACAGAGACGAAGCATTAAACAACCGGTTCCAGA
TCAAAGGTGTTGAGTTGAAGTCAGGATACAAAGATTGGATCCTATGGATTTCCTTTGCCA
TATCATGTTTTTTGCTTTGTGTTGTCTTGCTGGGGTTCATCATGTGGGCCTGCCAAAAAG
GCAACATTAGGTGCAACATTTGCATTTGAGTGCATTAATTA
>CY013072_Waikato_2001.42
TATTAACCATGAAGACTATCATTGCTTTGAGCTACATTTTATGTCTGGTTTTCGCTCAAA
AACTTCCCGCAAATGACAACAGCACGGCAACGCTGTGCCTGGGACACCATGCAGTGCCAA
ACGGAACGCTAGTGAAAACAATCACGAATGACAACATTGAAGTGACTAATGCTACTGAGC
TGGTTCAGAGTTCCTCAACAGGCAGAATATGCGACAGTCCTCACCAAATCCTTGATGGAG
AAAACTGCACACTAATAGATGCTCTATTGGGAGACCCTCATTGTGATGGCTTCCAAAATA
AGGAATGGGACCTTTTTGTTGAACGCAGCACAGCCTACAGCAACTGTTACCCTTATGATG
TGCCGGATTATGCCTCCCTTAGGTCACTAGTTGCCTCATCCGGCACACTGGAGTTTAACA
ACGAAAGCTTCAATTGGACTGGAGTCGATCAGAATGGAACAAGCTCTGCTTGCAAAAGGA
GATCTAATAAAAGTTTCTTTAGTAGATTGAATTGGTTGCACCAATTAAAATACAAATATC
CAGCACTGAACGTGACTATGCCAAACAATGAAAAATTTGACAAATTGTACATTTGGGGGG
TTCACCACCCGAGTACGGACAGTGACCAAATCAGCCTATATGCTCAAGCATCAGGGAGAG
TCACAGTCTCTACCAAAAGAAGCCAACAAACTGTAATCCCGAATATCGGATCTAGACCCT
GGGTAAGGGGTGTCTCCAGCAGAATAAGCATCTATTGGACAATAGTAAAACCGGGAGACA
TACTTTTGATTAACAGCACAGGGAATCTAATTGCTCCTCGGGGTTACTTCAAAATACGAA
GTGGGAAAAGCTCAATAATGAGGTCAAATGCACCCATTGGAAAATGCAATTCTGAATGCA
TCACTCCAAATGGAAGCATTCCCAATGACAAACCATTTCAAAATGTAAACAGGATCACAT
ATGGGGCCTGTCCCAGGTATGTTAAACAAAACACTCTGAAATTGGCAACAGGGATGCGGA
ATGTACCAGAGAAACAAACTAGAGGCATATTCGGCGCAATCGCAGGTTTCATAGAAAATG
GTTGGGAGGGAATGGTGGACGGTTGGTACGGTTTCAGGCATCAAAATTCTGAGGGCACAG
GACAAGCAGCAGATCTTAAAAGCACTCAAGCAGCAATCAACCAAATCAACGGGAAACTGA
ATAGGTTAATCGAGAAAACAAACGAGAAATTCCATCAAATTGAAAAAGAATTCTCAGAAG
TAGAAGGGAGAATTCAGGACCTCGAGAAATATGTTGAGGACACTAAAATAGATCTCTGGT
CGTACAACGCGGAGCTTCTTGTTGCCCTGGAGAACCAACATACAATTGATCTAACTGACT
CAGAAATGAACAAACTGTTCGAAAGAACAAGGAAGCAACTGAGGGAAAATGCTGAGGATA
TGGGCAATGGTTGTTTCAAAATATACCACAAATGTGACAATGCCTGCATAGGGTCAATCA
GAAATGGAACTTATGACCATGATGTATACAGAGACGAAGCATTAAACAACCGGTTCCAGA
TCAAAGGTGTTGAGCTGAAGTCAGGATACAAAGATTGGATCCTATGGATTTCCTTTGCCA
TATCATGTTTTTTGCTTTGTGTTGTTTTGCTGGGGTTCATCATGTGGGCCTGCCAAAAAG
GCAACATTAGGTGCAACATTTGCATTTAAGTGCAGTAATTA
