# Supplementary material for: Inferring influenza global transmission networks without complete phylogenetic information
Source: Evol Appl. 2014 Jan 2;7(3):403–12. doi: 10.1111/eva.12138 (PMC3962300; doi:10.1111/eva.12138)
Supplement: Supplementary file 2 — Table S1. Correlation of the timing of m diversity peaks between regions by subtypes. Table S2. Connectivity analysis of the five regions in terms of genetic diversity ν. Table S3. Connectivity analysis of the five regions in terms of nucleotide diversity π. [file eva0007-0403-sd2.bz2 › data/oceania/h3/2000/s4/data.aln]

>CY008500_Canterbury_2000.83
----------------TATTAACCATGAAGACTATCATTGCTTTGAGCTACATTTTATGT
CTGGTTTTCGCTCAAAAACTTCCCGGAAATGACAACAGCACGGCAACGCTGTGCCTGGGG
CACCATGCAGTGCCAAACGGAACGCTAGTGAAAACAATCACGAATGACCAAATTGAAGTG
ACTAATGCTACTGAGCTGGTTCAGAGTTCCTCAACAGGTGGAATATGCGACAGTCCTCAC
CAAATCCTTGATGGAGAAAACTGCACACTAATAGATGCTCTATTGGGAGACCCTCATTGT
GATGGCTTCCAAAATAAGGAATGGGACCTTTTTGTTGAACGCAGCAAAGCCTACAGCAAC
TGTTACCCTTATGATGTGCCGGATTATGCCTCCCTTAGGTCACTAGTTGCCTCATCCGGC
ACACTGGAGTTTAACAATGAAAGCTTCAATTGGACTGGAGTCGCTCAGAATGGAACAAGC
TCTGCTTGCAAAAGGAGATCTAATAAAAGTTTCTTTAGTAGATTGAATTGGTTGCACCAA
TTAAAATACAAATACCCAGCACTGAACGTGACTATGCCAAACAATGAAAAATTTGACAAA
TTGTACATTTGGGGGGTTCACCACCCGAGTACGGACAGTGACCAAATCAGCCTATATGCT
CAAGCACCAGGGAGAGTCACAGTCTCTACCAAAAGAAGCCAACAAACTGTAATCCCGAAT
ATCGGATCTAGACCCTGGGTAAGGGGTGTCTCCAGCAGAATAAGCATCTATTGGACAATA
GTAAAACCGGGAGACATACTTTTGATTAACTGCACAGGGAATCTAATTGCTCCTCGGGGT
TACTTCAAAATACGAAGTGGGAAAAGCTCAATAATGAGGTCAGATGCATCCATTGGCAAA
TGCAATTCTGAATGCATCACTCCAAATGGAAGCATTCCCAATGACAAACCATTTCAAAAT
GTAAACAGGATCACATATGGGGCCTGTCCCAGATATGTTAAGCAAAACACTCTGAAATTG
GCAACAGGGATGCGGAATGTACCAGAGAAACAAACTAGAGGCATATTCGGCGCAATCGCG
GGTTTCATAGAAAATGGTTGGGAGGGAATGGTGGACGGTTGGTACGGTTTCAGGCATCAA
AATTCTGAGGGCACAGGACAAGCAGCAGATCTCAAAAGCACTCAAGCAGCAATCAACCAA
ATCAACGGGAAACTGAATAGGTTAATCGAGAAAACGAACGAGAAATTCCATCAAATTGAA
AAAGAATTCTCAGAAGTGGAAGGGAGAATTCAGGACCTCGAGAAATATGTTGAGGACACT
AAAATAGATCTCTGGTCGTACAACGCGGAGCTTCTTGTTGCCCTGGAGAACCAGCATACA
ATTGATCTAACTGACTCAGAAATGAACAAACTGTTTGAAAGAACAAAGAAGCAACTGAGG
GAAAATGCTGAGGATATGGGCAATGGTTGTTTCAAAATATACCACAAATGTGACAATGCC
TGCATAGGGTCAATCAGAAATGGGACTTATGACCATGATGTATACAGAGACGAAGCATTA
AACAACCGGTTCCAGATCAAAGGTGTTGAGCTGAAGTCAGGATACAAAGATTGGATCCTA
TGGATTTCCTTTGCCATATCATGTTTTTTGCTTTGTGTTGTCTTGCTGGGGTTCATCATG
TGGGCCTGCCAAAAAGGCAACATTAGGTGCAACATTTGCATTTGAGTGCATTAATTA-
>CY008508_Canterbury_2000.83
----------------TATTAACCATGAAGACTATCATTGCTTTGAGCTACATTTTATGT
CTGGTTTTCGCTCAAAAACTTCCCGGAAATGACAACAGCACGGCAACGCTGTGCCTGGGG
CACCATGCAGTGCCAAACGGAACGCTAGTGAAAACAATCACGAATGACCAAATTGAAGTG
ACCAATGCTACTGAGCTGGTTCAGAGTTCCTCAACAGGTGGAATATGCGACAGTCCTCAC
CAAATCATTGATGGAGAAAACTGCACACTAATAGATGCTCTATTGGGAGACCCTCATTGT
GATGGCTTCCAAAATAAGGAATGGGACCTTTTTGTTGAACGCAGCAAAGCCTACAGCAAC
TGTTACCCTTATGATGTGCCGGATTATGCCTCCCTTAGATCACTAGTTGCCTCATCCGGC
ACACTGGAGTTTAACAATGAAAGCTTCAATTGGACTGGAGTCGCTCAGAATGGAACAAGC
TCTGCTTGCAAAAGGAGATCTAATAAAAGTTTCTTTAGTAGATTGAATTGGTTGCACCAA
TTAAAATACAAATACCCAGCACTGAACGTGACTATGCCAAACAATGAAAAATTTGACAAA
TTGTACATTTGGGGGGTTCACCACCCGAGTACGGACAGTGACCAAATCAGCCTATATGCT
CAAGCACCAGGGAGAGTCACAGTCTCTACCAAAAGAAGCCAACAAACTGTAATCCCGAAT
ATCGGATCTAGACCCTGGGTAAGGGGTGTCTCCAGCAGAATAAGCATCTATTGGACAATA
GTAAAACCGGGAGACATACTTTTGATTAACTGCACAGGGAATCTAATTGCTCCTCGGGGT
TACTTCAAAATACGAAGTGGGAAAAGCTCAATAATGAGGTCAGATGCATCCATTGGCAAA
TGCAATTCTGAATGCATCACTCCAAATGGAAGCATTCCCAATGACAAACCATTTCAAAAT
GTAAACAGGATCACATATGGGGCCTGTCCCAGATATGTTAAGCAAAACACTCTGAAATTG
GCAACAGGGATGCGGAATGTACCAGAGAAACAAACTAGAGGCATATTCGGCGCAATCGCG
GGTTTCATAGAAAATGGTTGGGAGGGAATGGTGGACGGTTGGTACGGTTTCAGGCATCAA
AATTCTGAGGGCACAGGACAAGCAGCAGATCTCAAAAGCACTCAAGCAGCAATCAACCAA
ATCAACGGGAAACTGAATAGGTTAATCGAGAAAACGAACGAGAAATTCCATCAAATTGAA
AAAGAATTCTCAGAAGTGGAAGGGAGAATTCAGGACCTCGAGAAATATGTTGAGGACACT
AAAATAGATCTCTGGTCGTACAACGCGGAGCTTCTTGTTGCCCTGGAGAACCAGCATACA
ATTGATCTAACTGACTCAGAAATGAACAAACTATTTGAAAGAACAAAGAAGCAACTGAGG
GAAAATGCTGAGGATATGGGCAATGGTTGTTTCAAAATATACCACAAATGTGACAATGCC
TGCATAGGGTCAATCAGAAATGGGACTTATGACCATGATGTATACAGAGACGAAGCATTA
AACAACCGGTTCCAGATCAAAGGTGTTGAGCTGAAGTCAGGATACAAAGATTGGATCCTA
TGGATTTCCTTTGCCATATCATGTTTTTTGCTTTGTGTTGTCTTGCTGGGGTTCATCATG
TGGGCCTGCCAAAAAGGCAACATTAGGTGCAACATTTGCATTTGAGTGCATTAATTA-
>CY008860_Canterbury_2000.83
----------------TATTAACCATGAAGACTATCATTGCTTTGAGCTACATTTTATGT
CTGGTTTTCACTCAAAAACTTCCCGGAAATGACAACAGCACGGCAACGCTGTGCCTGGGG
CACCATGCAGTGCCAAACGGAACGCTAGTGAAAACAATCACGAATGACCAAATTGAAGTG
ACTAATGCTACTGAGCTGGTTCAGAGTTCCTCAACAGGTGGAATATGCGACAGTCCTCAC
CAAATCCTTGATGGAGAAAACTGCACACTAATAGATGCTCTATTGGGAGACCCTCATTGT
GATGGCTTCCAAAATAAGGAATGGGACCTTTTTGTTGAACGCAGCAAAGCCTACAGCAAC
TGTTACCCTTATGATGTGCCGGATTATGCCTCCCTTAGGTCACTAGTTGCCTCATCCGGC
ACACTGGAGTTTAACAATGAAAGCTTCAATTGGACTGGAGTCGCTCAGAATGGAACAAGC
TCTGCTTGCAAAAGGAGATCTAATAAAAGTTTCTTTAGTAGATTGAATTGGTTGCACCAA
TTAAAATACAAATACCCAGCACTGAACGTGACTATGCCAAACAATGAAAAATTTGACAAA
TTGTACATTTGGGGGGTTCACCACCCGAGTACGGACAGTGACCAAATCAGCCTATATGCT
CAAGCACCAGGGAGAGTCACAGTCTCTACCAAAAGAAGCCAACAAACTGTAATCCCGAAT
ATCGGATCTAGACCCTGGGTAAGGGGTGTCTCCAGCAGAATAAGCATCTATTGGACAATA
GTAAAACCGGGAGACATACTTTTGATTAACTGCACAGGGAATCTAATTGCTCCTCGGGGT
TACTTCAAAATACGAAGTGGGAAAAGCTCAATAATGAGGTCAGATGCATCCATTGGCAAA
TGCAATTCTGAATGCATCACTCCAAATGGAAGCATTCCCAATGACAAACCATTTCAAAAT
GTAAACAGGATCACATATGGGGCCTGTCCCAGATATGTTAAGCAAAACACTCTGAAATTG
GCAACAGGGATGCGGAATGTACCAGAGAAACAAACTAGAGGCATATTCGGCGCAATCGCG
GGTTTCATAGAAAATGGTTGGGAGGGAATGGTGGACGGTTGGTACGGTTTCAGGCATCAA
AATTCTGAGGGCACAGGACAAGCAGCAGATCTCAAAAGCACTCAAGCAGCAATCAACCAA
ATCAACGGGAAACTGAATAGGTTAATCGAGAAAACGAACGAGAAATTCCATCAAATTGAA
AAAGAATTCTCAGAAGTGGAAGGGAGAATTCAGGACCTCGAGAAATATGTTGAGGACACT
AAAATAGATCTCTGGTCGTACAACGCGGAGCTTCTTGTTGCCCTGGAGAACCAGCATACA
ATTGATCTAACTGACTCAGAAATGAACAAACTGTTTGAAAGAACAAAGAAGCAACTGAGG
GAAAATGCTGAGGATATGGGCAATGGTTGTTTCAAAATATACCACAAATGTGACAATGCC
TGCATAGGGTCAATCAGAAATGGGACTTATGACCATGATGTATACAGAGACGAAGCATTA
AACAACCGGTTCCAGATCAAAGGTGTTGAGCTGAAGTCAGGATACAAAGATTGGATCCTA
TGGATTTCCTTTGCCATATCATGTTTTTTGCTTTGTGTTGTCTTGCTGGGGTTCATCATG
TGGGCCTGCCAAAAAGGCAACATTAGGTGCAACATTTGCATTTGAGTGCATTAATTA-
>CY008852_Canterbury_2000.83
----------------TATTAACCATGAAGACTATCATTGCTTTGAGCTACATTTTATGT
CTGGTTTTCGCTCAAAAACTTCCCGTAAATGACAACAGCACGGCAACGCTGTGCCTGGGA
CACCATGCAGTGCCAAACGGAACGCTAGTGAAAACAATCACGAATGACCACATTGAAGTG
ACTAATGCTACTGAGCTGGTTCAGAGTTCCCCAACAGGTAGAATATGCGACAGTCCTCAC
CAAATCCTTGATGGAGAAAACTGCACACTAATAGATGCTCTATTGGGAGACCCTCATTGT
GATGGCTTCCAAAATAAGGAATGGGACCTTTTTGTTGAACGCAGCACAGCCTACAGCAAC
TGTTACCCTTATGATGTGCCGGATTATGCCTCCCTTAGGTCACTAGTTGCCTCATCCGGC
ACACTGGAGTTTAACAATGAAAGCTTCAATTGGACTGGAGTCGCTCAGAATGGAACAAGC
TCTGCTTGCAAAAGGAGATCTATTAAAAGTTTCTTTAGTAGATTGAATTGGTTGCACCAA
TTAAAATACAAATATCCAGCACTGAACGTGACTATGCCAAACAATGAAAAATTTGACAAA
TTGTACATTTGGGGGGTTCACCACCCGAGTACGGACAGTGACCAAATCAGCCTATATGCT
CAAGCATCAGGGAGAGTCACAGTCTCTACCAAAAGAAGCCAACAAACTGTAATCCCGAAT
ATCGGATCTAGACCCTGGGTAAGGGGTGTCTCCAGCAGAATAAGCATCTATTGGACAATA
GTAAAACCGGGAGACATACTTTTGATTAACAGCACAGGGAATCTAATTGCTCCTCGGGGT
TACTTCAAAATACGAAGTGGGAAAAGCTCAATAATGAGGTCAAATGCACCCATTGGCAAA
TGCAATTCTGAATGCATCACTCCAAATGGAAGCATTCCCAATGACAAACCATTTCAAAAT
GTAAACAGGATCACATATGGGGCCTGTCCCAGATATGTTAAGCAAAACACTCTGAAATTG
GCAACAGGGATGCGGAATGTACCAGAGAAACAAACTAGAGGCATATTCGGCGCAATTGCA
GGTTTCATAGAAAATGGTTGGGAAGGAATGGTGGACGGTTGGTACGGTTTCAGGCATCAA
AATTCTGAGGGCACAGGACAAGCAGCAGATCTTAAAAGCACTCAAGCTGCAATCAACCAA
ATCAACGGGAAACTGAATAGGTTAATCGAGAAAACAAACGAGAAATTCCATCAAATTGAA
AAAGAATTCTCAGAAGTAGAAGGGAGAATTCAGGACCTCGAGAAATATGTTGAGGACACT
AAAATAGATCTCTGGTCGTACAACGCGGAGCTTCTTGTTGCCCTGGAGAACCAACATACA
ATTGATCTAACTGACTCAGAAATGAACAAACTGTTTGAAAGAACAAGGAAGCAACTGAGG
GAAAATGCTGAGGATATGGGCAATGGTTGTTTCAAAATATACCACAAATGTGACAATGCC
TGCATAGGGTCAATCAGAAATGGAACTTATGACCATGATGTATACAGAGACGAAGCATTA
AACAACCGGTTCCAGATCAAAGGTGTTGAGCTGAAGTCAGGATACAAAGATTGGATCCTA
TGGATTTCCTTTGCCATATCATGTTTTTTGCTTTGTGTTGTTTTGCTGGGGTTCATCATG
TGGGCCTGCCAAAAAGGCAACATTAGGTGCAACATTTGCATTTGAGTGCAGTAATTA-
>CY008844_Canterbury_2000.83
AAGCAGGGGATAATTCTATTAACCATGAAGACTATCATTGCTTTGAGCTACATTTTATGT
CTGGTTTTCGCTCAAAAACTTCCCGGAAATGACAACAGCACGGCAACGCTGTGCCTGGGG
CACCATGCAGTGCCAAACGGAACGCTAGTGAAAACAATCACGAATGACCAAATTGAAGTG
ACTAATGCTACTGAGCTGGTTCAGAGTTCCTCAACAGGTGGAATATGCGACAGTCCTCAC
CAAATCCTTGATGGAGAAAACTGCACACTAATAGATGCTCTATTGGGAGACCCTCATTGT
GATGGCTTCCAAAATAAGGAATGGGACCTTTTTGTTGAACGCAGCAAAGCCTACAGCAAC
TGTTACCCTTATGATGTGCCGGATTATGCCTCCCTTAGGTCACTAGTTGCCTCATCCGGC
ACACTGGAGTTTAACAATGAAAGCTTCAATTGGACTGGAGTCGCTCAGAATGGAACAAGC
TCTGCTTGCAAAAGGAGATCTAATAAAAGTTTCTTTAGTAGATTGAATTGGTTGCACCAA
TTAAAATACAAATACCCAGCACTGAACGTGACTATGCCAAACAATGAAAAATTTGACAAA
TTGTACATTTGGGGGGTTCACCACCCGAGTACGGACAGTGACCAAATCAGCCTATATGCT
CAAGCACCAGGGAGAGTCACAGTCTCTACCAAAAGAAGCCAACAAACTGTAATCCCGAAT
ATCGGATCTAGACCCTGGGTAAGGGGTGTCTCCAGCAGAATAAGCATCTATTGGACAATA
GTAAAACCGGGAGACATACTTTTGATTAACTGCACAGGGAATCTAATTGCTCCTCGGGGT
TACTTCAAAATACGAAGTGGGAAAAGCTCAATAATGAGGTCAGATGCATCCATTGGCAAA
TGCAATTCTGAATGCATCACTCCAAATGGAAGCATTCCCAATGACAAACCATTTCAAAAT
GTAAACAGGATCACATATGGGGCCTGTCCCAGATATGTTAAGCAAAACACTCTGAAATTG
GCAACAGGGATGCGGAATGTACCAGAGAAACAAACTAGAGGCATATTCGGCGCAATCGCG
GGTTTCATAGAAAATGGTTGGGAGGGAATGGTGGACGGTTGGTACGGTTTCAGGCATCAA
AATTCTGAGGGCACAGGACAAGCAGCAGATCTCAAAAGCACTCAAGCAGCAATCAACCAA
ATCAACGGGAAACTGAATAGGTTAATCGAGAAAACGAACGAGAAATTCCATCAAATTGAA
AAAGAATTCTCAGAAGTGGAAGGGAGAATTCAGGACCTCGAGAAATATGTTGAGGACACT
AAAATAGATCTCTGGTCGTACAACGCGGAGCTTCTTGTTGCCCTGGAGAACCAGCATACA
ATTGATCTAACTGACTCAGAAATGGACAAACTGTTTGAAAGAACAAAGAAGCAACTGAGG
GAAAATGCTGAGGATATGGGCAATGGTTGTTTCAAAATATACCACAAATGTGACAATGCC
TGCATAGGGTCAATCAGAAATGGGACTTATGACCATGATGTATACAGAGACGAAGCATTA
AACAACCGGTTCCAGATCAAAGGTGTTGAGCTGAAGTCAGGATACAAAGATTGGATCCTA
TGGATTTCCTTTGCCATATCATGTTTTTTGCTTTGTGTTGTCTTGCTGGGGTTCATCATG
TGGGCCTGCCAAAAAGGCAACATTAGGTGCAACATTTGCATTTGAGTGCATTAATTA-
>CY008836_Canterbury_2000.92
--------------------AACCATGAAGACTATCATTGCTTTGAGCTACATTTTATGT
CTGGTTTTCGCTCAAAAACTTCCCGGAAATGACAACAGCACGGCAACGCTGTGCCTGGGG
CACCATGCAGTGCCAAACGGAACGCTAGTGAAAACAATCACGAATGACCAAATTGAAGTG
ACTAATGCTACTGAGCTGGTTCAGAGTTCCTCAACAGGTGGAATATGCGACAGTCCTCAC
CAAATCCTTGATGGAGAAAACTGCACACTAATAGATGCTCTATTGGGAGACCCTCATTGT
GATGGCTTCCAAAATAAGGAATGGGACCTTTTTGTTGAACGCAGCAAAGCCTACAGCAAC
TGTTACCCTTATGATGTGCCGGATTATGCCTCCCTTAGGTCACTAGTTGCCTCATCCGGC
ACACTGGAGTTTAACAATGAAAGCTTCAATTGGACTGGAGTCGCTCAGAATGGAACAAGC
TCTGCTTGCAAAAGGAGATCTAATAAAAGTTTCTTTAGTAGATTGAATTGGTTGCACCAA
TTAAAATACAAATACCCAGCACTGAACGTGACTATGCCAAACAATGAAAAATTTGACAAA
TTGTACATTTGGGGGGTTCACCACCCGAGTACGGACAGTGACCAAATCAGCCTATATGCT
CAAGCACCAGGGAGAGTCACAGTCTCTACCAAAAGAAGCCAACAAACTGTAATCCCGAAT
ATCGGATCTAGACCCTGGGTAAGGGGTGTCTCCAGCAGAATAAGCATCTATTGGACAATA
GTAAAACCGGGAGACATACTTTTGATTAACTGCACAGGGAATCTAATTGCTCCTCGGGGT
TACTTCAAAATACGAAGTGGGAAAAGCTCAATAATGAGGTCAGATGCATCCATTGGCAAA
TGCAATTCTGAATGCATCACTCCAAATGGAAGCATTCCCAATGACAAACCATTTCAAAAT
GTAAACAGGATCACATATGGGGCCTGTCCCAGATATGTTAAGCAAAACACTCTGAAATTG
GCAACAGGGATGCGGAATGTACCAGAGAAACAAACCAGAGGCATATTCGGCGCAATCGCG
GGTTTCATAGAAAATGGTTGGGAGGGAATGGTGGACGGTTGGTACGGTTTCAGGCATCAA
AATTCTGAGGGCACAGGACAAGCAGCAGATCTCAAAAGCACTCAAGCAGCAATCAACCAA
ATCAACGGGAAACTGAATAGGTTAATCGAGAAAACGAACGAGAAATTCCATCAAATTGAA
AAAGAATTCTCAGAAGTGGAAGGGAGAATTCAGGACCTCGAGAAATATGTTGAGGACACT
AAAATAGATCTCTGGTCGTACAACGCGGAGCTTCTTGTTGCCCTGGAGAACCAGCATACA
ATTGATCTAACTGACTCAGAAATGAACAAACTGTTTGAAAGAACAAAGAAGCAACTGAGG
GAAAATGCTGAGGATATGGGCAATGGTTGTTTCAAAATATACCACAAATGTGACAATGCC
TGCATAGGGTCAATCAGAAATGGGACTTATGACCATGATGTATACAGAGACGAAGCATTA
AACAACCGGTTCCAGATCAAAGGTGTTGAGCTGAAGTCAGGATACAAAGATTGGATCCTA
TGGATTTCCTTTGCCATATCATGTTTTTTGCTTTGTGTTGTCTTGCTGGGATTCATCATG
TGGGCCTGCCAAAAAGGCAACATTAGGTGCAACATTTGCATTTGAGTGCATTAATTA-
>CY008828_Canterbury_2000.83
--------------------AACCATGAAGACTATCATTGCTTTGAGCTACATTTTATGT
CTGGTTTTCGCTCAAAAACTTCCCGTAAATGACAAAAGCACGGCAACGCTGTGCCTGGGA
CACCATGCAGTGCCAAACGGAACGCTAGTGAAAACAATCACGAATGACCACATTGAAGTG
ACTAATGCTACTGAGCTGGTTCAGAGTTCCCCAACAGGTAGAATATGCGACAGTCCTCAC
CAAATCCTTGATGGAGAAAACTGCACACTAATAGATGCTCTATTGGGAGACCCTCATTGT
GATGGCTTCCAAAATAAGGAATGGGACCTTTTTGTTGAACGCAGCACAGCCTACAGCAAC
TGTTACCCTTATGATGTGCCGGATTATGCCTCCCTTAGGTCACTAGTTGCCTCATCCGGC
ACACTGGAGTTTAACAATGAAAGCTTCAATTGGACTGGAGTCGCTCAGAATGGAACAAGC
TCTGCTTGCAAAAGGAGATCTATTAAAAGTTTCTTTAGTAGATTGAATTGGTTGCACCAA
TTAAAATACAAATATCCAGCACTGAACGTGACTATGCCAAACAATGAAAAATTTGACAAA
TTGTACATTTGGGGGGTTCACCACCCGAGTACGGACAGTGACCAAATCAGCCTATATGCT
CAAGCATCAGGGAGAGTCACAGTCTCTACCAAAAGAAGCCAACAAACTGTAATCCCGAAT
ATCGGATCTAGACCCTGGGTAAGGGGTGTCTCCAGCAGAATAAGCATCTATTGGACAATA
GTAAAACCGGGAGACATACTTTTGATTAACAGCACAGGGAATCTAATTGCTCCTCGGGGT
TACTTCAAAATACGAAGTGGGAAAAGCTCAATAATGAGGTCAAATGCACCCATTGGCAAA
TGCAATTCTGAATGCATCACTCCAAATGGAAGCATTCCCAATGACAAACCATTTCAAAAT
GTAAACAGGATCACATATGGGGCCTGTCCCAGATATGTTAAGCAAAACACTCTGAAATTG
GCAACAGGGATGCGGAATGTACCAGAGAAACAAACTAGAGGCATATTCGGCGCAATTGCA
GGTTTCATAGAAAATGGTTGGGAAGGAATGGTGGACGGTTGGTACGGTTTCAGGCATCAA
AATTCTGAGGGCACAGGACAAGCAGCAGATCTTAAAAGCACTCAAGCTGCAATCAACCAA
ATCAACGGGAAACTGAATAGGTTAATCGAGAAAACAAACGAGAAATTCCATCAAATTGAA
AAAGAATTCTCAGAAGTAGAAGGGAGAATTCAGGACCTCGAGAAATATGTTGAGGACACT
AAAATAGATCTCTGGTCGTACAACGCGGAGCTTCTTGTTGCCCTGGAGAACCAACATACA
ATTGATCTAACTGACTCAGAAATGAACAAACTGTTTGAAAGAACAAGGAAGCAACTGAGG
GAAAATGCTGAGGATATGGGCAATGGTTGTTTCAAAATATACCACAAATGTGACAATGCC
TGCATAGGGTCAATCAGAAATGGAACTTATGACCATGATGTATACAGAGACGAAGCATTA
AACAACCGGTTCCAGATCAAAGGTGTTGAGCTGAAGTCAGGATACAAAGATTGGATCCTA
TGGATTTCCTTTGCCATATCATGTTTTTTGCTTTGTGTTGTTTTGCTGGGGTTCATCATG
TGGGCCTGCCAAAAAGGCAACATTAGGTGCAACATTTGCATTTGAGTGCAGTAATTA-
>CY008820_Canterbury_2000.83
--------------------AACCATGAAGACTATCATTGCTTTGAGCTACATTTTATGT
CTGGTTTTCGCTCAAAAACTTCCCGGAAATGACAACAGCACGGCAACGCTGTGCCTGGGG
CACCATGCAGTGCCAAACGGAACGCTAGTGAAAACAATCACGAATGACCAAATTGAAGTG
ACCAATGCTACTGAGCTGGTTCAGAGTTCCTCAACAGGTGGAATATGCGACAGTCCTCAC
CAAATCCTTGATGGAGAAAACTGCACACTAATAGATGCTCTATTGGGAGACCCTCATTGT
GATGGCTTCCAAAATAAGGAATGGGACCTTTTTGTTGAACGCAGCAAAGCCTACAGCAAC
TGTTACCCTTATGATGTGCCGGATTATGCCTCCCTTAGGTCACTAGTTGCCTCATCCGGC
ACACTGGAGTTTAACAATGAAAGCTTCAATTGGACTGGAGTCGCTCAGAATGGAACAAGC
TCTGCTTGCAAAAGGAGATCTAATAAAAGTTTCTTTAGTAGATTGAATTGGTTGCACCAA
TTAAAATACAAATACCCAGCACTGAACGTGACTATGCCAAACAATGAAAAATTTGACAAA
TTGTACATTTGGGGGGTTCACCACCCGAGTACGGACAGTGACCAAACCAGCCTATATGCT
CAAGCACCAGGGAGAGTCACAGTCTCTACCAAAAGAAGCCAACAAACTGTAATCCCGAAT
ATCGGATCTAGACCCTGGGTAAGGGGTGTCTCCAGCAGAATAAGCATCTATTGGACAATA
GTAAAACCGGGAGACATACTTTTGATTAACTGCACAGGGAATCTAATTGCTCCTCGGGGT
TACTTCAAAATACGAAGTGGGAAAAGCTCAATAATGAGGTCAGATGCATCCATTGGCAAA
TGCAATTCTGAATGCATCACTCCAAATGGAAGCATTCCCAATGACAAACCATTTCAAAAT
GTAAACAGGATCACATATGGGGCCTGTCCCAGATATGTTAAGCAAAACACTCTGAAATTG
GCAACAGGGATGCGGAATGTACCAGAGAAACAAACTAGAGGCATATTCGGCGCAATCGCG
GGTTTCATAGAAAATGGTTGGGAGGGAATGGTGGACGGTTGGTACGGTTTCAGGCATCAA
AATTCTGAGGGCACAGGACAAGCAGCAGATCTCAAAAGCACTCAAGCAGCAATCAACCAA
ATCAACGGGAAACTGAATAGGTTAATCGAGAAAACGAACGAGAAATTCCATCAAATTGAA
AAAGAATTCTCAGAAGTGGAAGGGAGAATTCAGGACCTCGAGAAATATGTTGAGGACACT
AAAATAGATCTCTGGTCGTACAACGCGGAGCTTCTTGTTGCCCTGGAGAACCAGCATACA
ATTGATCTAACTGACTCAGAAATGAACAAACTATTTGAAAGAACAAAGAAGCAACTGAGG
GAAAATGCTGAGGATATGGGCAATGGTTGTTTCAAAATATACCACAAATGTGACAATGCC
TGCATAGGGTCAATCAGAAATGGGACTTATGACCATGATGTATACAGAGACGAAGCATTA
AACAACCGGTTCCAGATCAAAGGTGTTGAGCTGAAGTCAGGATACAAAGATTGGATCCTA
TGGATTTCCTTTGCCATATCATGTTTTTTGCTTTGTGTTGTCTTGCTGGGGTTCATCATG
TGGGCCTGCCAAAAAGGCAACATTAGGTGCAACATTTGCATTTGAGTGCATTAATTA-
>CY009084_Canterbury_2000.83
--------------------AACCATGAAGACTATCATTGCTTTGAGCTACATTTTATGT
CTGGTTTTCGCTCAAAAACTTCCCGGAAATGACAACAGCACGGCAACGCTGTGCCTGGGG
CACCATGCAGTGCCAAACGGAACGCTAGTGAAAACAATCACGAATGACCAAATTGAAGTG
ACTAATGCTACTGAGCTGGTTCAGAGTTCCTCAACAGGTGGAATATGCGACAGTCCTCAC
CAAATCCTTGATGGAGAAAACTGCACACTAATAGATGCTCTATTGGGAGACCCTCATTGT
GATGGCTTCCAAAATAAGGAATGGGACCTTTTTGTTGAACGCAGCAAAGCCTACAGCAAC
TGTTACCCTTATGATGTGCCGGATTATGCCTCCCTTAGGTCACTAGTTGCCTCATCCGGC
ACACTGGAGTTTAACAATGAAAGCTTCAATTGGACTGGAGTCGCTCAGAATGGAACAAGC
TCTGCTTGCAAAAGGAGATCTAATAAAAGTTTCTTTAGTAGATTGAATTGGTTGCACCAA
TTAAAATACAAATACCCAGCACTGAACGTGACTATGCCAAACAATGAAAAATTTGACAAA
TTGTACATTTGGGGGGTTCACCACCCGAGTACGGACAGTGACCAAATCAGCCTATATGCT
CAAGCACCAGGGAGAGTCACAGTCTCTACCAAAAGAAGCCAACAAACTGTAATCCCGAAT
ATCGGATCTAGACCCTGGGTAAGGGGTGTCTCCAGCAGAATAAGCATCTATTGGACAATA
GTAAAACCGGGAGACATACTTTTGATTAACTGCACAGGGAATCTAATTGCTCCTCGGGGT
TACTTCAAAATACGAAGTGGGAAAAGCTCAATAATGAGGTCAGATGCATCCATTGGCAAA
TGCAATTCTGAATGCATCACTCCAAATGGAAGCATTCCCAATGACAAACCATTTCAAAAT
GTAAACAGGATCACATATGGGGCCTGTCCCAGATATGTTAAGCAAAACACTCTGAAATTG
GCAACAGGGATGCGGAATGTACCAGAGAAACAAACTAGAGGCATATTCGGCGCAATCGCG
GGTTTCATAGAAAATGGTTGGGAGGGAATGGTGGACGGTTGGTACGGTTTCAGGCATCAA
AATTCTGAGGGCACAGGACAAGCAGCAGATCTCAAAAGCACTCAAGCAGCAATCAACCAA
ATCAACGGGAAACTGAATAGGTTAATCGAGAAAACGAACGAGAAATTCCATCAAATTGAA
AAAGAATTCTCAGAAGTGGAAGGGAGAATTCAGGACCTCGAGAAATATGTTGAGGACACT
AAAATAGATCTCTGGTCGTACAACGCGGAGCTTCTTGTTGCCCTGGAGAACCAGCATACA
ATTGATCTAACTGACTCAGAAATGAACAAACTGTTTGAAAGAACAAAGAAGCAACTGAGG
GAAAATGCTGAGGATATGGGCAATGGTTGTTTCAAAATATACCACAAATGTGACAATGCC
TGCATAGGGTCAATCAGAAATGGGACTTATGACCATGATGTATACAGAGACGAAGCATTA
AACAACCGGTTCCAGATCAAAGGTGTTGAGCTGAAGTCAGGATACAAAGATTGGATCCTA
TGGATTTCCTTTGCCATATCATGTTTTTTGCTTTGTGTTGTCTTGCTGGGGTTCATCATG
TGGGCCTGCCAAAAAGGCAACATTAGGTGCAGCATTTGCATTTGAGTGCATTAATTA-
>CY009388_Canterbury_2000.83
----------------TATTAACCATGAAGACTATCATTGCTTTGAGCTACATTTTATGT
CTGGTTTTCGCTCAAAAACTTCCCGTAAATGACAACAGCACGGCAACGCTGTGCCTGGGA
CACCATGCAGTGCCAAACGGAACGCTAGTGAAAACAATCACGAATGACCACATTGAAGTG
ACTAATGCTACTGAGCTGGTTCAGAGTTCCCCAACAGGTAGAATATGCGACAGTCCTCAC
CAAATCCTTGATGGAGAAAACTGCACACTAATAGATGCTCTATTGGGAGACCCTCATTGT
GATGGCTTCCAAAATAAGGAATGGGACCTTTTTGTTGAACGCAGCACAGCCTACAGCAAC
TGTTACCCTTATGATGTGCCGGATTATGCCTCCCTTAGGTCACTAGTTGCCTCATCCGGC
ACACTGGAGTTTAACAATGAAAGCTTCAATTGGACTGGAGTCGCTCAGAATGGAACAAGC
TCTGCTTGCAAAAGGAGATCTATTAAAAGTTTCTTTAGTAGATTGAATTGGTTGCACCAA
TTAAAATACAAATATCCAGCACTGAACGTGACTATGCCAAACAATGAAAAATTTGACAAA
TTGTACATTTGGGGGGTTCACCACCCGAGTACGGACAGTGACCAAATCAGCCTATATGCT
CAAGCATCAGGGAGAGTCACAGTCTCTACCAAAAGAAGCCAACAAACTGTAATCCCGAAT
ATCGGATCTAGACCCTGGGTAAGGGGTGTCTCCAGCAGAATAAGCATCTATTGGACAATA
GTAAAACCGGGAGACATACTTTTGATTAACAGCACAGGGAATCTAATTGCTCCTCGGGGT
TACTTCAAAATACGAAGTGGGAAAAGCTCAATAATGAGGTCAAATGCACCCATTGGCAAA
TGCAATTCTGAATGCATCACTCCAAATGGAAGCATTCCCAATGACAAACCATTTCAAAAT
GTAAACAGGATCACATATGGGGCCTGTCCCAGATATGTTAAGCAAAACACTCTGAAATTG
GCAACAGGGATGCGGAATGTACCAGAGAAACAAACTAGAGGCATATTCGGCGCAATTGCA
GGTTTCATAGAAAATGGTTGGGAAGGAATGGTGGACGGTTGGTACGGTTTCAGGCATCAA
AATTCTGAGGGCACAGGACAAGCAGCAGATCTTAAAAGCACTCAAGCTGCAATCAACCAA
ATCAACGGGAAACTGAATAGGTTAATCGAGAAAACAAACGAGAAATTCCATCAAATTGAA
AAAGAATTCTCAGAAGTAGAAGGGAGAATTCAGGACCTCGAGAAATATGTTGAGGACACT
AAAATAGATCTCTGGTCGTACAACGCGGAGCTTCTTGTTGCCCTGGAGAACCAACATACA
ATTGATCTAACTGACTCAGAAATGAACAAACTGTTTGAAAGAACAAGGAAGCAACTGAGG
GAAAATGCTGAGGATATGGGCAATGGTTGTTTCAAAATATACCACAAATGTGACAATGCC
TGCATAGGGTCAATCAGAAATGGAACTTATGACCATGATGTATACAGAGACGAAGCATTA
AACAACCGGTTCCAGATCAAAGGTGTTGAGCTGAAGTCAGGATACAAAGATTGGATCCTA
TGGATTTCCTTTGCCATATCATGTTTTTTGCTTTGTGTTGTTTTGCTGGGGTTCATCATG
TGGGCCTGCCAAAAAGGCAACATTAGGTGCAACATTTGCATTTGAGTGCAGTAATTA-
>CY009092_Canterbury_2000.83
----------------TATTAACCATGAAGACTATCATTGCTTTGAGCTACATTTTATGT
CTGGTTTTCGCTCAAAAACTTCCCGGAAATGACAACAGCACGGCAACGCTGTGCCTGGGG
CACCATGCAGTGCCAAACGGAACGCTAGTGAAAACAATCACGAATGACCAAATTGAAGTG
ACTAATGCTACTGAGCTGGTTCAGAGTTCCTCAACAGGTGGAATATGCGACAGTCCTCAC
CAAATCCTTGATGGAGAAAACTGCACACTAATAGATGCTCTATTGGGAGACCCTCATTGT
GATGGCTTCCAAAATAAGGAATGGGACCTTTTTGTTGAACGCAGCAAAGCCTACAGCAAC
TGTTACCCTTATGATGTGCCGGATTATGCCTCCCTTAGGTCACTAGTTGCCTCATCCGGC
ACACTGGAGTTTAACAATGAAAGCTTCAATTGGACTGGAGTCGCTCAGAATGGAACAAGC
TCTGCTTGCAAAAGGAGATCTAATAAAAGTTTCTTTAGTAGATTGAATTGGTTGCACCAA
TTAAAATACAAATACCCAGCACTGAACGTGACTATGCCAAACAATGAAAAATTTGACAAA
TTGTACATTTGGGGGGTTCACCACCCGAGTACGGACAGTGACCAAATCAGCCTATATGCT
CAAGCACCAGGGAGAGTCACAGTCTCTACCAAAAGAAGCCAACAAACTGTAATCCCGAAT
ATCGGATCTAGACCCTGGGTAAGGGGTGTCTCCAGCAGAATAAGCATCTATTGGACAATA
GTAAAACCGGGAGACATACTTTTGATTAACTGCACAGGGAATCTAATTGCTCCTCGGGGT
TACTTCAAAATACGAAGTGGGAAAAGCTCAATAATGAGGTCAGATGCATCCATTGGCAAA
TGCAATTCTGAATGCATCACTCCAAATGGAAGCATTCCCAATGACAAACCATTTCAAAAT
GTAAACAGGATCACATATGGGGCCTGTCCCAGATATGTTAAGCAAAACACTCTGAAATTG
GCAACAGGGATGCGGAATGTACCAGAGAAACAAACTAGAGGCATATTCGGCGCAATCGCG
GGTTTCATAGAAAATGGTTGGGAGGGAATGGTGGACGGTTGGTACGGTTTCAGGCATCAA
AATTCTGAGGGCACAGGACAAGCAGCAGATCTCAAAAGCACTCAAGCAGCAATCAACCAA
ATCAACGGGAAACTGAATAGGTTAATCGAGAAAACGAACGAGAAATTCCATCAAATTGAA
AAAGAATTCTCAGAAGTGGAAGGGAGAATTCAGGACCTCGAGAAATATGTTGAGGACACT
AAAATAGATCTCTGGTCGTACAACGCGGAGCTTCTTGTTGCCCTGGAGAACCAGCATACA
ATTGATCTAACTGACTCAGAAATGAACAAACTGTTTGAAAAAACAAAGAAGCAACTGAGG
GAAAATGCTGAGGATATGGGCAATGGTTGTTTCAAAATATACCACAAATGTGACAATGCC
TGCATAGGGTCAATCAGAAATGGGACTTATGACCATGATGTATACAGAGACGAAGCATTA
AACAACCGGTTCCAGATCAAAGGTGTTGAGCTGAAGTCAGGATACAAAGATTGGATCCTA
TGGATTTCCTTTGCCATATCATGTTTTTTGCTTTGTGTTGTCTTGCTGGGGTTCATCATG
TGGGCCTGCCAAAAAGGCAACATTAGGTGCAGCATTTGCATTTGAGTGCATTAATTA-
>CY012432_Canterbury_2000.83
----------------------CCATGAAGACTATCATTGCTTTGAGCTACATTTTATGT
CTGGTTTTCGCTCAAAAACTTCCCGGAAATGACAACAGCACGGCAACGCTGTGCCTGGGG
CACCATGCAGTGCCAAACGGAACGCTAGTGAAAACAATCACGAATGACCAAATTGAAGTG
ACTAATGCTACTGAGCTGGTTCAGAGTTCCTCAACAGGTGGAATATGCGACAGTCCTCAC
CAAATCCTTGATGGAGAAAACTGCACACTAATAGATGCTCTATTGGGAGACCCTCATTGT
GATGGCTTCCAAAATAAGGAATGGGACCTTTTTGTTGAACGCAGCAAAGCCTACAGCAAC
TGTTACCCTTATGATGTGCCGGATTATGCCTCCCTTAGGTCACTAGTTGCCTCATCCGGC
ACACTGGAGTTTAACAATGAAAGCTTCAATTGGACTGGAGTCGCTCAGAATGGAACAAGC
TCTGCTTGCAAAAGGAGATCTAATAAAAGTTTCTTTAGTAGATTGAATTGGTTGCACCAA
TTAAAATACAAATACCCAGCACTGAACGTGACTATGCCAAACAATGAAAAATTTGACAAA
TTGTACATTTGGGGGGTTCACCACCCGAGTACGGACAGTGACCAAATCAGCCTATATGCT
CAAGCACCAGGGAGAGTCACAGTCTCTACCAAAAGAAGCCAACAAACTGTAATCCCGAAT
ATCGGATCTAGACCCTGGGTAAGGGGTGTCTCCAGCAGAATAAGCATCTATTGGACAATA
GTAAAACCGGGAGACATACTTTTGATTAACTGCACAGGGAATCTAATTGCTCCTCGGGGT
TACTTCAAAATACGAAGTGGGAAAAGCTCAATAATGAGGTCAGATGCATCCATTGGCAAA
TGCAATTCTGAATGCATCACTCCAAATGGAAGCATTCCCAATGACAAACCATTTCAAAAT
GTAAACAGGATCACATATGGGGCCTGTCCCAGATATGTTAAGCAAAACACTCTGAAATTG
GCAACAGGGATGCGGAATGTACCAGAGAAACAAACTAGAGGCATATTCGGCGCAATCGCG
GGTTTCATAGAAAATGGTTGGGAGGGAATGGTGGACGGTTGGTACGGTTTCAGGCATCAA
AATTCTGAGGGCACAGGACAAGCAGCAGATCTCAAAAGCACTCAAGCAGCAATCAACCAA
ATCAACGGGAAACTGAATAGGTTAATCGAGAAAACGAACGAGAAATTCCATCAAATTGAA
AAAGAATTCTCAGAAGTGGAAGGGAGAATTCAGGACCTCGAGAAATATGTTGAGGACACT
AAAATAGATCTCTGGTCGTACAACGCGGAGCTTCTTGTTGCCCTGGAGAACCAGCATACA
ATTGATCTAACTGACTCAGAAATGAACAAACTGTTTGAAAGAACAAAGAAGCAACTGAGG
GAAAATGCTGAGGATATGGGCAATGGTTGTTTCAAAATATACCACAAATGTGACAATGCC
TGCATAGGGTCAATCAGAAATGGGACTTATGACCATGATGTATACAGAGACGAAGCATTA
AACAACCGGTTCCAGATCAAAGGTGTTGAGCTGAAGTCAGGATACAAAGATTGGATCCTA
TGGATTTCCTTTGCCATATCATGTTTTTTGCTTTGTGTTGTCTTGCTGGGGTTCATCATG
TGGGCCTGCCAAAAAGGCAACATTAGGTGCAGCATTTGCATTTGAGTGCATTAATTA-
>CY013064_Waikato_2000.83
----------------TATTAACCATGAAGACTATCATTGCTTTGAGCTACATTTTATGT
CTGGTTTTCGCTCAAAAACTTCCCGGAAATGACAACAGCACGGCAACGCTGTGCCTGGGG
CACCATGCAGTGCCAAACGGAACGCTAGTGAAAACAATCACGAATGACCAAATTGAAGTG
ACTAATGCTACTGAGCTGGTTCAGAGTTCCTCAACAGGTGGAATATGCGACAGTCCTCAC
CAAATCCTTGATGGAGAAAACTGCACACTAATAGATGCTCTATTGGGAGACCCTCATTGT
GATGGCTTCCAAAATAAGGAATGGGACCTTTTTGTTGAACGCAGCAAAGCCTACAGCAAC
TGTTACCCTTATGATGTGCCGGATTATGCCTCCCTTAGGTCACTAGTTGCCTCATCCGGC
ACACTGGAGTTTAACAATGAAAGCTTCAATTGGACTGGAGTCGCTCAGAATGGAACAAGC
TCTGCTTGCAAAAGGAGATCTAATAAAAGTTTCTTTAGTAGATTGAATTGGTTGCACCAA
TTAAAATACAAATACCCAGCACTGAACGTGACTATGCCAAACAATGAAAAATTTGACAAA
TTGTACATTTGGGGGGTTCACCACCCGAGTACGGACAGTGACCAAATCAGCCTATATGCT
CAAGCACCAGGGAGAGTCACAGTCTCTACCAAAAGAAGCCAACAAACTGTAATCCCGAAT
ATCGGATCTAGACCCTGGGTAAGGGGTGTCTCCAGCAGAATAAGCATCTATTGGACAATA
GTAAAACCGGGAGACATACTTTTGATTAACTGCACAGGGAATCTAATTGCTCCTCGGGGT
TACTTCAAAATACGAAGTGGGAAAAGCTCAATAATGAGGTCAGATGCATCCATTGGCAAA
TGCAATTCTGAATGCATCACTCCAAATGGAAGCATTCCCAATGACAAACCATTTCAAAAT
GTAAACAGGATCACATATGGGGCCTGTCCCAGATATGTTAAGCAAAACACTCTGAAATTG
GCAACAGGGATGCGGAATGTACCAGAGAAACAAACTAGAGGCATATTCGGCGCAATCGCG
GGTTTCATAGAAAATGGTTGGGAGGGAATGGTGGACGGTTGGTACGGTTTCAGGCATCAA
AATTCTGAGGGCACAGGACAAGCAGCAGATCTCAAAAGCACTCAAGCAGCAATCAACCAA
ATCAACGGGAAACTGAATAGGTTAATCGAGAAAACGAACGAGAAATTCCATCAAATTGAA
AAAGAATTCTCAGAAGTGGAAGGGAGAATTCAGGACCTCGAGAAATATGTTGAGGACACT
AAAATAGATCTCTGGTCGTACAACGCGGAGCTTCTTGTTGCCCTGGAGAACCAGCATACA
ATTGATCTAACTGACTCAGAAATGAACAAACTGTTTGAAAGAACAAAGAAGCAACTGAGG
GAAAATGCTGAGGATATGGGCAATGGTTGTTTCAAAATATACCACAAATGTGACAATGCC
TGCATAGGGTCAATCAGAAATGGGACTTATGACCATGATGTATACAGAGACGAAGCATTA
AACAACCGGTTCCAGATCAAAGGTGTTGAGCTGAAGTCAGGATACAAAGATTGGATCCTA
TGGATTTCCTTTGCCATATCATGTTTTTTGCTTTGTGTTGTCTTGCTGGGGTTCATCATG
TGGGCCTGCCAAAAAGGCAACATTAGGTGCAACATTTGCATTTGAGTGCATTAATTA-
>CY013903_Wellington_2000.92
----------------TATTAACCATGAAGACTATCATTGCTTTGAGCTACATTTTATGT
CTGGTTTTCGCTCAAAAACTTCCCGGAAATGACAACAGCACGGCAACGCTGTGCCTGGGG
CACCATGCAGTGCCAAACGGAACGCTAGTGAAAACAATCACGAATGACCAAATTGAAGTG
ACTAATGCTACTGAGCTGGTTCAGAGTTCCTCAACAGGTGGAATATGCGACAGTCCTCAC
CAAATCCTTGATGGAGAAAACTGCACACTAATAGATGCTCTATTGGGAGACCCTCATTGT
GATGGCTTCCAAAATAAGGAATGGGACCTTTTTGTTGAACGCAGCAAAGCCTACAGCAAC
TGTTACCCTTATGATGTGCCGGATTATGCCTCCCTTAGGTCACTAGTTGCCTCATCCGGC
ACACTGGAGTTTAACAATGAAAGCTTCAATTGGACTGGAGTCGCTCAGAATGGAACAAGC
TCTGCTTGCAAAAGGAGATCTAATAAAAGTTTCTTTAGTAGATTGAATTGGTTGCACCAA
TTAAAATACAAATACCCAGCACTGAACGTGACTATGCCAAACAATGAAAAATTTGACAAA
TTGTACATTTGGGGGGTTCACCACCCGAGTACGGACAGTGACCAAATCAGCCTATATGCT
CAAGCACCAGGGAGAGTCACAGTCTCTACCAAAAGAAGCCAACAAACTGTAATCCCGAAT
ATCGGATCTAGACCCTGGGTAAGGGGTGTCTCCAGCAGAATAAGCATCTATTGGACAATA
GTAAAACCGGGAGACATACTTTTGATTAACTGCACAGGGAATCTAATTGCTCCTCGGGGT
TACTTCAAAATACGAAGTGGGAAAAGCTCAATAATGAGGTCAGATGCATCCATTGGCAAA
TGCAATTCTGAATGCATCACTCCAAATGGAAGCATTCCCAATGACAAACCATTTCAAAAT
GTAAACAGGATCACATATGGGGCCTGTCCCAGATATGTTAAGCAAAACACTCTGAAATTG
GCAACAGGGATGCGGAATGTACCAGAGAAACAAACTAGAGGCATATTCGGCGCAATCGCG
GGTTTCATAGAAAATGGTTGGGAGGGAATGGTGGACGGTTGGTACGGTTTCAGGCATCAA
AATTCTGAGGGCACAGGACAAGCAGCAGATCTCAAAAGCACTCAAGCAGCAATCAACCAA
ATCAACGGGAAACTGAATAGGTTAATCGAGAAAACGAACGAGAAATTCCATCAAATTGAA
AAAGAATTCTCAGAAGTGGAAGGGAGAATTCAGGACCTCGAGAAATATGTTGAGGACACT
AAAATAGATCTCTGGTCGTACAATGCGGAGCTTCTTGTTGCCCTGGAGAACCAGCATACA
ATTGATCTAACTGACTCAGAAATGGACAAACTGTTTGAAAGAACAAAGAAGCAACTGAGG
GAAAATGCTGAGGATATGGGCAATGGTTGTTTCAAAATATACCACAAATGTGACAATGCC
TGCATAGGGTCAATCAGAAATGGGACTTATGACCATGATGTATACAGAGACGAAGCATTA
AACAACCGGTTCCAGATCAAAGGTGTTGAGCTGAAGTCAGGATACAAAGATTGGATCCTA
TGGATTTCCTTTGCCATATCATGTTTTTTGCTTTGTGTTGTCTTGCTGGGGTTCATCATG
TGGGCCTGCCAAAAAGGCAACATTAGGTGCAACATTTGCATTTGAGTGCATTAATTA-
>CY015660_Western-Australia_2000.83
-------------TTCTATTAACCATGAAGACTATCATTGCTTTGAGCTACATTTTATGT
CTGGTTTTCGCTCAAAAACTTCCCGGAAATGACAACAGCACGGCAACGCTGTGCCTGGGG
CACCATGCAGTGCCAAACGGAACGCTAGTGAAAACAATCACGAATGACCAAATTGAAGTG
ACTAATGCTACTGAGCTGGTTCAGAGTTCCTCAACAGGTGGAATATGCGACAGTCCTCAC
CAAATCCTTGATGGAGAAAACTGCACACTAATAGATGCTCTATTGGGAGACCCTCATTGT
GATGGCTTCCAAAATAAGGAATGGGACCTTTTTGTTGAACGCAGCAAAGCCTACAGCAAC
TGTTACCCTTATGATGTGCCGGATTATGCCTCCCTTAGGTCACTAGTTGCCTCATCCGGC
ACACTGGAGTTTAACAATGAAAGCTTCAATTGGACTGGAGTCGCTCAGAATGGAACAAGC
TCTGCTTGCAAAAGGAGATCTAATAAAAGTTTCTTTAGTAGATTGAATTGGTTGCACCAA
TTAAAATACAAATACCCAGCACTGAACGTGACTATGCCAAACAATGAAAAATTTGACAAA
TTGTACATTTGGGGGGTTCACCACCCGAGTACGGACAGTGACCAAATCAGCCTATATGCT
CAAGCACCAGGGAGAGTCACAGTCTCTACCAAAAGAAGCCAACAAACTGTAATCCCGAAT
ATCGGATCTAGACCCTGGGTAAGGGGTGTCTCCAGCAGAATAAGCATCTATTGGACAATA
GTAAAACCGGGAGACATACTTTTGATTAACTGCACAGGGAATCTAATTGCTCCTCGGGGT
TACTTCAAAATACGAAGTGGGAAAAGCTCAATAATGAGGTCAGATGCATCCATTGGCAAA
TGCAATTCTGAATGCATCACTCCAAATGGAAGCATTCCCAATGACAAACCATTTCAAAAT
GTAAACAGGATCACATATGGGGCCTGTCCCAGATATGTTAAGCAAAACACTCTGAAATTG
GCAACAGGGATGCGGAATGTACCAGAGAAACAAACTAGAGGCATATTCGGCGCAATCGCG
GGTTTCATAGAAAATGGTTGGGAGGGAATGGTGGACGGTTGGTACGGTTTCAGGCATCAA
AATTCTGAGGGCACAGGACAAGCAGCAGATCTCAAAAGCACTCAAGCAGCAATCAACCAA
ATCAACGGGAAACTGAATAGGTTAATCGAGAAAACGAACGAGAAATTCCATCAAATTGAA
AAAGAATTCTCAGAAGTGGAAGGGAGAATTCAGGACCTCGAGAAATATGTTGAGGACACT
AAAATAGATCTCTGGTCGTACAACGCGGAGCTTCTTGTTGCCCTGGAGAACCAGCATACA
ATTGATCTAACTGACTCAGAAATGGACAAACTGTTTGAAAGAACAAAGAAGCAACTGAGG
GAAAATGCTGAGGATATGGGCAATGGTTGTTTCAAAATATACCACAAATGTGACAATGCC
TGCATAGGGTCAATCAGAAATGGGACTTATGACCATGATGTATACAGAGACGAAGCATTA
AACAACCGGTTCCAGATCAAAGGTGTTGAGCTGAAGTCAGGATACAAAGATTGGATCCTA
TGGATTTCCTTTGCCATATCATGTTTTTTGCTTTGTGTTGTCTTGCTGGGGTTCATCATG
TGGGCCTGCCAAAAAGGCAACATTAGGTGCAACATTTGCATTTGA-------------
>CY015668_Western-Australia_2000.83
----------------TATTAACCATGAAGACTATCATTGCTTTGAGCTACATTTTATGT
CTGGTTTTCGCTCAAAAACTTCCCGGAAATGACAACAGCACGGCAACGCTGTGCCTGGGG
CACCATGCAGTGCCAAACGGAACGCTAGTGAAAACAATCACGAATGACCAAATTGAAGTG
ACTAATGCTACTGAGCTGGTTCAGAGTTCCTCAACAGGTGGAATATGCGACAGTCCTCAC
CAAATCCTTGATGGAGAAAACTGCACACTAATAGATGCTCTATTGGGAGACCCTCATTGT
GATGGCTTCCAAAATAAGGAATGGGACCTTTTTGTTGAACGCAGCAAAGCCTACAGCAAC
TGTTACCCTTATGATGTGCCGGATTATGCCTCCCTTAGGTCACTAGTTGCCTCATCCGGC
ACACTGGAGTTTAACAATGAAAGCTTCAATTGGACTGGAGTCGCTCAGAATGGAACAAGC
TCTGCTTGCAAAAGGAGATCTAATAAAAGTTTCTTTAGTAGATTGAATTGGTTGCACCAA
TTAAAATACAAATACCCAGCACTGAACGTGACTATGCCAAACAATGAAAAATTTGACAAA
TTGTACATTTGGGGGGTTCACCACCCGAGTACGGACAGTGACCAAATCAGCCTATATGCT
CAAGCACCAGGGAGAGTCACAGTCTCTACCAAAAGAAGCCAACAAACTGTAATCCCGAAT
ATCGGATCTAGACCCTGGGTAAGGGGTGTCTCCAGCAGAATAAGCATCTATTGGACAATA
GTAAAACCGGGAGACATACTTTTGATTAACTGCACAGGGAATCTAATTGCTCCTCGGGGT
TACTTCAAAATACGAAGTGGGAAAAGCTCAATAATGAGGTCAGATGCATCCATTGGCAAA
TGCAATTCTGAATGCATCACTCCAAATGGAAGCATTCCCAATGACAAACCATTTCAAAAT
GTAAACAGGATCACATATGGGGCCTGTCCCAGATATGTTAAGCAAAACACTCTGAAATTG
GCAACAGGGATGCGGAATGTACCAGAGAAACAAACTAGAGGCATATTCGGCGCAATCGCG
GGTTTCATAGAAAATGGTTGGGAGGGAATGGTGGACGGTTGGTACGGTTTCAGGCATCAA
AATTCTGAGGGCACAGGACAAGCAGCAGATCTCAAAAGCACTCAAGCAGTAATCAACCAA
ATCAACGGGAAACTGAATAGGTTAATCGAGAAAACGAACGAGAAATTCCATCAAATTGAA
AAAGAATTCTCAGAAGTGGAAGGGAGAATTCAGGACCTCGAGAAATATGTTGAGGACACT
AAAATAGATCTCTGGTCGTACAACGCGGAGCTTCTTGTTGCCCTGGAGAACCAGCATACA
ATTGATCTAACTGACTCAGAAATGAACAAACTGTTTGAAAGAACAAAGAAGCAACTGAGG
GAAAATGCTGAGGATATGGGCAATGGTTGTTTCAAAATATACCACAAATGTGACAATGCC
TGCATAGGGTCAATCAGAAATGGGACTTATGACCATGATGTATACAGAGACGAAGCATTA
AACAACCGGTTCCAGATCAAAGGTGTTGAGCTGAAGTCAGGATACAAAGATTGGATCCTA
TGGATTTCCTTTGCCATATCATGTTTTTTGCTTTGTGTTGTCTTGCTGGGGTTCATCATG
TGGGCCTGCCAAAAAGGCAACATTAGGTGCAACATTTGCATTTGAGTGCATTAATTA-
>CY016491_Western-Australia_2000.83
--------------TCTATTAACCATGAAGACTATCATTGCTTTGAGCTACATTTTATGT
CTGGTTTTCGCTCAAAAACTTCCCGGAAATGACAACAGCACGGCAACGCTGTGCCTGGGG
CACCATGCAGTGCCAAACGGAACGCTAGTGAAAACAATCACGAATGACCAAATTGAAGTG
ACCAATGCTACTGAGCTGGTTCAGAGTTCCTCAACAGGTGGAATATGCGACAGTCCTCAC
CAAATCCTTGATGGAGAAAACTGCACACTAATAGATGCTCTATTGGGAGACCCTCATTGT
GATGGCTTCCAAAATAAGGAATGGGACCTTTTTGTTGAACGCAGCAAAGCCTACAGCAAC
TGTTACCCTTATGATGTGCCGGATTATGCCTCCCTTAGGTCACTAGTTGCCTCATCCGGC
ACACTGGAGTTTAACAATGAAAGCTTCAATTGGACTGGAGTCGCTCAGAATGGAACAAGC
TCTGCTTGCAAAAGGAGATCTAATAAAAGTTTCTTTAGTAGATTGAATTGGTTGCACCAA
TTAAAATACAAATACCCAGCACTGAACGTGACTATGCCAAACAATGAAAAATTTGACAAA
TTGTACATTTGGGGGGTTCACCACCCGAGTACGGACAGTGACCAAATCAGCCTATATGCT
CAAGCACCAGGGAGAGTCACAGTCTCTACCAAAAGAAGCCAACAAACTGTAATCCCGAAT
ATCGGATCTAGACCCTGGGTAAGGGGTGTCTCCAGCAGAATAAGCATCTATTGGACAATA
GTAAAACCGGGAGACATACTTTTGATTAACTGCACAGGGAATCTAATTGCTCCTCGGGGT
TACTTCAAAATACGAAGTGGGAAAAGCTCAATAATGAGGTCAGATGCATCCATTGGCAAA
TGCAATTCTGAATGCATCACTCCAAATGGAAGCATTCCCAATGACAAACCATTTCAAAAT
GTAAACAGGATCACATATGGGGCCTGTCCCAGATATGTTAAGCAAAACACTCTGAAATTG
GCAACAGGGATGCGGAATGTACCAGAGAAACAAACTAGAGGCATATTCGGAGCAATCGCG
GGTTTCATAGAAAATGGTTGGGAGGGAATGGTGGACGGTTGGTACGGTTTCAGGCATCAA
AATTCTGAGGGCACAGGACAAGCAGCAGATCTCAAAAGCACTCAAGCAGCAATCAACCAA
ATCAACGGGAAACTGAATAGGTTAATCGAGAAAACGAACGAGAAATTCCATCAAATTGAA
AAAGAATTCTCAGAAGTGGAAGGGAGAATTCAGGACCTCGAGAAATATGTTGAGGACACT
AAAATAGATCTCTGGTCATACAACGCGGAGCTTCTTGTTGCTCTGGAGAACCAGCATACA
ATTGATCTAACTGACTCAGAAATGAACAAACTATTTGAAAGAACAAAGAAGCAACTGAGG
GAAAATGCTGAGGATATGGGCAATGGTTGTTTCAAAATATACCACAAATGTGACAATGCC
TGCATAGGGTCAATCAGAAATGGGACTTATGACCATGATGTATACAGAGACGAAGCATTA
AACAACCGGTTCCAGATCAAAGGTGTTGAGCTGAAGTCAGGATACAAAGATTGGATCCTA
TGGATTTCCTTTGCCATATCATGTTTTTTGCTTTGTGTTGTCTTGCTGGGGTTCATCATG
TGGGCCTGCCAAAAAGGCAACATTAGGTGCAACATTTGCATTTGAG------------
>CY016499_Western-Australia_2000.83
----------------TATTAACCATGAAGACTATCATTGCTTTGAGCTACATTTTATGT
CTGGTTTTCGCTCAAAAACTTCCCGGAAATGACAACAGCACGGCAACGCTGTGCCTGGGG
CACCATGCAGTGCCAAACGGAACGCTAGTGAAAACAATCACGAATGACCAAATTGAAGTG
ACTAATGCTACTGAGCTGGTTCAGAGTTCCTCAACAGGTGGAATATGCGACAGTCCTCAC
CAAATCCTAGATGGAGAAAACTGCACACTAATAGATGCTCTATTGGGAGACCCTCATTGT
GATGGCTTCCAAAATAAGGAATGGGACCTTTTTGTTGAACGCAGCAAAGCCTACAGCAAC
TGTTACCCTTATGATGTGCCGGATTATGCCTCCCTTAGGTCACTAGTTGCCTCATCCGGC
ACAATGGAGTTTAACAATGAAAGCTTCAATTGGACTGGAGTCGCTCAGAATGGAACAAGC
TCTGCTTGCAAAAGGAGATCTAATAAAAGTTTCTTTAGTAGATTGAATTGGTTGCACCAA
TTAAAATACAAATACCCAGCACTGAACGTGACTATGCCAAACAATGAAAAATTTGACAAA
TTGTACATTTGGGGGGTTCACCACCCGAGTACGGACAGTGACCAAATCAGCCTATATGCT
CAAGCACCAGGGAGAGTCACAGTCTCTACCAAAAGAAGCCAACAAACTGTAATCCCGAAT
ATCGGATCTAGACCCTGGGTAAGGGGTGTCTCCAGCAGAATAAGCATCTATTGGACAATA
GTAAAACCGGGAGACATACTTTTGATTAACTGCACAGGGAATCTAATTGCTCCTCGGGGT
TACTTCAAAATACGAAGTGGGAAAAGCTCAATAATGAGGTCAGATGCATCCATTGGCAAA
TGCAATTCTGAATGCATCACTCCGAATGGAAGCATTCCCAATGACAAACCATTTCAAAAT
GTAAACAGGATCACATATGGGGCCTGTCCCAGATATGTTAAGCAAAACACTCTGAAATTG
GCAACAGGGATGCGGAATGTACCAGAGAAACAAACTAGAGGCATATTCGGCGCAATCGCG
GGTTTCATAGAAAATGGTTGGGAGGGAATGGTGGACGGTTGGTACGGTTTCAGGCATCAA
AATTCTGAGGGCACAGGACAAGCAGCAGATCTCAAAAGCACTCAAGCAGCAATCAACCAA
ATCAACGGGAAACTGAATAGGTTAATCGAGAAAACGAACGAGAAATTCCATCAAATTGAA
AAAGAATTCTCAGAAGTGGAAGGGAGAATTCAGGACCTCGAGAAATATGTTGAGGACACT
AAAATAGATCTCTGGTCGTACAACGCGGAGCTTCTTGTTGCCCTGGAGAACCAGCATACA
ATTGATCTAACTGACTCAGAAATGAACAAACTGTTTGAAAGAACAAAAAAGCAACTGAGG
GAAAATGCTGAGGATATGGGCAATGGTTGTTTCAAAATATACCACAAATGTGACAATGCC
TGCATAGGGTCAATCAGAAATGGGACTTATGACCATGATGTATACAGAGACGAAGCATTA
AACAACCGGTTCCAGATCAAAGGTGTTGAGCTGAAGTCAGGATACAAAGATTGGATCCTA
TGGATTTCCTTTGCCATATCATGTTTTTTGCTTTGTGTTGTCTTGCTGGGGTTCATCATG
TGGGCCTGCCAAAAAGGCAACATTAGGTGCAACATTTGCATTTGAGT-----------
>CY017347_Western-Australia_2000.83
----------------TATTAACCATGAAGACTATCATTGCTTTGAGCTACATTTTATGT
CTGGTTTTCGCTCAAAAACTTCCCGGAAATGACAACAGCACGGCAACGCTGTGCCTGGGG
CACCATGCAGTGCCAAACGGAACGCTAGTGAAAACAATCACGAATGACCAAATTGAAGTG
ACCAATGCTACTGAGCTGGTTCAGAGTTCCTCAACAGGTGGAATATGCGACAGTCCTCAC
CAAATCCTTGATGGAGAAAACTGCACACTAATAGATGCTCTATTGGGAGACCCTCATTGT
GATGGCTTCCAAAATAAGGAATGGGACCTTTTTGTTGAACGCAGCAAAGCCTACAGCAAC
TGTTACCCTTATGATGTGCCGGATTATGCCTCCCTTAGGTCACTAGTTGCCTCATCCGGC
ACACTGGAGTTTAACAATGAAAGCTTCAATTGGACTGGAGTCGCTCAGAATGGAACAAGC
TCTGCTTGCAAAAGGAGATCTAATAAAAGTTTCTTTAGTAGATTGAATTGGTTGCACCAA
TTAAAATACAAATACCCAGCACTGAACGTGACTATGCCAAACAATGAAAAATTTGACAAA
TTGTACATTTGGGGGGTTCACCACCCGAGTACGGACAGTGACCAAATCAGCCTATATGCT
CAAGCACCAGGGAGAGTCACAGTCTCTACCAAAAGAAGCCAACAAACTGTAATCCCGAAT
ATCGGATCTAGACCCTGGGTAAGGGGTGTCTCCAGCAGAATAAGCATCTATTGGACAATA
GTAAAACCGGGAGACATACTTTTGATTAACTGCACAGGGAATCTAATTGCTCCTCGGGGT
TACTTCAAAATACGAAGTGGGAAAAGCTCAATAATGAGGTCAGATGCATCCATTGGCAAA
TGCAATTCTGAATGCATCACTCCAAATGGAAGCATTCCCAATGACAAACCATTTCAAAAT
GTAAACAGGATCACATATGGGGCCTGTCCCAGATATGTTAAGCAAAACACTCTGAAATTG
GCAACAGGGATGCGGAATGTACCAGAGAAACAAACTAGAGGCATATTCGGAGCAATCGCG
GGTTTCATAGAAAATGGTTGGGAGGGAATGGTGGACGGTTGGTACGGTTTCAGGCATCAA
AATTCTGAGGGCACAGGACAAGCAGCAGATCTCAAAAGCACTCAAGCAGCAATCAACCAA
ATCAACGGGAAACTGAATAGGTTAATCGAGAAAACGAACGAGAAATTCCATCAAATTGAA
AAAGAATTCTCAGAAGTGGAAGGGAGAATTCAGGACCTCGAGAAATATGTTGAGGACACT
AAAATAGATCTCTGGTCGTACAACGCGGAGCTTCTTGTTGCTCTGGAGAACCAGCATACA
ATTGATCTAACTGACTCAGAAATGAACAAACTATTTGAAAGAACAAAGAAGCAACTGAGG
GAAAATGCTGAGGATATGGGCAATGGTTGTTTCAAAATATACCACAAATGTGACAATGCC
TGCATAGGGTCAATCAGAAATGGGACTTATGACCATGATGTATACAGAGACGAAGCATTA
AACAACCGGTTCCAGATCAAAGGTGTTGAGCTGAAGTCAGGATACAAAGATTGGATCCTA
TGGATTTCCTTTGCCATATCATGTTTTTTGCTTTGTGTTGTCTTGCTGGGGTTCATCATG
TGGGCCTGCCAAAAAGGCAACATTAGGTGCAACATTTGCATTTGAG------------
>CY022517_Auckland_2000.83
--------------TCTATTAACCATGAAGACTATCATTGCTTTGAGCTACATTTTATGT
CTGGTTTTCGCTCAAAAACTTCCCGGAAATGACAACAGCACGGCAACGCTGTGCCTGGGG
CACCATGCAGTGCCAAACGGAACGCTAGTGAAAACAATCACGAATGACCAAATTGAAGTG
ACTAATGCTACTGAGCTGGTTCAGAGTTCCTCAACAGGTGGAATATGCGACAGTCCTCAC
CAAATCCTTGATGGAGAAAACTGCACACTAATAGATGCTCTATTGGGAGACCCTCATTGT
GATGGCTTCCAAAATAAGGAATGGGACCTTTTTGTTGAACGCAGCAAAGCCTACAGCAAC
TGTTACCCTTATGATGTGCCGGATTATGCCTCCCTTAGGTCACTAGTTGCCTCATCCGGC
ACACTGGAGTTTAACAATGAAAGCTTCAATTGGACAGGAGTCGCTCAGAATGGAACAAGC
TCTGCTTGCAAAAGGAGATCTAATAAAAGTTTCTTTAGTAGATTGAATTGGTTGCACCAA
TTAAAATACAAATACCCAGCACTGAACGTGACTATGCCAAACAATGAAAAATTTGACAAA
TTGTACATTTGGGGGGTTCACCACCCGAGTACGGACAGTGACCAAATCAGCCTATATGCT
CAAGCACCAGGGAGAGTCACAGTCTCTACCAAAAGAAGCCAACAAACTGTAATCCCGAAT
ATCGGATCTAGACCCTGGGTAAGGGGTGTCTCCAGCAGAATAAGCATCTATTGGACAATA
GTAAAACCGGGAGACATACTTTTGATTAACTGCACAGGGAATCTAATTGCTCCTCGGGGT
TACTTCAAAATACGAAGTGGGAAAAGCTCAATAATGAGGTCAGATGCATCCATTGGCAAA
TGCAATTCTGAATGCATCACTCCAAATGGAAGCATTCCCAATGACAAACCATTTCAAAAT
GTAAACAGGATCACATATGGGGCCTGTCCCAGATATGTTAAGCAAAACACTCTGAAATTG
GCAACAGGGATGCGGAATGTACCAGAGAAACAAACTAGAGGCATATTCGGCGCAATCGCG
GGTTTCATAGAAAATGGTTGGGAGGGAATGGTGGACGGTTGGTACGGTTTCAGGCATCAA
AATTCTGAGGGCACAGGACAAGCAGCAGATCTCAAAAGCACTCAAGCAGCAATCAACCAA
ATCAACGGGAAACTGAATAGGTTAATCGAGAAAACGAACGAGAAATTCCATCAAATTGAA
AAAGAATTCTCAGAAGTGGAAGGGAGAATTCAGGACCTCGAGAAATATGTTGAGGACACT
AAAATAGATCTCTGGTCGTACAACGCGGAGCTTCTTGTTGCCCTGGAGAACCAGCATACA
ATTGATCTAACTGACTCAGAAATGAACAAACTGTTTGAAAGAACAAAGAAGCAACTGAGG
GAAAATGCTGAGGATATGGGCAATGGTTGTTTCAAAATATACCACAAATGTGACAATGCC
TGCATAGGGTCAATCAGAAATGGGACTTATGACCATGATGTATACAGAGACGAAGCATTA
AACAACCGGTTCCAGATCAAAGGTGTTGAGCTGAAGTCAGGATACAAAGATTGGATCCTA
TGGATTTCCTTTGCCATATCATGTTTTTTGCTTTGTGTTGTCTTGCTGGGATTCATCATG
TGGGCCTGCCAAAAAGGCAACATTAGGTGCAACATTTGCATTTGAGTGCATTAATTA-
>CY023026_Auckland_2000.83
------------------TTAACCATGAAGACTATCATTGCTTTGAGCTACATTTTATGT
CTGGTTTTCGCTCAAAAACTTCCCGGAAATGACAACAGCACGGCAACGCTGTGCCTGGGG
CACCATGCAGTGCCAAACGGAACGCTAGTGAAAACAATCACGAATGACCAAATTGAAGTG
ACTAATGCTACTGAGCTGGTTCAGAGTTCCTCAACAGGTGGAATATGCGACAGTCCTCAC
CAAATCCTTGATGGAGAAAACTGCACACTAATAGATGCTCTATTGGGAGACCCTCATTGT
GATGGCTTCCAAAATAAGGAATGGGACCTTTTTGTTGAACGCAGCAAAGCCTACAGCAAC
TGTTACCCTTATGATGTGCCGGATTATGCCTCCCTTAGGTCACTAGTTGCCTCATCCGGC
ACACTGGAGTTTAACAATGAAAGCTTCAATTGGACAGGAGTCGCTCAGAATGGAACAAGC
TCTGCTTGCAAAAGGAGATCTAATAAAAGTTTCTTTAGTAGATTGAATTGGTTGCACCAA
TTAAAATACAAATACCCAGCACTGAACGTGATTATGCCAAACAATGAAAAATTTGACAAA
TTGTACATTTGGGGGGTTCACCACCCGAGTACGGACAGTGACCAAATCAGCCTATATGCT
CAAGCACCAGGGAGAGTCACAGTCTCTACCAAAAGAAGCCAACAAACTGTAATCCCGAAT
ATCGGATCTAGACCCTGGGTAAGGGGTGTCTCCAGCAGAATAAGCATCTATTGGACAATA
GTAAAACCGGGAGACATACTTTTGATTAACTGCACAGGGAATCTAATTGCTCCTCGGGGT
TACTTCAAAATACGAAGTGGGAAAAGCTCAATAATGAGGTCAGATGCATCCATTGGCAAA
TGCAATTCTGAATGCATCACTCCAAATGGAAGCATTCCCAATGACAAACCATTTCAAAAT
GTAAACAGGATCACATATGGGGCCTGTCCCAGATATGTTAAGCAAAACACTCTGAAATTG
GCAACAGGGATGCGGAATGTACCAGAGAAACAAACTAGAGGCATATTCGGCGCAATCGCG
GGTTTCATAGAAAATGGTTGGGAGGGAATGGTGGACGGTTGGTACGGTTTCAGGCATCAA
AATTCTGAGGGCACAGGACAAGCAGCAGATCTCAAAAGCACTCAAGCAGCAATCAACCAA
ATCAACGGGAAACTGAATAGGTTAATCGAGAAAACGAACGAGAAATTCCATCAAATTGAA
AAAGAATTCTCAGAAGTGGAAGGGAGAATTCAGGACCTCGAGAAATATGTTGAGGACACT
AAAATAGATCTCTGGTCGTACAACGCGGAGCTTCTTGTTGCCCTGGAGAACCAGCATACA
ATTGATCTAACTGACTCAGAAATGAACAAACTGTTTGAAAGAACAAAGAAGCAACTGAGG
GAAAATGCTGAGGATATGGGCAATGGTTGTTTCAAAATATACCACAAATGTGACAATGCC
TGCATAGGGTCAATCAGAAATGGGACTTATGACCATGATGTATACAGAGACGAAGCATTA
AACAACCGGTTCCAGATCAAAGGTGTTGAGCTGAAGTCAGGATACAAAGATTGGATCCTA
TGGATTTCCTTTGCCATATCATGTTTTTTGCTTTGTGTTGTCTTGCTGGGATTCATCATG
TGGGCCTGCCAAAAAGGCAACATTAGGTGCAACATTTGCATTTGAGTGCATTAATTAA
>CY025042_Auckland_2000.83
----------------TATTAACCATGAAGACTATCATTGCTTTGAGCTACATTTTATGT
CTGGTTTTCGCTCAAAAACTTCCCGGAAATGACAACAGCACGGCAACGCTGTGCCTGGGG
CACCATGCAGTGCCAAACGGAACGCTAGTGAAAACAATCACGAATGACCAAATTGAAGTG
ACTAATGCTACTGAGCTGGTTCAGAGTTCCTCAACAGGTGGAATATGCGACAGTCCTCAC
CAAATCCTTGATGGAGAAAACTGCACACTAATAGATGCTCTATTGGGAGACCCTCATTGT
GATAGCTTCCAAAATAAGGAATGGGACCTTTTTGTTGAACGCAGCAAAGCCTACAGCAAC
TGTTACCCTTATGATGTGCCGGATTATGCCTCCCTTAGGTCACTAGTTGCCTCATCCGGC
ACACTGGAGTTTAACAATGAAAGCTTCAATTGGACTGGAGTCGCTCAGAATGGAACAAGC
TCTGCTTGCAAAAGGAGATCTAATAAAAGTTTCTTTAGTAGATTGAATTGGTTGCACCAA
TTAAAATACAAATACCCAGCACTGAACGTGACTATGCCAAACAATGAAAAATTTGACAAA
TTGTACATTTGGGGGGTTCACCACCCGAGTACGGACAGTGACCAAATCAGCCTATATGCT
CAAGCACCAGGGAGAGTCACAGTCTCTACCAAAAGAAGCCAACAAACTGTAATCCCGAAT
ATCGGATCTAGACCCTGGGTAAGGGGTGTCTCCAGCATAATAAGCATCTATTGGACAATA
GTAAAACCGGGAGACATACTTTTGATTAACTGCACAGGGAATCTAATTGCTCCTCGGGGT
TACTTCAAAATACGAAGTGGGAAAAGCTCAATAATGAGGTCAGATGCATCCATTGGCAAA
TGCAATTCTGAATGCATCACTCCAAATGGAAGCATTCCCAATGACAAACCATTTCAAAAT
GTAAACAGGATCACATATGGGGCCTGTCCCAGATATGTTAAGCAAAACACTCTGAAATTG
GCAACAGGGATGCGGAATGTACCAGAGAAACAAACTAGAGGCATATTCGGCGCAATCGCG
GGTTTCATAGAAAATGGTTGGGAGGGAATGGTGGACGGTTGGTACGGTTTCAGGCATCAA
AATTCTGAGGGCACAGGACAAGCAGCAGATCTCAAAAGCACTCAAGCAGCAATCAACCAA
ATCAACGGGAAACTGAATAGGTTAATCGAGAAAACGAACGAGAAATTCCATCAAATTGAA
AAAGAATTCTCAGAAGTGGAAGGGAGAATTCAGGACCTCGAGAAATATGTTGAGGACACT
AAAATAGATCTCTGGTCGTACAACGCGGAGCTTCTTGTTGCCCTGGAGAACCAGCATACA
ATTGATCTAACTGACTCAGAAATGAACAAACTGTTTGAAAGAACAAAGAAGCAACTGAGG
GAAAATGCTGAGGATATGGGCAATGGTTGTTTCAAAATATACCACAAATGTGACAATGCC
TGCATAGGGTCAATCAGAAATGGGACTTATGACCATGATGTATACAGAGACGAAGCATTA
AACAACCGGTTCCAGATCAAAGGTGTTGAGCTGAAGTCAGGATACAAAGATTGGATCCTA
TGGATTTCCTTTGCCATATCATGTTTTTTGCTTTGTGTTGTCTTGCTGGGGTTCATCATG
TGGGCCTGCCAAAAAGGCAACATTAGGTGCAACATTTGCATTTGAGTGCATTAATTAA
>CY111522_Western-Australia_2000.83
----------------TATTAACCATGAAGACTATCATTGCTTTGAGCTACATTTTATGT
CTGGTTTTCGCTCAAAAACTTCCCGGAAATGACAACAGCACGGCAACGCTGTGCCTGGGG
CACCATGCAGTGCCAAACGGAACGCTAGTGAAAACAATCACGAATGACCAAATTGAAGTG
ACTAATGCTACTGAGCTGGTTCAGAGTTCCTCAACAGGTGGAATATGCGACAGTCCTCAC
CAAATCCTTGATGGAGAAAACTGCACACTAATAGATGCTCTATTGGGAGACCCTCATTGT
GATGGCTTCCAAAATAAGGAATGGGACCTTTTTGTTGAACGCAGCAAAGCCTACAGCAAC
TGTTACCCTTATGATGTGCCGGATTATGCCTCCCTTAGGTCACTAGTTGCCTCATCCGGC
ACACTGGAGTTTAACAATGAAAGCTTCAATTGGACTGGAGTCGCTCAGAATGGAACAAGC
TCTGCTTGCAAAAGGAGATCTAATAAAAGTTTCTTTAGTAGATTGAATTGGTTGCACCAA
TTAAAATACAAATACCCAGCACTGAACGTGACTATGCCAAACAATGAAAAATTTGACAAA
TTGTACATTTGGGGGGTTCACCACCCGAGTACGGACAGTGACCAAATCAGCCTATATGCT
CAAGCACCAGGGAGAGTCACAGTCTCTACCAAAAGAAGCCAACAAACTGTAATCCCGAAT
ATCGGATCTAGACCCTGGGTAAGGGGTGTCTCCAGCAGAATAAGCATCTATTGGACAATA
GTAAAACCGGGAGACATACTTTTGATTAACTGCACAGGGAATCTAATTGCTCCTCGGGGT
TACTTCAAAATACGAAGTGGGAAAAGCTCAATAATGAGGTCAGATGCATCCATTGGCAAA
TGCAATTCTGAATGCATCACTCCAAATGGAAGCATTCCCAATGACAAACCATTTCAAAAT
GTAAACAGGATCACATATGGGGCCTGTCCCAGATATGTTAAGCAAAACACTCTGAAATTG
GCAACAGGGATGCGGAATGTACCAGAGAAACAAACTAGAGGCATATTCGGCGCAATCGCG
GGTTTCATAGAAAATGGTTGGGAGGGAATGGTGGACGGTTGGTACGGTTTCAGGCATCAA
AATTCTGAGGGCACAGGACAAGCAGCAGATCTCAAAAGCACTCAAGCAGCAATCAACCAA
ATCAACGGGAAACTGAATAGGTTAATCGAGAAAACGAACGAGAAATTCCATCAAATTGAA
AAAGAATTCTCAGAAGTGGAAGGGAGAATTCAGGACCTCGAGAAATATGTTGAGGACACT
AAAATAGATCTCTGGTCGTACAACGCGGAGCTTCTTGTTGCCCTGGAGAACCAGCATACA
ATTGATCTAACTGACTCAGAAATGAACAAACTGTTTGAAAGAACAAAGAAGCAACTGAGG
GAAAATGCTGAGGATATGGGCAATGGTTGTTTCAAAATATACCACAAATGTGACAATGCC
TGCATAGGGTCAATCAGAAATGGGACTTATGACCATGATGTATACAGAGACGAAGCATTA
AACAACCGGTTCCAGATCAAAGGTGTTGAGCTGAAGTCAGGATACAAAGATTGGATCCTA
TGGATTTCCTTTGCCATATCATGTTTTTTGCTTTGTGTTGTCTTGCTGGGGTTCATCATG
TGGGCCTGCCAAAAAGGCAACATTAGGTGCAACATTTGCATTTGAGT-----------
