# Supplementary material for: Inferring influenza global transmission networks without complete phylogenetic information
Source: Evol Appl. 2014 Jan 2;7(3):403–12. doi: 10.1111/eva.12138 (PMC3962300; doi:10.1111/eva.12138)
Supplement: Supplementary file 2 — Table S1. Correlation of the timing of m diversity peaks between regions by subtypes. Table S2. Connectivity analysis of the five regions in terms of genetic diversity ν. Table S3. Connectivity analysis of the five regions in terms of nucleotide diversity π. [file eva0007-0403-sd2.bz2 › data/oceania/h3/2000/s3/data.aln]

>CY008131_Canterbury_2000.67
---------------TATTAACCATGAAGACTATCATTGCTTTGAGCTACATTTTATGTC
TGGTTTTCGCTCAAAAACTTCCCGGAAATGACAACAGCACGGCAACGCTGTGCCTGGGGC
ACCATGCAGTGCCAAACGGAACGCTAGTGAAAACAATCACGAATGACCAAATTGAAGTGA
CTAATGCTACTGAGCTGGTTCAGAGTTCCTCAACAGGTGGAATATGCGACAGTCCTCACC
AAATCCTTGATGGAGAAAACTGCACACTAATAGATGCTCTATTGGGAGACCCTCATTGTG
ATGGCTTCCAAAATAAGGAATGGGACCTTTTTGTTGAACGCAGCAAAGCCTACAGCAACT
GTTACCCTTATGATGTGCCGGATTATGCCTCCCTTAGGTCACTAGTTGCCTCATCCGGCA
CACTGGAGTTTAACAATGAAAGCTTCAATTGGACTGGAGTCGCTCAGAATGGAACAAGCT
CTGCTTGCAAAAGGAGATCTAATAAAAGTTTCTTTAGTAGATTGAATTGGTTGCACCAAT
TAAAATACAAATACCCAGCACTGAACGTGACTATGCCAAACAATGAAAAATTTGACAAAT
TGTACATTTGGGGGGTTCACCACCCGAGTACGGACAGTGACCAAATCAGCCTATATGCTC
AAGCACCAGGGAGAGTCACAGTCTCTACCAAAAGAAGCCAACAAACTGTAATCCCGAATA
TCGGATCTAGACCCTGGGTAAGGGGTGTCTCCAGCAGAATAAGCATCTATTGGACAATAG
TAAAACCGGGAGACATACTTTTGATTAACTGCACAGGGAATCTAATTGCTCCTCGGGGTT
ACTTCAAAATACGAAGTGGGAAAAGCTCAATAATGAGGTCAGATGCATCCATTGGCAAAT
GCAATTCTGAATGCATCACTCCAAATGGAAGCATTCCCAATGACAAACCATTTCAAAATG
TAAACAGGATCACATATGGGGCCTGTCCCAGATATGTTAAGCAAAACACTCTGAAATTGG
CAACAGGGATGCGGAATGTACCAGAGAAACAAACTAGAGGCATATTCGGCGCAATCGCGG
GTTTCATAGAAAATGGTTGGGAGGGAATGGTGGACGGTTGGTACGGTTTCAGGCATCAAA
ATTCTGAGGGCACAGGACAAGCAGCAGATCTCAAAAGCACTCAAGCAGCAATCAACCAAA
TCAACGGGAAACTGAATAGGTTAATCGAGAAAACGAACGAGAAATTCCATCAAATTGAAA
AAGAATTCTCAGAAGTGGAAGGGAGAATTCAGGACCTCGAGAAATATGTTGAGGACACTA
AAATAGATCTCTGGTCGTACAACGCGGAGCTTCTTGTTGCCCTGGAGAACCAGCATACAA
TTGATCTAACTGACTCAGAAATGAACAAACTGTTTGAAAGAACAAAGAAGCAACTGAGGG
AAAATGCTGAGGATATGGGCAATGGTTGTTTCAAAATATACCACAAATGTGACAATGCCT
GCATAGGGTCAATCAGAAATGGGACTTATGACCATGATGTATACAGAGACGAAGCATTAA
ACAACCGGTTCCAGATCAAAGGTGTTGAGCTGAAGTCAGGATACAAAGATTGGATCCTAT
GGATTTCCTTTGCCATATCATGTTTTTTGCTTTGTGTTGTCTTGCTGGGGTTCATCATGT
GGGCCTGCCAAAAAGGCAACATTAGGTGCAACATTTGCATTTGAGTGCATTAATTA-
>CY008139_Canterbury_2000.67
---------------TATTAACCATGAAGACTATCATTGCTTTGAGCTACATTTTATGTC
TGGTTTTCGCTCAAAAACTTCCCGGAAATGACAACAGCACGGCAACGCTGTGCCTGGGGC
ACCATGCAGTGCCAAACGGAACGCTAGTGAAAACAATCACGAATGACCAAATTGAAGTGA
CTAATGCTACTGAGCTGGTTCAGAGTTCCTCAACAGGTGGAATATGCGACAGTCCTCACC
AAATCCTTGATGGAGAAAACTGCACACTAATAGATGCTCTATTGGGAGACCCTCATTGTG
ATGGCTTCCAAAATAAGGAATGGGACCTTTTTGTTGAACGCAGCAAAGCCTACAGCAACT
GTTACCCTTATGATGTGCCGGATTATGCCTCCCTTAGGTCACTAGTTGCCTCATCCGGCA
CACTGGAGTTTAACAATGAAAGCTTCAATTGGACTGGAGTCGCTCAGAATGGAACAAGCT
CTGCTTGCAAAAGGAGATCTAATAAAAGTTTCTTTAGTAGATTGAATTGGTTGCACCAAT
TAAAATACAAATACCCAGCACTGAACGTGACTATGCCAAACAATGAAAAATTTGACAAAT
TGTACATTTGGGGGGTTCACCACCCGAGTACGGACAGTGACCAAATCAGCCTATATGCTC
AAGCACCAGGGAGAGTCACAGTCTCTACCAAAAGAAGCCAACAAACTGTAATCCCGAATA
TCGGATCTAGACCCTGGGTAAGGGGTGTCTCCAGCAGAATAAGCATCTATTGGACAATAG
TAAAACCGGGAGACATACTTTTGATTAACTGCACAGGGAATCTAATTGCTCCTCGGGGTT
ACTTCAAAATACGAAGTGGGAAAAGCTCAATAATGAGGTCAGATGCATCCATTGGCAAAT
GCAATTCTGAATGCATCACTCCAAATGGAAGCATTCCCAATGACAAACCATTTCAAAATG
TAAACAGGATCACATATGGGGCCTGTCCCAGATATGTTAAGCAAAACACTCTGAAATTGG
CAACAGGGATGCGGAATGTACCAGAGAAACAAACTAGAGGCATATTCGGCGCAATCGCGG
GTTTCATAGAAAATGGTTGGGAGGGAATGGTGGACGGTTGGTACGGTTTCAGGCATCAAA
ATTCTGAGGGCACAGGACAAGCAGCAGATCTCAAAAGCACTCAAGCAGCAATCAACCAAA
TCAACGGGAAACTGAATAGGTTAATCGAGAAAACGAACGAGAAATTCCATCAAATTGAAA
AAGAATTCTCAGAAGTGGAAGGGAGAATTCAGGACCTCGAGAAATATGTTGAGGACACTA
AAATAGATCTCTGGTCGTACAACGCGGAGCTTCTTGTTGCCCTGGAGAACCAGCATACAA
TTGATCTAACTGACTCAGAAATGAACAAACTGTTTGAAAGAACAAAGAAGCAACTGAGGG
AAAATGCTGAGGATATGGGCAATGGTTGTTTCAAAATATACCACAAATGTGACAATGCCT
GCATAGGGTCAATCAGAAATGGGACTTATGACCATGATGTATACAGAGACGAAGCATTAA
ACAACCGGTTCCAGATCAAAGGTGTTGAGCTGAAGTCAGGATACAAAGATTGGATCCTAT
GGATTTCCTTTGCCATATCATGTTTTTTGCTTTGTGTTGTCTTGCTGGGGTTCATCATGT
GGGCCTGCCAAAAAGGCAACATTAGGTGCAACATTTGCATTTGAGTGCATTAATTA-
>CY008492_Canterbury_2000.75
AGCAGGGGATAATTCTATTAACCATGAAGACTATCATTGCTTTGAGCTACATTTTATGTC
TGGTTTTCGCTCAAAAACTTCCCGGAAATGACAACAGCACGGCAACGCTGTGCCTGGGGC
ACCATGCAGTGCCAAACGGAACGCTAGTGAAAACAATCACGAATGACCAAATTGAAGTGA
CTAATGCTACTGAGCTGGTTCAGAGTTCCTCAACAGGTGGAATATGCGACAGTCCTCACC
AAATCCTTGATGGAGAAAACTGCACACTAATAGATGCTCTATTGGGAGACCCTCATTGTG
ATGGCTTCCAAAATAAGGAATGGGACCTTTTTGTTGAACGCAGCAAAGCCTACAGCAACT
GTTACCCTTATGATGTGCCGGATTATGCCTCCCTTAGGTCACTAGTTGCCTCATCCGGCA
CACTGGAGTTTAACAATGAAAGCTTCAATTGGACTGGAGTCGCTCAGAATGGAACAAGCT
CTGCTTGCAAAAGGAGATCTAATAAAAGTTTCTTTAGTAGATTGAATTGGTTGCACCAAT
TAAAATACAAATACCCAGCACTGAACGTGACTATGCCAAACAATGAAAAATTTGACAAAT
TGTACATTTGGGGGGTTCACCACCCGAGTACGGACAGTGACCAAATCAGCCTATATGCTC
AAGCACCAGGGAGAGTCACAGTCTCTACCAAAAGAAGCCAACAAACTGTAATCCCGAATA
TCGGATCTAGACCCTGGGTAAGGGGTGTCTCCAGCAGAATAAGCATCTATTGGACAATAG
TAAAACCGGGAGACATACTTTTGATTAACTGCACAGGGAATCTAATTGCTCCTCGGGGTT
ACTTCAAAATACGAAGTGGGAAAAGCTCAATAATGAGGTCAGATGCATCCATTGGCAAAT
GCAATTCTGAATGCATCACTCCAAATGGAAGCATTCCCAATGACAAACCATTTCAAAATG
TAAACAGGATCACATATGGGGCCTGTCCCAGATATGTTAAGCAAAACACTCTGAAATTGG
CAACAGGGATGCGGAATGTACCAGAGAAACAAACTAGAGGCATATTCGGCGCAATCGCGG
GTTTCATAGAAAATGGTTGGGAGGGAATGGTGGACGGTTGGTACGGTTTCAGGCATCAAA
ATTCTGAGGGCACAGGACAAGCAGCAGATCTCAAAAGCACTCAAGCAGCAATCAACCAAA
TCAACGGGAAACTGAATAGGTTAATCGAGAAAACGAACGAGAAATTCCATCAAATTGAAA
AAGAATTCTCAGAAGTGGAAGGGAGAATTCAGGACCTCGAGAAATATGTTGAGGACACTA
AAATAGATCTCTGGTCGTACAACGCGGAGCTTCTTGTTGCCCTGGAGAACCAGCATACAA
TTGATCTAACTGACTCAGAAATGAACAAACTGTTTGAAAGAACAAAGAAGCAACTGAGGG
AAAATGCTGAGGATATGGGCAATGGTTGTTTCAAAATATACCACAAATGTGACAATGCCT
GCATAGGGTCAATCAGAAATGGGACTTATGACCATGATGTATACAGAGACGAAGCATTAA
ACAACCGGTTCCAGATCAAAGGTGTTGAGCTGAAGTCAGGATACAAAGATTGGATCCTAT
GGATTTCCTTTGCCATATCATGTTTTTTGCTTTGTGTTGTCTTGCTGGGGTTCATCATGT
GGGCCTGCCAAAAAGGCAACATTAGGTGCAACATTTGCATTTGAGTGCATTAATTA-
>CY008484_Canterbury_2000.67
---------------TATTAACCATGAAGACTATCATTGCTTTGAGCTACATTTTATGTC
TGGTTTTCGCTCAAAAACTTCCCGGAAATGACAACAGCACGGCAACGCTGTGCCTGGGGC
ACCATGCAGTGCCAAACGGAACGCTAGTGAAAACAATCACGAATGACCAAATTGAAGTGA
CTAATGCTACTGAGCTGGTTCAGAGTTCCTCAACAGGTGGAATATGCGACAGTCCTCACC
AAATCCTTGATGGAGAAAACTGCACACTAATAGATGCTCTATTGGGAGACCCTCATTGTG
ATGGCTTCCAAAATAAGGAATGGGACCTTTTTGTTGAACGCAGCAAAGCCTACAGCAACT
GTTACCCTTATGATGTGCCGGATTATGCCTCCCTTAGGTCACTAGTTGCCTCATCCGGCA
CACTGGAGTTTAACAATGAAAGCTTCAATTGGACTGGAGTCGCTCAGAATGGAACAAGCT
CTGCTTGCAAAAGGAGATCTAATAAAAGTTTCTTTAGTAGATTGAATTGGTTGCACCAAT
TAAAATACAAATACCCAGCACTGAACGTGACTATGCCAAACAATGAAAAATTTGACAAAT
TGTACATTTGGGGGGTTCACCACCCGAGTACGGACAGTGACCAAATCAGCCTATATGCTC
AAGCACCAGGGAGAGTCACAGTCTCTACCAAAAGAAGCCAACAAACTGTAATCCCGAATA
TCGGATCTAGACCCTGGGTAAGGGGTGTCTCCAGCAGAATAAGCATCTATTGGACAATAG
TAAAACCGGGAGACATACTTTTGATTAACTTCACAGGGAATCTAATTGCTCCTCGGGGTT
ACTTCAAAATACGAAGTGGGAAAAGCTCAATAATGAGGTCAGATGCATCCATTGGCAAAT
GCAATTCTGAATGCATCACTCCAAATGGAAGCATTCCCAATGACAAACCATTTCAAAATG
TAAACAGGATCACATATGGGGCCTGTCCCAGATATGTTAAGCAAAACACTCTGAAATTGG
CAACAGGGATGCGGAATGTACCAGAGAAACAAACTAGAGGCATATTCGGCGCAATCGCGG
GTTTCATAGAAAATGGTTGGGAGGGAATGGTGGACGGTTGGTACGGTTTCAGGCATCAAA
ATTCTGAGGGCACAGGACAAGCAGCAGATCTCAAAAGCACTCAAGCAGCAATCAACCAAA
TCAACGGGAAACTGAATAGGTTAATCGAGAAAACGAACGAGAAATTCCATCAAATTGAAA
AAGAATTCTCAGAAGTGGAAGGGAGAATTCAGGACCTCGAGAAATATGTTGAGGACACTA
AAATAGATCTCTGGTCGTACAACGCGGAGCTTCTTGTTGCCCTGGAGAACCAGCATACAA
TTGATCTAACTGACTCAGAAATGAACAAACTGTTTGAAAGAACAAAGAAGCAACTGAGGG
AAAATGCTGAGGATATGGGCAATGGTTGTTTCAAAATATACCACAAATGTGACAATGCCT
GCATAGGGTCAATCAGAAATGGGACTTATGACCATGATGTATACAGAGACGAAGCATTAA
ACAACCGGTTCCAGATCAAAGGTGTTGAGCTGAAGTCAGGATACAAAGATTGGATCCTAT
GGATTTCCTTTGCCATATCATGTTTTTTGCTTTGTGTTGTCTTGCTGGGGTTCATCATGT
GGGCCTGCCAAAAAGGCAACATTAGGTGCAACATTTGCATTTGAGTGCATTAATTA-
>CY008476_Canterbury_2000.67
---------------TATTAACCATGAAGACTATCATTGCTTTGAGCTACATTTTATGTC
TGGTTTTCGCTCAAAAACTTCCCGGAAATGACAACAGCACGGCAACGCTGTGCCTGGGGC
ACCATGCAGTGCCAAACGGAACGCTAGTGAAAACAATCACGAATGACCAAATTGAAGTGA
CTAATGCTACTGAGCTGGTTCAGAGTTCCTCAACAGGTGGAATATGCGACAGTCCTCACC
AAATCCTTGATGGAGAAAACTGCACACTAATAGATGCTCTATTGGGAGACCCTCATTGTG
ATGGCTTCCAAAATAAGGAATGGGACCTTTTTGTTGAACGCAGCAAAGCCTACAGCAACT
GTTACCCTTATGATGTGCCGGATTATGCCTCCCTTAGGTCACTAGTTGCCTCATCCGGCA
CACTGGAGTTTAACAATGAAAGCTTCAATTGGACTGGAGTCGCTCAGAATGGAACAAGCT
CTGCTTGCAAAAGGAGATCTAATAAAAGTTTCTTTAGTAGATTGAATTGGTTGCACCAAT
TAAAATACAAATACCCAGCACTGAACGTGACTATGCCAAACAATGAAAAATTTGACAAAT
TGTACATTTGGGGGGTTCACCACCCGAGTACGGACAGTGACCAAATCAGCCTATATGCTC
AAGCACCAGGGAGAGTCACAGTCTCTACCAAAAGAAGCCAACAAACTGTAATCCCGAATA
TCGGATCTAGACCCTGGGTAAGGGGTGTCTCCAGCAGAATAAGCATCTATTGGACAATAG
TAAAACCGGGAGACATACTTTTGATTAACTGCACAGGGAATCTAATTGCTCCTCGGGGTT
ACTTCAAAATACGAAGTGGGAAAAGCTCAATAATGAGGTCAGATGCATCCATTGGCAAAT
GCAATTCTGAATGCATCACTCCAAATGGAAGCATTCCCAATGACAAACCATTTCAAAATG
TAAACAGGATCACATATGGGGCCTGTCCCAGATATGTTAAGCAAAACACTCTGAAATTGG
CAACAGGGATGCGGAATGTACCAGAGAAACAAACTAGAGGCATATTCGGCGCAATCGCGG
GTTTCATAGAAAATGGTTGGGAGGGAATGGTGGACGGTTGGTACGGTTTCAGGCATCAAA
ATTCTGAGGGCACAGGACAAGCAGCAGATCTCAAAAGCACTCAAGCAGCAATCAACCAAA
TCAACGGGAAACTGAATAGGTTAATCGAGAAAACGAACGAGAAATTCCATCAAATTGAAA
AAGAATTCTCAGAAGTGGAAGGGAGAATTCAGGACCTCGAGAAATATGTTGAGGACACTA
AAATAGATCTCTGGTCGTACAACGCGGAGCTTCTTGTTGCCCTGGAGAACCAGCATACAA
TTGATCTAACTGACTCAGAAATGAACAAACTGTTTGAAAGAACAAAGAAGCAACTGAGGG
AAAATGCTGAGGATATGGGCAATGGTTGTTTCAAAATATACCACAAATGTGACAATGCCT
GCATAGGGTCAATCAGAAATGGGACTTATGACCATGATGTATACAGAGACGAAGCATTAA
ACAACCGGTTCCAGATCAAAGGTGTTGAGCTGAAGTCAGGATACAAAGATTGGATCCTAT
GGATTTCCTTTGCCATATCATGTTTTTTGCTTTGTGTTGTCTTGCTGGGGTTCATCATGT
GGGCCTGCCAAAAAGGCAACATTAGGTGCAACATTTGCATTTGAGTGCATTAATTA-
>CY008812_Hutt_2000.75
---------------TATTAACCATGAAGACTATCATTGCTTTGAGCTACATTTTATGTC
TGGTTTTCGCTCAAAAACTTCCCGTAAATGACAACAGCACGGCAACGCTGTGCCTGGGAC
ACCATGCAGTGCCAAACGGAACGCTAGTGAAAACAATCACGAATGACCACATTGAAGTGA
CTAATGCTACTGAGCTGGTTCAGAGTTCCTCAACAGGTAGAATATGCGACAGTCCTCACC
AAATCCTTGATGGAGAAAACTGCACACTAATAGATGCTCTATTGGGAGACCCCCATTGTG
ATGGCTTCCAAAATAAGGAATGGGACCTTTTTGTTGAACGCAGCACAGCCTACAGCAACT
GTTACCCTTATGATGTGCCGGATTATGCCTCCCTTAGGTCACTAGTTGCCTCATCCGGCA
CACTTGAGTTTAACAATGAAAGCTTCAATTGGACTGGAGTCGATCAGAATGGAACAAGCT
CTGCTTGCAAAAGGAGATCTACTAAAAGTTTCTTTAGTAGATTGAATTGGTTGCACCAAT
TAAAATACAAATATCCAGCACTGAACGTGACTATGCCAAACAATGAAAAATTTGACAAAT
TGTACATTTGGGGGGTTCACCATCCGAGTACGGACAGTGACCAAATCAGCCTATATGCTC
AAGCATCAGGGAGAGTCACAGTCTCTACCAAAAGAAGCCAACAAACTGTAACCCCGAATA
TCGGATCTAGACCCTGGGTAAGGGGTGTCTCCAGCAGAATAAGCATTTATTGGACAATAG
TAAAACCGGGAGACATACTTTTGATTAACAGCACAGGGAATCTAATTGCTCCTCGGGGTT
ACTTCAAAATACGAAGTGGGAAAAGCTCAATAATGAGGTCAAATGCACTCATTGGCAAAT
GCAATTCTGAATGCATCACTCCAAATGGAAGCATTCCCAATGACAAACCATTTCAAAATG
TAAACAGGATCACATATGGGGCCTGTCCCAGATATGTTAAGCAAAACACTCTGAAATTGG
CAACAGGGATGCGGAATGTACCAGAGAAACAAACTAGAGGCATATTCGGCGCAATCGCAG
GTTTCATAGAAAATGGTTGGGAGGGAATGGTGGACGGTTGGTACGGTTTCAGGCATCAAA
ATTCTGAGGGCACAGGACAAGCAGCAGATCTTAAAAGCACTCAAGCAGCAATCAACCAAA
TCAACGGGAAACTGAATAGGTTAATCGAGAAAACAAACGAGAAATTCCATCAAATTGAAA
AAGAATTCTCAGAAGTAGAAGGGAGAATTCAGGACCTCGAGAAATATGTTGAGGACACTA
AAATAGATCTCTGGTCGTACAACGCGGAGCTTCTTGTTGCCCTGGAGAACCAACATACAA
TTGATCTAACTGACTCAGAAATGAACAAACTGTTCGAAAGAACAAGGAAACAACTGAGGG
AAAATGCTGAGGATATGGGCAATGGTTGTTTCAAAATATACCACAAATGTGACAATGCCT
GCATAGGGTCAATCAGAAATGGAACTTATGACCATGATGTATACAGAGACGAAGCATTAA
ACAACCGGTTCCAGATCAAAGGTGTTGAGCTGAAGTCAGGATACAAAGATTGGATCCTAT
GGATTTCCTTTGCCATATCATGTTTTTTGCTTTGTGTTGTTTTGCTGGGGTTCATCATGT
GGGCCTGCCAAAAAGGCAACATTAGGTGCAACATTTGCATTTGAGTGCA--------
>CY008804_Canterbury_2000.75
---------------TATTAACCATGAAGACTATCATTGCTTTGAGCTACATTTTATGTC
TGGTTTTCGCTCAAAAACTTCCCGGAAATGACAACAGCACGGCAACGCTGTGCCTGGGGC
ACCATGCAGTGCCAAACGGAACGCTAGTGAAAACAATCACGAATGACCAAATTGAAGTGA
CTAATGCTACTGAGCTGGTTCAGAGTTCCTCAACAGGTGGAATATGCGACAGTCCTCACC
AAATCCTTGATGGAGAAAACTGCACACTAATAGATGCTCTATTGGGAGACCCTCATTGTG
ATGGCTTCCAAAATAAGGAATGGGACCTTTTTGTTGAACGCAGCAAAGCCTACAGCAACT
GTTACCCTTATGATGTGCCGGATTATGCCTCCCTTAGGTCACTAGTTGCCTCATCCGGCA
CACTGGAGTTTAACAATGAAAGCTTCAATTGGACTGGAGTCGCTCAGAATGGAACAAGCT
CTGCTTGCAAAAGGAGATCTAATAAAAGTTTCTTTAGTAGATTGAATTGGTTGCACCAAT
TAAAATACAAATACCCAGCACTGAACGTGGCTATGCCAAACAATGAAAAATTTGACAAAT
TGTACATTTGGGGGGTTCACCACCCGAGTACGGACAGTGACCAAATCAGCCTATATGCTC
AAGCACCAGGGAGAGTCACAGTCTCTACCAAAAGAAGCCAACAAACTGTAATCCCGAATA
TCGGATCTAGACCCTGGGTAAGGGGTGTCTCCAGCAGAATAAGCATCTATTGGACAATAG
TAAAACCGGGAGACATACTTTTGATTAACTGCACAGGGAATCTAATTGCTCCTCGGGGTT
ACTTCAAAATACGAAGTGGGAAAAGCTCAATAATGAGGTCAGATGCATCCATTGGCAAAT
GCAATTCTGAATGCATCACTCCAAATGGAAGCATTCCCAATGACAAACCATTTCAAAATG
TAAACAGGATCACATATGGGGCCTGTCCCAGATATGTTAAGCAAAACACTCTGAAATTGG
CAACAGGGATGCGGAATGTACCAGAGAAACAAACTAGAGGCATATTCGGCGCAATCGCGG
GTTTCATAGAAAATGGTTGGGAGGGAATGGTGGACGGTTGGTACGGTTTCAGGCATCAAA
ATTCTGAGGGCACAGGACAAGCAGCAGATCTCAAAAGCACTCAAGCAGCAATCAACCAAA
TCAACGGGAAACTGAATAGGTTAATCGAGAAAACGAACGAGAAATTCCATCAAATTGAAA
AAGAATTCTCAGAAGTGGAAGGGAGAATTCAGGACCTCGAGAAATATGTTGAGGACACTA
AAATAGATCTCTGGTCGTACAACGCGGAGCTTCTTGTTGCCCTGGAGAACCAGCATACAA
TTGATCTAACTGACTCAGAAATGAACAAACTGTTTGAAAGAACAAAGAAGCAACTGAGGG
AAAATGCTGAGGATATGGGCAATGGTTGTTTCAAAATATACCACAAATGTGACAATGCCT
GCATAGGGTCAATCAGAAATGGGACTTATGACCATGATGTATACAGAGACGAAGCATTAA
ACAACCGGTTCCAGATCAAAGGTGTTGAGCTGAAGTCAGGATACAAAGATTGGATCCTAT
GGATTTCCTTTGCCATATCATGTTTTTTGCTTTGTGTTGTCTTGCTGGGGTTCATCATGT
GGGCCTGCCAAAAAGGCAACATTAGGTGCAACATTTGCATTTGAGTGCATTAATTA-
>CY008796_Canterbury_2000.75
---------------TATTAACCATGAAGACTATCATTGCTTTGAGCTACATTTTATGTC
TGGTTTTCGCTCAAAAACTTCCCGTAAATGACAACAGCACGGCAACGCTGTGCCTGGGAC
ACCATGCAGTGCCAAACGGAACGCTAGTGAAAACAATCACGAATGACCACATTGAAGTGA
CTAATGCTACTGAGTTGGTTCAGAGTTCCTCAACAGGTAGAATATGCGACAGTCCTCACC
AAATCCTTGATGGAGAAAACTGCACACTAATAGATGCTCTATTGGGAGACCCTCATTGTG
ATGGCTTCCAAAATAAGGAATGGGACCTTTTTGTTGAACGCAGCACAGCCTACAGCAACT
GTTACCCTTATGATGTGCCGGATTATGCCTCCCTTAGGTCACTAGTTGCCTCATCCGGCA
CACTGGAGTTTAACAATGAAAGCTTCAATTGGACTGGAGTCGCTCAGAATGGAACAAGCT
CTGCTTGCAAAAGGAGATCTATTAAAAGTTTCTTTAGTAGATTGAATTGGTTGCACCAAT
TAAAATACAAATATCCAGCACTGAACGTGACTATGCCAAACAATGAAAAATTTGACAAAT
TGTACATTTGGGGGGTTCACCACCCGAGTACGGACAGTGACCAAATCAGCCTATATGCTC
AAGCATCAGGGAGAGTCACAGTCTCTACCAAAAGAAGCCAACAAACTGTAATCCCGAATA
TCGGATCTAGACCCTGGGTAAGGGGTGTCTCCAGCAGAATAAGCATCTATTGGACAATAG
TAAAACCGGGAGACATACTTTTGATTAACAGCACAGGGAATCTAATTGCTCCTCGGGGTT
ACTTTAAAATACGAAGTGGGAAAAGCTCAATAATGAGGTCAAATGCACCCATTGGCAAAT
GCAATTCTGAATGCATCACTCCAAATGGAAGCATTCCCAATGACAAACCATTTCAAAATG
TAAACAGGATCACATATGGGGCCTGTCCCAGATATGTTAAGCAAAACACTCTGAAATTGG
CAACAGGAATGCGGAATGTACCAGAGAAACAAACTAGAGGCATATTCGGCGCAATCGCGG
GTTTCATAGAAAATGGTTGGGAGGGAATGGTAGACGGTTGGTATGGTTTCAGGCATCAAA
ATTCTGAGGGCACAGGACAAGCAGCAGATCTTAAAAGCACTCAAGCAGCAATCAACCAAA
TCAACGGGAAACTGAATAGGTTAATCGAGAAAACAAACGAGAAATTCCATCAAATTGAAA
AAGAATTCTCAGAAGTAGAAGGGAGAATTCAGGACCTCGAGAAATATGTTGAGGACACTA
AAATAGATCTCTGGTCGTACAACGCGGAGCTTCTTGTTGCCCTGGAGAACCAACATACAA
TTGATCTAACAGACTCAGAAATGAACAAACTGTTTGAAAGAACAAGGAAGCAACTGAGGG
AAAATGCTGAGGAGATGGGCAATGGTTGTTTCAAAATATACCACAAATGTGACAATGCCT
GCATAGGGTCAATCAGAAATGGAACTTATGACCATGATGTATACAGAGACGAAGCATTAA
ACAACCGGTTCCAGATCAAAGGTGTTGAGCTGAAGTCAGGATACAAAGATTGGATCCTAT
GGATTTCCTTTGCCATATCATGTTTTTTGCTTTGTGTTGTTTTGCTGGGGTTCATCATGT
GGGCCTGCCAAAAAGGCAACATTAGGTGCAACATTTGCATTTGAGTGCAGTAATTA-
>CY008788_Canterbury_2000.75
---------------TATTAACCATGAAGACTATCATTGCTTTGAGCTACATTTTATGTC
TGGTTTTCGCTCAAAAACTTCCCGTAAATGACAACAGCACGGCAACGCTGTGCCTGGGAC
ACCATGCAGTGCCAAACGGAACGCTAGTGAAAACAATCACGAATGACCACATTGAAGTGA
CTAATGCTACTGAGTTGGTTCAGAGTTCCTCAACAGGTAGAATATGCGACAGTCCTCACC
AAATCCTTGATGGAGAAAACTGCACACTAATAGATGCTCTATTGGGAGACCCTCATTGTG
ATGGCTTCCAAAATAAGGAATGGGACCTTTTTGTTGAACGCAGCACAGCCTACAGCAACT
GTTACCCTTATGATGTGCCGGATTATGCCTCCCTTAGGTCACTAGTTGCCTCATCCGGCA
CACTGGAGTTTAACAATGAAAGCTTCAATTGGACTGGAGTCGCTCAGAATGGAACAAGCT
CTGCTTGCAAAAGGAGATCTATTAAAAGTTTCTTTAGTAGATTGAATTGGTTGCACCAAT
TAAAATACAAATATCCAGCACTGAACGTGACTATGCCAAACAATGAAAAATTTGACAAAT
TGTACATTTGGGGGGTTCACCACCCGAGTACGGACAGTGACCAAATCAGCCTATATGCTC
AAGCATCAGGGAGAGTCACAGTCTCTACCAAAAGAAGCCAACAAACTGTAATCCCGAATA
TCGGATCTAGACCCTGGGTAAGGGGTATCTCCAGCAGAATAAGCATCTATTGGACAATAG
TAAAACCGGGAGACATACTTTTGATTAACAGCACAGGGAATCTAATTGCTCCTCGGGGTT
ACTTTAAAATACGAAGTGGGAAAAGCTCAATAATGAGGTCAAATGCACCCATTGGCAAAT
GCAATTCTGAATGCATCACTCCAAATGGAAGCATTCCCAATGACAAACCATTTCAAAATG
TAAACAGGATCACATATGGGGCCTGTCCCAGATATGTTAAGCAAAACACTCTGAAATTGG
CAACAGGAATGCGGAATGTACCAGAGAAACAAACTAGAGGCATATTCGGCGCAATCGCGG
GTTTCATAGAAAATGGTTGGGAGGGAATGGTAGACGGTTGGTATGGTTTCAGGCATCAAA
ATTCTGAGGGCACAGGACAAGCAGCAGATCTTAAAAGCACTCAAGCAGCAATCAACCAAA
TCAACGGGAAACTGAATAGGTTAATCGAGAAAACAAACGAGAAATTCCATCAAATTGAAA
AAGAATTCTCAGAAGTAGAAGGGAGAATTCAGGACCTCGAGAAATATGTTGAGGACACTA
AAATAGATCTCTGGTCGTACAACGCGGAGCTTCTTGTTGCCCTGGAGAACCAACATACAA
TTGATCTAACAGACTCAGAAATGAACAAACTGTTTGAAAGAACAAGGAAGCAACTGAGGG
AAAATGCTGAGGAGATGGGCAATGGTTGTTTCAAAATATACCACAAATGTGACAATGCCT
GCATAGGGTCAATCAGAAATGGAACTTATGACCATGATGTATACAGAGACGAAGCATTAA
ACAACCGGTTCCAGATCAAAGGTGTTGAGCTGAAGTCAGGATACAAAGATTGGATCCTAT
GGATTTCCTTTGCCATATCATGTTTTTTGCTTTGTGTTGTTTTGCTGGGGTTCATCATGT
GGGCCTGCCAAAAAGGCAACATTAGGTGCAACATTTGCATTTGAGTGCAGTAATTA-
>CY008780_Canterbury_2000.75
---------------TATTAACCATGAAGACTATCATTGCTTTGAGCTACATTTTATGTC
TGGTTTTCGCTCAAAAACTTCCCGTAAATGACAACAGCACGGCAACGCTGTGCCTGGGAC
ACCATGCAGTGCCAAACGGAACGCTAGTGAAAACAATCACGAATGACCACATTGAAGTGA
CTAATGCTACTGAGTTGGTTCAGAGTTCCTCAACAGGTAGAATATGCGACAGTCCTCACC
AAATCCTTGATGGAGAAAACTGCACACTAATAGATGCTCTATTGGGAGACCCTCATTGTG
ATGGCTTCCAAAATAAGGAATGGGACCTTTTTGTTGAACGCAGCACAGCCTACAGCAACT
GTTACCCTTATGATGTGCCGGATTATGCCTCCCTTAGGTCACTAGTTGCCTCATCCGGCA
CACTGGAGTTTAACAATGAAAGCTTCAATTGGACTGGAGTCGCTCAGAATGGAACAAGCT
CTGCTTGCAAAAGGAGATCTATTAAAAGTTTCTTTAGTAGATTGAATTGGTTGCACCAAT
TAAAATACAAATATCCAGCACTGAACGTGACTATGCCAAACAATGAAAAATTTGACAAAT
TGTACATTTGGGGGGTTCACCACCCGAGTACGGACAGTGACCAAATCAGCCTATATGCTC
AAGCATCAGGGAGAGTCACAGTCTCTACCAAAAGAAGCCAACAAACTGTAATCCCGAATA
TCGGATCTAGACCCTGGGTAAGGGGTGTCTCCAGCAGAATAAGCATCTATTGGACAATAG
TAAAACCGGGAGACATACTTTTGATTAACAGCACAGGGAATCTAATTGCTCCTCGGGGTT
ACTTTAAAATACGAAGTGGGAAAAGCTCAATAATGAGGTCAAATGCACCCATTGGCAAAT
GCAATTCTGAATGCATCACTCCAAATGGAAGCATTCCCAATGACAAACCATTTCAAAATG
TAAACAGGATCACATATGGGGCCTGTCCCAGATATGTTAAGCAAAACACTCTGAAATTGG
CAACAGGAATGCGGAATGTACCAGAGAAACAAACTAGAGGCATATTCGGCGCAATCGCGG
GTTTCATAGAAAATGGTTGGGAGGGAATGGTAGACGGTTGGTATGGTTTCAGGCATCAAA
ATTCTGAGGGCACAGGACAAGCAGCAGATCTTAAAAGCACTCAAGCAGCAATCAACCAAA
TCAACGGGAAACTGAATAGGTTAATCGAGAAAACAAACGAGAAATTCCATCAAATTGAAA
AAGAATTCTCAGAAGTAGAAGGGAGAATTCAGGACCTCGAGAAATATGTTGAGGACACTA
AAATAGATCTCTGGTCGTACAACGCGGAGCTTCTTGTTGCCCTGGAGAACCAACATACAA
TTGATCTAACAGACTCAGAAATGAACAAACTGTTTGAAAGAACAAGGAAGCAACTGAGGG
AAAATGCTGAGGAGATGGGCAATGGTTGTTTCAAAATATACCACAAATGTGACAATGCCT
GCATAGGGTCAATCAGAAATGGAACTTATGACCATGATGTATACAGAGACGAAGCATTAA
ACAACCGGTTCCAGATCAAAGGTGTTGAGCTGAAGTCAGGATACAAAGATTGGATCCTAT
GGATTTCCTTTGCCATATCATGTTTTTTGCTTTGTGTTGTTTTGCTGGGGTTCATCATGT
GGGCCTGCCAAAAAGGCAACATTAGGTGCAACATTTGCATTTGAGTGCAGTAATTA-
>CY008772_Canterbury_2000.75
-------------------AACCATGAAGACTATCATTGCTTTGAGCTACATTTTATGTC
TGGTTTTCGCTCAAAAACTTCCCGGAAATGACAACAGCACGGCAACGCTGTGCCTGGGGC
ACCATGCAGTGCCAAACGGAACGCTAGTGAAAACAATCACGAATGACCAAATTGAAGTGA
CTAATGCTACTGAGCTGGTTCAGAGTTCCTCAACAGGTGGAATATGCGACAGTCCTCACC
AAATCCTTGATGGAGAAAACTGCACACTAATAGATGCTCTATTGGGAGACCCTCATTGTG
ATGGCTTCCAAAATAAGGAATGGGACCTTTTTGTTGAACGCAGCAAAGCCTACAGCAACT
GTTACCCTTATGATGTGCCGGATTATGCCTCCCTTAGGTCACTAGTTGCCTCATCCGGCA
CACTGGAGTTTAACAATGAAAGCTTCAATTGGACTGGAGTCGCTCAGAATGGAACAAGCT
CTGCTTGCAAAAGGGGATCTAATAAAAGTTTCTTTAGTAGATTGAATTGGTTGCACCAAT
TAAAATACAAATACCCAGCACTGAACGTGACTATGCCAAACAATGAAAAATTTGACAAAT
TGTACATTTGGGGGGTTCACCACCCGAGTACGGACAGTGACCAAATCAGCCTATATGCTC
AAGCACCAGGGAGAGTCACAGTCTCTACCAAAAGAAGCCAACAAACTGTAATCCCGAATA
TCGGATCTAGACCCTGGGTAAGGGGTGTCTCCAGCAGAATAAGCATCTATTGGACAATAG
TAAAACCGGGAGACATACTTTTGATTAACTGCACAGGGAATCTAATTGCTCCTCGGGGTT
ACTTCAAAATACGAAGTGGGAAAAGCTCAATAATGAGGTCAGATGCATCCATTGGCAAAT
GCAATTCTGAATGCATCACTCCAAATGGAAGCATTCCCAATGACAAACCATTTCAAAATG
TAAACAGGATCACATATGGGGCCTGTCCCAGATATGTTAAGCAAAACACTCTGAAATTGG
CAACAGGGATGCGGAATGTACCAGAGAAACAAACTAGAGGCATATTCGGCGCAATCGCGG
GTTTCATAGAAAATGGTTGGGAGGGAATGGTGGACGGTTGGTACGGTTTCAGGCATCAAA
ATTCTGAGGGCACAGGACAAGCAGCAGATCTCAAAAGCACTCAAGCAGCAATCAACCAAA
TCAACGGGAAACTGAATAGGTTAATCGAGAAAACGAACGAGAAATTCCATCAAATTGAAA
AAGAATTCTCAGAAGTGGAAGGGAGAATTCAGGACCTCGAGAAATATGTTGAGGACACTA
AAATAGATCTCTGGTCGTACAACGCGGAGCTTCTTGTTGCCCTGGAGAACCAGCATACAA
TTGATCTAACTGACTCAGAAATGAACAAACTGTTTGAAAGAACAAAGAAGCAACTGAGGG
AAAATGCTGAGGATATGGGCAATGGTTGTTTCAAAATATACCACAAATGTGACAATGCCT
GCATAGGGTCAATCAGAAATGGGACTTATGACCATGATGTATACAGAGACGAAGCATTAA
ACAACCGGTTCCAGATCAAAGGTGTTGAGCTGAAGTCAGGATACAAAGATTGGATCCTAT
GGATTTCCTTTGCCATATCATGTTTTTTGCTTTGTGTTGTCTTGCTGGGGTTCATCATGT
GGGCCTGCCAAAAAGGCAACATTAGGTGCAACATTTGCATTTGAGTGCATTAATTA-
>CY008764_Canterbury_2000.75
---------------TATTAACCATGAAGACTATCATTGCTTTGAGCTACATTTTATGTC
TGGTTTTCGCTCAAAAACTTCCCGGAAATGACAACAGCACGGCAACGCTGTGCCTGGGGC
ACCATGCAGTGCCAAACGGAACGCTAGTGAAAACAATCACGAATGACCAAATTGAAGTGA
CTAATGCTACTGAGCTGGTTCAGAGTTCCTCAACAGGTGGAATATGCGACAGTCCTCACC
AAATCCTTGATGGAGAAAACTGCACACTAATAGATGCTCTATTGGGAGACCCTCATTGTG
ATGGCTTCCAAAATAAGGAATGGGACCTTTTTGTTGAACGCAGCAAAGCCTACAGCAACT
GTTACCCTTATGATGTGCCGGATTATGCCTCCCTTAGGTCACTAGTTGCCTCATCCGGCA
CACTGGAGTTTAACAATGAAAGCTTCAATTGGACTGGAGTCGCTCAGAATGGAACAAGCT
CTGCTTGCAAAAGGAGATCTAATAAAAGTTTCTTTAGTAGATTGAATTGGTTGCACCAAT
TAAAATACAAATACCCAGCACTGAACGTGACTATGCCAAACAATGAAAAATTTGACAAAT
TGTACATTTGGGGGGTTCACCACCCGAGTACGGACAGTGACCAAATCAGCCTATATGCTC
AAGCACCAGGGAGAGTCACAGTCTCTACCAAAAGAAGCCAACAAACTGTAATCCCGAATA
TCGGATCTAGACCCTGGGTAAGGGGTGTCTCCAGCAGAATAAGCATCTATTGGACAATAG
TAAAACCGGGAGACATACTTTTGATTAACTGCACAGGGAATCTAATTGCTCCTCGGGGTT
ACTTCAAAATACGAAGTGGGAAAAGCTCAATAATGAGGTCAGATGCATCCATTGGCAAAT
GCAATTCTGAATGCATCACTCCAAATGGAAGCATTCCCAATGACAAACCATTTCAAAATG
TAAACAGGATCACATATGGGGCCTGTCCCAGATATGTTAAGCAAAACACTCTGAAATTGG
CAACAGGGATGCGGAATGTACCAGAGAAACAAACTAGAGGCATATTCGGCGCAATCGCGG
GTTTCATAGAAAATGGTTGGGAGGGAATGGTGGACGGTTGGTACGGTTTCAGGCATCAAA
ATTCTGAGGGCACAGGACAAGCAGCAGATCTCAAAAGCACTCAAGCAGCAATCAACCAAA
TCAACGGGAAACTGAATAGGTTAATCGAGAAAACGAACGAGAAATTCCATCAAATTGAAA
AAGAATTCTCAGAAGTGGAAGGGAGAATTCAGGACCTCGAGAAATATGTTGAGGACACTA
AAATAGATCTCTGGTCGTACAACGCGGAGCTTCTTGTTGCCCTGGAGAACCAGCATACAA
TTGATCTAACTGACTCAGAAATGAACAAACTGTTTGAAAGAACAAAGAAGCAACTGAGGG
AAAATGCTGAGGATATGGGCAATGGTTGTTTCAAAATATACCACAAATGTGACAATGCCT
GCATAGGGTCAATCAGAAATGGGACTTATGACCATGATGTATACAGAGACGAAGCATTAA
ACAACCGGTTCCAGATCAAAGGTGTTGAGCTGAAGTCAGGATACAAAGATTGGATCCTAT
GGATTTCCTTTGCCATATCATGTTTTTTGCTTTGTGTTGTCTTGCTGGGGTTCATCATGT
GGGCCTGCCAAAAAGGCAACATTAGGTGCAACATTTGCATTTGAGTGCATTAATTA-
>CY008756_Canterbury_2000.75
-------------------AACCATGAAGACTATCATTGCTTTGAGCTACATTTTATGTC
TGGTTTTCGCTCAAAAACTTCCCGGAAATGACAACAGCACGGCAACGCTGTGCCTGGGGC
ACCATGCAGTGCCAAACGGAACGCTAGTGAAAACAATCACGAATGACCAAATTGAAGTGA
CTAATGCTACTGAGCTGGTTCAGAGTTCCTCAACAGGTGGAATATGCGACAGTCCTCACC
AAATCCTTGATGGAGAAAACTGCACACTAATAGATGCTCTATTGGGAGACCCTCATTGTG
ATGGCTTCCAAAATAAGGAATGGGACCTTTTTGTTGAACGCAGCAAAGCCTACAGCAACT
GTTACCCTTATGATGTGCCGGATTATGCCTCCCTTAGGTCACTAGTTGCCTCATCCGGCA
CACTGGAGTTTAACAATGAAAGCTTCAATTGGACTGGAGTCGCTCAGAATGGAACAAGCT
CTGCTTGCAAAAGGAGATCTAATAAAAGTTTCTTTAGTAGATTGAATTGGTTGCACCAAT
TAAAATACAAATACCCAGCACTGAACGTGACTATGCCAAACAATGAAAAATTTGACAAAT
TGTACATTTGGGGGGTTCACCACCCGAGTACGGACAGTGACCAAATCAGCCTATATGCTC
AAGCACCAGGGAGAGTCACAGTCTCTACCAAAAGAAGCCAACAAACTGTAATCCCGAATA
TCGGATCTAGACCCTGGGTAAGGGGTGTCTCCAGCAGAATAAGCATCTATTGGACAATAG
TAAAACCGGGAGACATACTTTTGATTAACTGCACAGGGAATCTAATTGCTCCTCGGGGTT
ACTTCAAAATACGAAGTGGGAAAAGCTCAATAATGAGGTCAGATGCATCCATTGGCAAAT
GCAATTCTGAATGCATCACTCCAAATGGAAGCATTCCCAATGACAAACCATTTCAAAATG
TAAACAGGATCACATATGGGGCCTGTCCCAGATATGTTAAGCAAAACACTCTGAAATTGG
CAACAGGGATGCGGAATGTACCAGAGAAACAAACTAGAGGCATATTCGGCGCAATCGCGG
GTTTCATAGAAAATGGTTGGGAGGGAATGGTGGACGGTTGGTACGGTTTCAGGCATCAAA
ATTCTGAGGGCACAGGACAAGCAGCAGATCTCAAAAGCACTCAAGCAGCAATCAACCAAA
TCAACGGGAAACTGAATAGGTTAATCGAGAAAACGAACGAGAAATTCCATCAAATTGAAA
AAGAATTCTCAGAAGTGGAAGGGAGAATTCAGGACCTCGAGAAATATGTTGAGGACACTA
AAATAGATCTCTGGTCGTACAACGCGGAGCTTCTTGTTGCCCTGGAGAACCAGCATACAA
TTGATCTAACTGACTCAGAAATGAACAAACTGTTTGAAAGAACAAAGAAGCAACTGAGGG
AAAATGCTGAGGATATGGGCAATGGTTGTTTCAAAATATACCACAAATGTGACAATGCCT
GCATAGGGTCAATCAGAAATGGGACTTATGACCATGATGTATACAGAGACGAAGCATTAA
ACAACCGGTTCCAGATCAAAGGTGTTGAGCTGAAGTCAGGATACAAAGATTGGATCCTAT
GGATTTCCTTTGCCATATCATGTTTTTTGCTTTGTGTTGTCTTGCTGGGGTTCATCATGT
GGGCCTGCCAAAAAGGCAACATTAGGTGCAACATTTGCATTTGAGTGCATTAATTA-
>CY008748_Canterbury_2000.75
-------------------AACCATGAAGACTATCATTGCTTTGAGCTACATTTTATGTC
TGGTTTTCGCTCAAAAACTTCCCGGAAATGACAACAGCACGGCAACGCTGTGCCTGGGGC
ACCATGCAGTGCCAAACGGAACGCTAGTGAAAACAATCACGAATGACCAAATTGAAGTGA
CTAATGCTACTGAGCTGGTTCAGAGTTCCTCAACAGGTGGAATATGCGACAGTCCTCACC
AAATCCTTGATGGAGAAAACTGCACACTAATAGATGCTCTATTGGGAGACCCTCATTGTG
ATGGCTTCCAAAATAAGGAATGGGACCTTTTTGTTGAACGCAGCAAAGCCTACAGCAACT
GTTACCCTTATGATGTGCCGGATTATGCCTCCCTTAGGTCACTAGTTGCCTCATCCGGCA
CACTGGAGTTTAACAATGAAAGCTTCAATTGGACTGGAGTCGCTCAGAATGGAACAAGCT
CTGCTTGCAAAAGGAGATCTAATAAAAGTTTCTTTAGTAGATTGAATTGGTTGCACCAAT
TAAAATACAAATACCCAGCACTGAACGTGACTATGCCAAACAATGAAAAATTTGACAAAT
TGTACATTTGGGGGGTTCACCACCCGAGTACGGACAGTGACCAAATCAGCCTATATGCTC
AAGCACCAGGGAGAGTCACAGTCTCTACCAAAAGAAGCCAACAAACTGTAATCCCGAATA
TCGGATCTAGACCCTGGGTAAGGGGTGTCTCCAGCAGAATAAGCATCTATTGGACAATAG
TAAAACCGGGAGACATACTTTTGATTAACTGCACAGGGAATCTAATTGCTCCTCGGGGTT
ACTTCAAAATACGAAGTGGGAAAAGCTCAATAATGAGGTCAGATGCATCCATTGGCAAAT
GCAATTCTGAATGCATCACTCCAAATGGAAGCATTCCCAATGACAAACCATTTCAAAATG
TAAACAGGATCACATATGGGGCCTGTCCCAGATATGTTAAGCAAAACACTCTGAAATTGG
CAACAGGGATGCGGAATGTACCAGAGAAACAAACTAGAGGCATATTCGGCGCAATCGCGG
GTTTCATAGAAAATGGTTGGGAGGGAATGGTGGACGGTTGGTACGGTTTCAGGCATCAAA
ATTCTGAGGGCACAGGACAAGCAGCAGATCTCAAAAGCACTCAAGCAGCAATCAACCAAA
TCAACGGGAAACTGAATAGGTTAATCGAGAAAACGAACGAGAAATTCCATCAAATTGAAA
AAGAATTCTCAGAAGTGGAAGGGAGAATTCAGGACCTCGAGAAATATGTTGAGGACACTA
AAATAGATCTCTGGTCGTACAACGCGGAGCTTCTTGTTGCCCTGGAGAACCAGCATACAA
TTGATCTAACTGACTCAGAAATGAACAAACTGTTTGAAAGAACAAAGAAGCAACTGAGGG
AAAATGCTGAGGATATGGGCAATGGTTGTTTCAAAATATACCACAAATGTGACAATGCCT
GCATAGGGTCAATCAGAAATGGGACTTATGACCATGATGTATACAGAGACGAAGCATTAA
ACAACCGGTTCCAGATCAAAGGTGTTGAGCTGAAGTCAGGATACAAAGATTGGATCCTAT
GGATTTCCTTTGCCATATCATGTTTTTTGCTTTGTGTTGTCTTGCTGGGGTTCATCATGT
GGGCCTGCCAAAAAGGCAACATTAGGTGCAACATTTGCATTTGAGTGCATTAATTA-
>CY009148_Canterbury_2000.75
---------------TATTAACCATGAAGACTATCATTGCTTTGAGCTACATTTTATGTC
TGGTTTTCGCTCAAAAACTTCCCGTAAATGACAACAGCACGGCAACGCTGTGCCTGGGAC
ACCATGCAGTGCCAAACGGAACGCTAGTGAAAACAATCACGAATGACCACATTGAAGTGA
CTAATGCTACTGAGCTGGTTCAGAGTTCCTCAACAGGTAGAATATGCGACAGTCCTCACC
AAATCCTTGATGGAGAAAACTGCACACTAATAGATGCTCTATTGGGAGACCCCCATTGTG
ATGGCTTCCAAAATAAGGAATGGGACCTTTTTGTTGAACGCAGCACAGCCTACAGCAACT
GTTACCCTTATGATGTGCCGGATTATGCCTCCCTTAGGTCACTAGTTGCCTCATCCGGCA
CACTTGAGTTTAACAATGAAAGCTTCAATTGGACTGGAGTCGATCAGAATGGAACAAGCT
CTGCTTGCAAAAGGAGATCTACTAAAAGTTTCTTTAGTAGATTGAATTGGTTGCACCAAT
TAAAATACAAATATCCAGCACTGAACGTGACTATGCCAAACAATGAAAAATTTGACAAAT
TGTACATTTGGGGGGTTCACCATCCGAGTACGGACAGTGACCAAATCAGCCTATATGCTC
AAGCATCAGGGAGAGTCACAGTCTCTACCAAAAGAAGCCAACAAACTGTAACCCCGAATA
TCGGATCTAGACCCTGGGTAAGGGGTGTCTCCAGCAGAATAAGCATTTATTGGACAATAG
TAAAACCGGGAGACATACTTTTGATTAACAGCACAGGGAATCTAATTGCTCCTCGGGGTT
ACTTCAAAATACGAAGTGGGAAAAGCTCAATAATGAGGTCAAATGCACTCATTGGCAAAT
GCAATTCTGAATGCATCACTCCAAATGGAAGCATTCCCAATGACAAACCATTTCAAAATG
TAAACAGGATCACATATGGGGCCTGTCCCAGATATGTTAAGCAAAACACTCTGAAATTGG
CAACAGGGATGCGGAATGTACCAGAGAAACAAACTAGAGGCATATTCGGCGCAATCGCAG
GTTTCATAGAAAATGGTTGGGAGGGAATGGTGGACGGTTGGTACGGTTTCAGGCATCAAA
ATTCTGAGGGCACAGGACAAGCAGCAGATCTTAAAAGCACTCAAGCAGCAATCAACCAAA
TCAACGGGAAACTGAATAGGTTAATCGAGAAAACAAACGAGAAATTCCATCAAATTGAAA
AAGAATTCTCAGAAGTAGAAGGGAGAATTCAGGACCTCGAGAAATATGTTGAGGACACTA
AAATAGATCTCTGGTCGTACAACGCGGAGCTTCTTGTTGCCCTGGAGAACCAACATACAA
TTGATCTAACTGACTCAGAAATGAACAAACTGTTCGAAAGAACAAGGAAACAACTGAGGG
AAAATGCTGAGGATATGGGCAATGGTTGTTTCAAAATATACCACAAATGTGACAATGCCT
GCATAGGGTCAATCAGAAATGGAACTTATGACCATGATGTATACAGAGACGAAGCATTAA
ACAACCGGTTCCAGATCAAAGGTGTTGAGCTGAAGTCAGGATACAAAGATTGGATCCTAT
GGATTTCCTTTGCCATATCATGTTTTTTGCTTTGTGTTGTTTTGCTGGGGTTCATCATGT
GGGCCTGCCAAAAAGGCAACATTAGGTGCAACATTTGCATTTGAGTGCAGTAATTA-
>CY009076_Canterbury_2000.67
-------------------AACCATGAAGACTATCATTGCTTTGAGCTACATTTTATGTC
TGGTTTTCGCTCAAAAACTTCCCGGAAATGACAACAGCACGGCAACGCTGTGCCTGGGGC
ACCATGCAGTGCCAAACGGAACGCTAGTGAAAACAATCACGAATGACCAAATTGAAGTGA
CTAATGCTACTGAGCTGGTTCAGAGTTCCTCAACAGGTGGAATATGCGACAGTCCTCACC
AAATCCTTGATGGAGAAAACTGCACACTAATAGATGCTCTATTGGGAGACCCTCATTGTG
ATGGCTTCCAAAATAAGGAATGGGACCTTTTTGTTGAACGCAGCAAAGCCTACAGCAACT
GTTACCCTTATGATGTGCCGGATTATGCCTCCCTTAGGTCACTAGTTGCCTCATCCGGCA
CACTGGAGTTTAACAATGAAAGCTTCAATTGGACTGGAGTCGCTCAGAATGGAACAAGCT
CTGCTTGCAAAAGGAGATCTAATAAAAGTTTCTTTAGTAGATTGAATTGGTTGCACCAAT
TAAAATACAAATACCCAGCACTGAACGTGACTATGCCAAACAATGAAAAATTTGACAAAT
TGTACATTTGGGGGGTTCACCACCCGAGTACGGACAGTGACCAAATCAGCCTATATGCTC
AAGCACCAGGGAGAGTCACAGTCTCTACCAAAAGAAGCCAACAAACTGTAATCCCGAATA
TCGGATCTAGACCCTGGGTAAGGGGTGTCTCCAGCAGAATAAGCATCTATTGGACAATAG
TAAAACCGGGAGACATACTTTTGATTAACTGCACAGGGAATCTAATTGCTCCTCGGGGTT
ACTTCAAAATACGAAGTGGGAAAAGCTCAATAATGAGGTCAGATGCATCCATTGGCAAAT
GCAATTCTGAATGCATCACTCCAAATGGAAGCATTCCCAATGACAAACCATTTCAAAATG
TAAACAGGATCACATATGGGGCCTGTCCCAGATATGTTAAGCAAAACACTCTGAAATTGG
CAACAGGGATGCGGAATGTACCAGAGAAACAAACTAGAGGCATATTCGGCGCAATCGCGG
GTTTCATAGAAAATGGTTGGGAGGGAATGGTGGACGGTTGGTACGGTTTCAGGCATCAAA
ATTCTGAGGGCACAGGACAAGCAGCAGATCTCAAAAGCACTCAAGCAGCAATCAACCAAA
TCAACGGGAAACTGAATAGGTTAATCGAGAAAACGAACGAGAAATTCCATCAAATTGAAA
AAGAATTCTCAGAAGTGGAAGGGAGAATTCAGGACCTCGAGAAATATGTTGAGGACACTA
AAATAGATCTCTGGTCGTACAACGCGGAGCTTCTTGTTGCCCTGGAGAACCAGCATACAA
TTGATCTAACTGACTCAGAAATGAACAAACTGTTTGAAAGAACAAAGAAGCAACTGAGGG
AAAATGCTGAGGATATGGGCAATGGTTGTTTCAAAATATACCACAAATGTGACAATGCCT
GCATAGGGTCAATCAGAAATGGGACTTATGACCATGATGTATACAGAGACGAAGCATTAA
ACAACCGGTTCCAGATCAAAGGTGTTGAGCTGAAGTCAGGATACAAAGATTGGATCCTAT
GGATTTCCTTTGCCATATCATGTTTTTTGCTTTGTGTTGTCTTGCTGGGGTTCATCATGT
GGGCCTGCCAAAAAGGCAACATTAGGTGCAACATTTGCATTTGAGTGCATTAA----
>CY009132_Canterbury_2000.67
---------------TATTAACCATGAAGACTATCATTGCTTTGAGCTACATTTTATGTC
TGGTTTTCGCTCAAAAACTTCCCGTAAATGACAACAGCACGGCAACGCTGTGCCTGGGAC
ACCATGCAGTGCCAAACGGAACGCTAGTGAAAACAATCACGAATGACCACATTGAAGTGA
CTAATGCTACTGAGTTGGTTCAGAGTTCCTCAACAGGTAGAATATGCGACAGTCCTCACC
AAATCCTTGATGGAGAAAACTGCACACTAATAGATGCTCTATTGGGAGACCCTCATTGTG
ATGGCTTCCAAAATAAGGAATGGGACCTTTTTGTTGAACGCAGCACAGCCTACAGCAACT
GTTACCCTTATGATGTGCCGGATTATGCCTCCCTTAGGTCACTAGTTGCCTCATCCGGCA
CACTGGAGTTTAACAATGAAAGCTTCAATTGGACTGGAGTCGCTCAGAATGGAACAAGCT
CTGCTTGCAAAAGGAGATCTATTAAAAGTTTCTTTAGTAGATTGAATTGGTTGCACCAAT
TAAAATACAAATATCCAGCACTGAACGTGACTATGCCAAACAATGAAAAATTTGACAAAT
TGTACATTTGGGGGGTTCACCACCCGAGTACGGACAGTGACCAAATCAGCCTATATGCTC
AAGCATCAGGGAGAGTCACAGTCTCTACCAAAAGAAGCCAACAAACTGTAATCCCGAATA
TCGGATCTAGACCCTGGGTAAGGGGTGTCTCCAGCAGAATAAGCATCTATTGGACAATAG
TAAAACCGGGAGACATACTTTTGATTAACAGCACAGGGAATCTAATTGCTCCTCGGGGTT
ACTTTAAAATACGAAGTGGGAAAAGCTCAATAATGAGGTCAAATGCACCCATTGGCAAAT
GCAATTCTGAATGCATCACTCCAAATGGAAGCATTCCCAATGACAAACCATTTCAAAATG
TAAACAGGATCACATATGGGGCCTGTCCCAGATATGTTAAGCAAAACACTCTGAAATTGG
CAACAGGAATGCGGAATGTACCAGAGAAACAAACTAGAGGCATATTCGGCGCAATCGCGG
GTTTCATAGAAAATGGTTGGGAGGGAATGGTAGACGGTTGGTATGGTTTCAGGCATCAAA
ATTCTGAGGGCACAGGACAAGCAGCAGATCTTAAAAGCACTCAAGCAGCAATCAACCAAA
TCAACGGGAAACTGAATAGGTTAATCGAGAAAACAAACGAGAAATTCCATCAAATTGAAA
AAGAATTCTCAGAAGTAGAAGGGAGAATTCAGGACCTCGAGAAATATGTTGAGGACACTA
AAATAGATCTCTGGTCGTACAACGCGGAGCTTCTTGTTGCCCTGGAGAACCAACATACAA
TTGATCTAACAGACTCAGAAATGAACAAACTGTTTGAAAGAACAAGGAAGCAACTGAGGG
AAAATGCTGAGGAGATGGGCAATGGTTGTTTCAAAATATACCACAAATGTGACAATGCCT
GCATAGGGTCAATCAGAAATGGAACTTATGACCATGATGTATACAGAGACGAAGCATTAA
ACAACCGGTTCCAGATCAAAGGTGTTGAGCTGAAGTCAGGATACAAAGATTGGATCCTAT
GGATTTCCTTTGCCATATCATGTTTTTTGCTTTGTGTTGTTTTGCTGGGGTTCATCATGT
GGGCCTGCCAAAAAGGCAACATTAGGTGCAACATTTGCATTTGAGTGCAGTAATTA-
>CY009140_Canterbury_2000.75
---------------TATTAACCATGAAGACTATCATTGCTTTGAGCTACATTTTATGTC
TGGTTTTCGCTCAAAAACTTCCCGGAAATGACAACAGCACGGCAACGCTGTGCCTGGGGC
ACCATGCAGTGCCAAACGGAACGCTAGTGAAAACAATCACGAATGACCAAATTGAAGTGA
CTAATGCTACTGAGCTGGTTCAGAGTTCCTCAACAGGTGGAATATGCGACAGTCCTCACC
AAATCCTTGATGGAGAAAACTGCACACTAATAGATGCTCTATTGGGAGACCCTCATTGTG
ATGGCTTCCAAAATAAGGAATGGGACCTTTTTGTTGAACGCAGCAAAGCCTACAGCAACT
GTTACCCTTATGATGTGCCGGATTATGCCTCCCTTAGGTCACTAGTTGCCTCATCCGGCA
CACTGGAGTTTAACAATGAAAGCTTCAATTGGACTGGAGTCGCTCAGAATGGAACAAGCT
CTGCTTGCAAAAGGAGATCTAATAAAAGTTTCTTTAGTAGATTGAATTGGTTGCACCAAT
TAAAATACAAATACCCAGCACTGAACGTGACTATGCCAAACAATGAAAAATTTGACAAAT
TGTACATTTGGGGGGTTCACCACCCGAGTACGGACAGTGACCAAATCAGCCTATATGCTC
AAGCACCAGGGAGAGTCACAGTCTCTACCAAAAGAAGCCAACAAACTGTAATCCCGAATA
TCGGATCTAGACCCTGGGTAAGGGGTGTCTCCAGCAGAATAAGCATCTATTGGACAATAG
TAAAACCGGGAGACATACTTTTGATTAACTGCACAGGGAATCTAATTGCTCCTCGGGGTT
ACTTCAAAATACGAAGTGGGAAAAGCTCAATAATGAGGTCAGATGCATCCATTGGCAAAT
GCAATTCTGAATGCATCACTCCAAATGGAAGCATTCCCAATGACAAACCATTTCAAAATG
TAAACAGGATCACATATGGGGCCTGTCCCAGATATGTTAAGCAAAACACTCTGAAATTGG
CAACAGGGATGCGGAATGTACCAGAGAAACAAACTAGAGGCATATTCGGCGCAATCGCGG
GTTTCATAGAAAATGGTTGGGAGGGAATGGTGGACGGTTGGTACGGTTTCAGGCATCAAA
ATTCTGAGGGCACAGGACAAGCAGCAGATCTCAAAAGCACTCAAGCAGCAATCAACCAAA
TCAACGGGAAACTGAATAGGTTAATCGAGAAAACGAACGAGAAATTCCATCAAATTGAAA
AAGAATTCTCAGAAGTGGAAGGGAGAATTCAGGACCTCGAGAAATATGTTGAGGACACTA
AAATAGATCTCTGGTCGTACAACGCGGAGCTTCTTGTTGCCCTGGAGAACCAGCATACAA
TTGATCTAACTGACTCAGAAATGAACAAACTGTTTGAAAGAACAAAGAAGCAACTGAGGG
AAAATGCTGAGGATATGGGCAATGGTTGTTTCAAAATATACCACAAATGTGACAATGCCT
GCATAGGGTCAATCAGAAATGGGACTTATGACCATGATGTATACAGAGACGAAGCATTAA
ACAACCGGTTCCAGATCAAAGGTGTTGAGCTGAAGTCAGGATACAAAGATTGGATCCTAT
GGATTTCCTTTGCCATATCATGTTTTTTGCTTTGTGTTGTCTTGCTGGGGTTCATCATGT
GGGCCTGCCAAAAAGGCAACATTAGGTGCAACATTTGCATTTGAGTGCATTAATTAA
>CY009156_Canterbury_2000.75
---------------TATTAACCATGAAGACTATCATTGCTTTGAGCTACATTTTATGTC
TGGTTTTCGCTCAAAAACTTCCCGGAAATGACAACAGCACGGCAACGCTGTGCCTGGGGC
ACCATGCAGTGCCAAACGGAACGCTAGTGAAAACAATCACGAATGACCAAATTGAAGTGA
CTAATGCTACTGAGCTGGTTCAGAGTTCCTCAACAGGTGGAATATGCGACAGTCCTCACC
AAATCCTTGATGGAGAAAACTGCACACTAATAGATGCTCTATTGGGAGACCCTCATTGTG
ATGGCTTCCAAAATAAGGAATGGGACCTTTTTGTTGAACGCAGCAAAGCCTACAGCAACT
GTTACCCTTATGATGTGCCGGATTATGCCTCCCTTAGGTCACTAGTTGCCTCATCCGGCA
CACTGGAGTTTAACAATGAAAGCTTCAATTGGACTGGAGTCGCTCAGAATGGAACAAGCT
CTGCTTGCAAAAGGGGATCTAATAAAAGTTTCTTTAGTAGATTGAATTGGTTGCACCAAT
TAAAATACAAATACCCAGCACTGAACGTGACTATGCCAAACAATGAAAAATTTGACAAAT
TGTACATTTGGGGGGTTCACCACCCGAGTACGGACAGTGACCAAATCAGCCTATATGCTC
AAGCACCAGGGAGAGTCACAGTCTCTACCAAAAGAAGCCAACAAACTGTAATCCCGAATA
TCGGATCTAGACCCTGGGTAAGGGGTGTCTCCAGCAGAATAAGCATCTATTGGACAATAG
TAAAACCGGGAGACATACTTTTGATTAACTGCACAGGGAATCTAATTGCTCCTCGGGGTT
ACTTCAAAATACGAAGTGGGAAAAGCTCAATAATGAGGTCAGATGCATCCATTGGCAAAT
GCAATTCTGAATGCATCACTCCAAATGGAAGCATTCCCAATGACAAACCATTTCAAAATG
TAAACAGGATCACATATGGGGCCTGTCCCAGATATGTTAAGCAAAACACTCTGAAATTGG
CAACAGGGATGCGGAATGTACCAGAGAAACAAACTAGAGGCATATTCGGCGCAATCGCGG
GTTTCATAGAAAATGGTTGGGAGGGAATGGTGGACGGTTGGTACGGTTTCAGGCATCAAA
ATTCTGAGGGCACAGGACAAGCAGCAGATCTCAAAAGCACTCAAGCAGCAATCAACCAAA
TCAACGGGAAACTGAATAGGTTAATCGAGAAAACGAACGAGAAATTCCATCAAATTGAAA
AAGAATTCTCAGAAGTGGAAGGGAGAATTCAGGACCTCGAGAAATATGTTGAGGACACTA
AAATAGATCTCTGGTCGTACAACGCGGAGCTTCTTGTTGCCCTGGAGAACCAGCATACAA
TTGATCTAACTGACTCAGAAATGAACAAACTGTTTGAAAGAACAAAGAAGCAACTGAGGG
AAAATGCTGAGGATATGGGCAATGGTTGTTTCAAAATATACCACAAATGTGACAATGCCT
GCATAGGGTCAATCAGAAATGGGACTTATGACCATGATGTATACAGAGACGAAGCATTAA
ACAACCGGTTCCAGATCAAAGGTGTTGAGCTGAAGTCAGGATACAAAGATTGGATCCTAT
GGATTTCCTTTGCCATATCATGTTTTTTGCTTTGTGTTGTCTTGCTGGGGTTCATCATGT
GGGCCTGCCAAAAAGGCAACATTAGGTGCAACATTTGCATTTGAGTGCATTAATTA-
>CY009164_Canterbury_2000.75
---------------TATTAACCATGAAGACTATCATTGCTTTGAGCTACATTTTATGTC
TGGTTTTCGCTCAAAAACTTCCCGTAAATGACAACAGCACGGCAACGCTGTGCCTGGGAC
ACCATGCAGTGCCAAACGGAACGCTAGTGAAAACAATCACGAATGACCACATTGAAGTGA
CTAATGCTACTGAGCTGGTTCAGAGTTCCTCAACAGGTAGAATATGCGACAGTCCTCACC
AAATCCTTGATGGAGAAAACTGCACACTAATAGATGCTCTATTGGGAGACCCCCATTGTG
ATGGCTTCCAAAATAAGGAATGGGACCTTTTTGTTGAACGCAGCACAGCCTACAGCAACT
GTTACCCTTATGATGTGCCGGATTATGCCTCCCTTAGGTCACTAGTTGCCTCATCCGGCA
CACTTGAGTTTAACAATGAAAGCTTCAATTGGACTGGAGTCGATCAGAATGGAACAAGCT
CTGCTTGCAAAAGGAGATCTACTAAAAGTTTCTTTAGTAGATTGAATTGGTTGCACCAAT
TAAAATACAAATATCCAGCACTGAACGTGACTATGCCAAACAATGAAAAATTTGACAAAT
TGTACATTTGGGGGGTTCACCATCCGAGTACGGACAGTGACCAAATCAGCCTATATGCTC
AAGCATCAGGGAGAGTCACAGTCTCTACCAAAAGAAGCCAACAAACTGTAACCCCGAATA
TCGGATCTAGACCCTGGGTAAGGGGTGTCTCCAGCAGAATAAGCATTTATTGGACAATAG
TAAAACCGGGAGACATACTTTTGATTAACAGCACAGGGAATCTAATTGCTCCTCGGGGTT
ACTTCAAAATACGAAGTGGGAAAAGCTCAATAATGAGGTCAAATGCACTCATTGGCAAAT
GCAATTCTGAATGCATCACTCCAAATGGAAGCATTCCCAATGACAAACCATTCCAAAATG
TAAACAGGATCACATATGGGGCCTGTCCCAGATATGTTAAGCAAAACACTCTGAAATTGG
CAACAGGGATGCGGAATGTACCAGAGAAACAAACTAGAGGCATATTCGGCGCAATCGCAG
GTTTCATAGAAAATGGTTGGGAGGGAATGGTGGACGGTTGGTACGGTTTCAGGCATCAAA
ATTCTGAGGGCACAGGACAAGCAGCAGATCTTAAAAGCACTCAAGCAGCAATCAACCAAA
TCAACGGGAAACTGAATAGGTTAATCGAGAAAACAAACGAGAAATTCCATCAAATTGAAA
AAGAATTCTCAGAAGTAGAAGGGAGAATTCAGGACCTCGAGAAATATGTTGAGGACACTA
AAATAGATCTCTGGTCGTACAACGCGGAGCTTCTTGTTGCCCTGGAGAACCAACATACAA
TTGATCTAACTGACTCAGAAATGAACAAACTGTTCGAAAGAACAAGGAAACAACTGAGGG
AAAATGCTGAGGATATGGGCAATGGTTGTTTCAAAATATACCACAAATGTGACAATGCCT
GCATAGGGTCAATCAGAAATGGAACTTATGACCATGATGTATACAGAGACGAAGCATTAA
ACAACCGGTTCCAGATCAAAGGTGTTGAGCTGAAGTCAGGATACAAAGATTGGATCCTAT
GGATTTCCTTTGCCATATCATGTTTTTTGCTTTGTGTTGTTTTGCTGGGGTTCATCATGT
GGGCCTGCCAAAAAGGCAACATTAGGTGCAACATTTGCATTTGAGTGCAGTAATTA-
>CY011020_Wellington_2000.67
----------------ATTAACCATGAAGACTATCATTGCTTTGAGCTACATTTTATGTC
TGGTTTTCGCTCAAAAACTTCCCGGAAATGACAACAGCACGGCAACGCTGTGCCTGGGGC
ACCATGCAGTGCCAAACGGAACGCTAGTGAAAACAATCACGAATGACCAAATTGAAGTGA
CTAATGCTACTGAGCTGGTTCAGAGTTCCTCAACAGGTGGAATATGCGACAGTCCTCACC
AAATCCTTGATGGAGAAAACTGCACACTAATAGATGCTCTATTGGGAGACCCTCATTGTG
ATGGCTTCCAAAATAAGGAATGGGACCTTTTTGTTGAACGCAGCAAAGCCTACAGCAACT
GTTACCCTTATGATGTGCCGGATTATGCCTCCCTTAGGTCACTAGTTGCCTCATCCGGCA
CACTGGAGTTTAACAATGAAAGCTTCAATTGGACTGGAGTCGCTCAGAATGGAACAAGCT
CTGCTTGCAAAAGGAGATCTAATAAAAGTTTCTTTAGTAGATTGAATTGGTTGCACCAAT
TAAAATACAAATACCCAGCACTGAACGTGACTATGCCAAACAATGAAAAATTTGACAAAT
TGTACATTTGGGGGGTTCACCACCCGAGTACGGACAGTGACCAAATCAGCCTATATGCTC
AAGCACCAGGGAGAGTCACAGTCTCTACCAAAAGAAGCCAACAAACTGTAATCCCGAATA
TCGGATCTAGACCCTGGGTAAGGGGTGTCTCCAGCAGAATAAGCATCTATTGGACAATAG
TAAAATCGGGAGACATACTTTTGATTAACTGCACAGGGAATCTAATTGCTCCTCGGGGTT
ACTTCAAAATACGAAGTGGGAAAAGCTCAATAATGAGGTCAGATGCATCCATTGGCAAAT
GCAATTCTGAATGCATCACTCCAAATGGAAGCATTCCCAATGACAAACCATTTCAAAATG
TAAACAGGATCACATATGGGGCCTGTCCCAGATATGTTAAGCAAAACACTCTGAAATTGG
CAACAGGGATGCGGAATGTACCAGAGAAACAAACTAGAGGCATATTCGGCGCAATCGCGG
GTTTCATAGAAAATGGTTGGGAGGGAATGGTGGACGGTTGGTACGGTTTCAGGCATCAAA
ATTCTGAGGGCACAGGACAAGCAGCAGATCTCAAAAGCACTCAAGCAGCAATCAACCAAA
TCAACGGGAAACTGAATAGGTTAATCGAGAAAACGAACGAGAAATTCCATCAAATTGAAA
AAGAATTCTCAGAAGTGGAAGGGAGAATTCAGGACCTCGAGAAATATGTTGAGGACACTA
AAATAGATCTCTGGTCGTACAACGCGGAGCTTCTTGTTGCCCTGGAGAACCAGCATACAA
TTGATCTAACTGACTCAGAAATGAACAAACTGTTTGAAAGAACAAAGAAGCAACTGAGGG
AAAATGCTGAGGATATGGGCAATGGTTGTTTCAAAATATACCACAAATGTGACAATGCCT
GCATAGGGTCAATCAGAAATGGGACTTATGACCATGATGTATACAGAGACGAAGCATTAA
ACAACCGGTTCCAGATCAAAGGTGTTGAGCTGAAGTCAGGATACAAAGATTGGATCCTAT
GGATTTCCTTTGCCATATCATGTTTTTTGCTTTGTGTTGTCTTGCTGGGGTTCATCATGT
GGGCCTGCCAAAAAGGCAACATTAGGTGCAACATTTGCATTTGAGTGCATTAATTA-
>CY011064_Canterbury_2000.75
---------------TATTAACCATGAAGACTATCATTGCTTTGAGCTACATTTTATGTC
TGGTTTTCGCTCAAAAACTTCCCGTAAATGACAACAGCACGGCAACGCTGTGCCTGGGAC
ACCATGCAGTGCCAAACGGAACGCTAGTGAAAACAATCACGAATGACCACATTGAAGTGA
CTAATGCTACTGAGCTGGTTCAGAGTTCCTCAACAGGTAGAATATGCGACAGTCCTCACC
AAATCCTTGATGGAGAAAACTGCACACTAATAGATGCTCTATTGGGAGACCCCCATTGTG
ATGGCTTCCAAAATAAGGAATGGGACCTTTTTGTTGAACGCAGCACAGCCTACAGCAACT
GTTACCCTTATGATGTGCCGGATTATGCCTCCCTTAGGTCACTAGTTGCCTCATCCGGCA
CACTTGAGTTTAACAATGAAAGCTTCAATTGGACTGGAGTCGATCAGAATGGAACAAGCT
CTGCTTGCAAAAGGAGATCTACTAAAAGTTTCTTTAGTAGATTGAATTGGTTGCACCAAT
TAAAATACAAATATCCAGCACTGAACGTGACTATGCCAAACAATGAAAAATTTGACAAAT
TGTACATTTGGGGGGTTCACCATCCGAGTACGGACAGTGACCAAATCAGCCTATATGCTC
AAGCATCAGGGAGAGTCACAGTCTCTACCAAAAGAAGCCAACAAACTGTAACCCCGAATA
TCGGATCTAGACCCTGGGTAAGGGGTGTCTCCAGCAGAATAAGCATTTATTGGACAATAG
TAAAACCGGGAGACATACTTTTGATTAACAGCACAGGGAATCTAATTGCTCCTCGGGGTT
ACTTCAAAATACGAAGTGGGAAAAGCTCAATAATGAGGTCAAATGCACTCATTGGCAAAT
GCAATTCTGAATGCATCACTCCAAATGGAAGCATTCCCAATGACAAACCATTTCAAAATG
TAAACAGGATCACATATGGGGCCTGTCCCAGATATGTTAAGCAAAACACTCTGAAATTGG
CAACAGGGATGCGGAATGTACCAGAGAAACAAACTAGAGGCATATTCGGCGCAATCGCAG
GTTTCATAGAAAATGGTTGGGAGGGAATGGTGGACGGTTGGTACGGTTTCAGGCATCAAA
ATTCTGAGGGCACAGGACAAGCAGCAGATCTTAAAAGCACTCAAGCAGCAATCAACCAAA
TCAACGGGAAACTGAATAGGTTAATCGAGAAAACAAACGAGAAATTCCATCAAATTGAAA
AAGAATTCTCAGAAGTAGAAGGGAGAATTCAGGACCTCGAGAAATATGTTGAGGACACTA
AAATAGATCTCTGGTCGTACAACGCGGAGCTTCTTGTTGCCCTGGAGAACCAACATACAA
TTGATCTAACTGACTCAGAAATGAACAAACTGTTCGAAAGAACAAGGAAACAACTGAGGG
AAAATGCTGAGGATATGGGCAATGGTTGTTTCAAAATATACCACAAATGTGACAATGCCT
GCATAGGGTCAATCAGAAATGGAACTTATGACCATGATGTATACAGAGACGAAGCATTAA
ACAACCGGTTCCAGATCAAAGGTGTTGAGCTGAAGTCAGGATACAAAGATTGGATCCTAT
GGATTTCCTTTGCCATATCATGTTTTTTGCTTTGTGTTGTTTTGCTGGGGTTCATCATGT
GGGCCTGCCAAAAAGGCAACATTAGGTGCAACATTTGCATTTGAGTGCAGTAATTA-
>CY011592_Waikato_2000.67
---------------TATTAACCATGAAGACTATCATTGCTTTGAGCTACATTTTATGTC
TGGTTTTCGCTCAAAAACTTCCCGGAAATGACAACAGCACGGCAACGCTGTGCCTGGGGC
ACCATGCAGTACCAAACGGAACGCTAGTGAAAACAATCACGAATGACCAAATTGAAGTGA
CTAATGCTACTGAGCTGGTTCAGAGTTCCTCAACAGGTGGAATATGCGACAGTCCTCACC
AAATCCTTGATGGAGAAAACTGCACACTAATAGATGCTCTATTGGGAGACCCTCATTGTG
ATGGCTTCCAAAATAAGGAATGGGACCTTTTTGTTGAACGCAGCAAAGCCTACAGCAACT
GTTACCCTTATGATGTGCCGGATTATGCCTCCCTTAGGTCACTAGTTGCCTCATCCGGCA
CACTGGAGTTTAACAATGAAAGCTTCAATTGGACTGGAGTCGCTCAGAATGGAACAAGCT
CTGCTTGCAAAAGGAGATCTAATAAAAGTTTCTTTAGTAGATTGAATTGGTTGCACCAAT
TAAAATACAAATACCCAGCACTGAACGTGACTATGCCAAACAATGAAAAATTTGACAAAT
TGTACATTTGGGGGGTTCACCACCCGAGTACGGACAGTGACCAAATCAGCCTATATGCTC
AAGCATCAGGGAGAGTCACAGTCTCTACCAAAAGAAGCCAACAAACTGTAATCCCGAATA
TCGGATCTAGACCCTGGGTAAGGGATGTCTCCAGCAGAATAAGCATCTATTGGACAATAG
TAAAACCGGGAGACATACTTTTGATTAACAGCACAGGGAATCTAATTGCTCCTCGGGGTT
ACTTCAAAATACGAAGTGGGAAAAGCTCAATAATGAGATCAGATGCACCCATTGGCAAAT
GCAATTCTGAATGCATCACTCCAAATGGAAGCATTCCCAATGACAAACCATTTCAAAATG
TAAACAGGATCACATATGGGGCCTGTCCCAGATATGTTAAGCAAAACACTCTGAAATTGG
CAACAGGGATGCGGAATGTACCAGAGAAACAAACTAGAGGCATATTCGGCGCAATCGCGG
GTTTCATAGAAAATGGTTGGGAGGGAATGGTGGACGGTTGGTACGGTTTCAGGCATCAAA
ATTCTGAGGGCACAGGACAAGCAGCAGATCTTAAAAGCACTCAAGCAGCAATCAACCAAA
TCAACGGGAAACTGAATAGGTTAATCGGGAAAACGAACGAGAAATTCCATCAGATTGAAA
AAGAATTCTCAGAAGTAGAAGGGAGAATTCAGGACCTCGAGAAATATGTTGAGGACACTA
AAATAGATCTCTGGTCGTACAACGCGGAGCTTCTTGTTGCCCTGGAGAACCAACATACAA
TTGATCTAACTGACTCAGAAATGAACAAACTGTTTGAAAGAACAAAGAAGCAACTGAGGG
AAAATGCTGAGGATATGGGCAATGGTTGTTTCAAAATATACCACAAATGTGACAATGCCT
GCATAGGGTCAATCAGAAATGGAACTTATGACCATGATGTATACAGAGACGAAGCATTAA
ACAACCGGTTCCAGATCAAAGGTGTTGAGCTGAAGTCAGGATACAAAGATTGGATCCTAT
GGATTTCCTTTGCCATATCATGTTTTTTGCTTTGTGTTGTTTTGCTGGGGTTCATCATGT
GGGCCTGCCAAAAGGGCAACATTAGATGCAACATTTGCATTTGAGTGCATTAATTA-
>CY011960_Waikato_2000.67
---------------TATTAACCATGAAGACTATCATTGCTTTGAGCTACATTTTATGTC
TGGTTTTCGCTCAAAAACTTCCCGGAAATGACAACAGCACGGCAACGCTGTGCCTGGGGC
ACCATGCAGTGCCAAACGGAACGCTAGTGAAAACAATCACGAATGACCAAATTGAAGTGA
CCAATGCTACTGAGCTGGTTCAGAGTTCCTCAACAGGTGGAATATGCGACAGTCCTCACC
AAATCCTTGATGGAGAAAACTGCACACTAATAGATGCTCTATTGGGAGACCCTCATTGTG
ATGGCTTCCAAAATAAGGAATGGGACCTTTTTGTTGAACGCAGCAAAGCCTACAGCAACT
GTTACCCTTATGATGTGCCGGATTATGCCTCCCTTAGGTCACTAGTTGCCTCATCCGGCA
CACTGGAGTTTAACAATGAAAGCTTCAATTGGACTGGAGTCGCTCAGAATGGAACAAGCT
CTGCTTGCAAAAGGAGATCTAATAAAAGTTTCTTTAGTAGATTGAATTGGTTGCACCAAT
TAAAATACAAATACCCAGCACTGAACGTGACTATGCCAAACAATGAAAAATTTGACAAAT
TGTACATTTGGGGGGTTCACCACCCGAGTACGGACAGTGACCAAATCAGCCTATATGCTC
AAGCACCAGGGAGAGTCACAGTCTCTACCAAAAGAAGCCAACAAACTGTAATCCCGAATA
TCGGATCTAGACCCTGGGTAAGGGGTGTCTCCAGCAGAATAAGCATCTATTGGACAATAG
TAAAGCCGGGAGACATACTTTTGATTAACTGCACAGGGAATCTAATTGCTCCTCGGGGTT
ACTTCAAAATACGAAGTGGGAAAAGCTCAATAATGAGGTCAGATGCATCCATTGGCAAAT
GCAATTCTGAATGCATCACTCCAAATGGAAGCATTCCCAATGACAAACCATTTCAAAATG
TAAACAGGATCACATATGGGGCCTGTCCCAGATATGTTAAGCAAAACACTCTGAAATTGG
CAACAGGGATGCGGAATGTACCAGAGAAACAAACTAGAGGCATATTCGGCGCAATCGCGG
GTTTCATAGAAAATGGTTGGGAGGGAATGGTGGACGGTTGGTACGGTTTCAGGCATCAAA
ATTCTGAGGGCACAGGACAAGCAGCAGATCTCAAAAGCACTCAAGCAGCAATCAACCAAA
TCAACGGGAAACTGAATAGGTTAATCGAGAAAACGAACGAGAAATTCCATCAAATTGAAA
AAGAATTCTCAGAAGTGGAAGGGAGAATTCAGGACCTCGAGAAATATGTTGAGGACACTA
AAATAGATCTCTGGTCGTACAACGCGGAGCTTCTTGTTGCCCTGGAGAACCAGCATACAA
TTGATCTAACTGACTCAGAAATGAACAAACTATTTGAAAGAACAAAGAAGCAACTGAGGG
AAAATGCTGAGGATATGGGCAATGGTTGTTTCAAAATATACCACAAATGTGACAATGCCT
GCATAGGGTCAATCAGAAATGGGACTTATGACCATGATGTATACAGAGACGAAGCATTAA
ACAACCGGTTCCAGATCAAAGGTGTTGAGCTGAAGTCAGGATACAAAGATTGGATCCTAT
GGATTTCCTTTGCCATATCATGTTTTTTGCTTTGTGTTGTCTTGCTGGGGTTCATCATGT
GGGCCTGCCAAAAAGGCAACATTAGGTGCAACATTTGCATTTGAGTGCATTAATTA-
>CY012624_Waikato_2000.67
----------------ATTAACCATGAAGACTATCATTGCTTTGAGCTACATTTTATGTC
TGGTTTTCGCTCAAAAACTTCCCGGAAATGACAACAGCACGGCAACGCTGTGCCTGGGGC
ACCATGCAGTGCCAAACGGAACGCTAGTGAAAACAATCACGAATGACCAAATTGAAGTGA
CCAATGCTACTGAGCTGGTTCAGAGTTCCTCAACAGGTGGAATATGCGACAGTCCTCACC
AAATCCTTGATGGAGAAAACTGCACACTAATAGATGCTCTATTGGGAGACCCTCATTGTG
ATGGCTTCCAAAATAAGGAATGGGACCTTTTTGTTGAACGCAGCAAAGCCTACAGCAACT
GTTACCCTTATGATGTGCCGGATTATGCCTCCCTTAGGTCACTAGTTGCCTCATCCGGCA
CACTGGAGTTTAACAATGAAAGCTTCAATTGGACTGGAGTCGCTCAGAATGGAACAAGCT
CTGCTTGCAAAAGGAGATCTAATAAAAGTTTCTTTAGTAGATTGAATTGGTTGCACCAAT
TAAAATACAAATACCCAGCACTGAACGTGGCTATGCCAAACAATGAAAAATTTGACAAAT
TGTACATTTGGGGGGTTCACCACCCGAGTACGGACAGTGACCAAATCAGCCTATATGCTC
AAGCACCAGGGAGAGTCACAGTCTCTACCAAAAGAAGCCAACAAACTGTAATCCCGAATA
TCGGATCTAGACCCTGGGTAAGGGGTGTCTCCAGCAGAATAAGCATCTATTGGACAATAG
TAAAACCGGGAGACATACTTTTGATTAACTGCACAGGGAATCTAATTGCTCCTCGGGGTT
ACTTCAAAATACGAAGTGGGAAAAGCTCAATAATGAGGTCAGATGCATCCATTGGCAAAT
GCAATTCTGAATGCATCACTCCAAATGGAAGCATTCCCAATGACAAACCATTTCAAAATG
TAAACAGGATCACATATGGGGCCTGTCCCAGATATGTTAAGCAAAACACTCTGAAATTGG
CAACAGGGATGCGGAATGTACCAGAGAAACAAACTAGAGGCATATTCGGCGCAATCGCGG
GTTTCATAGAAAATGGTTGGGAGGGAATGGTGGACGGTTGGTACGGTTTCAGGCATCAAA
ATTCTGAGGGCACAGGACAAGCAGCAGATCTCAAAAGCACTCAAGCAGCAATCAACCAAA
TCAACGGGAAACTGAATAGGTTAATCGAGAAAACGAACGAGAAATTCCATCAAATTGAAA
AAGAATTCTCAGAAGTGGAAGGGAGAATTCAGGACCTCGAGAAATATGTTGAGGACACTA
AAATAAATCTCTGGTCGTACAACGCGGAGCTTCTTGTTGCCCTGGAGAACCAGCATACAA
TTGATCTAACTGACTCAGAAATGAACAAACTATTTGAAAGAACAAAGAAGCAACTGAGGG
AAAATGCTGAGGATATGGGCAATGGTTGTTTCAAAATATACCACAAATGTGACAATGCCT
GCATAGGGTCAATCAGAAATGGGACTTATGACCATGATGTATACAGAGACGAAGCATTAA
ACAACCGGTTCCAGATCAAAGGTGTTGAGCTGAAGTCAGGATACAAAGATTGGATCCTAT
GGATTTCCTTTGCCATATCATGTTTTTTGCTTTGTGTTGTCTTGCTGGGGTTCATCATGT
GGGCCTGCCAAAAAGGCAACATTAGGTGCAACATTTGCATTTGAGTGCATTAATTA-
>CY012632_Waikato_2000.75
----------------ATTAACCATGAAGACTATCATTGCTTTGAGCTACATTTTATGTC
TGGTTTTCGCTCAAAAACTTCCCGTAAATGACAACAGCACGGCAACGCTGTGCCTGGGAC
ACCATGCAGTGCCAAACGGAACGCTAGTGAAAACAATCACGAATGACCACATTGAAGTGA
CTAATGCTACTGAGCTGGTTCAGAGTTCCCCAACAGGTAGAATATGCGACAGTCCTCACC
AAATCCTTGATGGAGAAAACTGCACACTAATAGATGCTCTATTGGGAGACCCTCATTGTG
ATGGCTTCCAAAATAAGGAATGGGACCTTTTTGTTGAACGCAGCACAGCCTACAGCAACT
GTTACCCTTATGATGTGCCGGATTATGCCTCCCTTAGGTCACTAGTTGCCTCATCCGGCA
CACTGGAGTTTAACAATGAAAGCTTCAATTGGACTGGAGTCGCTCAGAATGGAACAAGCT
CTGCTTGCAAAAGGAGATCTATTAAAAGTTTCTTTAGTAGATTGAATTGGTTGCACCAAT
TAAAATACAAATATCCAGCACTGAACGTGACTATGCCAAACAATGAAAAATTTGACAAAT
TGTACATTTGGGGGGTTCACCACCCGAGTACGGACAGTGACCAAATCAGCCTATATGCTC
AAGCACCAGGGAGAGTCACAGTCTCTACCAAAAGAAGCCAACAAACTGTAATCCCGAATA
TCGGATCTAGACCCTGGGTAAGGGGTGTCTCCAGCAGAATAAGCATCTATTGGACAATAG
TAAAACCGGGAGACATACTTTTGATTAACAGCACAGGGAATCTAATTGCTCCTCGGGGTT
ACTTCAAAATACGAAGTGGGAAAAGCTCAATAATGAGGTCAAATACACCCATTGGCAAAT
GCAATTCTGAATGCATCACTCCAAATGGAAGCATTCCCAATGACAAACCATTTCAAAATG
TAAACAGGATCACATATGGGGCCTGTCCCAGATATGTTAAGCAAAACACTCTGAAATTGG
CAACAGGGATGCGGAATGTACCAGAGAAACAAACTAGAGGCATATTCGGCGCAATTGCGG
GTTTCATAGAAAATGGTTGGGAAGGAATGGTGGACGGTTGGTACGGTTTCAGGCATCAAA
ATTCTGAGGGCACAGGACAAGCAGCAGATCTTAAAAGCACTCAAGCTGCAATCAACCAAA
TCAACGGGAAACTGAATAGGTTAATCGAGAAAACAAACGAGAAATTCCATCAAATTGAAA
AAGAATTCTCAGAAGTAGAAGGGAGAATTCAGGACCTCGAGAAATATGTTGAGGACACCA
AAATAGATCTCTGGTCGTACAACGCGGAGCTTCTTGTTGCCCTGGAGAACCAACATACAA
TTGATCTAACTGACTCAGAAATGAACAAACTGTTTGAAAGAACAAGGAAGCAACTGAGGG
AAAATGCTGAGGATATGGGCAATGGTTGTTTCAAAATATACCACAAATGTGACAATGCCT
GCATAGGGTCAATCAGAAATGGAACTTATGACCATGATGTATACAGAGACGAAGCATTAA
ACAACCGGTTCCAGATCAAAGGTGTTGAGCTGAAGTCAGGATACAAAGATTGGATCCTAT
GGATTTCCTTTGCCATATCATGTTTTTTGCTTTGTGTTGTTTTGCTGGGGTTCATCATGT
GGGCCTGCCAAAAAGGCAACATTAGGTGCAACATTTGCATTTGAGTGCAGTAATTA-
>CY013048_Waikato_2000.75
--------------------ACCATGAAGACTATCATTGCTTTGAGCTACATTTTATGTC
TGGTTTTCGCTCAAAAACTTCCCGTAAATGACAACAGCACGGCAACGCTGTGCCTGGGAC
ACCATGCAGTGCCAAACGGAACGCTAGTGAAAACAATCACGAATGACCACATTGAAGTGA
CTAATGCTACTGAGTTGGTTCAGAGTTCCTCAACAGGTAGAATATGCGACAGTCCTCACC
AAATCCTTGATGGAGAAAACTGCACACTAATAGATGCTCTATTGGGAGACCCTCATTGTG
ATGGCTTCCAAAATAAGGAATGGGACCTTTTTGTTGAACGCAGCACAGCCTACAGCAACT
GTTACCCTTATGATGTGCCGGATTATGCCTCCCTTAGGTCACTAGTTGCCTCCTCCGGCA
CACTGGAGTTTAACAATGAAAGCTTCAATTGGACTGGAGTCGCTCAGAATGGAACAAGCT
CTGCTTGCAAAAGGAGATCTATTAAAAGTTTCTTTAGTAGATTGAATTGGTTGCACCAAT
TAAAATACAAATATCCAGCACTGAACGTGACTATGCCAAACAATGAAAAATTTGACAAAT
TGTACATTTGGGGGGTTCACCACCCGAGTACGGACAGTGACCAAATCAGCCTATATGCTC
AAGCATCAGGGAGAGTCACAGTCTCTACCAAAAGAAGCCAACAAACTGTAATCCCGAATA
TCGGATCTAGACCCTGGGTAAGGGGTGTCTCCAGCAGAATAAGCATCTATTGGACAATAG
TAAAACCGGGAGACATACTTTTGATTAACAGCACAGGGAATCTAATTGCTCCTCGGGGTT
ACTTTAAAATACGAAGTGGGAAAAGCTCAATAATGAGGTCAAATGCACCCATTGGCAAAT
GCAATTCTGAATGCATCACTCCAAATGGAAGCATTCCCAATGACAAACCATTTCAAAATG
TAAACAGGATCACATATGGGGCCTGTCCCAGATATGTTAAGCAAAACACTCTGAAATTGG
CAACAGGAATGCGGAATGTACCAGAGAAACAAACTAGAGGCATATTCGGCGCAATCGCGG
GTTTCATAGAAAATGGTTGGGAGGGAATGGTAGACGGTTGGTATGGTTTCAGGCATCAAA
ATTCTGAGGGCACAGGACAAGCAGCAGATCTTAAAAGCACTCAAGCAGCAATCAACCAAA
TCAACGGGAAACTGAATAGGTTAATCGAGAAAACAAACGAGAAATTCCATCAAATTGAAA
AAGAATTCTCAGAAGTAGAAGGGAGAATTCAGGACCTCGAGAAATATGTTGAGGACACTA
AAATAGATCTCTGGTCGTACAACGCGGAGCTTCTTGTTGCCCTGGAGAACCAACATACAA
TTGATCTAACAGACTCAGAAATGAACAAACTGTTTGAAAGAACAAGGAAGCAACTGAGGG
AAAATGCTGAGGAGATGGGCAATGGTTGTTTCAAAATATACCACAAATGTGACAATGCCT
GCATAGGGTCAATCAGAAATGGAACTTATGACCATGATGTATACAGAGACGAAGCATTAA
ACAACCGGTTCCAGATCAAAGGTGTTGAGCTGAAGTCAGGATACAAAGATTGGATCCTAT
GGATTTCCTTTGCCATATCATGTTTTTTGCTTTGTGTTGTTTTGCTGGGGTTCATCATGT
GGGCCTGCCAAAAAGGCAACATTAGGTGCAACATTTGCATTTGAGTGCAGTAATTA-
>CY013056_Waikato_2000.75
-------------------AACCATGAAGACTATCATTGCTTTGAGCTACATTTTATGTC
TGGTTTTCGCTCAAAAACTTCCCGTAAATGACAACAGCACGGCAACGCTGTGCCTGGGAC
ACCATGCAGTGCCAAACGGAACGCTAGTGAAAACAATCACGAATGACCACATTGAAGTGA
CTAATGCTACTGAGCTGGTTCAGAGTTCCTCAACAGGTAGAATATGCGACAGTCCTCACC
AAATCCTTGATGGAGAAAACTGCACACTAATAGATGCTCTATTGGGAGACCCCCATTGTG
ATGGCTTCCAAAATAAGGAATGGGACCTTTTTGTTGAACGCAGCACAGCCTACAGCAACT
GTTACCCTTATGATGTGCCGGATTATGCCTCCCTTAGGTCACTAGTTGCCTCATCCGGCA
CACTTGAGTTTAACAATGAAAGCTTCAATTGGACTGGAGTCGATCAGAATGGAACAAGCT
CTGCTTGCAAAAGGAGATCTACTAAAAGTTTCTTTAGTAGATTGAATTGGTTGCACCAAT
TAAAATACAAATATCCAGCACTGAACGTGACTATGCCAAACAATGAAAAATTTGACAAAT
TGTACATTTGGGGGGTTCACCATCCGAGTACGGACAGTGACCAAATCAGCCTATATGCTC
AAGCATCAGGGAGAGTCACAGTCTCTACCAAAAGAAGCCAACAAACTGTAACCCCGAATA
TCGGATCTAGACCCTGGGTAAGGGGTGTCTCCAGCAGAATAAGCATTTATTGGACAATAG
TAAAACCGGGAGACATACTTTTGATTAACAGCACAGGGAATCTAATTGCTCCTCGGGGTT
ACTTCAAAATACGAAGTGGGAAAAGCTCAATAATGAGGTCAAATGCACTCATTGGCAAAT
GCAATTCTGAATGCATCACTCCAAATGGAAGCATTCCCAATGACAAACCATTTCAAAATG
TAAACAGGATCACATATGGGGCCTGTCCCAGATATGTTAAGCAAAACACTCTGAAATTGG
CAACAGGGATGCGGAATGTACCAGAGAAACAAACTAGAGGCATATTCGGCGCAATCGCAG
GTTTCATAGAAAATGGTTGGGAGGGAATGGTGGACGGTTGGTACGGTTTCAGGCATCAAA
ATTCTGAGGGCACAGGACAAGCAGCAGATCTTAAAAGCACTCAAGCAGCAATCAACCAAA
TCAACGGGAAACTGAATAGGTTAATCGAGAAAACAAACGAGAAATTCCATCAAATTGAAA
AAGAATTCTCAGAAGTAGAAGGGAGAATTCAGGACCTCGAGAAATATGTTGAGGACACTA
AAATAGATCTCTGGTCGTACAACGCGGAGCTTCTTGTTGCCCTGGAGAACCAACATACAA
TTGATCTAACTGACTCAGAAATGAACAAACTGTTCGAAAGAACAAGGAAACAACTGAGGG
AAAATGCTGAGGATATGGGCAATGGTTGTTTCAAAATATACCACAAATGTGACAATGCCT
GCATAGGGTCAATCAGAAATGGAACTTATGACCATGATGTATACAGAGACGAAGCATTAA
ACAACCGGTTCCAGATCAAAGGTGTTGAGCTGAAGTCAGGATACAAAGATTGGATCCTAT
GGATTTCCTTTGCCATATCATGTTTTTTGCTTTGTGTTGTTTTGCTGGGGTTCATCATGT
GGGCCTGCCAAAAAGGCAACATTAGGTGCAACATTTGCATTTGAGTGCAGTAATTA-
>CY013389_Waikato_2000.75
----------------ATTAACCATGAAGACTATCATTGCTTTGAGCTACATTTTATGTC
TGGTTTTCGCTCAAAAACTTCCCGTAAATGACAACAGCACGGCAACGCTGTGCCTGGGAC
ACCATGCAGTGCCAAACGGAACGCTAGTGAAAACAATCACGAATGACCACATTGAAGTGA
CTAATGCTACTGAGCTGGTTCAGAGTTCCTCAACAGGTAGAATATGCGACAGTCCTCACC
AAATCCTTGATGGAGAAAACTGCACACTAATAGATGCTCTATTGGGAGACCCCCATTGTG
ATGGCTTCCAAAATAAGGAATGGGACCTTTTTGTTGAACGCAGCACAGCCTACAGCAACT
GTTACCCTTATGATGTGCCGGATTATGCCTCCCTTAGGTCACTAGTTGCCTCATCCGGCA
CACTTGAGTTTAACAATGAAAGCTTCAATTGGACTGGAGTCGATCAGAATGGAACAAGCT
CTGCTTGCAAAAGGAGATCTACTAAAAGTTTCTTTAGTAGATTGAATTGGTTGCACCAAT
TAAAATACAAATATCCAGCACTGAACGTGACTATGCCAAACAATGAAAAATTTGACAAAT
TGTACATTTGGGGGGTTCACCATCCGAGTACGGACAGTGACCAAATCAGCCTATATGCTC
AAGCATCAGGGAGAGTCACAGTCTCTACCAAAAGAAGCCAACAAACTGTAACCCCGAATA
TCGGATCTAGACCCTGGGTAAGGGGTGTCTCCAGCAGAATAAGCATTTATTGGACAATAG
TAAAACCGGGAGACATACTTTTGATTAACAGCACAGGGAATCTAATTGCTCCTCGGGGTT
ACTTCAAAATACGAAGTGGGAAAAGCTCAATAATGAGGTCAAATGCACTCATTGGCAAAT
GCAATTCTGAATGCATCACTCCAAATGGAAGCATTCCCAATGACAAACCATTTCAAAATG
TAAACAGGATCACATATGGGGCCTGTCCCAGATATGTTAAGCAAAACACTCTGAAATTGG
CAACAGGGATGCGGAATGTACCAGAGAAACAAACTAGAGGCATATTCGGCGCAATCGCAG
GTTTCATAGAAAATGGTTGGGAGGGAATGGTGGACGGTTGGTACGGTTTCAGGCATCAAA
ATTCTGAGGGCACAGGACAAGCAGCAGATCTTAAAAGCACTCAAGCAGCAATCAACCAAA
TCAACGGGAAACTGAATAGGTTAATCGAGAAAACAAACGAGAAATTCCATCAAATTGAAA
AAGAATTCTCAGAAGTAGAAGGGAGAATTCAGGACCTCGAGAAATATGTTGAGGACACTA
AAATAGATCTCTGGTCGTACAACGCGGAGATTCTTGTTGCCCTGGAGAACCAACATACAA
TTGATCTAACTGACTCAGAAATGAACAAACTGTTCGAAAGAACAAGGAAACAACTGAGGG
AAAATGCTGAGGATATGGGCAATGGTTGTTTCAAAATATACCACAAATGTGACAATGCCT
GCATAGGGTCAATCAGAAATGGAACTTATGACCATGATGTATACAGAGACGAAGCATTAA
ACAACCGGTTCCAGATCAAAGGTGTTGAGCTGAAGTCAGGATACAAAGATTGGATCCTAT
GGATTTCCTTTGCCATATCATGTTTTTTGCTTTGTGTTGTTTTGCTGGGGTTCATCATGT
GGGCCTGCCAAAAAGGCAACATTAGGTGCAACATTTGCATTTGAGTGCAGTAATTA-
>CY013397_Waikato_2000.75
-------------------AACCATGAAGACTATCATTGCTTTGAGCTACATTTTATGTC
TGGTTTTCGCTCAAAAACTTCCCGGAAATGACAACAGCACGGCAACGCTGTGCCTGGGGC
ACCATGCAGTGCCAAACGGAACGCTAGTGAAAACAATCACGAATGACCAAATTGAAGTGA
CCAATGCTACTGAGCTGGTTCAGAGTTCCTCAACAGGTGGAATATGCGACAGTCCTCACC
AAATCCTTGATGGAGAAAACTGCACACTAATAGATGCTCTATTGGGAGACCCTCATTGTG
ATGGCTTCCAAAATAAGGAATGGGACCTTTTTGTTGAACGCAGCAAAGCCTACAGCAACT
GTTACCCTTATGATGTGCCGGATTATGCCTCCCTTAGGTCACTAGTTGCCTCATCCGGCA
CACTGGAGTTTAACAATGAAAGCTTCAATTGGACTGGAGTCGCTCAGAATGGAACAAGCT
CTGCTTGCAAAAGGAGATCTAATAAAAGTTTCTTTAGTAGATTGAATTGGTTGCACCAAT
TAAAATACAAATACCCAGCACTGAACGTGACTATGCCAAACAATGAAAAATTTGACAAAT
TGTACATTTGGGGGGTTCACCACCCGAGTACGGACAGTGACCAAATCAGCCTATATGCTC
AAGCACCAGGGAGAGTCACAGTCTCTACCAAAAGAAGCCAACAAACTGTAATCCCGAATA
TCGGATCTAGACCCTGGGTAAGGGGTGTCTCCAGCAGAATAAGCATCTATTGGACAATAG
TAAAACCGGGAGACATACTTTTGATTAACTGCACAGGGAATCTAATTGCTCCTCGGGGTT
ACTTCAAAATACGAAGTGGGAAAAGCTCAATAATGAGGTCAGATGCATCCATTGGCAAAT
GCAATTCTGAATGCATCACTCCAAATGGAAGCATTCCCAATGACAAACCATTTCAAAATG
TAAACAGGATCACATATGGGGCCTGTCCCAGATATGTTAAGCAAAACACTCTGAAATTGG
CAACAGGGATGCGGAATGTACCAGAGAAACAAACTAGAGGCATATTCGGCGCAATCGCGG
GTTTCATAGAAAATGGTTGGGAGGGAATGGTGGACGGTTGGTACGGTTTCAGGCATCAAA
ATTCTGAGGGCACAGGACAAGCAGCAGATCTCAAAAGCACTCAAGCAGCAATCAACCAAA
TCAACGGGAAACTGAATAGGTTAATCGAGAAAACGAACGAGAAATTCCATCAAATTGAAA
AAGAATTCTCAGAAGTGGAAGGGAGAATTCAGGACCTCGAGAAATATGTTGAGGACACTA
AAATAGATCTCTGGTCGTACAACGCGGAGCTTCTTGTTGCCCTGGAGAACCAGCATACAA
TTGATCTAACTGACTCAGAAATAAACAAACTATTTGAAAGAACAAAGAAGCAACTGAGGG
AAAATGCTGAGGATATGGGCAATGGTTGTTTCAAAATATACCACAAATGTGACAATGCCT
GCATAGGGTCAATCAGAAATGGGACTTATGACCATGATGTATACAGAGACGAAGCATTAA
ACAACCGGTTCCAGATCAAAGGTGTTGAGCTGAAGTCAGGATACAAAGATTGGATCCTAT
GGATTTCCTTTGCCATATCATGTTTTTTGCTTTGTGTTGTCTTGCTGGGGTTCATCATGT
GGGCCTGCCAAAAAGGCAACATTAGGTGCAACATTTGCATTTGAGTGCA--------
>CY013383_Waikato_2000.75
-----------------------ATGAAGACTATCATTGCTTTGAGCTACATTTTATGTC
TGGTTTTCGCTCAAAAACTTCCCGGAAATGACAACAGCACGGCAACGCTGTGCCTGGGGC
ACCATGCAGTGCCAAACGGAACGCTAGTGAAAACAATCACGAATGACCAAATTGAAGTGA
CCAATGCTACTGAGCTGGTTCAGAGTTCCTCAACAGGTGGAATATGCGACAGTCCTCACC
AAATCCTTGATGGAGAAAACTGCACACTAATAGATGCTCTATTGGGAGACCCTCATTGTG
ATGGCTTCCAAAATAAGGAATGGGACCTTTTTGTTGAACGCAGCAAAGCCTACAGCAACT
GTTACCCTTATGATGTGCCGGATTATGCCTCCCTTAGGTCACTAGTTGCCTCATCCGGCA
CACTGGAGTTTAACAATGAAAGCTTCAATTGGACTGGAGTCGCTCAGAATGGAACAAGCT
CTGCTTGCAAAAGGAGATCTAATAAAAGTTTCTTTAGTAGATTGAATTGGTTGCACCAAT
TAAAATACAAATACCCAGCACTGAACGTGACTATGCCAAACAATGAAAAATTTGACAAAT
TGTACATTTGGGGGGTTCACCACCCGAGTACGGACAGTGACCAAATCAGCCTATATGCTC
AAGCACCAGGGAGAGTCACAGTCTCTACCAAAAGAAGCCAACAAACTGTAATCCCGAATA
TCGGATCTAGACCCTGGGTAAGGGGTGTCTCCAGCAGAATAAGCATCTATTGGACAATAG
TAAAGCCGGGAGACATACTTTTGATTAACTGCACAGGGAATCTAATTGCTCCTCGGGGTT
ACTTCAAAATACGAAGTGGGAAAAGCTCAATAATGAGGTCAGATGCATCCATTGGCAAAT
GCAATTCTGAATGCATCACTCCAAATGGAAGCATTCCCAATGACAAACCATTTCAAAATG
TAAACAGGATCACATATGGGGCCTGTCCCAGATATGTTAAGCAAAACACTCTGAAATTGG
CAACAGGGATGCGGAATGTACCAGAGAAACAAACTAGAGGCATATTCGGCGCAATCGCGG
GTTTCATAGAAAATGGTTGGGAGGGAATGGTGGACGGTTGGTACGGTTTCAGGCATCAAA
ATTCTGAGGGCACAGGACAAGCAGCAGATCTCAAAAGCACTCAAGCAGCAATCAACCAAA
TCAACGGGAAACTGAATAGGTTAATCGAGAAAACGAACGAGAAATTCCATCAAATTGAAA
AAGAATTCTCAGAAGTGGAAGGGAGAATTCAGGACCTCGAGAAATATGTTGAGGACACTA
AAATAGATCTCTGGTCGTACAACGCGGAGCTTCTTGTTGCCCTGGAGAACCAGCATACAA
TTGATCTAACTGACTCAGAAATGAACAAACTATTTGAAAGAACAAAGAAGCAACTGAGGG
AAAATGCTGAGGATGTGGGCAATGGTTGTTTCAAAATATACCACAAATGTGACAATGCCT
GCATAGGGTCAATCAGAAATGGGACTTATGACCATGATGTATACAGAGACGAAGCATTAA
ACAACCGGTTCCAGATCAAAGGTGTTGAGCTGAAGTCAGGATACAAAGATTGGATCCTAT
GGATTTCCTTTGCCATATCATGTTTTTTGCTTTGTGTTGTCTTGCTGGGGTTCATCATGT
GGGCCTGCCAAAAAGGCAACATTAGGTGCAACATTTGCATTTGAGTGCATTA-----
>CY015644_Western-Australia_2000.75
---------------TATTAACCATGAAGACTATCATTGCTTTGAGCTACATTTTATGTC
TGGTTTTCGCTCAAAAACTTCCCGGAAATGACAACAGCACGGCAACGCTGTGCCTGGGGC
ACCATGCAGTGCCAAACGGAACGCTAGTGAAAACAATCACGAATGACCAAATTGAAGTGA
CTAATGCTACTGAGCTGGTTCAGAGTTCCTCAACAGGTGGAATATGCGACAGTCCTCACC
AAATCCTTGATGGAGAAAACTGCACACTAATAGATGCTCTATTGGGAGACCCTCATTGTG
ATGGCTTCCAAAATAAGGAATGGGACCTTTTTGTTGAACGCAGCAAAGCCTACAGCAACT
GTTACCCTTATGATGTGCCGGATTATGCCTCCCTTAGGTCACTAGTTGCCTCATCCGGCA
CACTGGAGTTTAACAATGAAAGCTTCAATTGGACTGGAGTCGCTCAGAATGGAACAAGCT
CTGCTTGCAAAAGGAGATCTAATAAAAGTTTCTTTAGTAGATTGAATTGGTTGCACCAAT
TAAAATACAAATACCCAGCACTGAACGTGACTATGCCAAACAATGAAAAATTTGACAAAT
TGTACATTTGGGGGGTTCACCACCCGAGTACGGACAGTGACCAAATCAGCCTATATGCTC
AAGCACCAGGGAGAGTCACAGTCTCTACCAAAAGAAGCCAACAAACTGTAATCCCGAATA
TCGGATCTAGACCCTGGGTAAGGGGTGTCTCCAGCAGAATAAGCATCTATTGGACAATAG
TAAAACCGGGAGACATACTTTTGATTAACTGCACAGGGAATCTAATTGCTCCTCGGGGTT
ACTTCAAAATACGAAGTGGGAAAAGCTCAATAATGAGGTCAGATGCATCCATTGGCAAAT
GCAATTCTGAATGCATCACTCCAAATGGAAGCATTCCCAATGACAAACCATTTCAAAATG
TAAACAGGATCACATATGGGGCCTGTCCCAGATATGTTAAGCAAAACACTCTGAAATTGG
CAACAGGGATGCGGAATGTACCAGAGAAACAAACTAGAGGCATATTCGGCGCAATCGCGG
GTTTCATAGAAAATGGTTGGGAGGGAATGGTGGACGGTTGGTACGGTTTCAGGCATCAAA
ATTCTGAGGGCACAGGACAAGCAGCAGATCTCAAAAGCACTCAAGCAGCAATCAACCAAA
TCAACGGGAAACTGAATAGGTTAATCGAGAAAACGAACGAGAAATTCCATCAAATTGAAA
AAGAATTCTCAGAAGTGGAAGGGAGAATTCAGGACCTCGAGAAATATGTTGAGGACACTA
AAATAGATCTCTGGTCGTACAACGCGGAGCTTCTTGTTGCCCTGGAGAACCAGCATACAA
TTGATCTAACTGACTCAGAAATGGACAAACTGTTTGAAAGAACAAAGAAGCAACTGAGGG
AAAATGCTGAGGATATGGGCAATGGTTGTTTCAAAATATACCACAAATGTGACAATGCCT
GCATAGGGTCAATCAGAAATGGGACTTATGACCATGATGTATACAGAGACGAAGCATTAA
ACAACCGGTTCCAGATCAAAGGTGTTGAGCTGAAGTCAGGATACAAAGATTGGATCCTAT
GGATTTCCTTTGCCATATCATGTTTTTTGCTTTGTGTTGTCTTGCTGGGGTTCATCATGT
GGGCCTGCCAAAAAGGCAACATTAGGTGCAACATTTGCATTTGAGTGCATTAA----
>CY015652_Western-Australia_2000.75
---------------TATTAACCATGAAGACTATCATTGCTTTGAGCTACATTTTATGTC
TGGTTTTCGCTCAAAAACTTCCCGGAAATGACAACAGCACGGCAACGCTGTGCCTGGGGC
ACCATGCAGTGCCAAACGGAACGCTAGTGAAAACAATCACGAATGACCAAATTGAAGTGA
CTAATGCTACTGAGCTGGTTCAGAGTTCCTCAACAGGTGGAATATGCGACAGTCCTCACC
AAATCCTTGATGGAGAAAACTGCACACTAATAGATGCTCTATTGGGAGACCCTCATTGTG
ATGGCTTCCAAAATAAGGAATGGGACCTTTTTGTTGAACGCAGCAAAGCCTACAGCAACT
GTTACCCTTATGATGTGCCGGATTATGCCTCCCTTAGGTCACTAGTTGCCTCATCCGGCA
CACTGGAGTTTAACAATGAAAGCTTCAATTGGACTGGAGTCGCTCAGAATGGAACAAGCT
CTGCTTGCAAAAGGAGATCTAATAAAAGTTTCTTTAGTAGATTGAATTGGTTGCACCAAT
TAAAATACAAATACCCAGCACTGAACGTGACTATGCCAAACAATGAAAAATTTGACAAAT
TGTACATTTGGGGGGTTCACCACCCGAGTACGGACAGTGACCAAATCAGCCTATATGCTC
AAGCACCAGGGAGAGTCACAGTCTCTACCAAAAGAAGCCAACAAACTGTAATCCCGAATA
TCGGATCTAGACCCTGGGTAAGGGGTGTCTCCAGCAGAATAAGCATCTATTGGACAATAG
TAAAACCGGGAGACATACTTTTGATTAACTGCACAGGGAATCTAATTGCTCCTCGGGGTT
ACTTCAAAATACGAAGTGGGAAAAGCTCAATAATGAGGTCAGATGCATCCATTGGCAAAT
GCAATTCTGAATGCATCACTCCAAATGGAAGCATTCCCAATGACAAACCATTTCAAAATG
TAAACAGGATCACATATGGGGCCTGTCCCAGATATGTTAAGCAAAACACTCTGAAATTGG
CAACAGGGATGCGGAATGTACCAGAGAAACAAACTAGAGGCATATTCGGCGCAATCGCGG
GTTTCATAGAAAATGGTTGGGAGGGAATGGTGGACGGTTGGTACGGTTTCAGGCATCAAA
ATTCTGAGGGCACAGGACAAGCAGCAGATCTCAAAAGCACTCAAGCAGCAATCAACCAAA
TCAACGGGAAACTGAATAGGTTAATCGAGAAAACGAACGAGAAATTCCATCAAATTGAAA
AAGAATTCTCAGAAGTGGAAGGGAGAATTCAGGACCTCGAGAAATATGTTGAGGACACTA
AAATAGATCTCTGGTCGTACAACGCGGAGCTTCTTGTTGCCCTGGAGAACCAGCATACAA
TTGATCTAACTGACTCAGAAATGAACAAACTGTTTGAAAGAACAAAGAAGCAACTGAGGG
AAAATGCTGAGGATATGGGCAATGGTTGTTTCAAAATATACCACAAATGTGACAATGCCT
GCATAGGGTCAATCAGAAATGGGACTTATGACCATGATGTATACAGAGACGAAGCATTAA
ACAACCGGTTCCAGATCAAAGGTGTTGAGCTGAAGTCAGGATACAAAGATTGGATCCTAT
GGATTTCCTTTGCCATATCATGTTTTTTGCTTTGTGTTGTCTTGCTGGGGTTCATCATGT
GGGCCTGCCAAAAAGGCAACATTAGGTGCAACATTTGCATTTGAGTGCA--------
>CY016204_Waikato_2000.75
---------------TATTAACCATGAAGACTATCATTGCTTTGAGCTACATTTTATGTC
TGGTTTTCGCTCAAAAACTTCCCGTAAATGACAACAGCACGGCAACGCTGTGCCTGGGAC
ACCATGCAGTGCCAAACGGAACGCTAGTGAAAACAATCACGAATGACCACATTGAAGTGA
CTAATGCTACTGAGCTGGTTCAGAGTTCCCCAACAGGTAGAATATGCGACAGTCCTCACC
AAATCCTTGATGGAGAAAACTGCACACTAATAGATGCTCTATTGGGAGACCCTCATTGTG
ATGGCTTCCAAAATAAGGAATGGGACCTTTTTGTTGAACGCAGCACAGCCTACAGCAACT
GTTACCCTTATGATGTGCCGGATTATGCCTCCCTTAGGTCACTAGTTGCCTCATCCGGCA
CACTGGAGTTTAACAATGAAAGCTTCAATTGGACTGGAGTCGCTCAGAATGGAACAAGCT
CTGCTTGCAAAAGGAGATCTATTAAAAGTTTCTTTAGTAGATTGAATTGGTTGCACCAAT
TAAAATACAAATATCCAGCACTGAACGTGACTATGCCAAACAATGAAAAATTTGACAAAT
TGTACATTTGGGGGGTTCACCACCCGAGTACGGACAGTGACCAAATCAGCCTATATGCTC
AAGCATCAGGGAGAGTCACAGTCTCTACCAAAAGAAGCCAACAAACTGTAATCCCGAATA
TCGGATCTAGACCCTGGGTAAGGGGTGTCTCCAGCAGAATAAGCATCTATTGGACAATAG
TAAAACCGGGAGACATACTTTTGATTAACAGCACAGGGAATCTAATTGCTCCTCGGGGTT
ACTTCAAAATACGAAGTGGGAAAAGCTCAATAATGAGGTCAAATGCACCCATTGGCAAAT
GCAATTCTGAATGCATCACTCCAAATGGAAGCATTCCCAATGACAAACCATTTCAAAATG
TAAACAGGATCACATATGGGGCCTGTCCCAGATATGTTAAGCAAAACACTCTGAAATTGG
CAACAGGGATGCGGAATGTACCAGAGAAACAAACTAGAGGCATATTCGGCGCAATTGCGG
GTTTCATAGAAAATGGTTGGGAAGGAATGGTGGACGGTTGGTACGGTTTCAGGCATCAAA
ATTCTGAGGGCACAGGACAAGCAGCAGATCTTAAAAGCACTCAAGCTGCAATCAACCAAA
TCAACGGGAAACTGAATAGGTTAATCGAGAAAACAAACGAGAAATTCCATCAAATTGAAA
AAGAATTCTCAGAAGTAGAAGGGAGAATTCAGGACCTCGAGAAATATGTTGAGGACACTA
AAATAGATCTCTGGTCGTACAACGCGGAGCTTCTTGTTGCCCTGGAGAACCAACATACAA
TTGATCTAACTGACTCAGAAATGAACAAACTGTTTGAAAGAACAAGGAAGCAACTGAGGG
AAAATGCTGAGGATATGGGCAATGGTTGTTTCAAAATATACCACAAATGTGACAATGCCT
GCATAGGGTCAATCAGAAATGGAACTTATGACCATGATGTATACAGAGACGAAGCATTAA
ACAACCGGTTCCAGATCAAAGGTGTTGAGCTGAAGTCAGGATACAAAGATTGGATCCTAT
GGATTTCCTTTGCCATATCATGTTTTTTGCTTTGTGTTGTTTTGCTGGGGTTCATCATGT
GGGCCTGCCAAAAAGGCAACATTAGGTGCAACATTTGCATTTGAGTGCAGTAATTA-
>CY016403_Canterbury_2000.75
---------------TATTAACCATGAAGACTATCATTGCTTTGAGCTACATTTTATGTC
TGGTTTTCGCTCAAAAACTTCCCGGAAATGACAACAGCACGGCAACGCTGTGCCTGGGGC
ACCATGCAGTGCCAAACGGAACGCTAGTGAAAACAATCACGAATGACCAAATTGAAGTGA
CTAATGCTACTGAGCTGGTTCAGAGTTCCTCAACAGGTGGAATATGCGACAGTCCTCACC
AAATCCTTGATGGAGAAAACTGCACACTAATAGATGCTCTATTGGGAGACCCTCATTGTG
ATGGCTTCCAAAATAAGGAATGGGACCTTTTTGTTGAACGCAGCAAAGCCTACAGCAACT
GTTACCCTTATGATGTGCCGGATTATGCCTCCCTTAGGTCACTAGTTGCCTCATCCGGCA
CACTGGAGTTTAACAATGAAAGCTTCAATTGGACTGGAGTCGCTCAGAATGGAACAAGCT
CTGCTTGCAAAAGGAGATCTAATAAAAGTTTCTTTAGTAGATTGAATTGGTTGCACCAAT
TAAAATACAAATACCCAGCACTGAACGTGACTATGCCAAACAATGAAAAATTTGACAAAT
TGTACATTTGGGGGGTTCACCACCCGAGTACGGACAGTGACCAAATCAGCCTATATGCTC
AAGCACCAGGGAGAGTCACAGTCTCTACCAAAAGAAGCCAACAAACTGTAATCCCGAATA
TCGGATCTAGACCCTGGGTAAGGGGTGTCTCCAGCAGAATAAGCATCTATTGGACAATAG
TAAAACCGGGAGACATACTTTTGATTAACTGCACAGGGAATCTAATTGCTCCTCGGGGTT
ACTTCAAAATACGAAGTGGGAAAAGCTCAATAATGAGGTCAGATGCATCCATTGGCAAAT
GCAATTCTGAATGCATCACTCCAAATGGAAGCATTCCCAATGACAAACCATTTCAAAATG
TAAACAGGATCACATATGGGGCCTGTCCCAGATATGTTAAGCAAAACACTCTGAAATTGG
CAACAGGGATGCGGAATGTACCAGAGAAACAAACTAGAGGCATATTCGGCGCAATCGCGG
GTTTCATAGAAAATGGTTGGGAGGGAATGGTGGACGGTTGGTACGGTTTCAGGCATCAAA
ATTCTGAGGGCACAGGACAAGCAGCAGATCTCAAAAGCACTCAAGCAGCAATCAACCAAA
TCAACGGGAAACTGAATAGGTTAATCGAGAAAACGAACGAGAAATTCCATCAAATTGAAA
AAGAATTCTCAGAAGTGGAAGGGAGAATTCAGGACCTCGAGAAATATGTTGAGGACACTA
AAATAGATCTCTGGTCATACAACGCGGAGCTTCTTGTTGCCCTGGAGAACCAGCATACAA
TTGATCTAACTGACTCAGAAATGAACAAACTGTTTGAAAGAACAAAGAAGCAACTGAGGG
AAAATGCTGAGGATATGGGCAATGGTTGTTTCAAAATATACCACAAATGTGACAATGCCT
GCATAGGGTCAATCAGAAATGGGACTTATGACCATGATGTATACAGAGACGAAGCATTAA
ACAACCGGTTCCAGATCAAAGGTGTTGAGCTGAAGTCAGGATACAAAGATTGGATCCTAT
GGATTTCCTTTGCCATATCATGTTTTTTGCTTTGTGTTGTCTTGCTGGGGTTCATCATGT
GGGCCTGCCAAAAAGGCAACATTAGGTGCAACATTTGCATTTGAGTGCATTAATTA-
>CY017259_Queensland_2000.75
---------------TATTAACCATGAAGACTATCATTGCTTTGAGCTACATTTTATGTC
TGGTTTTCGCTCAAAAACTTCCCGGAAATGACAACAGCACGGCAACGCTGTGCCTGGGGC
ACCATGCAGTGCCAAACGGAACGCTAGTGAAAACAATCACGAATGACCAAATTGAAGTGA
CTAATGCTACTGAGCTGGTTCAGAGTTCCTCAACAGGTGGAATATGCGACAGTCCTCACC
AAATCCTTGATGGAGAAAACTGCACACTAATAGATGCTCTATTGGGAGACCCTCATTGTG
ATGGCTTCCAAAATAAGGAATGGGACCTTTTTGTTGAACGCAGCAAAGCCTACAGCAACT
GTTACCCTTATGATGTGCCGGATTATGCCTCCCTTAGGTCACTAGTTGCCTCATCCGGCA
CACTGGAGTTTAACAATGAAAGCTTCAATTGGACTGGAGTCGCTCAGAATGGAACAAGCT
CTGCTTGCAAAAGGAGATCTAATAAAAGTTTCTTTAGTAGATTGAATTGGTTGCACCAAT
TAAAATACAAATACCCAGCACTGAACGTGACTATGCCAAACAATGAAAAATTTGACAAAT
TGTACATTTGGGGGGTTCACCACCCGAGTACGGACAGTGACCAAATCAGCCTATATGCTC
AAGCACCAGGGAGAGTCACAGTCTCTACCAAAAGAAGCCAACAAACTGTAATCCCGAATA
TCGGATCTAGACCCTGGGTAAGGGGTGTCTCCAGCAGAATAAGCATCTATTGGACAATAG
TAAAACCGGGAGACATACTTTTGATTAACTGCACAGGGAATCTAATTGCTCCTCGGGGTT
ACTTCAAAATACGAAGTGGGAAAAGCTCAATAATGAGGTCAGATGCATCCATTGGCAAAT
GCAATTCTGAATGCATCACTCCAAATGGAAGCATTCCCAATGACAAACCATTTCAAAATG
TAAACAGGATCACATATGGGGCCTGTCCCAGATATGTTAAGCAAAACACTCTGAAATTGG
CAACAGGGATGCGGAATGTACCAGAGAAACAAACTAGAGGCATATTCGGCGCAATCGCGG
GTTTCATAGAAAATGGTTGGGAGGGAATGGTGGACGGTTGGTACGGTTTCAGGCATCAAA
ATTCTGAGGGCACAGGACAAGCAGCAGATCTCAAAAGCACTCAAGCAGCAATCAACCAAA
TCAACGGGAAACTGAATAGGTTAATCGAGAAAACGAACGAGAAATTCCATCAAATTGAAA
AAGAATTCTCAGAAGTGGAAGGGAGAATTCAGGACCTCGAGAAATATGTTGAGGACACTA
AAATAGATCTCTGGTCGTACAACGCGGAGCTTCTTGTTGCCCTGGAGAACCAGCATACAA
TTGATCTAACTGACTCAGAAATGAACAAACTGTTTGAAAGAACAAAGAAGCAACTGAGGG
AAAATGCTGAGGATATGGGCAATGGTTGTTTCAAAATATACCACAAATGTGACAATGCCT
GCATAGGGTCAATCAGAAATGGGACTTATGACCATGATGTATACAGAGACGAAGCATTAA
ACAACCGGTTCCAGATCAAAGGTGTTGAGCTGAAGTCAGGATACAAAGATTGGATCCTAT
GGATTTCCTTTGCCATATCATGTTTTTTGCTTTGTGTTGTCTTGCTGGGGTTCATCATGT
GGGCCTGCCAAAAAGGCAACATTAGGTGCAACATTTGCATTTGAGTGCATTAA----
>CY017267_Queensland_2000.75
------------TTCTATTAACCATGAAGACTATCATTGCTTTGAGCTACATTTTATGTC
TGGTTTTCGCTCAAAAACTTCCCGTAAATGACAACAGCACGGCAACGCTGTGCCTGGGAC
ACCATGCAGTGCCAAACGGAACGCTAGTGAAAACAATCACGAATGACCACATTGAAGTGA
CTAATGCTACTGAGCTGGTTCAGAGTTCCTCAACGGGTAGAATATGCGACAGTCCTCACC
AAATCCTTGATGGAGAAAACTGCACACTAATAGATGCTCTATTGGGAGACCCTCATTGTG
ATGGCTTCCAAAATAAGGAATGGGACCTTTTTGTTGAACGCAGCACAGCCTACAGCAACT
GTTACCCTTATGATGTGCCGGATTATGCCTCCCTTAGGTCACTAGTTGCCTCATCCGGCA
CACTGGAGTTTAACAATGAAAGCTTCAATTGGACTGGAGTCGCTCAGAATGGAACAAGCT
CTGCTTGCAAAAGGAGATCTATTAAAAGTTTCTTTAGTAGATTGAATTGGTTGCACCAAT
TAAAATACAAATATCCAGCACTGAACGTGACTATGCCAAACAATGAAAAATTTGACAAAT
TGTACATTTGGGGGGTTCACCACCCGAGTACGGACAGTGACCAAATCAGCCTATATGCTC
AAGCATCAGGGAGAGTCACAGTCTCTACCAAAAGAAGCCAACAAACTGTAATCCCGAATA
TCGGATCTAGACCCTGGGTAAGGGGTGTCTCCAGCAGAATAAGCATCTATTGGACAATAG
TAAAACCGGGAGACATACTTTTGATTAACAGCACAGGGAATCTAATTGCTCCTCGGGGTT
ACTTTAAAATACGAAGTGGAAAAAGCTCAATAATGAGGTCAAATGCACCCATTGGCAAAT
GCAATTCTGAATGCATCACTCCAAATGGAAGCATTCCCAATGACAAACCATTTCAAAATG
TAAACAGGATCGCATATGGGGCCTGTCCCAGATATGTTAAGCAAAACACTCTGAAATTGG
CAACAGGGATGCGGAATGTACCAGAGAAACAAACTAGAGGCATATTCGGCGCAATCGCGG
GTTTCATAGAAAATGGTTGGGAGGGGATGGTGGACGGTTGGTACGGTTTCAGGCATCTAA
ATTCTGAGGGCACAGGACAAGCAGCAGATCTTAAAAGCACTCAAGCAGCAATCAACCAAA
TCAACGGGAAACTGAATAGGTTAATCGAGAAAACAAACGAGAAATTCCATCAAATTGAAA
AAGAATTCTCAGAAGTAGAAGGGAGAATTCAGGACCTCGAGAAATATGTTAAGGACACTA
AAATAGATCTCTGGTCGTACAACGCGGAGCTTCTTGTTGCCCTGGAGAACCAACATACAA
TTGATCTAACTGACTCAGAAATGAACAAACTGTTTGAAAGAACAAGGAAGCAACTGAGGG
AAAATGCTGAGGATGTGGGCAATGGTTGTTTCAAAATATACCACAAATGTGACAATGCCT
GCATAGGGTCAATCAGAAATGGAACTTATGACCATGATGTATACAGAGACGAAGCATTAA
ACAACCGGTTCCAGATCAAAGGTGTTGAGCTGAAGTCAGGATACAAAGATTGGATCCTAT
GGATTTCCTTTGCCATATCATGTTTTTTGCTTTGTGTTGTTTTGCTGGGGTTCATCATGT
GGGCCTGCCAAAAAGGCAACATTAGGTGCAACATTTGCATTTGAGTGCAGTAA----
>CY017323_Western-Australia_2000.75
---------TAATTCTATTAACCATGAAGACTATCATTGCTTTGAGCTACATTTTATGTC
TGGTTTTCGCTCAAAAACTTCCCGGAAATGACAACAGCACGGCAACGCTGTGCCTGGGGC
ACCATGCAGTGCCAAACGGAACGCTAGTGAAAACAATCACGAATGACCAAATTGAAGTGA
CTAATGCTACTGAGCTGGTTCAGAGTTCCTCAACAGGTGGAATATGCGACAGTCCTCACC
AAATCCTTGATGGAGAAAACTGCACACTAATAGATGCTCTATTGGGAGACCCTCATTGTG
ATGGCTTCCAAAATAAGGAATGGGACCTTTTTGTTGAACGCAGCAAAGCCTACAGCAACT
GTTACCCTTATGATGTGCCGGATTATGCCTCCCTTAGGTCACTAGTTGCCTCATCCGGCA
CACTGGAGTTTAACAATGAAAGCTTCAATTGGACTGGAGTCGCTCAGAATGGAACAAGCT
CTGCTTGCAAAAGGAGATCTAATAAAAGTTTCTTTAGTAGATTGAATTGGTTGCACCAAT
TAAAATACAAATACCCAGCACTGAACGTGACTATGCCAAACAATGAAAAATTTGACAAAT
TGTACATTTGGGGGGTTCACCACCCGAGTACGGACAGTGACCAAATCAGCCTATATGCTC
AAGCACCAGGGAGAGTCACAGTCTCTACCAAAAGAAGCCAACAAACTGTAATCCCGAATA
TCGGATCTAGACCCTGGGTAAGGGGTGTCTCCAGCAGAATAAGCATCTATTGGACAATAG
TAAAACCGGGAGACATACTTTTGATTAACTGCACAGGGAATCTAATTGCTCCTCGGGGTT
ACTTCAAAATACGAAGTGGGAAAAGCTCAATAATGAGGTCAGATGCATCCATTGGCAAAT
GCAATTCTGAATGCATCACTCCAAATGGAAGCATTCCCAATGACAAACCATTTCAAAATG
TAAACAGGATCACATATGGGGCCTGTCCCAGATATGTTAAGCAAAACACTCTGAAATTGG
CAACAGGGATGCGGAATGTACCAGAGAAACAAACTAGAGGCATATTCGGCGCAATCGCGG
GTTTCATAGAAAATGGTTGGGAGGGAATGGTGGACGGTTGGTACGGTTTCAGGCATCAAA
ATTCTGAGGGCACAGGACAAGCAGCAGATCTCAAAAGCACTCAAGCAGCAATCAACCAAA
TCAACGGGAAACTGAATAGGTTAATCGAGAAAACGAACGAGAAATTCCATCAAATTGAAA
AAGAATTCTCAGAAGTGGAAGGGAGAATTCAGGACCTCGAGAAATATGTTGAGGACACTA
AAATAGATCTCTGGTCGTACAACGCGGAGCTTCTTGTTGCCCTGGAGAACCAGCATACAA
TTGATCTAACTGACTCAGAAATGAACAAACTGTTTGAAAGAACAAAGAAGCAACTGAGGG
AAAATGCTGAGGATATGGGCAATGGTTGTTTCAAAATATACCACAAATGTGACAATGCCT
GCATAGGGTCAATCAGAAATGGGACTTATGACCATGATGTATACAGAGACGAAGCATTAA
ACAACCGGTTCCAGATCAAAGGTGTTGAGCTGAAGTCAGGATACAAAGATTGGATCCTAT
GGATTTCCTTTGCCATATCATGTTTTTTGCTTTGTGTTGTCTTGCTGGGGTTCATCATGT
GGGCCTGCCAAAAAGGCAACATTAGGTGCAACATTTGCATTTGAGTGCATTAATTA-
>CY017331_Western-Australia_2000.75
-------------TCTATTAACCATGAAGACTATCATTGCTTTGAGCTACATTTTATGTC
TGGTTTTCGCTCAAAAACTTCCCGGAAATGACAACAGCACGGCAACGCTGTGCCTGGGGC
ACCATGCAGTGCCAAACGGAACGCTAGTGAAAACAATCACGAATGACCAAATTGAAGTGA
CCAATGCTACTGAGCTGGTTCAGAGTTCCTCAACAGGTGGAATATGCGACAGTCCTCACC
AAATCCTTGATGGAGAAAACTGCACACTAATAGATGCTCTATTGGGAGACCCTCATTGTG
ATGGCTTCCAAAATAAGGAATGGGACCTTTTTGTTGAACGCAGCAAAGCCTACAGCAACT
GTTACCCTTATGATGTGCCGGATTATGCCTCCCTTAGGTCACTAGTTGCCTCATCCGGCA
CACTGGAGTTTAACAATGAAAGCTTCAATTGGACTGGAGTCGCTCAGAATGGAACAAGCT
CTGCTTGCAAAAGGAGATCTAATAAAAGTTTCTTTAGTAGATTGAATTGGTTGCACCAAT
TAAAATACAAATACCCAGCACTGAACGTGACTATGCCAAACAATGAAAAATTTGACAAAT
TGTACATTTGGGGGGTTCACCACCCGAGTACGGACAGTGACCAAATCAGCCTATATGCTC
AAGCACCAGGGAGAGTCACAGTCTCTACCAAAAGAAGCCAACAAACTGTAATCCCGAATA
TCGGATCTAGACCCTGGGTAAGGGGTGTCTCCAGCAGAATAAGCATCTATTGGACAATAG
TAAAACCGGGAGACATACTTTTGATTAACTGCACAGGGAATCTAATTGCTCCTCGGGGTT
ACTTCAAAATACGAAGTGGGAAAAGCTCAATAATGAGGTCAGATGCATCCATTGGCAAAT
GCAATTCTGAATGCATCACTCCAAATGGAAGCATTCCCAATGACAAACCATTTCAAAATG
TAAACAGGATCACATATGGGGCCTGTCCCAGATATGTTAAGCAAAACACTCTGAAATTGG
CAACAGGGATGCGGAATGTACCAGAGAAACAAACTAGAGGCATATTCGGCGCAATCGCGG
GTTTCATAGAAAATGGTTGGGAGGGAATGGTGGACGGTTGGTACGGTTTCAGGCATCAAA
ATTCTGAAGGCACAGGACAAGCAGCAGATCTCAAAAGCACTCAAGCAGCAATCAACCAAA
TCAACGGGAAACTGAATAGGTTAATCGAGAAAACGAACGAGAAATTCCATCAAATTGAAA
AAGAATTCTCAGAAGTGGAAGGGAGAATTCAGGACCTCGAGAAATATGTTGAGGACACTA
AAATAGATCTCTGGTCGTACAACGCGGAGCTTCTTGTTGCTCTGGAGAACCAGCATACAA
TTGATCTAACTGACTCAGAAATGAACAAACTATTTGAAAGAACAAAGAAGCAACTGAGGG
AAAATGCTGAGGATATGGGCAATGGTTGTTTCAAAATATACCACAAATGTGACAATGCCT
GCATAGGGTCAATCAGAAATGGGACTTATGACCATGATGTATACAGAGACGAAGCATTAA
ACAACCGGTTCCAGATCAAAGGTGTTGAGCTGAAGTCAGGATACAAAGATTGGATCCTAT
GGATTTCCTTTGCCATATCATGTTTTTTGCTTTGTGTTGTCTTGCTGGGGTTCATCATGT
GGGCCTGCCAAAAAGGCAACATTAGGTGCAACATTTGCATTTGAGTGCAT-------
>CY017339_Western-Australia_2000.75
---------------TATTAACCATGAAGACTATCATTGCTTTGAGCTACATTTTATGTC
TGGTTTTCGCTCAAAAACTTCCCGGAAATGACAACAGCACGGCAACGCTGTGCCTGGGGC
ACCATGCAGTGCCAAACGGAACGCTAGTGAAAACAATCACGAATGACCAAATTGAAGTGA
CTAATGCTACTGAGCTGGTTCAGAGTTCCTCAACAGGTGGAATATGCGACAGTCCTCACC
AAATCCTTGATGGAGAAAACTGCACACTAATAGATGCTCTATTGGGAGACCCTCATTGTG
ATGGCTTCCAAAATAAGGAATGGGACCTTTTTGTTGAACGCAGCAAAGCCTACAGCAACT
GTTACCCTTATGATGTGCCGGATTATGCCTCCCTTAGGTCACTAGTTGCCTCATCCGGCA
CACTGGAGTTTAACAATGAAAGCTTCAATTGGACTGGAGTCGCTCAGAATGGAACAAGCT
CTGCTTGCAAAAGGAGATCTAATAAAAGTTTCTTTAGTAGATTGAATTGGTTGCACCAAT
TAAAATACAAATACCCAGCACTGAACGTGACTATGCCAAACAATGAAAAATTTGACAAAT
TGTACATTTGGGGGGTTCACCACCCGAGTACGGACAATGACCAAATCAGCCTATATGCTC
AAGCACCAGGGAGAGTCACAGTCTCTACCAAAAGAAGCCAACAAACTGTAATCCCGAATA
TCGGATCTAGACCCTGGGTAAGGGGTGTCTCCAGCAGAATAAGCATCTATTGGACAATAG
TAAAACCGGGAGACATACTTTTGATTAACTGCACAGGGAATCTAATTGCTCCTCGGGGTT
ACTTCAAAATACGAAGTGGGAAAAGCTCAATAATGAGGTCAGATGCATCCATTGGCAAAT
GCAATTCTGAATGCATCACTCCAAATGGAAGCATTCCCAATGACAAACCATTTCAAAATG
TAAACAGGATCACATATGGGGCCTGTCCCAGATATGTTAAGCAAAACACTCTGAAATTGG
CAACAGGGATGCGGAATGTACCAGAGAAACAAACTAGAGGCATATTCGGCGCAATCGCGG
GTTTCATAGAAAATGGTTGGGAGGGAATGGTGGACGGTTGGTACGGTTTCAGGCATCAAA
ATTCTGAGGGCACAGGACAAGCAGCAGATCTCAAAAGCACTCAAGCAGCAATCAACCAAA
TCAACGGGAAACTGAATAGGTTAATCGAGAAAACGAACGAGAAATTCCATCAAATTGAAA
AAGAATTCTCAGAAGTGGAAGGGAGAATTCAGGACCTCGAGAAATATGTTGAGGACACTA
AAATAGATCTCTGGTCGTACAACGCGGAGCTTCTTGTTGCCCTGGAGAACCAGCATACAA
TTGATCTAACTGACTCAGAAATGAACAAACTGTTTGAAAGAACAAAGAAGCAACTGAGGG
AAAATGCTGAGGATATGGGCAATGGTTGTTTCAAAATATACCACAAATGTGACAATGCCT
GCATAGGGTCAATCAGAAATGGGACTTATGACCATGATGTATACAGAGACGAAGCATTAA
ACAACCGGTTCCAGATCAAAGGTGTTGAGCTGAAGTCAGGATACAAAGATTGGATCCTAT
GGATTTCCTTTGCCATATCATGTTTTTTGCTTTGTGTTGTCTTGCTGGGGTTCATCATGT
GGGCCTGCCAAAAAGGCAACATTAGGTGCAACATTTGCATTTGAGTGCATTAA----
>CY017443_Queensland_2000.58
---------------TATTAACCATGAAGACTATCATTGCTTTGAGCTACATTTTATGTC
TGGTTTTCGCTCAAAAACTTCCCGTAAATGACAACAGCACGGCAACGCTGTGCCTGGGAC
ACCATGCAGTGCCAAACGGAACGCTAGTGAAAACAATCACGAATGACCACATTGAAGTGA
CTAATGCTACTGAGCTGGTTCAGAGTTCCCCAACAGGTAGAATATGCGACAGTCCTCACC
AAATCCTTGATGGAGAAAACTGCACACTAATAGATGCTCTATTGGGAGACCCTCATTGTG
ATGGCTTCCAAAATAAGGAATGGGACCTTTTTGTTGAACGCAGCACAGCCTACAGCAACT
GTTACCCTTATGATGTGCCGGATTATGCCTCCCTTAGGTCACTAGTTGCCTCATCCGGCA
CACTGGAGTTTAACAATGAAAGCTTCAATTGGACTGGAGTCGCTCAGAATGGAACAAGCT
CTGCTTGCAAAAGGAGATCTATTAAAAGTTTCTTTAGTAGATTGAATTGGTTGCACCAAT
TAAAATACAAATATCCAGCACTGAACGTGACTATGCCAAACAATGAAAAATTTGACAAAT
TGTACATTTGGGGGGTTCACCACCCGAGTACGGACAGTGACCAAATCAGCCTATATGCTC
AAGCATCAGGGAGAGTCACAGTCTCTACCAAAAGAAGCCAACAAACTGTAATCCCGAATA
TCGGATCTAGACCCTGGGTAAGGGGTGTCTCCAGCAGAATAAGCATCTATTGGACAATAG
TAAAACCGGGAGACATACTTTTGATTAACAGCACAGGGAATCTAATTGCTCCTCGGGGTT
ACTTCAAAATACGAAGTGGGAAAAGCTCAATAATGAGGTCAAATGCACCCATTGGCAAAT
GCAATTCTGAATGCATCACTCCAAATGGAAGCATTCCCAATGACAAACCATTTCAAAATG
TAAACAGGATCACATATGGGGCCTGTCCCAGATATGTTAAGCAAAACACTCTGAAATTGG
CAACAGGGATGCGGAATGTACCAGAGAAACAAACTAGAGGCATATTCGGCGCAATTGCGG
GTTTCATAGAAAATGGTTGGGAAGGAATGGTGGACGGTTGGTACGGTTTCAGGCATCAAA
ATTCTGAGGGCACAGGACAAGCAGCAGATCTTAAAAGCACTCAAGCTGCAATCAACCAAA
TCAACGGGAAACTGAATAGGTTAATCGAGAAAACAAACGAGAAATTCCATCAAATTGAAA
AAGAATTCTCAGAAGTAGAAGGGAGAATTCAGGACCTCGAGAAATATGTTGAGGACACTA
AAATAGATCTCTGGTCGTACAACGCGGAGCTTCTTGTTGCCCTGGAGAACCAACATACAA
TTGATCTAACTGACTCAGAAATGAACAAACTGTTTGAAAGAACAAGGAAGCAACTGAGGG
AAAATGCTGAGGATATGGGCAATGGTTGTTTCAAAATATACCACAAATGTGACAATGCCT
GCATAGGGTCAATCAGAAATGGAACTTATGACCATGATGTATACAGAGACGAAGCATTAA
ACAACCGGTTCCAGATCAAAGGTGTTGAGCTGAAGTCAGGATACAAAGATTGGATCCTAT
GGATTTCCTTTGCCATATCATGTTTTTTGCTTTGTGTTGTTTTGCTGGGGTTCATCATGT
GGGCCTGCCAAAAAGGCAACATTAGATGCAACATTTGCATTTGAGTGCAGTAATTA-
>CY017451_Queensland_2000.75
---------------TATTAACCATGAAGACTATCATTGCTTTGAGCTACATTTTATGTC
TGGTTTTCGCTCAAAAACTTCCCGTAAATGACAACAGCACGGCAACGCTGTGCCTGGGAC
ACCATGCAGTGCCAAACGGAACGCTAGTGAAAACAATCACGAATGACCACATTGAAGTGA
CTAATGCTACTGAGCTGGTTCAGAGTTCCTCAACGGGTAGAATATGCGACAGTCCTCACC
AAATCCTTGATGGAGAAAACTGCACACTAATAGATGCTCTATTGGGAGACCCTCATTGTG
ATGGCTTCCAAAATAAGGAATGGGACCTTTTTGTTGAACGCAGCACAGCCTACAGCAACT
GTTACCCTTATGATGTGCCGGATTATGCCTCCCTTAGGTCACTAGTTGCCTCATCCGGCA
CACTGGAGTTTAACAATGAAAGCTTCAATTGGACTGGAGTCGCTCAGAATGGAACAAGCT
CTGCTTGCAAAAGGAGATCTATTAAAAGTTTCTTTAGTAGATTGAATTGGTTGCACCAAT
TAAAATACAAATATCCAGCACTGAACGTGACTATGCCAAACAATGAAAAATTTGACAAAT
TGTACATTTGGGGGGTTCACCACCCGAGTACGGACAGTGACCAAATCAGCCTATATGCTC
AAGCATCAGGGAGAGTCACAGTCTCTACCAAAAGAAGCCAACAAACTGTAATCCCGAATA
TCGGATCTAGACCCTGGATAAGGGGTGTCTCCAGCAGAATAAGCATCTATTGGACAATAG
TAAAACCGGGAGACATACTTTTGATTAACAGCACAGGGAATCTAATTGCTCCTCGGGGTT
ACTTTAAAATACGAAGTGGAAAAAGCTCAATAATGAGGTCAAATGCACCCATTGGCAAAT
GCAATTCTGAATGCATCACTCCAAATGGAAGCATTCCCAATGACAAACCATTTCAAAATG
TAAACAGGATCGCATATGGGGCCTGTCCCAGATATGTTAAGCAAAACACTCTGAAATTGG
CAACAGGGATGCGGAATGTACCAGAGAAACAAACTAGAGGCATATTCGGCGCAATCGCGG
GTTTCATAGAAAATGGTTGGGAGGGGATGGTGGACGGTTGGTACGGTTTCAGGCATCTAA
ATTCTGAGGGCACAGGACAAGCAGCAGATCTTAAAAGCACTCAAGCAGCAATCAACCAAA
TCAACGGGAAACTGAATAGGTTAATCGAGAAAACAAACGAGAAATTCCATCAAATTGAAA
AAGAATTCTCAGAAGTAGAAGGGAGAATTCAGGACCTCGAGAAATATGTTGAGGACACTA
AAATAGATCTCTGGTCGTACAACGCGGAGCTTCTTGTTGCCCTGGAGAACCAACATACAA
TTGATCTAACTGACTCAGAAATGAACAAACTGTTTGAAAGAACAAGGAAGCAACTGAGGG
AAAATGCTGAGGATGTGGGCAATGGTTGTTTCAAAATATACCACAAATGTGACAATGCCT
GCATAGGGTCAATCAGAAATGGAACTTATGACCATGATGTATACAGAGACGAAGCATTAA
ACAACCGGTTCCAGATCAAAGGTGTTGAGCTGAAGTCAGGATACAAAGATTGGATCCTAT
GGATTTCCTTTGCCATATCATGTTTTTTGCTTTGTGTTGTTTTGCTGGGGTTCATCATGT
GGGCCTGCCAAAAAGGCAACATTAGGTGCAACATTTGCATTTGAGTGCAGTAATTA-
>CY017459_Queensland_2000.67
--------------TTATTAACCATGAAGACTATCATTGCTTTGAGCTACATTTTATGTC
TGGTTTTCGCTCAAAAACTTCCCGTAAATGACAACAGCACGGCAACGCTGTGCCTGGGAC
ACCATGCAGTGCCAAACGGAACGCTAGTGAAAACAATCACGAATGACCACATTGAAGTGA
CTAATGCTACTGAACTGGTTCAGAGTTCCTCAACAGGTAGAATATGCGACAGTCCTCACC
AAATCCTTGATGGAGAAAACTGCACACTAATAGATGCTCTATTGGGAGACCCTCATTGTG
ATGGCTTCCAAAATAAGGAATGGGACCTTTTTGTTGAACGCAGCACAGCCTACAGCAACT
GTTACCCTTATGATGTGCCGGATTATGCCTCCCTTAGGTCACTAGTTGCCTCATCCGGCA
CACTGGAGTTTAACAATGAAAGCTTCAATTGGACTGGAGTCGCTCAGAATGGAACAAGCT
CTGCTTGCAAAAGGAGATCTATTAAAAGTTTCTTTAGTAGATTGAATTGGTTGCACCAAT
TAAAATACAAATATCCAGCACTGAACGTGACTATGCCAAACAATGAAAAATTTGACAAAT
TGTACATTTGGGGGGTTCACCACCCGAGTACGGACAGTGACCAAATCAGCCTATATGCTC
AAGCATCAGGGAGAGTCACAGTCTCTACCAAAAGAAGCCAACAAACTGTAATCCCGAATA
TCGGATCTAGACCCTGGGTAAGGGGTGTCTCCAGCAGAATAAGCATCTATTGGACAATAG
TAAAACCGGGAGACATACTTTTGATTAACAGCACAGGGAATCTAATTGCTCCTCGGGGTT
ACTTTAAAATACGAAGTGGGAAAAGCTCAATAATGAGGTCAAATGCACCCATTGGCAAAT
GCAATTCTGAATGCATCACTCCAAATGGAAGCATTCCCAATGACAAACCATTTCAAAATG
TAAACAGGATCACATATGGGGCCTGTCCCAGATATGTTAAGCAAAACACTCTGAAATTGG
CAACAGGGATGCGGAATGTACCAGAGAAACAAACTAGAGGCATATTCGGCGCAATCGCGG
GTTTCATAGAAAATGGTTGGGAGGGAATGGTGGACGGTTGGTACGGTTTCAGGCATCAAA
ATTCTGAGGGCACAGGACAAGCAGCAGATCTTAAAAGCACTCAAGCAGCAATCAACCAAA
TCAACGGGAAACTGAATAGATTAATCGAGAAAACAAACGAGAAATTCCATCAAATTGAAA
AGGAATTCTCAGAAGTAGAAGGGAGAATTCAGGACCTCGAGAAATATGTTGAGGACACTA
AAATAGATCTCTGGTCGTACAACGCGGAGCTTCTTGTTGCCCTGGAGAACCAACATACAA
TTGATCTAACTGACTCAGAAATGAACAAACTGTTTGAAAGAACAAGGAAGCAACTGAGGG
AAAATGCTGAGGATATGGGCAATGGTTGTTTAAAAATATACCACAAATGTGACAATGCCT
GCATAGGGTCAATCAGAAATGGAACTTATGACCATGATGTATACAGAGACGAAGCATTAA
ACAACCGGTTCCAGATCAAAGGTGTTGAGCTGAAGTCAGGATACAAAGATTGGATCCTAT
GGATTTCCTTTGCCATATCATGTTTTTTGCTTTGTGTTGTTTTGCTGGGGTTCATCATGT
GGGCCTGCCAAAAAGGCAACATTAGATGCAACATTTGCATTTGAGTGCAGTAATTA-
>CY017467_Queensland_2000.75
---------------TATTAACCATGAAGACTATCATTGCTTTGAGCTACATTTTATGTC
TGGTTTTCGCTCAAAAACTTCCCGGAAATGACAACAGCACGGCAACGCTGTGCCTGGGGC
ACCATGCAGTGCCAAACGGAACGCTAGTGAAAACAATCACGAATGACCAAATTGAAGTGA
CTAATGCTACTGAGCTGGTTCAGAGTTCCTCAACAGGTGGAATATGCGACAGTCCTCACC
AAATCCTTGATGGAGAAAACTGCACACTAATAGATGCTCTATTGGGAGACCCTCATTGTG
ATGGCTTCCAAAATAAGGAATGGGACCTTTTTGTTGAACGCAGCAAAGCCTACAGCAACT
GTTACCCTTATGATGTGCCGGATTATGCCTCCCTTAGGTCACTAGTTGCCTCATCCGGCA
CACTGGAGTTTAACAATGAAAGCTTCAATTGGACTGGAGTCGCTCAGAATGGAACAAGCT
CTGCTTGCAAAAGGAGATCTAATAAAAGTTTCTTTAGTAGATTGAATTGGTTGCACCAAT
TAAAATACAAATACCCAGCACTGAACGTGACTATGCCAAACAATGAAAAATTTGACAAAT
TGTACATTTGGGGGGTTCACCACCCGAGTACGGACAGTGACCAAATCAGCCTATATGCTC
AAGCACCAGGGAGAGTCACAGTCTCTACCAAAAGAAGCCAACAAACTGTAATCCCGAATA
TCGGATCTAGACCCTGGGTAAGGGGTGTCTCCAGCAGAATAAGCATCTATTGGACAATAG
TAAAACCGGGAGACATACTTTTGATTAACTGCACAGGGAATCTAATTGCTCCTCGGGGTT
ACTTCAAAATACGAAGTGGGAAAAGCTCAATAATGAGGTCAGATGCATCCATTGGCAAAT
GCAATTCTGAATGCATCACTCCAAATGGAAGCATTCCCAATGACAAACCATTTCAAAATG
TAAACAGGATCACATATGGGGCCTGTCCCAGATATGTTAAGCAAAACACTCTGAAATTGG
CAACAGGGATGCGGAATGTACCAGAGAAACAAACTAGAGGCATATTCGGCGCAATCGCGG
GTTTCATAGAAAATGGTTGGGAGGGAATGGTGGACGGTTGGTACGGTTTCAGGCATCAAA
ATTCTGAGGGCACAGGACAAGCAGCAGATCTCAAAAGCACTCAAGCAGCAATCAACCAAA
TCAACGGGAAACTGAATAGGTTAATCGAGAAAACGAACGAGAAATTCCATCAAATTGAAA
AAGAATTCTCAGAAGTGGAAGGGAGAATTCAGGACCTCGAGAAATATGTTGAGGACACTA
AAATAGATCTCTGGTCGTACAACGCGGAGCTTCTTGTTGCCCTGGAGAACCAGCATACAA
TTGATCTAACTGACTCAGAAATGAACAAACTGTTTGAAAGAACAAAGAAGCAACTGAGGG
AAAATGCTGAGGATATGGGCAATGGTTGTTTCAAAATATACCACAAATGTGACAATGCCT
GCATAGGGTCAATCAGAAATGGGACTTATGACCATGATGTATACAGAGACGAAGCATTAA
ACAACCGGTTCCAGATCAAAGGTGTTGAGCTGAAGTCAGGATACAAAGATTGGATCCTAT
GGATTTCCTTTGCCATATCATGTTTTTTGCTTTGTGTTGTCTTGCTGGGGTTCATCATGT
GGGCCTGCCAAAAAGGCAACATTAGGTGCAACATTTGCATTTGAGTGCATTAATTA-
>CY017475_Queensland_2000.67
------------TTCTATTAACCATGAAGACTATCATTGCTTTGAGCTACATTTTATGTC
TGGTTTTCGCTCAAAAACTTCCCGGAAATGACAACAGCACGGCAACGCTGTGCCTGGGGC
ACCATGCAGTGCCAAACGGAACGCTAGTGAAAACAATCACGAATGACCAAATTGAAGTGA
CTAATGCTACTGAGCTGGTTCAGAGTTCCTCAACAGGTGGAATATGCGACAGTCCTCACC
AAATCCTTGATGGAGAAAACTGCACACTAATAGATGCTCTATTGGGAGACCCTCATTGTG
ATGGCTTCCAAAATAAGGAATGGGACCTTTTTGTTGAACGCAGCAAAGCCTACAGCAACT
GTTACCCTTATGATGTGCCGGATTATGCCTCCCTTAGGTCACTAGTTGCCTCATCCGGCA
CACTGGAGTTTAACAATGAAAGCTTCAATTGGACTGGAGTCGCTCAGAATGGAACAAGCT
CTGCTTGCAAAAGGAGATCTAATAAAAGTTTCTTTAGTAGATTGAATTGGTTGCACCAAT
TAAAATACAAATACCCAGCACTGAACGTGACTATGCCAAACAATGAAAAATTTGACAAAT
TGTACATTTGGGGGGTTCACCACCCGAGTACGGACAGTGACCAAATCAGCCTATATGCTC
AAGCACCAGGGAGAGTCACAGTCTCTACCAAAAGAAGCCAACAAACTGTAATCCCGAATA
TCGGATCTAGACCCTGGGTAAGGGGTGTCTCCAGCAGAATAAGCATCTATTGGACAATAG
TAAAACCGGGAGACATACTTTTGATTAACTGCACAGGGAATCTAATTGCTCCTCGGGGTT
ACTTCAAAATACGAAGTGGGAAAAGCTCAATAATGAGGTCAGATGCATCCATTGGCAAAT
GCAATTCTGAATGCATCACTCCAAATGGAAGCATTCCCAATGACAAACCATTTCAAAATG
TAAACAGGATCACATATGGGGCCTGTCCCAGATATGTTAAGCAAAACACTCTGAAATTGG
CAACAGGGATGCGGAATGTACCAGAGAAACAAACTAGAGGCATATTCGGCGCAATCGCGG
GTTTCATAGAAAATGGTTGGGAGGGAATGGTGGACGGTTGGTACGGTTTCAGGCATCAAA
ATTCTGAGGGCACAGGACAAGCAGCAGATCTCAAAAGCACTCAAGCAGCAATCAACCAAA
TCAACGGGAAACTGAATAGGTTAATCGAGAAAACGAACGAGAAATTCCATCAAATTGAAA
AAGAATTCTCAGAAGTGGAAGGGAGAATTCAGGACCTCGAGAAATATGTTGAGGACACTA
AAATAGATCTCTGGTCGTACAACGCGGAGCTTCTTGTTGCCCTGGAGAACCAGCATACAA
TTGATCTAACTGACTCAGAAATGAACAAACTGTTTGAAAGAACAAAGAAGCAACTGAGGG
AAAATGCTGAGGATATGGGCAATGGTTGTTTCAAAATATACCACAAATGTGACAATGCCT
GCATAGGGTCAATCAGAAATGGGACTTATGACCATGATGTATACAGAGACGAAGCATTAA
ACAACCGGTTCCAGATCAAAGGTGTTGAGCTGAAGTCAGGATACAAAGATTGGATCCTAT
GGATTTCCTTTGCCATATCATGTTTTTTGCTTTGTGTTGTCTTGCTGGGGTTCATCATGT
GGGCCTGCCAAAAAGGCAACATTAGGTGCAACATTTGCATTTGAGTGCATTAATTA-
>CY017885_Queensland_2000.75
---------TAATTTTATTAACCATGAAGACTATCATTGCTTTGAGCTACATTTTATGTC
TGGTTTTCGCTCAAAAACTTCCCGTAAATGACAACAGCACGGCAACGCTGTGCCTGGGAC
ACCATGCAGTGCCAAACGGAACGCTAGTGAAAACAATCACGAATGACCACATTGAAGTGA
CTAATGCTACTGAGCTGGTTCAGAGTTCCTCAACGGGTAGAATATGCGACAGTCCTCACC
AAATCCTTGATGGAGAAAACTGCACACTAATAGATGCTCTATTGGGAGACCCTCATTGTG
ATGGCTTCCAAAATAAGGAATGGGACCTTTTTGTTGAACGCAGCACAGCCTACAGCAACT
GTTACCCTTATGATGTGCCGGATTATGCCTCCCTTAGGTCACTAGTTGCCTCATCCGGCA
CACTGGAGTTTAACAATGAAAGCTTCAATTGGACTGGAGTCGCTCAGAATGGAACAAGCT
CTGCTTGCAAAAGGAGATCTATTAAAAGTTTCTTTAGTAGATTGAATTGGTTGCACCAAT
TAAAATACAAATATCCAGCACTGAACGTGACTATGCCAAACAATGAAAAATTTGACAAAT
TGTACATTTGGGGGGTTCACCACCCGAGTACGGACAGTGACCAAATCAGCCTATATGCTC
AAGCATCAGGGAGAGTCACAGTCTCTACCAAAAGAAGCCAACAAACTGTAATCCCGAATA
TCGGATCTAGACCCTGGGTAAGGGGTGTCTCCAGCAGAATAAGCATCTATTGGACAATAG
TAAAACCGGGAGACATACTTTTGATTAACAGCACAGGGAATCTAATTGCTCCTCGGGGTT
ACTTTAAAATACGAAGTGGAAAAAGCTCAATAATGAGGTCAAATGCACCCATTGGCAAAT
GCAATTCTGAATGCATCACTCCAAATGGAAGCATTCCCAATGACAAACCATTTCAAAATG
TAAACAGGATCACATATGGGGCCTGTCCCAGATATGTTAAGCAAAACACTCTGAAATTGG
CAACAGGGATGCGGAATGTACCAGAGAAACAAACTAGAGGCATATTCGGCGCAATCGCGG
GTTTCATAGAAAATGGTTGGGAGGGGATGGTGGACGGTTGGTACGGTTTCAGGCATCAAA
ATTCTGAGGGCACAGGACAAGCAGCAGATCTTAAAAGCACTCAAGCAGCAATCAACCAAA
TCAACGGGAAACTGAATAGGTTAATCGAGAAAACAAACGAGAAATTCCATCAAATTGAAA
AAGAATTCTCAGAAGTAGAAGGGAGAATTCAGGACCTCGAGAAATATGTTGAGGACACTA
AAATAGATCTCTGGTCGTACAACGCGGAGCTTCTTGTTGCCCTGGAGAACCAACATACAA
TTGATCTAACTGACTCAGAAATGAACAAACTGTTTGAAAGAACAAGGAAGCAACTGAGGG
AAAATGCTGAGGATGTGGGCAATGGTTGTTTCAAAATATACCACAAATGTGACAATGCCT
GCATAGGGTCAATCAGAAATGGAACTTATGACCATGATGTATACAGAGACGAAGCATTAA
ACAACCGGTTCCAGATCAAAGGTGTTAAGCTGAAGTCAGGATACAAAGATTGGATCCTAT
GGATTTCCTTTGCCATATCATGTTTTTTGCTTTGTGTTGTTTTGCTGGGGTTCATCATGT
GGGCCTGCCAAAAAGGCAACATTAGGTGCAACATTTGCATTTGAGTGCAGTAA----
>CY019981_Canterbury_2000.67
---------------TATTAACCATGAAGACTATCATTGCTTTGAGCTACATTTTATGTC
TGGTTTTCGCTCAAAAACTTCCCGTAAATGACAACAGCACGGCAACGCTGTGCCTGGGAC
ACCATGCAGTGCCAAACGGAACGCTAGTGAAAACAATCACGAATGACCACATTGAAGTGA
CTAATGCTACTGAGCTGGTTCAGAGTTCCCCAACAGGTAGAATATGCGACAGTCCTCACC
AAATCCTTGATGGAGAAAACTGCACACTAATAGATGCTCTATTGGGAGACCCTCATTGTG
ATGGCTTCCAAAATAAGGAATGGGACCTTTTTGTTGAACGCAGCACAGCCTACAGCAACT
GTTACCCTTATGATGTGCCGGATTATGCCTCCCTTAGGTCACTAGTTGCCTCATCCGGCA
CACTGGAGTTTAACAATGAAAGCTTCAATTGGACTGGAGTCGCTCAGAATGGAACAAGCT
CTGCTTGCAAAAGGAGATCTATTAAAAGTTTCTTTAGTAGATTGAATTGGTTGCACCAAT
TAAAATACAAATATCCAGCACTGAACGTGACTATGCCAAACAATGAAAAATTTGACAAAT
TGTACATTTGGGGGGTTCATCACCCGAGTACGGACAGTGACCAAATCAGCCTATATGCTC
AAGCATCAGGGAGAGTCACAGTCTCTACCAAAAGAAGCCAACAAACTGTAATCCCGAATA
TCGGATCTAGACCCTGGGTAAGGGGTGTCTCCAGCAGAATAAGCATCTATTGGACAATAG
TAAAACCGGGAGACATACTTTTGATTAACAGCACAGGGAATCTAATTGCTCCTCGGGGTT
ACTTCAAAATACGAAGTGGGAAAAGCTCAATAATGAGGTCAAATGCACCCATTGGCAAAT
GCAATTCTGAATGCATCACTCCAAATGGAAGCATTCCCAATGACAAACCATTTCAAAATG
TAAACAGGATCACATATGGGGCCTGTCCCAGATATGTTAAGCAAAACACTCTGAAATTGG
CAACAGGGATGCGGAATGTACCAGAGAAACAAACTAGAGGCATATTCGGCGCAATTGCGG
GTTTCATAGAAAATGGTTGGGAAGGAATGGTGGACGGTTGGTACGGTTTCAGGCATCAAA
ATTCTGAGGGCACAGGACAAGCAGCAGATCTTAAAAGCACTCAAGCTGCAATCAACCAAA
TCAACGGGAAACTGAATAGGTTAATCGAGAAAACAAACGAGAAATTCCATCAAATTGAAA
AAGAATTCTCAGAAGTAGAAGGGAGAATTCAGGACCTCGAGAAATATGTTGAGGACACTA
AAATAGATCTCTGGTCGTACAACGCGGAGCTTCTTGTTGCCCTGGAGAACCAACATACAA
TTGATCTAACTGACTCAGAAATGAACAAACTGTTTGAAAGAACAAGGAAGCAACTGAGGG
AAAATGCTGAGGATATGGGCAATGGTTGTTTCAAAATATACCACAAATGTGACAATGCCT
GCATAGGGTCAATCAGAAATGGAACTTATGACCATGATGTATACAGAGACGAAGCATTAA
ACAACCGGTTCCAGATCAAAGGTGTTGAGCTGAAGTCAGGATACAAAGATTGGATCCTAT
GGATTTCCTTTGCCATATCATGTTTTTTGCTTTGTGTTGTTTTGCTGGGGTTCATCATGT
GGGCCTGCCAAAAAGGCAACATTAGGTGCAACATTTGCATTTGAGTGCAGTAA----
>CY019989_Wellington_2000.75
------------TTCTATTAACCATGAAGACTATCATTGCTTTGAGCTACATTTTATGTC
TGGTTTTCGCTCAAAAACTTCCCGGAAATGACAACAGCACGGCAACGCTGTGCCTGGGGC
ACCATGCAGTACCAAACGGAACGCTAGTGAAAACAATCACGAATGACCAAATTGAAGTGA
CTAATGCTACTGAGCTGGTTCAGAGTTCCTCAACAGGTGGAATATGCGACAGTCCCCACC
AAATCCTTGATGGAGAAAACTGCACACTAATAGATGCTCTATTGGGAGACCCTCATTGTG
ATGGCTTCCAAAATAAGGAATGGGACCTTTTTGTTGAACGCAGCAAAGCCTACAGCAACT
GTTACCCTTATGATGTGCCGGATTATGCCTCCCTTAGGTCACTAGTTGCCTCATCCGGCA
CACTGGAGTTTAACAATGAAAGCTTCAATTGGACTGGAGTCGCTCAGAATGGAACAAGCT
CTGCTTGCAAAAGGAGATCTAATAAAAGTTTCTTTAGTAGATTGAATTGGTTGCACCAAT
TAAAATACAAATACCCAGCACTGAACGTGACTATGCCAAACAATGAAAAATTTGACAAAT
TGTACATTTGGGGGGTTCACCACCCGAGTACGGACAGTGACCAAATCAGCCTATATGCTC
AAGCATCAGGGAGAGTCACAGTCTCTACCAAAAGAAGCCAACAAACTGTAATCCCGAATA
TCGGATCTAGACCCTGGGTAAGGGATGTCTCCAGCAGAATAAGCATCTATTGGACAATAG
TAAAACCGGGAGACATACTTTTGATTAACAGCACAGGGAATCTAATTGCTCCTCGGGGTT
ACTTCAAAATACGAAGTGGGAAAAGCTCAATAATGAGATCAGATGCACCCATTGGCAAAT
GCAATTCTGAATGCATCACTCCAAATGGAAGCATTCCCAATGACAAACCATTTCAAAATG
TAAACAGGATCACATATGGGGCCTGTCCCAGATATGTTAAGCAAAACACTCTGAAATTGG
CAACAGGGATGCGGAATGTACCAGAGAAACAAACTAGAGGCATATTCGGCGCAATCGCGG
GTTTCATAGAAAATGGTTGGGAGGGAATGGTGGACGGTTGGTACGGTTTCAGGCATCAAA
ATTCTGAGGGCACAGGACAAGCAGCAGATCTTAAAAGCACTCAAGCAGCAATCAACCAAA
TCAACGGGAAACTGAATAGGTTAATCGGGAAAACGAACGAGAAATTCCATCAGATTGAAA
AAGAATTCTCAGAAGTAGAAGGGAGAATTCAGGACCTCGAGAAATATGTTGAGGACACTA
AAATAGATCTCTGGTCGTACAACGCGGAGCTTCTTGTTGCCCTGGAGAACCAACATACAA
TTGATCTAACTGACTCAGAAATGAACAAACTGTTTGAAAGAACAAAGAAGCAACTGAGGG
AAAATGCTGAGGATATGGGCAATGGTTGTTTCAAAATATACCACAAATGTGACAATGCCT
GCATAGGGTCAATCAGAAATGGAACTTATGACCATGATGTATACAGAGACGAAGCATTAA
ACAACCGGTTCCAGATCAAAGGTGTTGAGCTGAAGTCAGGATACAAAGATTGGATCCTAT
GGATTTCCTTTGCCATATCATGTTTTTTGCTTTGTGTTGTTTTGCTGGGGTTCATCATGT
GGGCCTGCCAAAAAGGCAACATTAGGTGCAACATTTGCATTTGAGTGCATTAATTA-
>CY022253_Western-Australia_2000.75
---------------TATTAACCATGAAGACTATCATTGCTTTGAGCTACATTTTATGTC
TGGTTTTCGCTCAAAAACTTCCCGGAAATGACAACAGCACGGCAACGCTGTGCCTGGGGC
ACCATGCAGTGCCAAACGGAACGCTAGTGAAAACAATCACGAATGACCAAATTGAAGTGA
CTAATGCTACTGAGCTGGTTCAGAGTTCCTCAACAGGTGGAATATGCGACAGTCCTCACC
AAATCCTTGATGGAGAAAACTGCACACTAATAGATGCTCTATTGGGAGACCCTCATTGTG
ATGGCTTCCAAAATAAGGAATGGGACCTTTTTGTTGAACGCAGCAAAGCCTACAGCAACT
GTTACCCTTATGATGTGCCGGATTATGCCTCCCTTAGGTCACTAGTTGCCTCATCCGGCA
CACTGGAGTTTAACAATGAAAGCTTCAATTGGACTGGAGTCGCTCAGAATGGAACAAGCT
CTGCTTGCAAAAGGAGATCTAATAAAAGTTTCTTTAGTAGATTGAATTGGTTGCACCAAT
TAAAATACAAATACCCAGCACTGAACGTGACTATGCCAAACAATGAAAAATTTGACAAAT
TGTACATTTGGGGGGTTCACCACCCGAGTACGGACAGTGACCAAATCAGCCTATATGCTC
AAGCACCAGGGAGAGTCACAGTCTCTACCAAAAGAAGCCAACAAACTGTAATCCCGAATA
TCGGATCTAGACCCTGGGTAAGGGGTGTCTCCAGCAGAATAAGCATCTATTGGACAATAG
TAAAACCGGGAGACATACTTTTGATTAACTGCACAGGGAATCTAATTGCTCCTCGGGGTT
ACTTCAAAATACGAAGTGGGAAAAGCTCAATAATGAGGTCAGATGCATCCATTGGCAAAT
GCAATTCTGAATGCATCACTCCAAATGGAAGCATTCCCAATGACAAACCATTTCAAAATG
TAAACAGGATCACATATGGGGCCTGTCCCAGATATGTTAAGCAAAACACTCTGAAATTGG
CAACAGGGATGCGGAATGTACCAGAGAAACAAACTAGAGGCATATTCGGCGCAATCGCGG
GTTTCATAGAAAATGGTTGGGAGGGAATGGTGGACGGTTGGTACGGTTTCAGGCATCAAA
ATTCTGAGGGCACAGGACAAGCAGCAGATCTCAAAAGCACTCAAGCAGCAATCAACCAAA
TCAACGGGAAACTGAATAGGTTAATCGAGAAAACGAACGAGAAATTCCATCAAATTGAAA
AAGAATTCTCAGAAGTGGAAGGGAGAATTCAGGACCTCGAGAAATATGTTGAGGACACTA
AAATAGATCTCTGGTCGTACAACGCGGAGCTTCTTGTTGCCCTGGAGAACCAGCATACAA
TTGATCTAACTGACTCAGAAATGAACAAACTGTTTGAAAGAACAAAGAAGCAACTGAGGG
AAAATGCTGAGGATATGGGCAATGGTTGTTTCAAAATATACCACAAATGTGACAATGCCT
GCATAGGGTCAATCAGAAATGGGACTTATGACCATGATGTATACAGAGACGAAGCATTAA
ACAACCGGTTCCAGATCAAAGGTGTTGAGCTGAAGTCAGGATACAAAGATTGGATCCTAT
GGATTTCCTTTGCCATATCATGTTTTTTGCTTTGTGTTGTCTTGCTGGGGTTCATCATGT
GGGCCTGCCAAAAAGGCAACATTAGGTGCAACATTTGCATTTGAGTGCATTAATTA-
>CY022501_Auckland_2000.75
-------------TCTATTAACCATGAAGACTATCATTGCTTTGAGCTACATTTTATGTC
TGGTTTTCACTCAAAAACTTCCCGGAAATGACAACAGCACGGCAACGCTGTGCCTGGGGC
ACCATGCAGTGCCAAACGGAACGCTAGTGAAAACAATCACGAATGACCAAATTGAAGTGA
CTAATGCTACTGAGCTGGTTCAGAGTTCCTCAACAGGTGGAATATGCGACAGTCCTCACC
AAATCCTTGATGGAGAAAACTGCACACTAATAGATGCTCTATTGGGAGACCCTCATTGTG
ATGGCTTCCAAAATAAGGAATGGGACCTTTTTGTTGAACGCAGCAAAGCCTACAGCAACT
GTTACCCTTATGATGTGCCGGATTATGCCTCCCTTAGGTCACTAGTTGCCTCATCCGGCA
CACTGGAGTTTAACAATGAAAGCTTCAATTGGACTGGAGTCGCTCAGAATGGAACAAGCT
CTGCTTGCAAAAGGAGATCTAATAAAAGTTTCTTTAGTAGATTGAATTGGTTGCACCAAT
TAAAATACAAATACCCAGCACTGAACGTGACTATGCCAAACAATGAAAAATTTGACAAAT
TGTACATTTGGGGGGTTCACCACCCGAGTACGGACAGTGACCAAATCAGCCTATATGCTC
AAGCACCAGGGAGAGTCACAGTCTCTACCAAAAGAAGCCAACAAACTGTAATCCCGAATA
TCGGATCTAGACCCTGGGTAAGGGGTGTCTCCAGCAGAATAAGCATCTATTGGACAATAG
TAAAACCGGGAGACATACTTTTGATTAACTGCACAGGGAATCTAATTGCTCCTCGGGGTT
ACTTCAAAATACGAAGTGGGAAAAGCTCAATAATGAGGTCAGATGCATCCATTGGCAAAT
GCAATTCTGAATGCATCACTCCAAATGGAAGCATTCCCAATGACAAACCATTTCAAAATG
TAAACAGGATCACATATGGGGCCTGTCCCAGATATGTTAAGCAAAACACTCTGAAATTGG
CAACAGGGATGCGGAATGTACCAGAGAAACAAACTAGAGGCATATTCGGCGCAATCGCGG
GTTTCATAGAAAATGGTTGGGAGGGAATGGTGGACGGTTGGTACGGTTTCAGGCATCAAA
ATTCTGAGGGCACAGGACAAGCAGCAGATCTCAAAAGCACTCAAGCAGCAATCAACCAAA
TCAACGGGAAACTGAATAGGTTAATCGAGAAAACGAACGAGAAATTCCATCAAATTGAAA
AAGAATTCTCAGAAGTGGAAGGGAGAATTCAGGACCTCGAGAAATATGTTGAGGACACTA
AAATAGATCTCTGGTCGTACAACGCGGAGCTTCTTGTTGCCCTGGAGAACCAGCATACAA
TTGATCTAACTGACTCAGAAATGAACAAACTGTTTGAAAGAACAAAGAAGCAACTGAGGG
AAAATGCTGAGGATATGGGCAATGGTTGTTTCAAAATATACCACAAATGTGACAATGCCT
GCATAGGGTCAATCAGAAATGGGACTTATGACCATGATGTATACAGAGACGAAGCATTAA
ACAACCGGTTCCAGATCAAAGGTGTTGAGCTGAAGTCAGGATACAAAGATTGGATCCTAT
GGATTTCCTTTGCCATATCATGTTTTTTGCTTTGTGTTGTCTTGCTGGGGTTCATCATGT
GGGCCTGCCAAAAAGGCAACATTAGGTGCAACATTTGCATTTGAGTGCATTAATTA-
>CY023002_Auckland_2000.75
------------TTCTATTAACCATGAAGACTATCATTGCTTTGAGCTACATTTTATGTC
TGGTTTTCGCTCAAAAACTTCCCGGAAATGACAACAGCACGGCAACGCTGTGCCTGGGGC
ACCATGCAGTGCCAAACGGAACGCTAGTGAAAACAATCACGAATGACCAAATTGAAGTGA
CTAATGCTACTGAGCTGGTTCAGAGTTCCTCAACAGGTGGAATATGCGACAGTCCTCACC
AAATCCTTGATGGAGAAAACTGCACACTAATAGATGCTCTATTGGGAGACCCTCATTGTG
ATGGCTTCCAAAATAAGGAATGGGACCTTTTTGTTGAACGCAGCAAAGCCTACAGCAACT
GTTACCCTTATGATGTGCCGGATTATGCCTCCCTTAGGTCACTAGTTGCCTCATCCGGCA
CACTGGAGTTTAACAATGAAAGCTTCAATTGGACTGGAGTCGCTCAGAATGGAACAAGCT
CTGCTTGCAAAAGGAGATCTAATAAAAGTTTCTTTAGTAGATTGAATTGGTTGCACCAAT
TAAAATACAAATACCCAGCACTGAACGTGACTATGCCAAACAATGAAAAATTTGACAAAT
TGTACATTTGGGGGGTTCACCACCCGAGTACGGACAGTGACCAAATCAGCCTATATGCTC
AAGCACCAGGGAGAGTCACAGTCTCTACCAAAAGAAGCCAACAAACTGTAATCCCGAATA
TCGGATCTAGACCCTGGGTAAGGGGTGTCTCCAGCAGAATAAGCATCTATTGGACAATAG
TAAAACCGGGAGACATACTTTTGATTAACTGCACAGGGAATCTAATTGCTCCTCGGGGTT
ACTTCAAAATACGAAGTGGGAAAAGCTCAATAATGAGGTCAGATGCATCCATTGGCAAAT
GCAATTCTGAATGCATCACTCCAAATGGAAGCATTCCCAATGACAAACCATTTCAAAATG
TAAACAGGATCACATATGGGGCCTGTCCCAGATATGTTAAGCAAAACACTCTGAAATTGG
CAACAGGGATGCGGAATGTACCAGAGAAACAAACTAGAGGCATATTCGGCGCAATCGCGG
GTTTCATAGAAAATGGTTGGGAGGGAATGGTGGACGGTTGGTACGGTTTCAGGCATCAAA
ATTCTGAGGGCACAGGACAAGCAGCAGATCTCAAAAGCACTCAAGCAGCAATCAACCAAA
TCAACGGGAAACTGAATAGGTTAATCGAGAAAACGAACGAGAAATTCCATCAAATTGAAA
AAGAATTCTCAGAAGTGGAAGGGAGAATTCAGGACCTCGAGAAATATGTTGAGGACACTA
AAATAGATCTCTGGTCGTACAACGCGGAGCTTCTTGTTGCCCTGGAGAACCAGCATACAA
TTGATCTAACTGACTCAGAAATGAACAAACTGTTTGAAAGAACAAAGAAGCAACTGAGGG
AAAATGCTGAGGATATGGGCAATGGTTGTTTCAAAATATACCACAAATGTGACAATGCCT
GCATAGGGTCAATCAGAAATGGGACTTATGACCATGATGTATACAGAGACGAAGCATTAA
ACAACCGGTTCCAGATCAAAGGTGTTGAGCTGAAGTCAGGATACAAAGATTGGATCCTAT
GGATTTCCTTTGCCATATCATGTTTTTTGCTTTGTGTTGTCTTGCTGGGGTTCATCATGT
GGGCCTGCCAAAAAGGCAACATTAGGTGCAACATTTGCATTTGAGTGCATTAA----
>CY023034_Auckland_2000.75
---------------TATTAACCATGAAGACTATCATTGCTTTGAGCTACATTTTATGTC
TGGTTTTCGCTCAAAAACTTCCCGGAAATGACAACAGCACGGCAACGCTGTGCCTGGGGC
ACCATGCAGTGCCAAACGGAACGCTAGTGAAAACAATCACGAATGACCAAATTGAAGTGA
CTAATGCTACTGAGCTGGTTCAGAGTTCCTCAACAGGTGGAATATGCGACAGTCCTCACC
AAATCCTTGATGGAGAAAACTGCACACTAATAGATGCTCTATTGGGAGACCCTCATTGTG
ATGGCTTCCAAAATAAGGAATGGGACCTTTTTGTTGAACGCAGCAAAGCCTACAGCAACT
GTTACCCTTATGATGTGCCGGATTATGCCTCCCTTAGGTCACTAGTTGCCTCATCCGGCA
CACTGGAGTTTAACAATGAAAGCTTCAATTGGACTGGAGTCGCTCAGAATGGAACAAGCT
CTGCTTGCAAAAGGAGATCTAATAAAAGTTTCTTTAGTAGATTGAATTGGTTGCACCAAT
TAAAATACAAATACCCAGCACTGAACGTGACTATGCCAAACAATGAAAAATTTGACAAAT
TGTACATTTGGGGGGTTCACCACCCGAGTACGGACAGTGACCAAATCAGCCTATATGCTC
AAGCACCAGGGAGAGTCACAGTCTCTACCAAAAGAAGCCAACAAACTGTAATCCCGAATA
TCGGATCTAGACCCTGGGTAAGGGGTGTCTCCAGCAAAATAAGCATCTATTGGACAATAG
TAAAACCGGGAGACATACTTTTGATTAACTGCACAGGGAATCTAATTGCTCCTCGGGGTT
ACTTCAAAATACGAAGTGGGAAAAGCTCAATAATGAGGTCAGATGCATCCATTGGCAAAT
GCAATTCTGAATGCATCACTCCAAATGGAAGCATTCCCAATGACAAACCATTTCAAAATG
TAAACAGGATCACATATGGGGCCTGTCCCAGATATGTTAAGCAAAACACTCTGAAATTGG
CAACAGGGATGCGGAATGTACCAGAGAAACAAACTAGAGGCATATTCGGCGCAATCGCGG
GTTTCATAGAAAATGGTTGGGAGGGAATGGTGGACGGTTGGTACGGTTTCAGGCATCAAA
ATTCTGAGGGCACAGGACAAGCAGCAGATCTCAAAAGCACTCAAGCAGCAATCAACCAAA
TCAACGGGAAACTGAATAGGTTAATCGAGAAAACGAACGAGAAATTCCATCAAATTGAAA
AAGAATTCTCAGAAGTGGAAGGGAGAATTCAGGACCTCGAGAAATATGTTGAGGACACTA
AAATAGATCTCTGGTCGTACAACGCGGAGCTTCTTGTTGCCCTGGAGAACCAGCATACAA
TTGATCTAACTGACTCAGAAATGAACAAACTGTTTGAAAGAACAAAGAAGCAACTGAGGG
AAAATGCTGAGGATATGGGCAATGGTTGTTTCAAAATATACCACAAATGTGACAATGCCT
GCATAGGGTCAATCAGAAATGGGACTTATGACCATGATGTATACAGAGACGAAGCATTAA
ACAACCGGTTCCAGATCAAAGGTGTTGAGCTGAAGTCAGGATACAAAGATTGGATCCTAT
GGATTTCCTTTGCCATATCATGTTTTTTGCTTTGTGTTGTCTTGCTGGGATTCATCATGT
GGGCCTGCCAAAAAGGCAACATTAGGTGCAACATTTGCATTTGAGTGCATTAA----
>CY023050_Auckland_2000.75
-----------------TTAACCATGAAGACTATCATTGCTTTGAGCTACATGTTATGTC
TGGTTTTCGCTCAAAAACTTCCCGGAAATGACAACAGCACGGCAATGCTGTGCCTGGGGC
ACCATGCAGTGCCAAACGGAACGCTAGTGAAAACAATCACGAATGACCAAATTGAAGTGA
CTAATGCTACTGAGCTGGTTCAGAGTTCCTCAACAGGTGGAATATGCGACAGTCCTCACC
AAATCCTTGATGGAGAAAACTGCACACTAATAGATGCTCTATTGGGAGACCCTCATTGTG
ATGGCTTCCAAAATAAGGAATGGGACCTTTTTGTTGAACGCAGCAAAGCCTACAGCAACT
GTTACCCTTATGATGTGCCGGATTATGCCTCCCTTAGGTCACTAGTTGCCTCATCCGGCA
CACTGGAGTTTAACAATGAAAGCTTCAATTGGACTGGAGTCGCTCAGAATGGAACAAGCT
CTGCTTGCAAAAGGAGATCTAATAAAAGTTTCTTTAGTAGATTGAATTGGTTGCACCAAT
TAAAATACAAATACCCAGCACTGAACGTGACTATGCCAAACAATGAAAAATTTGACAAAT
TGTACATTTGGGGGGTTCACCACCCGAGTACGGACAGTGACCAAATCAGCCTATATGCTC
AAGCACCAGGGAGAGTCACAGTCTCTACCAAAAGAAGCCAACAAACTGTAATCCCGAATA
TCGGATCTGGACCCTGGGTAAGGGGTGTCTCCAGCAGAATAAGCATCTATTGGACAATAG
TAAAACCGGGAGACATACTTTTGATTAACTGCACAGGGAATCTAATTGCTCCTCGGGGTT
ACTTCAAAATACGAAGTGGGAAAAGCTCAATAATGAGGTCAGATGCATCCATTGGCAAAT
GCAATTCTGAATGCATCACTCCAAATGGAAGCATTCCCAATGACAAACCATTTCAAAATG
TAAACAGGATCACATATGGAGCCTGTCCCAGATATGTTAAGCAAAACACTCTGAAATTGG
CAACAGGGATGCGGAATGTACCAGAGAAACAAACTAGAGGCATATTCGGCGCAATCGCGG
GTTTCATAGAAAATGGTTGGGAGGGAATGGTGGACGGTTGGTACGGTTTCAGGCATCAAA
ATTCTGAGGGCACAGGACAAGCAGCAGATCTCAAAAGCACTCAAGCAGCAATCAACCAAA
TCAACGGGAAACTGAATAGGTTAATCGAGAAAACGAACGAGAAATTCCATCAAATTGAAA
AAGAATTCTCAGAAGTGGAAGGGAGAATTCAGGACCTCGAGAAATATGTTGAGGACACTA
AAATAGATCTCTGGTCGTACAACGCGGAGCTTCTTGTTGCCCTGGAGAACCAGCATACAA
TTGATCTAACTGACTCAGAAATGAACAAACTGTTTGAGAGAACAAAGAAGCAACTGAGGG
AAAATGCTGAGGATATGGGCAATGGTTGTTTCAAAATATACCACAAATGTGACAATGCCT
GCATAGGGTCAATCAGAAATGGGACTTATGACCATGATGTATACAGAGACGAAGCATTAA
ACAACCGGTTCCAGATCAAAGGTGTTGAGCTGAAGTCAGGATACAAAGATTGGATCCTAT
GGATTTCCTTTGCCATATCATGTTTTTTGCTTTGTGTTGTCTTGCTGGGGTTCATCATGT
GGGCCTGCCAAAAAGGCAACATTAGGTGCAACATTTGCATTTGAGTGCATTAATTAA
