# Supplementary material for: Inferring influenza global transmission networks without complete phylogenetic information
Source: Evol Appl. 2014 Jan 2;7(3):403–12. doi: 10.1111/eva.12138 (PMC3962300; doi:10.1111/eva.12138)
Supplement: Supplementary file 2 — Table S1. Correlation of the timing of m diversity peaks between regions by subtypes. Table S2. Connectivity analysis of the five regions in terms of genetic diversity ν. Table S3. Connectivity analysis of the five regions in terms of nucleotide diversity π. [file eva0007-0403-sd2.bz2 › data/oceania/h3/2000/s2/data.aln]

>CY009100_Canterbury_2000.42
------TATTAACCATGAAGACTATCATTGCTTTGAGCTACATTTTATGTCTGGTTTTCG
CTCAAAAACTTCCCGTAAATGACAACAGCACGGCAACGCTGTGCCTGGGACACCATGCAG
TGCCAAACGGAACGCTAGTGAAAACAATCACGAATGACCACATTGAAGTGACTAATGCTA
CTGAGTTGGTTCAGAGTTCCTCAACAGGTAGAATATGCGACAGTCCTCACCAAATCCTTG
ATGGAGAAAACTGCACACTAATAGATGCTCTATTGGGAGACCCTCATTGTGATGGCTTCC
AAAATAAGGAATGGGACCTTTTTGTTGAACGCAGCACAGCCTACAGCAACTGTTACCCTT
ATGATGTGCCGGATTATGCCTCCCTTAGGTCACTAGTTGCCTCATCCGGCACACTGGAGT
TTAACAATGAAAGCTTCAATTGGACTGGAGTCGCTCAGAATGGAACAAGCTCTGCTTGCA
AAAGGAGATCTATTAAAAGTTTCTTTAGTAGATTGAATTGGTTGCACCAATTAAAATACA
AATATCCAGCACTGAACGTGACTATGCCAAACAATGAAAAATTTGACAAATTGTACATTT
GGGGGGTTCACCACCCGAGTACGGACAGTGACCAAATCAGCCTATATGCTCAAGCATCAG
GGAGAGTCACAGTCTCTACCAAAAGAAGCCAACAAATTGTAATCCCGAATATCGGATCTA
GACCCTGGGTAAGGGGTGTCTCCAGCAGAATAAGCATCTATTGGACAATAGTAAAACCGG
GAGACATACTTTTGATTAACAGCACAGGGAATCTAATTGCTCCTCGGGGTTACTTTAAAA
TACGAAGTGGGAAAAGCTCAATAATGAGGTCAAATGCACCCATTGGCAAATGCAATTCTG
AATGCATCACTCCAAATGGAAGCATTCCCAATGACAAACCATTTCAAAATGTAAACAGGA
TCACATATGGGGCCTGTCCCAGATATGTTAAGCAAAACACTCTGAAATTGGCAACAGGAA
TGCGGAATGTACCAGAGAAACAAACTAGAGGCATATTCGGCGCAATCGCGGGTTTCATAG
AAAATGGTTGGGAGGGAATGGTAGACGGTTGGTACGGTTTCAGGCATCAAAATTCTGAGG
GCACAGGACAAGCAGCAGATCTTAAAAGCACTCAAGCAGCAATCAACCAAATCAACGGGA
AACTGAATAGGTTAATCGAGAAAACAAACGAGAAATTCCATCAAATTGAARAAGAATTCT
CAGAAGTAGAAGGGAGAATTCAGGACCTCGAGAAATATGTTGAGGACACTAAAATAGATC
TCTGGTCGTACAACGCGGAGCTTCTTGTTGCCCTGGAGAACCAACATACAATTGATCTAA
CTGACTCAGAAATGAACAAACTGTTTGAAAGAACAAGGAAGCAACTGAGGGAAAATGCTG
AGGAGATGGGCAATGGTTGTTTCAAAATATACCACAAATGTGACAATGCCTGCATAGGGT
CAATCAGAAATGGAACTTATGACCATGATGTATACAGAGACGAAGCATTAAACAACCGGT
TCCAGATCAAAGGTGTTGAGCTGAAGTCAGGATACAAAGATTGGATCCTATGGATTTCCT
TTGCCATATCATGTTTTTTGCTTTGTGTTGTTTTGCTGGGGTTCATCATGTGGGCCTGCC
AAAAAGGCAACATTAGGTGCAACATTTGCATTTGAGTGCAGTAATTA
>EF467799_Sydney_2000.33
---------------------------------------------------TGGTTTTCG
CTCAAAAACTTCCCGGAAATGACAACAGCACGGCAACGCTGTGCCTGGGGCACCATGCAG
TACCAAACGGAACACTAGTGAAAACAATCACGAATGACCAAATTGAAGTGACTAATGCTA
CTGAGCTGGTTCAGAGTTCCTCAACAGGTAGAATATGCGACAGTCCTCATCAAATCCTTG
ATGGAGAAAACTGCACACTAATAGATGCTCTATTGGGAGACCCTCATTGTGATGGCTTCC
AAAATAAGGAATGGGACCTTTTTGTTGAACGCAGCAAAGCCTACAGCAACTGTTACCCTT
ATGATGTGCCGGATTATGCCTCCCTTAGGTCACTAGTTGCATCATCCGGCACACTGGAGT
TTAACAATGAAAGCTTCAATTGGACTGGAGTCGCTCAGAATGGAACAAGCTCTGCTTGCA
AAAGGAGATCTGATAAAAATTTCTTTAGTAGATTGAATTGGTTGCACCAATTAAAATACA
AATATCCAGCACTGAACGTGACTATGCCAAACAATGAAAAATTTGACAAATTGTACATTT
GGGGGGTTCACCACCCGAGTACGGACAGTGACCAAATCAGCCTATATGCTCAAGCATCAG
GGAGAGTCACAGTCTCTACCAAAAGAAGCCAACAAACTGTAATCCCGAATATCGGATCTA
GACCCTGGGTAAGGGGTGTCTCCAGCAGAATAAGCATCTATTGGACAATAGTAAAACCGG
GAGACATACTTTTGATTAACAGCACAGGGAATCTAATTGCTCCTCGGGGTTACTTCAAAA
TACGAAGTGGGAAAAGCTCAATAATGAGATCAGATGCACCCATTGGCAAATGCAATTCTG
AATGCATCACTCCAAATGGAAGCATCCCCAATGACAAACCATTTCAAAATGTAAACAGGA
TCACATATGGGGCCTGTCCCAGATATGTTAAGCAAAACACTCTGAAATTGGCAACAGGGA
TGCGAAATGTACCAGAGAAACAAACTAGAGGCATATTCGGCGCAATCGCGGGTTTCATAG
AAAATGGTTGGGAGGGAATGGTGGACGGTTGGTATGGTTTCAGGCATCAAAATTCTGAGG
GCACAGGACAAGCA----------------------------------------------
------------------------------------------------------------
------------------------------------------------------------
------------------------------------------------------------
------------------------------------------------------------
------------------------------------------------------------
------------------------------------------------------------
------------------------------------------------------------
------------------------------------------------------------
-----------------------------------------------
>CY023042_Auckland_2000.42
TAATTCTATTAACCATGAAGACTATCATTGCTTTGAGCTACATTTTATGTCTGGTTTTCG
CTCAAAAACTTCCCGTAAATGACAACAGCACGGCAACGCTGTGCCTGGGACACCATGCAG
TGCCAAACGGAACGCTAGTGAAAACAATCACGAATGACCACATTGAAGTGACTAATGCTA
CTGAGTTGGTTCAGAGTTCCTCAACAGGTAGAATATGCGACAGTCCTCACCAAATCCTTG
ATGGAGAAAACTGCACACTAATAGATGCTCTATTGGGAGACCCGCATTGTGATGGCTTCC
AAAATAAGGAATGGGACCTTTTTGTTGAACGCAGCACAGCCTACAGCAACTGTTACCCTT
ATGATGTGCCGGATTATGCCTCCCTTAGGTCACTAGTTGCCTCATCCGGCACACTGGAGT
TTAACAATGAAAGCTTCAATTGGACTGGAGTCGCTCAGAATGGAACAAGCTCTGCTTGCA
AAAGGAGATCTATTAAAAGTTTCTTTAGTAGATTGAATTGGTTGCACCAATTAAAATACA
AATATCCAGCACTGAACGTGACTATGCCAAACAATGAAAAATTTGACAAATTGTACATTT
GGGGGGTTCACCACCCGAGTACGGACAGTGACCAAATCAGCCTATATGCTCAAGCATCAG
GGAGAGTCACAGTCTCTACCAAAAGAAGCCAACAAACTGTAATCCCGAATATCGGGTCTA
GACCCTGGGTAAGGGGTGTCTCCAGCAGAATAAGCATCTATTGGACAATAGTAAAACCGG
GAGACATACTTTTGATTAACAGCACAGGGAATCTAATTGCTCCTCGGGGTTACTTTAAAA
TACGAAGTGGGAAAAGCTCAATAATGAGGTCAAATGCACCCATTGGCAAATGCAATTCTG
AATGCATCACTCCAAATGGAAGCATTCCCAATGACAAACCATTTCAAAATGTAAACAGGA
TCACATATGGGGCCTGTCCCAGATATGTTAAGCAAAACACTCTGAAATTGGCAACAGGAA
TGCGGAATGTACCAGAGAAACAAACTAGAGGCATATTCGGCGCAATCGCGGGTTTCATAG
AAAATGGTTGGGAGGGAATGGTAGACGGTTGGTACGGTTTCAGGCATCAAAATTCTGAGG
GCACAGGACAAGCAGCAGATCTTAAAAGCACTCAAGCAGCAATCAACCAAATCAACGGGA
AACTGAATAGGTTAATCGAGAAAACAAACGAGAAATTCCATCAAATTGAAAAAGAATTCT
CAGAAGTAGAAGGGAGAATTCAGGACCTCGAGAAATATGTTGAGGACACTAAAATAGATC
TCTGGTCGTACAACGCGGAGCTTCTTGTTGCCCTGGAGAACCAACATACAATTGATCTAA
CTGACTCAGAAATGAACAAACTGTTTGAAAGAACAAGGAAGCAACTGAGGGAAAATGCTG
AGGAGATGGGCAATGGTTGTTTCAAAATATACCACAAATGTGACAATGCCTGCATAGGGT
CAATCAGAAATGGAACTTATGACCATGATGTATACAGAGACGAAGCATTAAACAACCGGT
TCCAGATCAAAGGTGTTGAGCTGAAGTCAGGATACAAAGATTGGATCCTATGGATTTCCT
TTGCCATATCATGTTTTTTGCTTTGTGTTGTTTTGCTGGGGTTCATCATGTGGGCCTGCC
AAAAAGGCAACATTAGGTGCAACATTTGCATTTGAGTGCAGTAATTA
