# Supplementary material for: Inferring influenza global transmission networks without complete phylogenetic information
Source: Evol Appl. 2014 Jan 2;7(3):403–12. doi: 10.1111/eva.12138 (PMC3962300; doi:10.1111/eva.12138)
Supplement: Supplementary file 2 — Table S1. Correlation of the timing of m diversity peaks between regions by subtypes. Table S2. Connectivity analysis of the five regions in terms of genetic diversity ν. Table S3. Connectivity analysis of the five regions in terms of nucleotide diversity π. [file eva0007-0403-sd2.bz2 › data/oceania/h3/2000/s1/data.aln]

>CY009116_Canterbury_2000.08
TATTAACCATGAAGACTATCATTGCTTTGAGCTACATTTTATGTCTGGTTTTCGCTCAAA
AACTTCCCGTAAATGACAACAGCACGGCAACGCTGTGCCTGGGACACCATGCAGTGCCAA
ACGGAACGCTAGTGAAAACAATCACGAATGACCACATTGAAGTGACTAATGCTACTGAGC
TGGTTCAGAGTTCCTCAACAGGTAGAATATGCGACAGTCCTCACCAAATCCTTGATGGAG
AAAACTGCACACTAATAGATGCTCTATTGGGAGACCCTCATTGTGATGGCTTCCAAAATA
AGGAATGGGACCTTTTTGTTGAACGCAGCACAGCCTACAGCAACTGTTACCCTTATGATG
TGCCGGATTATGCCTCCCTTAGGTCACTAGTTGCCTCATCCGGCACACTGGAGTTTAACA
ATGAAAGCTTCAATTGGACTGGAGTCGCTCAGAATGGAACAAGCTCTGCTTGCAAAAGGA
GATCTATTAAAAGTTTCTTTAGTAGATTGAATTGGTTGCACCAATTAAAATACAAATATC
CAGCACTGAACGTGACTATGCCAAACAATGAAAAATTTGACAAATTGTACATTTGGGGGG
TTCACCATCCGAGTACGGACAGTGACCAAATCAGCCTATATGCTCAAGCATCAGGGAGAG
TCACAGTCTCTACCAAAAGAAGCCAACAAACTGTAATCCCGAATATCGGATCTAGACCCT
GGGTAAGGGGTGTCTCCAGCAGAATAAGCATCTATTGGACAATAGTAAAACCGGGAGACA
TACTTTTGATTAACAGCACAGGGAATCTAATTGCTCCTCGGGGTTACTTTAAAATACGAA
GTGGGAAAAGCTCAATAATGAGGTCAAATGCACCCATTGGCAAATGCAATTCTGAATGCA
TCACTCCAAATGGAAGCATTCCCAATAACAAACCATTTCAAAATGTAAACAGGATCACAT
ATGGGGCATGTCCCAGATATGTTAAGCAAAACACTCTGAAATTGGCAACAGGGATGCGGA
ATGTACCAGAGAAACAAACTAGAGGCATATTCGGCGCAATCGCGGGTTTCATAGAAAATG
GTTGGGAGGGAATGGTGGACGGTTGGTACGGTTTCAGGCATCAAAATTCTGAGGGCACAG
GACAAGCAGCAGATCTTAAAAGCACTCAAGCAGCAATCAACCAAATCAACGGGAAACTGA
ATAGGTTAATCGAGAAAACAAACGAGAAATTCCATCAAATTGAAAAAGAATTCTCAGAAG
TAGAAGGGAGAATTCAGGACCTCGAGAAATATGTTGAGGACACTAAAATAGATCTCTGGT
CGTACAACGCGGAGCTTCTTGTTGCCCTGGAGAACCAACATACAATTGATCTAACTGACT
CAGAAATGAACAAACTGTTTGAAAGAACAAGGAAGCAACTGAGGGAAAATGCTGAGGATA
TGGGCAATGGTTGTTTCAAAATATACCACAAATGTGACAATGCCTGCATAGGGTCAATCA
GAAATGGAACTTATGACCATGATGTATACAGAGACGAAGCATTAAACAACCGGTTCCAGA
TCAAAGGTGTTGAGCTGAAGTCAGGATACAAAGATTGGATCCTATGGATTTCCTTTGCCA
TATCATGTTTTTTGCTTTGTGTTGTTTTGCTGGGGTTCATCATGTGGGCCTGCCAAAAAG
GCAACATTAGGTGCAACATTTGCATTTGAGTGCAGTAATTA
>CY009124_Nelson-Marlborough_2000.17
TATTAACCATGAAGACTATCATTGCTTTGAGCTACATTTTATGTCTGGTTTTCGCTCAAA
AACTTCCCGTAAATGACAACAGCACGGCAACGCTGTGCCTGGGACACCATGCAGTGCCAA
ACGGAACGCTAGTGAAAACAATCACGAATGACCACATTGAAGTGACTAATGCTACTGAGC
TGGTTCAGAGTTCCTCAACAGGTAGAATATGCGACAGTCCTCACCAAATCCTTGATGGAG
AAAACTGCACACTAATAGATGCTCTATTGGGAGACCCTCATTGTGATGGCTTCCAAAATA
AGGAATGGGACCTTTTTGTTGAACGCAGCACAGCCTACAGCAACTGTTACCCTTATGATG
TGCCGGATTATGCCTCCCTTAGGTCACTAGTTGCCTCATCCGGCACACTGGAGTTTAACA
ATGAAAGCTTCAATTGGACTGGAGTCGCTCAGAATGGAACAAGCTCTGCTTGCAAAAGGA
GATCTATTAAAAGTTTCTTTAGTAGATTGAATTGGTTGCACCAATTAAAATACAAATATC
CAGCACTGAACGTGACTATGCCAAACAATGAAAAATTTGACAAATTGTACATTTGGGGGG
TTCACCACCCGAGTACGGACAGTGACCAAATCAGCCTATATGCTCAAGCATCAGGGAGAG
TCACAGTCTCTACCAAAAGAAGCCAACAAACTGTAATCCCGAATATCGGATCTAGACCCT
GGGTAAGGGGTGTCTCCAGCAGAATAAGCATCTATTGGACAATAGTAAAACCGGGAGACA
TACTTTTGATTAACAGCACAGGGAATCTAATTGCTCCTCGGGGTTACTTCAAAATACGAA
GTGGGAAAAGCTCAATAATGAGGTCAAATGCACCCATTGGCAAATGCAATTCTGAATGCA
TCACTCCAAATGGAAGCATTCCCAATGACAAACCATTTCAAAATGTAAACAGGATCACAT
ATGGGGCCTGTCCCAGATATGTTAAGCAAAACACTCTGAAATTGGCAACAGGGATGCGGA
ATGTACCAGAGAAACAAACTAGAGGCATATTCGGCGCAATCGCGGGTTTCATAGAAAATG
GTTGGGAAGGAATGGTGGACGGTTGGTACGGTTTCAGGCATCAAAATTCTGAGGGCACAG
GACAAGCAGCAGATCTTAAAAGCACTCAAGCAGCAATCAACCAAATCAACGGGAAACTGA
ATAGGTTAATCGAGAAAACAAACGAGAAATTCCATCAAATTGAAAAAGAATTCTCAGAAG
TAGAAGGGAGAATTCAGGACCTCGAGAAATATGTTGAGGACACTAAAATAGATCTCTGGT
CGTACAACGCGGAGCTTCTTGTTGCCCTGGAGAACCAACATACAATTGATCTAACTGACT
CAGAAATGAACAAACTGTTTGAAAGAACAAGGAAGCAACTGAGGGAAAATGCTGAGGATA
TGGGCAATGGTTGTTTCAAAATATACCACAAATGTGACAATGCCTGCATAGGGTCAATCA
GAAATGGAACTTATGACCATGATGTATACAGAGACGAAGCATTAAACAACCGGTTCCAGA
TCAAAGGTGTTGAGCTGAAGTCAGGATACAAAGATTGGATCCTATGGATTTCCTTTGCCA
TATCATGTTTTTTGCTTTGTGTTGTTTTGCTGGGGTTCATCATGTGGGCCTGCCAAAAAG
GCAACATTAGGTGCAACATTTGCATTTGAGTGCAGTAATTA
>CY012616_Dunedin_2000.08
----AACCATGAAGACTATCATTGCTTTGAGCTACATTTTATGTCTGGTTTTCGCTCAAA
AACTTCCCGTAAATGACAACAGCACGGCAACGCTGTGCCTGGGACACCATGCAGTGCCAA
ACGGAACGCTAGTGAAAACAATCACGAATGACCACATTGAAGTGACTAATGCTACTGAGC
TGGTTCAGAGTTCCTCAACAGGTAGAATATGCGACAGTCCTCACCAAATCCTTGATGGAG
AAAACTGCACGCTAATAGATGCTCTATTGGGAGACCCTCATTGTGATGGCTTCCAAAATA
AGGAATGGAACCTTTTTGTTGAACGCAGCACAGCCTACAGCAACTGTTACCCTTATGATG
TGCCGGATTATGCCTCCCTTAGGTCACTAGTTGCCTCATCCGGCACACTGGAGTTTAACA
ATGAAAGCTTCAATTGGACTGGAGTCGCTCAGAATGGAACAAGCTCTGCTTGCAAAAGGA
GATCTATTAAAAGTTTCTTTAGTAGATTGAATTGGTTGCACCAATTAAAATACAAATATC
CAGCACTGAACGTGACTATGCCAAACAATGAAAAATTTGACAAATTGTACATTTGGGGGG
TTCACCACCCGAGTACGGACAGTGACCAAATCAGCCTATATGCTCAAGCATCAGGGAGAG
TCACAGTCTCTACCAAAAGAAGCCAACAAACTGTAATCCCGAATATCGGATCTAGACCCT
GGGTAAGGGGTGTCTCCAGCATAATAAGCATCTATTGGACAATAGTAAAACCGGGAGACA
TACTTTTGATTAACAGCACAGGGAATCTAATTGCTCCTCGGGGTTACTTTAAAATACGAA
GTGGGAAAAGCTCAATAATGAGGTCAAATGCACCCATTGGCAAATGCAATTCTGAATGCA
TCACTCCAAATGGAAGCATTCCCAATGACAAACCATTTCAAAATGTAAACAGGATCACAT
ATGGGGCCTGTCCCAGATATGTTAAGCAAAACACTCTGAAATTGGCAACAGGGATGCGGA
ATGTACCAGAGAAACAAACTAGAGGCATATTCGGCGCAATCGCGGGTTTCATAGAAAATG
GTTGGGAGGGAATGGTGGACGGTTGGTACGGTTTCAGGCATCAAAATTCTGAGGGCACAG
GACAAGCAGCAGATCTTAAAAGCACTCAAGCAGCAATCAACCAAATCAACGGGAAACTGA
ATAGGTTAATCGAGAAAACAAACGAGAAATTCCATCAAATTGAAAAAGAATTCTCAGAAG
TAGAAGGGAGAATTCAGGACCTCGAGAAATATGTTGAGGACACTAAAATAGATCTCTGGT
CGTACAACGCGGAGCTTCTTGTTGCCCTGGAGAACCAACATACAATTGATCTAACTGACT
CAGAAATGAACAAACTGTTTGAAAGAACAAGGAAGCAACTGAGGGAAAATGCTGAGGATA
TGGGCAATGGTTGTTTCAAAATATACCACAAATGTGACAATGCCTGCATAGGGTCAATCA
GAAATGGAACTTATGACCATGATGTATACAGAGACGAAGCATTAAACAACCGGTTCCAGA
TCAAAGGTGTTGAGCTGAAGTCAGGATACAAAGATTGGATCCTATGGATTTCCTTTGCCA
TATCATGTTTTTTGCTTTGTGTTGTTTTGCTGGGGTTCATCATGTGGGCCTGCCAAAAAG
GCAACATTAGGTGCAACATTTGCATTTGAGTGCAGTAATTA
>CY013375_Dunedin_2000.17
TATTAACCATGAAGACTATCATTGCTTTGAGCTACATTTTATGTCTGGTTTTCGCTCAAA
AACTTCCCGTAAATGACAACAGCACGGCAACGCTGTGCCTGGGACACCATGCAGTGCCAA
ACGGAACGCTAGTGAAAACAATCACGAATGACCACATTGAAGTGACTAATGCTACTGAGC
TGGTTCAGAGTTCCTCAACAGGTAGAATATGCGACAGTCCTCACCAAATCCTTGATGGAG
AAAACTGCACGCTAATAGATGCTCTATTGGGAGACCCTCATTGTGATGGCTTCCAAAATA
AGGAATGGAACCTTTTTGTTGAACGCAGCACAGCCTACAGCAACTGTTACCCTTATGATG
TGCCGGATTATGCCTCCCTTAGGTCACTAGTTGCCTCATCCGGCACACTGGAGTTTAACA
ATGAAAGCTTCAATTGGACTGGAGTCGCTCAGAATGGAACAAGCTCTGCTTGCAAAAGGA
GATCTATTAAAAGTTTCTTTAGTAGATTGAATTGGTTGCACCAATTAAAATACAAATATC
CAGCACTGAACGTGACTATGCCAAACAATGAAAAATTTGACAAATTGTACATTTGGGGGG
TTCACCACCCGAGTACGGACAGTGACCAAATCAGCCTATATGCTCAAGCATCAGGGAGAG
TCACAGTCTCTACCAAAAGAAGCCAACAAACTGTAATCCCGAATATCGGATCTAGACCCT
GGGTAAGGGGTGTCTCCAGCAGAATAAGCATCTATTGGACAATAGTAAAACCGGGAGACA
TACTTTTGATTAACAGCACAGGGAATCTAATTGCTCCTCGGGGTTACTTTAAAATACGAA
GTGGGAAAAGCTCAATAATGAGGTCAAATGCACCCATTGGCAAATGCAATTCTGAATGCA
TCACTCCAAATGGAAGCATTCCCAATGACAAACCATTTCAAAATGTAAACAGGATCACAT
ATGGGGCCTGTCCCAGATATGTTAAGCAAAACACTCTGAAATTGGCAACAGGGATGCGGA
ATGTACCAGAGAAACAAACTAGAGGCATATTCGGCGCAATCGCGGGTTTCATAGAAAATG
GTTGGGAGGGAATGGTGGACGGTTGGTACGGTTTCAGGCATCAAAATTCTGAGGGCACAG
GACAAGCAGCAGATCTTAAAAGCACTCAAGCAGCAATCAACCAAATCAACGGGAAACTGA
ATAGGTTAATCGAGAAAACAAACGAGAAATTCCATCAAATTGAAAAAGAATTCTCAGAAG
TAGAAGGGAGAATTCAGGACCTCGAGAAATATGTTGAGGACACTAAAATAGATCTCTGGT
CGTACAACGCGGAGCTTCTTGTTGCCCTGGAGAACCAACATACAATTGATCTAACTGACT
CAGAAATGAACAAACTGTTTGAAAGAACAAGGAAGCAACTGAGGGAAAATGCTGAGGATA
TGGGCAATGGTTGTTTCAAAATATACCACAAATGTGACAATGCCTGCATAGGGTCAATCA
GAAATGGAACTTATGACCATGATGTATACAGAGACGAAGCATTAAACAACCGGTTCCAGA
TCAAAGGTGTTGAGCTGAAGTCAGGATACAAAGATTGGATCCTATGGATTTCCTTTGCCA
TATCATGTTTTTTGCTTTGTGTTGTTTTGCTGGGGTTCATCATGTGGGCCTGCCAAAAAG
GCAACATTAGGTGCAACATTTGCATTTGAGTGCAGTAATTA
>CY025018_Auckland_2000.17
----AACCATGAAGACTATCATTGCTTTGAGCTACATTTTATGTCTGGTTTTCGCTCAAA
AACTTCCCGTAAATGACAACAGCACGGCAACGCTGTGCCTGGGGCACCATGCAGTGCCAA
ACGGAACGCTAGTGAAAACAATCACGAATGACCACATTGAAGTGACTAATGCTACTGAGC
TGGTTCAGAGTTCCTCAACAGGTAGAATATGCGACAGTCCTCACCAAATCCTTGATGGAG
AAAACTGCACACTAATAGATGCTCTATTGGGAGACCCTCATTGTGATGGCTTCCAAAATA
AGGAATGGGACCTTTTTGTTGAACGCAGCACAGCCTACAGCAACTGTTACCCTTATGATG
TGCCGGATTATGCCTCCCTTAGGTCACTAGTTGCTTCATCCGGCACACTGGAGTTTAACA
ATGAAAGCTTCAATTGGACTGGAGTCGCTCAGAATGGAACAAGCTCTTCTTGCAAAAGGA
GATCTATTAAAAGTTTCTTTAGTAGATTGAATTGGTTGCACCAATTAAAATACAAATATC
CAGCACTGAACGTGACTATGCCAAACAATGAAAAATTTGACAAATTGTACATTTGGGGGG
TTCACCACCCGAGTACGGACAGTGACCAAATCAGCCTATATGCTCAAGCATCAGGGAGAG
TCACAGTCTCTACCAAAAGAAGCCAACAAACTGTAATCCCGAATATCGGATCTAGACCCT
GGGTAAGGGGTGTCTCCAGCAGAATAAGCATCTATTGGACAATAGTAAAACCGGGAGACA
TACTTTTGATTAACAGCACAGGGAATCTAATTGCTCCTCGGGGTTACTTCAAAATACGAA
GTGGGAAAAGCTCAATAATGAGGTCAAATGCACCCATTGGCAAATGCAATTCTGAATGCA
TCACTCCAAATGGAAGCATTCCCAATGACAAACCATTTCAAAATGTAAACAGGATCACAT
ATGGGGCCTGTCCCAGATATGTTAAGCAAAACACTCTGAAATTGGCAACAGGGATGCGGA
ATGTACCAGAGAAACAAACTAGAGGCATATTCGGTGCAATCGCGGGTTTCATAGAAAATG
GTTGGGAAGGAATGGTGGACGGTTGGTACGGTTTCAGGCATCAAAATTCTGAGGGCACAG
GACAAGCAGCAGATCTTAAAAGCACTCAAGCAGCAATCAACCAAATCAACGGGAAACTGA
ATAGGTTAATCGAGAAAACAAACGAGAAATTCCATCAAATTGAAAAAGAATTCTCAGAAG
TAGAAGGGAGAATTCAGGACCTCGAGAAATATGTTGAGGACACTAAAATAGATCTCTGGT
CGTACAACGCGGAGCTTCTTGTTGCCCTGGAGAACCAACATACAATTGATCTAACTGACT
CAGAAATGAACAAACTGTTTGAAAGAACAAGGAAGCAACTGAGGGAAAATGCTGAGGATA
TGGGCAATGGTTGTTTCAAAATATACCACAAATGTGACAATGCCTGCATAGGGTCAATCA
GAAATGGAACTTATGACCATGATGTATACAGAGACGAAGCATTAAACAACCGGTTTCAGA
TCAAAGGTGTTGAGCTGAAGTCAGGATACAAAGATTGGATCCTATGGATTTCCTTTGCCA
TATCATGTTTTTTGCTTTGTGTTGTTTTGCTGGGGTTCATCATGTGGGCCTGCCAAAAAG
GCAACATTAGGTGCAACATTTGCATTTGAGTGCAGTAA---
