# Supplementary material for: Inferring influenza global transmission networks without complete phylogenetic information
Source: Evol Appl. 2014 Jan 2;7(3):403–12. doi: 10.1111/eva.12138 (PMC3962300; doi:10.1111/eva.12138)
Supplement: Supplementary file 2 — Table S1. Correlation of the timing of m diversity peaks between regions by subtypes. Table S2. Connectivity analysis of the five regions in terms of genetic diversity ν. Table S3. Connectivity analysis of the five regions in terms of nucleotide diversity π. [file eva0007-0403-sd2.bz2 › data/oceania/h3/1999/s4/data.aln]

>CY009108_Canterbury_2000.00
TATTAACCATGAAGACTATCATTGCTTTGAGCTACATTTTATGTCTGGTTTTCGCTCAAA
AACTTCCCGTAAATGACAACAGCACGGCAACGCTGTGCCTGGGACACCATGCAGTGCCAA
ACGGAACGCTAGTGAAAACAATCACGAATGACCACATTGAAGTGACTAATGCTACTGAGC
TGGTTCAGAGTTCCTCAACAGGTAGAATATGCGACAGTCCTCACCAAATCCTTGATGGAG
AAAACTGCACACTAATAGATGCTCTATTGGGAGACCCTCATTGTGATGGCTTCCAAAATA
AGGAATGGGACCTTTTTGTTGAACGCAGCACAGCCTACAGCAACTGTTACCCTTATGATG
TGCCGGATTATGCCTCCCTTAGGTCACTAGTTGCCTCATCCGGCACACTGGAGTTTAACA
ATGAAAGCTTCAATTGGACTGGAGTCGCTCAGAATGGAACAAGCTCTGCTTGCAAAAGGA
GATCTATTAAAAGTTTCTTTAGTAGATTGAATTGGTTGCACCAATTAAAATACAAATATC
CAGCACTGAACGTGACTATGCCAAACAATGAAAAATTTGACAAATTGTACATTTGGGGGG
TTCACCACCCGAGTACGGACAGTGACCAAATCAGCCTGTATGCTCAAGCATCAGGGAGAG
TCACAGTCTCTACCAAAAGAAGCCAACAAACTGTAATCCCGAATATCGGATCTAGACCCT
GGGTAAGGGGTGTCTCCAGCAGAATAAGCATCTATTGGACAATAGTAAAACCGGGAGACA
TACTTTTGATTAACAGCACAGGGAATCTAATTGCTCCTCGGGGTTACTTTAAAATACGAA
GTGGGAAAAGCTCAATAATGAGGTCAAATGCACCCATTGGCAAATGCAATTCTGAATGCA
TCACTCCAAATGGAAGCATTCCCAATGACAAACCATTTCAAAATGTAAACAGGATCACAT
ATGGGGCCTGTCCCAGATATGTTAAGCAAAACACTCTGAAATTGGCAACAGGGATGCGGA
ATGTACCAGAGAAACAAACTAGAGGCATATTCGGCGCAATCGCGGGTTTCATAGAAAATG
GTTGGGAGGGAATGGTGGACGGTTGGTACGGTTTCAGGCATCAAAATTCTGAGGGCACAG
GACAAGCAGCAGATCTTAAAAGCACTCAAGCAGCAATCAACCAAATCAACGGGAAACTGA
ATAGGTTAATCGAGAAAACAAACGAGAAATTCCATCAAATTGAAAAAGAATTCTCAGAAG
TAGAAGGGAGAATTCAGGACCTCGAGAAATATGTTGAGGACACTAAAATAGATCTCTGGT
CGTACAACGCGGAGCTTCTTGTTGCCCTGGAGAACCAACATACAATTGATCTAACTGACT
CAGAAATGAACAAACTGTTTGAAAGAACAAGGAAGCAACTGAGGGAAAATGCTGAGGATA
TGGGCAATGGTTGTTTCAAAATATACCACAAATGTGACAATGCCTGCATAGGGTCAATCA
GAAATGGAACTTATGACCATGATGTATACAGAGACGAAGCATTAAACAACCGGTTCCAGA
TCAAAGGTGTTGAGCTGAAGTCAGGATACAAAGATTGGATCCTATGGATTTCCTTTGCCA
TATCATGTTTTTTGCTTTGTGTTGTTTTGCTGGGGTTCATCATGTGGGCCTGCCAAAAAG
GCAACATTAGGTGCAACATTTGCATTTGAGTGCAGTAATTA
