# Supplementary material for: Inferring influenza global transmission networks without complete phylogenetic information
Source: Evol Appl. 2014 Jan 2;7(3):403–12. doi: 10.1111/eva.12138 (PMC3962300; doi:10.1111/eva.12138)
Supplement: Supplementary file 2 — Table S1. Correlation of the timing of m diversity peaks between regions by subtypes. Table S2. Connectivity analysis of the five regions in terms of genetic diversity ν. Table S3. Connectivity analysis of the five regions in terms of nucleotide diversity π. [file eva0007-0403-sd2.bz2 › data/oceania/h3/1999/s1/data.aln]

>EF566080_Townsville_1999.08
CAAAAACTTCCCGGAAATGACAACAGCACGGCAACGCTGTGCCTGGGACACCATGCAGTG
CCAAACGGAACGCTAGTGAAAACAATCACGAGTGACCAAATTGAAGTGACTAATGCTACT
GAGCTGGTTCAGAGTTCCTCAACAGGTAGAATATGCGACAGTCCTCACCGAATCCTTGAT
GGAGAAAACTGCACACTGATAGATGCTCTATTGGGAGACCCTCATTGTGATGGCTTCCAA
AATAAGGAATGGGACCTTTTTGTTGAACGCAGCAAAGCCTACAGCAACTGTTACCCTTAT
GATGTGCCGGATTATGCCTCCCTTAGGTCACTAGTTGCCTCATCCGGCACCCTGGAGTTT
AACAATGAAAGCTTCAATTGGACTGGAGTCGCTCAGAATGGAACAAGCTTTGCTTGCAAA
AGGAGATCTATTAAAAGTTTCTTTAGTAGATTGAATTGGTTGCACCAATTAAAATACAAA
TATCCAGCACTGAACGTGACTATGCCAAACAATGACAAATTTGACAAATTGTACATTTGG
GGGGTTCACCACCCGAGTACGGACAGTGACCAAACCAGCCTATATGCTCAAGCATCAGGG
AGAGTCACAGTCTCTACCAAAAGAAGCCAACAAACTGTAATCCCGAATATCGGATCTAGA
CCCTGGGTAAGGGGTGTTTCCAGCAGAATAAGCATCTATTGGACAATAGTGAAACCGGGA
GACATACTTCTGATTAACAGTACAGGGAATCTAATTGCTCCTCGGGGTTACTTCAAAATA
CGAAGTGGGAAAAGCTCAATAATGAAGTCAGATGCACCCATTGGCAAATGCAATTCTGAA
TGCATCACTCCAAATGGAAGCATTCCCAATGACAAACCATTTCAAAATGTAAATAGGATC
ACATATGGGGCCTGTCCCAGATATGTTAAGCAAAACACTCTGAAATTGGCAACAGGGATG
CGGAATGTACCAGAGAAACAAACTAGAGGCATATTCGGCGCAATCGCAGGTTTCATAGAA
AATGGTTGGGAGG
>EF566087_Darwin_1999.17
CAAAAACTTCCCGGAAATGACAACAGCACGGCAACGCTGTGCCTGGGACACCATGCAGTG
CCAAACGGAACGCTAGTGAAAACAATCACGAATGACCAAATTGAAGTGACTAATGCTACT
GAGCTGGTTCAGAGTTCCTCAACAGGTAGAATATGCGACAGTCCTCACCAAATCCTTGAT
GGAGAAAACTGCACACTGATAGATGCTCTATTGGGAGACCCACATTGTGATGGATTCCAA
AATAAGGAATGGGACCTTTTTGTTGAACGCAGCAAAGCCTACAGCAACTGTTACCCTTAT
GATGTGCCGGATTATGCCTCCCTTAGGTCACTAGTTGCCTCATCCGGCACCCTGGAGTTT
AACAATGAAAGCTTCAATTGGACTGGAGTCGCTCAGAATGGAACAAGCTCTGCTTGCAAA
AGGAGATCTATTAAAAGTTTCTTTAGTAGATTGAATTGGTTGCACCAATTAAAATACAGA
TATCCAGCACTGAACGTGACTATGCCAAACAATGACAAATTTGACAAATTGTACATTTGG
GGGGTTCACCACCCGAGTACGGACAGTGACCAAACCAGCCTATATGCCCAAGCATCAGGG
AGAGTCACAGTCTCTACCAAAAGAAGCCAACAAACTGTAATCCCGAATATCGGATCCAGA
CCCTGGGTAAGGGGTGTCTCCAGCAGAATAAGCATCTATTGGACAATAGTAAAACCGGGA
GACATACTTTTGATTAACAGCACAGGGAATCTAATTGCTCCTCGGGGTTACTTCAAAATA
CGAAGTGGGAAAAGCTCAATAATGAGGTCAGATGCACCCATTGGCAAATGCAATTCTGAA
TGCATCACTCCAAATGGAAGCATTCCCAATGACAAACCATTTCAAAATGTAAACAGGATC
ACATATGGGGCCTGTCCCAGATATGTTAAGCAAAACACTCTGAAATTGGCAACAGGGATG
CGGAATGTACCAGAGAAACAAACTAGAGGCATATTCGGCGCAATCGCGGGTTTCATAGAA
-------------
>EF566088_New-Caledonia_1999.17
CAAAAACTTCCCGGAAATGACAACAGCACGGCAACGCTGTGCCTGGGACACCATGCAGTG
CCAAACGGAACGCTAGTGAAAACAATCACGAATGACCAAATTGAAGTGACTAATGCTACT
GAGCTGGTTCAGAGTTCCTCAACAGGTAGAATATGCGACAGTCATCATCAAATCCTTGAT
GGAGAAAACTGCACACTGATAGATGCTCTATTGGGAGACCCACATTGTGATGGCTTCCAA
AATAAGGAATGGGACCTTTTTGTTGAACGCAGCAAAGCCTACAGCAACTGTTACCCTTAT
GATGTGCCGGATTATGCCTCCCTTAGGTCACTAGTTGCCTCATCCGGCACCCTGGAGTTT
AACAATGAAAGCTTCAATTGGACTGGAGTCGCTCAGAATGGAACAAGCTCTGCTTGCAAA
AGGAGATCTATTAAAAGTTTCTTTAGTAGATTGAATTGGTTGCACCAATTAAAATACAGA
TATCCAGCACTGAACGTGACTATGCCAAACAATGACAAATTTGACAAATTGTACATTTGG
GGGGTTCACCACCCGAGTACGGACAGTGACCAAACCAGCCTATATGCCCAAGCATCAGGG
AGAGTCACAGTCTCTACCAAAAGAAGCCAACAAACTGTAATCCCGAATATCGGATCCAGA
CCCTGGGTAAGGGGTGTCTCCAGCAGAATAAGCATCTATTGGACAATAGTAAAACCGGGA
GACATACTTTTGATTAACAGCACAGGGAATCTAATTGCTCCTCGGGGTTACTTCAAAATA
CGAAGTGGGAAAAGCTCAATAATGAGGTCAGATGCACCCATTGGCAAATGCAATTATGAA
TGCATCACTCCAAATGGAAGCATTCCCAATGACAAACCATTTCAAAATGTAAACAGGATC
ACATATGGGGCCTGTCCCAGATATGTTAAGCAAAACACTCTGAAATTGGCAACAGGGATG
CGGAATGTACCAGAGAAACAAACTAGAGGCATATT-------------------------
-------------
