# Supplementary material for: Inferring influenza global transmission networks without complete phylogenetic information
Source: Evol Appl. 2014 Jan 2;7(3):403–12. doi: 10.1111/eva.12138 (PMC3962300; doi:10.1111/eva.12138)
Supplement: Supplementary file 2 — Table S1. Correlation of the timing of m diversity peaks between regions by subtypes. Table S2. Connectivity analysis of the five regions in terms of genetic diversity ν. Table S3. Connectivity analysis of the five regions in terms of nucleotide diversity π. [file eva0007-0403-sd2.bz2 › data/oceania/h3/1997/s2/data.aln]

>EF566075_Sydney_1997.50
CAAAAAATTCCCGGAAATGACAACAGCACGGCAACGCTGTGCCTGGGACACCATGCAGTG
CCAAACGGAACGCTAGTGAAAACAATCACGAATGACCAAATTGAAGTGACTAATGCTACT
GAGCTGGTTCAGAGTTCCTCAACAGGTAGAATATGCGACAGTCCTCACCGAATCCTTGAT
GGAGAAAACTGCACACTGATAGATGCTCTATTGGGAGACCCTCATTGTGATGGCTTCCAA
AATAAGGAATGGGACCTTTTTGTTGAACGCAGCAAAGCCTACAGCAACTGTTACCCTTAT
GATGTGCCGGATTATGCCTCCCTTAGGTCACTAGTTGCCTCATCCGGCACCCTGGAGTTT
AACAATGAAAGCTTCAATTGGACTGGAGTCGCTCAGAATGGAACAAGCTATGCTTGCAAA
AGGAGTTCTATTAAAAGTTTCTTTAGTAGATTGAATTGGTTGCACCAATTAAAATACAAA
TATCCAGCACTGAACGTGACTATGCCAAACAATGACAAATTTGACAAATTGTACATTTGG
GGGGTTCACCACCCGAGTACGGACAGTGACCAAACCAGCATATATGCTCAAGCATCAGGG
AGAGTCACAGTCTCTACCAAAAGAAGCCAACAAACTGTAATCCCGAATATCGGATCTAGA
CCCTGGGTAAGGGGTATCTCCAGCAGAATAAGCATCCATTGGACAATAGTAAAACCGGGA
GACATACTTTTGATTAACAGCACAGGGAATCTAATTGCTCCTCGGGGTTACTTCAAAATA
CGAAGTGGGAAAAGCTCAATAATGAGGTCAGATGCACCCATTGGCAAATGCAATTCTGAA
TGCATCACTCCAAATGGAAGCATTCCCAATGACAAACCATTTCAAAATGTAAACAGGATC
ACATATGGGGCCTGTCCCAGATATGTTAAGCAAAACACTCTGAAATTGGCAACAGGGATG
CGGAATGTACCAGAGAAACAAACTAGAGGCATATTCGGCGCAATCGCAGGTTTCATAGAA
AATGGTTGGGAGGGAATGGTAGACGGTTGGTACGGTTTCAGGCATCAAAATTCTGAGGGC
ACAGGACAAGCAGCAGATCTTAAAAGCACTCAAGCAGCAATCAACCAAATCAACGGGAAA
CTGAATAGGTTAATCGAGAAAACGAACGAGAAATTCCATCAAATTGAAAAAGAATTCTCA
GAAGTAGAAGGGAGAATTCAGGACCTCGAGAAATATGTTGAGGACACTAAAATAGATCTC
TGGTCGTACAACGCGGAGCTTCTTGTTGCCCTGGAGAACCAACATACAATTGATCTAACT
GACTCAGAAATGAACAAACTGTTTGAAAGAACAAGGAAGCAACTGAGGGAAAATGCTGAG
GATATGGGCAATGGTTGTTTCAAAATATACCACAAATGTGACAATGCCTGCATAGGGTCA
ATCAGAAATGGAACTTATGACCATGATGTATACAGAGACGAAGCATTAAACAACCGGTTC
CAGATCAAAGGTGTTGAGCTGAAGTCAGGATACAAAGATTGGATCCTATGGATTTCCTTT
GCCATATCATGTTTTTTGCTTTGTGTTGTTTTGCTGGGGTTCATCATGTGGGCCTGCCAA
AAAGGCAACATTAGGTGCAACATTTG
