# Supplementary material for: Inferring influenza global transmission networks without complete phylogenetic information
Source: Evol Appl. 2014 Jan 2;7(3):403–12. doi: 10.1111/eva.12138 (PMC3962300; doi:10.1111/eva.12138)
Supplement: Supplementary file 2 — Table S1. Correlation of the timing of m diversity peaks between regions by subtypes. Table S2. Connectivity analysis of the five regions in terms of genetic diversity ν. Table S3. Connectivity analysis of the five regions in terms of nucleotide diversity π. [file eva0007-0403-sd2.bz2 › data/oceania/h1/2011/s1/data.aln]

>CY092856_Sydney_2011.08
AAAAGCAACAAAAATGAAGGCAATACTAGTAGTTATGCTATATACATTTGCAACCGCAAA
TGCAGACACATTATGTATAGGTTATCATGCGAACAATTCAACAGACACTGTAGACACAGT
ACTAGAAAAGAATGTAACAGTAACACACTCTGTTAATCTTCTAGAAGACAAGCATAACGG
GAAACTATGCAAACTAAGAGGGGTAGCCCCATTGCATTTGGGTAAATGTAACATTGCTGG
CTGGATCCTGGGAAATCCAGAGTGTGAATCACTCTCCACAGCAAGCTCATGGTCCTACAT
TGTGGAAACATCTAGTTCAGACAATGGAACGTGTTACCCAGGAGATTTCATCGATTATGA
GGAGCTAAGAGAGCAATTGAGCTCAGTGTCATCATTTGAAAGGTTTGAGATATTCCCCAA
AACAAGTTCATGGCCCAATCATGACTCGAACAAAGGTGTAACGGCAGCATGTCCTCATGC
TGGAGCAAAAGGCTTCTACAAAAATTTAATATGGCTAGTTAAAAAAGGAAATTCATACCC
AAAGCTCAGCAAATCCTACATTAATGATAAAGGGAAAGAAGTCCTCGTGCTATGGGGCAT
TCACCATCCATCTACTACTGCTGACCAACAAAGTCTCTATCAGAATGCAGATACATATGT
TTTTGTGGGGACATCAAGATACAGCAAGAAGTTCAAGCCGGAAATAGCAATAAGACCCAA
AGTGAGGGATCAAGAAGGGAGAATGAACTATTACTGGACACTAGTAGAGCCGGGAGACAA
AATAACATTCGAAGCAACTGGAAATCTAGTGGTACCGAGATATGCATTCGCAATGGAAAG
AAATGCTGGATCTGGTATTATCATTTCAGATACACCAGTCCACGATTGCAATACAACTTG
TCAGACACCCAAGGGTGCTATAAACACCAGCCTCCCATTTCAGAATATACATCCGATCAC
AATTGGAAAATGTCCAAAATATGTAAAAAGCACAAAATTGAGACTGGCCACAGGATTGAG
GAATGTCCCGTCTATTCAATCTAGAGGCCTATTTGGGGCCATTGCCGGCTTCATTGAAGG
GGGGTGGACAGGGATGGTAGATGGATGGTACGGTTATCACCATCAAAATGAGCAGGGGTC
AGGATATGCAGCCGACCTGAAGAGCACACAGAATGCCATTGACAAGATTACTAACAAAGT
AAATTCTGTTATTGAAAAGATGAATACACAGTTCACAGCAGTAGGTAAAGAGTTCAACCA
CCTGGAAAAAAGAATAGAGAATTTAAATAAAAAAGTTGATGATGGTTTCCTGGACATTTG
GACTTACAATGCCGAACTGTTGGTTCTATTGGAAAATGAAAGAACTTTGGACTACCACGA
TTCAAATGTGAAGAACTTATATGAAAAGGTAAGAAACCAGTTAAAAAACAATGCCAAGGA
AATTGGAAATGGCTGCTTTGAATTTTACCACAAATGCGATAACACGTGCATGGAAAGTGT
CAAAAATGGGACTTATGACTACCCAAAATACTCAGAGGAAGCAAAATTAAACAGAGAAGA
AATAGATGGGGTAAAGCTGGAATCAACAAGGATTTACCAGATTTTGGCGATCTATTCAAC
TGTCGCCAGTTCATTGGTACTGGTAGTCTCCCTGGGGGCAATCAGTTTTTGGATGTGCTC
TAATGGGTCTCTACAGTGTAGAATATGTATTTAACATTAGGATTTCAGAAGCAT
>CY092864_Sydney_2011.08
AAAAGCAACAAAAATGAAGGCAATACTAGTAGTTCTGCTATATACATTTGCAACCGCAAA
TGCAGACACATTATGTATAGGTTATCATGCGAACAATTCAACAGACACTGTAGACACAGT
ACTAGAAAAGAATGTAACAGTAACACACTCTGTTAACCTTCTAGAAGACAAGCATAACGG
GAAACTATGCAAACTAAGAGGGGTAGCCCCATTGCATTTGGGTAAATGTAGCATTGCTGG
CTGGATCCTGGGAAATCCAGAATGTGAATCACTCTCCACAGCAAGCTCATGGTCCTACAT
TGTGGAAACATCTAGTTCAGACAATGGAACGTGTTACCCAGGAGATTTCATCAATTATGA
GGAGCTAAGAGAGCAATTGAGCTCAGTGTCATCATTTGAAAGGTTTGAGATATTCCCCAA
GACAAGTTCATGGCCCAATCATGACTCGAACAAAGGTGTAACGGCAGCATGTCCTCATGC
TGGAGCAAAAAGCTTCTACAAAAATTTAATATGGCTAGTTAAAAAAGGAAATTCATACCC
AAAGCTCAGCAAATCCTACATTAATGATAAAGGGAAAGAAGTCCTCGTGCTATGGGGCAT
TCACCATCCATCTACTACTGCTGACCAACAAAGTCTCTATCAGAATGCAGATGCATATGT
TTTTGTGGGGACATCAAGATACAGCAAGAAGTTCAAGCCGGAAATAGCAATAAGACCCAA
AGTGAGGGATCAAGAAGGGAGAATGAACTATTACTGGACACTAGTAGAGCCGGGAGACAA
AATAACATTCGAAGCAACTGGAAATCTAGTGGTACCGAGATATGCATTCGCAATGGAAAG
AAATGCTGGATCTGGTATTATCATTTCAGATACACCAGTCCACGATTGCAATACAACTTG
TCAGACACCCAAGGGTGCTATAAACACCAGCCTCCCATTTCAGAATATACATCCGATCAC
AATTGGGAAATGTCCAAAATATGTAAAAAGCACAAAATTGAGACTGGCCACAGGATTGAG
GAATGTCCCGTCTATTCAATCTAGAGGCCTATTTGGGGCCATTGCCGGCTTCATTGAAGG
GGGGTGGACAGGGATGGTAGATGGATGGTACGGTTATCACCATCAAAATGAGCAGGGGTC
AGGATATGCAGCCGACCTGAAGAGCACACAGAATGCCATTGACAAGATTACTAACAAAGT
AAATTCTGTTATTGAAAAGATGAATACACAGTTCACAGCAGTAGGTAAAGAGTTCAACCA
CCTGGAAAAAAGAATAGAGAATTTAAATAAAAAAGTTGATGATGGTTTCCTGGACATTTG
GACTTACAATGCCGAACTGTTGGTTCTATTGGAAAATGAAAGAACTTTGGACTACCACGA
TTCAAATGTGAAGAACTTATATGAAAAGGTAAGAAACCAGTTAAAAAACAATGCCAAGGA
AATTGGAAACGGCTGCTTTGAATTTTACCACAAATGCGATAACACGTGCATGGAAAGTGT
CAAAAATGGGACTTATGACTACCCAAAATACTCAGAGGAAGCAAAATTAAACAGAGAAGA
AATAGATGGGGTAAAGCTGGAATCAACAAGGATTTACCAGATTTTGGCGATCTATTCAAC
TGTCGCCAGTTCATTGGTACTGGTAGTCTCCCTGGGGGCAATCAGCTTCTGGATGTGCTC
TAATGGGTCTCTACAGTGTAGAATATGTATTTAACATTAGGATTTCAGAAGCAT
