# Supplementary material for: Inferring influenza global transmission networks without complete phylogenetic information
Source: Evol Appl. 2014 Jan 2;7(3):403–12. doi: 10.1111/eva.12138 (PMC3962300; doi:10.1111/eva.12138)
Supplement: Supplementary file 2 — Table S1. Correlation of the timing of m diversity peaks between regions by subtypes. Table S2. Connectivity analysis of the five regions in terms of genetic diversity ν. Table S3. Connectivity analysis of the five regions in terms of nucleotide diversity π. [file eva0007-0403-sd2.bz2 › data/oceania/h1/2009/s3/fasttree.tre]

(((((((CY055526_Australia_2009.58:0.00012,(CY055542_Australia_2009.58:0.00109,CY055796_Australia_2009.67:0.00109)0.854:0.00012)0.867:0.00054,(CY055860_Australia_2009.67:0.0,CY055868_Australia_2009.67:0.0):0.00054)0.621:0.00012,(CY055724_Australia_2009.58:0.00055,CY055692_Australia_2009.58:0.00108)0.918:0.00012)0.000:0.00012,CY055836_Australia_2009.67:0.00054)0.642:0.00012,(CY055067_Australia_2009.58:0.0,CY055550_Australia_2009.58:0.0,CY055581_Australia_2009.58:0.0,CY055613_Australia_2009.58:0.0,CY055621_Australia_2009.58:0.0,CY055653_Australia_2009.58:0.0,CY055668_Australia_2009.58:0.0,CY055676_Australia_2009.58:0.0,CY055780_Australia_2009.58:0.0,CY055812_Australia_2009.67:0.0,CY055884_Australia_2009.67:0.0,CY055892_Australia_2009.67:0.0,CY055900_Australia_2009.67:0.0,CY055932_Australia_2009.75:0.0,CY055940_Australia_2009.75:0.0,CY055661_Australia_2009.58:0.0):0.00012)1.000:0.00012,CY055828_Australia_2009.67:0.00012)1.000:0.00012,(((CY055605_Australia_2009.58:0.00055,(CY055700_Australia_2009.58:0.0,CY055708_Australia_2009.58:0.0):0.00055)0.903:0.00108,(CY055740_Australia_2009.58:0.00109,CY055756_Australia_2009.58:0.00012)0.951:0.00163)0.688:0.00012,((CY055534_Australia_2009.58:0.0,CY055908_Australia_2009.67:0.0):0.00054,CY071015_Guam_2009.75:0.00054)0.952:0.00012)1.000:0.00012,(((((CY055637_Australia_2009.58:0.0,CY055732_Australia_2009.58:0.0,CY055788_Australia_2009.58:0.0):0.00012,(CY055075_Australia_2009.58:0.00109,CY055876_Australia_2009.67:0.00108)0.970:0.00012)0.979:0.00012,(CY055716_Australia_2009.58:0.00054,(HQ898651_Australia_2009.58:0.00012,(CY055924_Australia_2009.67:0.00123,(HQ898652_Australia_2009.58:0.0,HQ898653_Australia_2009.67:0.0,HQ898654_Australia_2009.67:0.0,HQ898655_Australia_2009.67:0.0,HQ898656_Australia_2009.67:0.0,HQ898657_Australia_2009.67:0.0):0.00012)0.553:0.00134)0.000:0.00014)0.924:0.00012)0.990:0.00012,CY092185_Australia_2009.58:0.00012)0.838:0.00054,(((((CY055916_Australia_2009.67:0.00012,CY068922_Guam_2009.67:0.00218)0.830:0.00054,(CY069026_Guam_2009.58:0.0,CY069042_Guam_2009.75:0.0,CY069058_Guam_2009.75:0.0,CY071007_Guam_2009.75:0.0):0.00054)0.385:0.00012,((CY069066_Guam_2009.75:0.00109,(CY068970_Guam_2009.58:0.00109,((CY065928_Guam_2009.58:0.0,CY070999_Guam_2009.58:0.0):0.00012,CY069090_Guam_2009.58:0.00054)0.595:0.00012)0.820:0.00055)0.929:0.00012,(((CY055059_Australia_2009.58:0.0,CY055597_Australia_2009.58:0.0,CY055764_Australia_2009.58:0.0):0.00012,(CY069034_Guam_2009.58:0.00108,(CY069082_Guam_2009.75:0.00054,CY069106_Guam_2009.75:0.00012)0.976:0.00217)0.945:0.00012)0.000:0.00012,(CY068994_Guam_2009.75:0.00108,((CY065936_Guam_2009.58:0.0,CY068930_Guam_2009.58:0.0,CY068978_Guam_2009.58:0.0):0.00012,(CY068962_Guam_2009.58:0.00055,CY069010_Guam_2009.75:0.00054)0.609:0.00012)0.953:0.00013)0.906:0.00108)0.000:0.00012)0.000:0.00012)0.000:0.00012,((((CY083232_Guam_2009.67:0.00055,CY069018_Guam_2009.75:0.00054)0.000:0.00012,(CY065944_Guam_2009.58:0.0,CY069050_Guam_2009.58:0.0,CY070975_Guam_2009.67:0.0,CY070983_Guam_2009.58:0.0):0.00012)0.912:0.00012,CY070991_Guam_2009.75:0.00054)0.841:0.00054,(((((CY055852_Australia_2009.67:0.00055,(CY055573_Australia_2009.58:0.00054,CY055820_Australia_2009.67:0.00108)0.128:0.00012)0.936:0.00109,((CY055558_Australia_2009.58:0.00054,CY055772_Australia_2009.58:0.00012)0.922:0.00012,(((CY055565_Australia_2009.58:0.0,CY055684_Australia_2009.58:0.0):0.00054,(((CY069098_Guam_2009.75:0.00109,CY069074_Guam_2009.75:0.00218)0.022:0.00012,(CY068986_Guam_2009.75:0.00054,CY068938_Guam_2009.58:0.00054)0.102:0.00012)0.863:0.00054,((CY055589_Australia_2009.58:0.0,CY055748_Australia_2009.58:0.0):0.00012,(CY055629_Australia_2009.58:0.00054,CY055804_Australia_2009.58:0.00054)0.626:0.00012)0.933:0.00012)0.836:0.00054)0.925:0.00012,((HM624085_Perth_2009.67:0.0,HM624087_Perth_2009.67:0.0):0.00012,(HM624086_Perth_2009.67:0.00012,HM754655_Perth_2009.58:0.00012)0.955:0.00166)1.000:0.00012)1.000:0.00012)0.911:0.00012)0.928:0.00052,(HQ712183_Brisbane_2009.67:0.00012,HQ712184_Brisbane_2009.67:0.00055)1.000:0.00012)0.149:0.00054,CY055844_Australia_2009.67:0.00012)0.928:0.00052,CY055645_Australia_2009.58:0.00110)0.394:0.00012)1.000:0.00012)0.997:0.00012,CY092193_Australia_2009.58:0.00012)0.944:0.00108)0.999:0.00012);
