# Supplementary material for: Inferring influenza global transmission networks without complete phylogenetic information
Source: Evol Appl. 2014 Jan 2;7(3):403–12. doi: 10.1111/eva.12138 (PMC3962300; doi:10.1111/eva.12138)
Supplement: Supplementary file 2 — Table S1. Correlation of the timing of m diversity peaks between regions by subtypes. Table S2. Connectivity analysis of the five regions in terms of genetic diversity ν. Table S3. Connectivity analysis of the five regions in terms of nucleotide diversity π. [file eva0007-0403-sd2.bz2 › data/oceania/h1/2007/s4/data.aln]

>CY031370_Guam_2007.83
AGCAAAAGCAGGGGATAATAAAAACAACCAAAATGAAAGTAAAACTACTGGTCCTATTAT
GCACATTTACAGCTACATATGCGGACACAATATGTATCGGCTACCATGCCAACAACTCAA
CCGACACTGTTGACACAGTACTTGAAAAGAATGTGACAGTGACACACTCTGTCAACCTGC
TTGAGGACAACCACAATGGAAAACTATGTCTATTAAAAGGAAAAGCCCCATTACAATTGG
GTAACTGCAGCGTTGCCGGGTGGATCTTAGGAAACCCAGAATGCGAATTACTGATTTCCA
AGGAGTCATGGTCCTACATTGTAGAAAGACCAAATCCTGAGAATGGAACATGTTACCCAG
GGCATTTCGCCGACTATGAGGAACTGAGGGAGCAATTGAGTTCAGTATCTTCATTTGAGA
GGTTCGAAATATTCCCCAAAGAAAGCTCATGGCCCAACCACACCGTAACCGGAGTATCAG
CATCATGCTCCCATAACGGGGAAAGCAGCTTTTACAAAAATTTGCTATGGCTGACGGGAA
AGAATGGTTTGTACCCAAACCTGAGCAAGTCCTATGCAAACAACAAAGAGAAAGAAGTCC
TCGTACTATGGGGTGTTCATCACCCGCCAAACATAGGTGACCAAATGACCCTCTATCATA
AAGAAAATGCTTATGTCTCTGTAGTGTCTTCACATTATAGCAGAAAATTCACCCCAGAAA
TAGCCAAAAGACCCAAAGTAAGAGATCAAGAAGGAAGAATCAACTACTACTGGACTCTGC
TTGAACCCGGGGATACAATAATATTTGAGGCAAATGGGAATCTAATAGCGCCAAGATATG
CTTTCGCACTGAGTAGAGGCTTTGGATCAGGAATCATCAACTCAAATGCACCAATGGATG
AATGTGATGCGAAGTGCCAAACACCTCAGGGAGCTATAAACAGCAGTCTTCCTTTCCAGA
ATGTACACCCAGTCACAATAGGAGAATGTCCAAAGTATGTCAGGAGTGCAAAATTAAGGA
TGGTTACAGGACTAAGGAACATCCCATCCATTCAATCCAGAGGTTTGTTTGGAGCCATTG
CCGGTTTCATTGAAGGGGGGTGGACTGGAATGGTAGATGGTTGGTATGGTTATCATCACC
AGAATGAGCAAGGATCTGGCTATGCTGCAGATCAAAAAAGCACACAAAATGCCATTAACG
GGATTACAAACA------------------------------------------------
------------------------------------------------------------
------------------------------------------------------------
------------------------------------------------------------
------------------------------------------------------------
------------------------------------------------------------
------------------------------------------------------------
------------------------------------------------------------
------------------------------------------------------------
-------------------------------
>CY031378_Sydney_2007.92
AGCAAAAGCAGGGGATAATAAAAACAACCAGAATGAAAGTAAAACTACTGGTCCTGTTAT
GCACATTTACAGCTACATATGCAGACACAATATGTATAGGCTACCATGCTAACAACTCGA
CCGACACTGTTGACACAGTACTTGAAAAGAATGTGACAGTGACACACTCTGTCAACCTGC
TTGAGAACAGTCACAATGGAAAACTATGTCTATTAAAAGGAATAGCCCCACTACAATTGG
GTAACTGCAGCGTTGCCGGGTGGATCTTAGGAAACCCAGAATGCGAATTACTGATTTCAA
AGGAGTCATGGTCCTACATTGTAGAAAAACCAAATCCTGAGAATGGAACATGTTACCCAG
GGCATTTCGCTGACTATGAGGAACTGAGGGAGCAATTGAGTTCAGTATCTTCATTTGAGA
GGTTCGAAATATTCCCCAAAGAAAGCTCATGGCCCAACCACACCGTAACCGGAGTGTCAG
CATCATGCTCCCATAATGGGGAAAGCAGTTTTTACAGAAATTTGCTATGGCTGACGGGGA
AGAATGGTTTGTACCCAAACCTGAGCAAGTCCTATGCAAACAACAAAGAAAAAGAAGTCC
TTGTACTATGGGGTGTTCATCACCCGCCAAACATAGGTGACCAAAAGGCCCTCTATCATA
CAGAAAATGCTTATGTTTCTGTAGTGTCTTCACATTATAGCAGAAAATTCACCCCAGAAA
TAGCCAAAAGACCCAAAGTAAGAGATCAAGAAGGAAGAATCAACTACTACTGGACTCTGC
TTGAACCCGGGGATACAATAATATTTGAGGCAAATGGAAATCTAATAGCGCCAAGATATG
CTTTCGCACTGAGTAGAGGCTTTGGATCAGGAATCATCAACTCAAATGCACCAATGGATA
AATGTGATGCGAAGTGCCAAACACCTCAGGGAGCTATAAACAGCAGTCTTCCTTTCCAGA
ACGTACACCCAGTCACAATAGGAGAGTGTCCAAAGTATGTCAGGAGTGCAAAATTAAGGA
TGGTTACAGGACTAAGGAACATCCCATCCATTCAATCCAGAGGTTTGTTTGGAGCCATTG
CCGGTTTCATTGAAGGGGGGTGGACTGGAATGGTAGATGGTTGGTATGGTTATCATCATC
AGAATGAGCAAGGATCTGGCTATGCTGCAGATCAAAAAAGC-------------------
------------------------------------------------------------
------------------------------------------------------------
------------------------------------------------------------
------------------------------------------------------------
------------------------------------------------------------
------------------------------------------------------------
------------------------------------------------------------
------------------------------------------------------------
------------------------------------------------------------
-------------------------------
>CY031386_Victoria_2007.83
AGCAAAAGCAGGGGAAAATAAAAACAACCAAAATGAAAGCAAAACTACTGGTCCTGTTAT
GCACATTTGCAGCTACATATGCAGACACAATATGTATAGGCTACCATGCTAACAACTCGA
CCGACACTGTTGACACAGTACTTGAAAAGAATGTGACAGTGACACACTCTGTCAACCTGC
TTGAGAACAGTCACAATGGAAAACTATGTCTATTAAAAGGAATAGCCCCACTACAATTGG
GTAATTGCAGCGTTGCCGGGTGGATCTTAGGAAACCCAGAATGCGAATTGCTGATTTCCA
AGGAGTCATGGTCCTATATTGTAGAAAAACCAAATCCTGAGAATGGAACATGTTACCCAG
GGCATTTCGCTGACTATGAGGAACTGAGGGAGCAATTGAGTTCAGTATCTTCATTTGAGA
GGTTCGAAATATTCCCCAAAGAAAGCTCATGGCCCAACCACACCGTAACCGGAGTGTCAG
CATCATGCTCCCATAATGGGGAAAGCAGTTTTTACAGAAATTTGCTATGGCTGACGGGGA
AGAATGGTTTGTACCCAAACCTGAGCAAGTCCTATGCAAACAACAAAGAAAAAGAAGTCC
TTGTACTATGGGGTGTTCATCACCCGCCAAACATAGGTAACCAAAAGGCCCTCTATCATA
CAGAAAATGCTTATGTCTCTGTAGTGTCTTCACATTATAGCAGAAAATTCACCCCAGAAA
TAGCCAAAAGACCCAAAGTAAGAGATCAAGAAGGAAGAATCAATTACTACTGGACTCTGC
TTGAACCCGGGGATACAATAATATTTGAGGCAAATGGAAATCTAATAGCGCCAAGATATG
CTTTCGCACTGAGTAGAGGCTTTGGATCAGGAATCATCAACTCAAATGCACCAATGGATA
AATGTGATGCGAAGTGCCAAACACCTCAGGGAGCTATAAACAGCAGTCTTCCTTTCCAGA
ACGTACACCCAGTCACAATAGGAGAGTGTCCAAAGTATGTCAGGAGTGCAAAATTAAGGA
TGGTTACAGGACTAAGGAACATCCCATCCATTCAATCCAGAGGTTTGTTTGGAGCCATTG
CCGGTTTCATTGAAGGGGGGTGGACTGGAATGGTAGATGGTTGGTATGGTTATCATCATC
AGAATGAGCAAGGATCTGGCTATGCTGCAGATCAAAAAAGCACACAAAATGCCATTAATG
GGATTACAAACAAGGTGAATTCTGTAATTGAGAAAATGAACACTCAATTCACAGCAGTGG
GCAAAGAATTCAACAAATTGGAAAGAAGGATGGAAAACTTGAATAAAAAAGTTGATGATG
GGTTTATAGACATTTGGACATATAATGCAGAACTGTTGGTTCTACTGGAAAATGAAAGGA
CTTTGGATTTCCATGACTCCAATGTGAAGAATCTGTATGAGAAAGTAAAAAGCCAGTTAA
AGAATAATGCTAAAGAAATAGGAAATGGGTGTTTTGAATTCTATCACAAGTGTAACGATG
AATGCATGGAGAGTGTAAAGAATGGAACTTATGACTATCCAAAATATTCCGAAGAATCAA
AGTTAAACAGGGAGAAAATTGATGGAGTGAAATTGGAATCAATGGGAGTCTATCAGATTC
TGGCGATCTACTCAACAGTCGCCAGTTCTCTGGTTCTTTTGGTCTCCCTGGGGGCAATCA
GCTTCTGGATGTGTTCCAATGGGTCTTTGCAGTGTAGAATATGCATCTAAGACCAGAATT
TCAGAAATATAAGAAAAAACACCCTTGTTTC
>CY031410_Northern-Mariana_2007.83
--------------------------------ATGAAAGTAAAACTACTGGTCCTATTAT
GCACATTTACAGCTACATATGCGGACACAATATGTATCGGCTACCATGCCAACAACTCAA
CCGACACTGTTGACACAGTACTTGAAAAGAATGTGACAGTGACACACTCTGTCAACCTGC
TTGAGGACAACCACAATGGAAAACTATGTCTATTAAAAGGAAAAGCCCCATTACAATTGG
GTAACTGCAGCGTTGCCGGGTGGATCTTAGGAAACCCAGAATGCGAATTACTGATTTCCA
AGGAGTCATGGTCCTACATTGTAGAAAGACCAAATCCTGAGAATGGAACATGTTACCCAG
GGCATTTCGCCGACTATGAGGAACTGAGGGAGCAATTGAGTTCAGTATCTTCATTTGAGA
GGTTCGAAATATTCCCCAAAGAAAGCTCATGGCCCAACCACACCGTAACCGGAGTATCAG
CATCATGCTCCCATAACGGGGAAAGCAGCTTTTACAAAAATTTGCTATGGCTGACGGGAA
AGAATGGTTTGTACCCAAACCTGAGCAAGTCCTATGCAAACAACAAAGAGAAAGAAGTCC
TCGTACTATGGGGTGTTCATCACCCGCCAAACATAGGTGACCAAATGACCCTCTATCATA
AAGAAAATGCTTATGTCTCTGTAGTGTCTTCACATTATAGCAGAAAATTCACCCCAGAAA
TAGCCAAAAGACCCAAAGTAAGAGATCAAGAAGGAAGAATCAACTACTACTGGACTCTGC
TTGAACCCGGGGATACAATAATATTTGAGGCAAATGGGAATCTAATAGCGCCAAGATATG
CTTTCGCACTGAGTAGAGGCTTTGGATCAGGAATCATCAACTCAAATGCACCAATGGATG
AATGTGATGCGAAGTGCCAAACACCTCAGGGAGCTATAAACAGCAGTCTTCCTTTCCAGA
ATGTACACCCAGTCACAATAGGAGAATGTCCAAAGTATGTCAGGAGTGCAAAATTAAGGA
TGGTTACAGGACTAAGGAACATCCCATCCATTCAATCCAGAGGTTTGTTTGGAGCCATTG
CCGGTTTCATTGAAGGGGGGTGGA------------------------------------
------------------------------------------------------------
------------------------------------------------------------
------------------------------------------------------------
------------------------------------------------------------
------------------------------------------------------------
------------------------------------------------------------
------------------------------------------------------------
------------------------------------------------------------
------------------------------------------------------------
------------------------------------------------------------
-------------------------------
>CY031411_Northern-Mariana_2007.83
--------------------------------ATGAAAGTAAAACTACTGGTCCTATTAT
GCACATTTACAGCTACATATGCGGACACAATATGTATCGGCTACCATGCCAACAACTCAA
CCGACACTGTTGACACAGTACTTGAAAAGAATGTGACAGTGACACACTCTGTCAACCTGC
TTGAGGACAACCACAATGGAAAACTATGTCTATTAAAAGGAAAAGCCCCATTACAATTGG
GTAACTGCAGCGTTGCCGGGTGGATCTTAGGAAACCCAGAATGCGAATTACTGATTTCCA
AGGAGTCATGGTCCTACATTGTAGAAAGACCAAATCCTGAGAATGGAACATGTTACCCAG
GGCATTTCGCCGACTATGAGGAACTGAGGGAGCAATTGAGTTCAGTATCTTCATTTGAGA
GGTTCGAAATATTCCCCAAAGAAAGCTCATGGCCCAACCACACCGTAACCGGAGTATCAG
CATCATGCTCCCATAACGGGGAAAGCAGCTTTTACAAAAATTTGCTATGGCTGACGGGAA
AGAATGGTTTGTACCCAAACCTGAGCAAGTCCTATGCAAACAACAAAGAGAAAGAAGTCC
TCGTACTATGGGGTGTTCATCACCCGCCAAACATAGGTGACCAAATGACCCTCTATCATA
AAGAAAATGCTTATGTCTCTGTAGTGTCTTCACATTATAGCAGAAAATTCACCCCAGAAA
TAGCCAAAAGACCCAAAGTAAGAGATCAAGAAGGAAGAATCAACTACTACTGGACTCTGC
TTGAACCCGGGGATACAATAATATTTGAGGCAAATGGGAATCTAATAGCGCCAAGATATG
CTTTCGCACTGAGTAGAGGCTTTGGATCAGGAATCATCAACTCAAATGCACCAATGGATG
AATGTGATGCGAAGTGCCAAACACCTCAGGGAGCTATAAACAGCAGTCTTCCTTTCCAGA
ATGTACACCCAGTCACAATAGGAGAATGTCCAAAGTATGTCAGGAGTGCAAAATTAAGGA
TGGTTACAGGACTAAGGAACATCCCATCCATTCAATCCAGAGGTTTGTTTGGAGCCATTG
C-----------------------------------------------------------
------------------------------------------------------------
------------------------------------------------------------
------------------------------------------------------------
------------------------------------------------------------
------------------------------------------------------------
------------------------------------------------------------
------------------------------------------------------------
------------------------------------------------------------
------------------------------------------------------------
------------------------------------------------------------
-------------------------------
>CY031412_Northern-Mariana_2007.83
--------------------------------ATGAAAGTAAAACTACTGGTCCTATTAT
GCACATTTACAGCTACATATGCGGACACAATATGTATAGGCTACCATGCCAACAACTCAA
CCGACACTGTTGACACAGTACTTGAAAAGAATGTGACAGTGACACACTCTGTCAACCTGC
TTGAGGACAACCACAATGGAAAACTATGTCTATTAAAAGGAAAAGCCCCATTACAATTGG
GTAACTGCAGCGTTGCCGGGTGGATCTTAGGAAACCCAGAATGCGAATTACTGATTTCCA
AGGAGTCATGGTCCTACATTGTAGAAAGACCAAATCCTGAGAATGGAACATGTTACCCAG
GGCATTTCGCCGACTATGAGGAACTGAGGGAGCAATTGAGTTCAGTATCTTCATTTGAGA
GGTTCGAAATATTCCCCAAAGAAAGCTCATGGCCCAACCACACCGTAACCGGAGTATCAG
CATCATGCTCCCATAACGGGGAAAGCAGCTTTTACAAAAATTTGCTATGGCTGACGGGAA
AGAATGGTTTGTACCCAAACCTGAGCAAGTCCTATGCAAACAACAAAGAGAAAGAAGTCC
TCGTACTATGGGGTGTTCATCACCCGCCAAACATAGGTGACCAAATGACCCTCTATCATA
AAGAAAATGCTTATGTCTCTGTAGTGTCTTCACATTATAGCAGAAAATTCACCCCAGAAA
TAGCCAAAAGACCCAAAGTAAGAGATCAAGAAGGAAGAATCAACTACTACTGGACTCTGC
TTGAACCCGGGGATACAATAATATTTGAGGCAAATGGGAATCTAATAGCGCCAAGATATG
CTTTCGCACTGAGTAGAGGCTTTGGATCAGGAATCATCAACTCAAATGCACCAATGGATG
AATGTGATGCGAAGTGCCAAACACCTCAGGGAGCTATAAACAGCAGTCTTCCTTTCCAGA
ATGTACACCCAGTCACAATAGGAGAATGTCCAAAGTATGTCAGGAGTGCAAAATTAAGGA
TGGTTACAGGACTAAGGAACATCCCATCCATTCAATCCAGAGGTTTGTTTGGAGCCATTG
CCGGTTTCATTGAAGGGGGGTGGACTGGAATGGTAGATGGTTGGTATGGTTATCATCACC
AGAATGAGCAAGGATCTGGCTATGCTG---------------------------------
------------------------------------------------------------
------------------------------------------------------------
------------------------------------------------------------
------------------------------------------------------------
------------------------------------------------------------
------------------------------------------------------------
------------------------------------------------------------
------------------------------------------------------------
------------------------------------------------------------
-------------------------------
>CY031413_Northern-Mariana_2007.83
--------------------------------ATGAAAGTAAAACTACTGGTCCTATTAT
GCACATTTACAGCTACATATGCGGACACAATATGTATCGGCTACCATGCCAACAACTCAA
CCGACACTGTTGACACAGTACTTGAAAAGAATGTGACAGTGACACACTCTGTCAACCTGC
TTGAGGACAACCACAATGGAAAACTATGTCTATTAAAAGGAAAAGCCCCATTACAATTGG
GTAACTGCAGCGTTGCCGGGTGGATCTTAGGAAACCCAGAATGCSAATTACTGATTTCCA
AGGAGTCATGGTCCTACATTGTAGAAAGACCAAATCCTGAGAATGGAACATGTTACCCAG
GGCATTTCGCCGACTATGAGGAACTGAGGGAGCAATTGAGTTCAGTATCTTCATTTGAGA
GGTTCGAAATATTCCCCAAAGAAAGCTCATGGCCCAACCACACCGTAACCGGAGTATCAG
CATCATGCTCCCATAACGGGGAAAGCAGCTTTTACAAAAATTTGCTATGGCTGACGGGAA
AGAATGGTTTGTACCCAAACCTGAGCAAGTCCTATGCAAACAACAAAGAGAAAGAAGTCC
TCGTACTATGGGGTGTTCATCACCCGCCAAACATAGGTGACCAAATGACCCTCTATCATA
AAGAAAATGCTTATGTCTCTGTAGTGTCTTCACATTATAGCAGAAAATTCACCCCAGAAA
TAGCCAAAAGACCCAAAGTAAGAGATCAAGAAGGAAGAATCAACTACTACTGGACTCTGC
TTGAACCCGGGGATACAATAATATTTGAGGCAAATGGGAATCTAATAGCGCCAAGATATG
CTTTCGCACTGAGTAGAGGCTTTGGATCAGGAATCATCAACTCAAATGCACCAATGGATG
AATGTGATGCGAAGTGCCAAACACCTCAGGGAGCTATAAACAGCAGTCTTCCTTTCCAGA
ATGTACACCCAGTCACAATAGGAGAATGTCCAAAGTATGTCAGGAGTGCAAAATTAAGGA
TGGTTACAGGACTAAGGAACATCCCATCCATTCAATCCAGAGGTTTGTTTGGAGCCATT-
------------------------------------------------------------
------------------------------------------------------------
------------------------------------------------------------
------------------------------------------------------------
------------------------------------------------------------
------------------------------------------------------------
------------------------------------------------------------
------------------------------------------------------------
------------------------------------------------------------
------------------------------------------------------------
------------------------------------------------------------
-------------------------------
>CY031414_Northern-Mariana_2007.83
--------------------------------ATGAAAGTAAAACTACTGGTCCTATTAT
GCACATTTACAGCTACATATGCGGACACAATATGTATCGGCTACCATGCCAACAACTCAA
CCGACACTGTTGACACAGTACTTGAAAAGAATGTGACAGTGACACACTCTGTCAACCTGC
TTGAGGACAACCACAATGGAAAACTATGTCTATTAAAAGGAAAAGCCCCATTACAATTGG
GTAACTGCAGCGTTGCCGGGTGGATCTTAGGAAACCCAGAATGCGAATTACTGATTTCCA
AGGAGTCATGGTCCTACATTGTAGAAAGACCAAATCCTGAGAATGGAACATGTTACCCAG
GGCATTTCGCCGACTATGAGGAACTGAGGGAGCAATTGAGTTCAGTATCTTCATTTGAGA
GGTTCGAAATATTCCCCAAAGAAAGCTCATGGCCCAACCACACCGTAACCGGAGTATCAG
CATCATGCTCCCATAACGGGGAAAGCAGCTTTTACAAAAATTTGCTATGGCTGACGGGAA
AGAATGGTTTGTACCCAAACCTGAGCAAGTCCTATGCAAACAACAAAGAGAAAGAAGTCC
TCGTACTATGGGGTGTTCATCACCCGCCAAACATAGGTGACCAAATGACCCTCTATCATA
AAGAAAATGCTTATGTCTCTGTAGTGTCTTCACACTATAGCAGAAAATTCACCCCAGAAA
TAGCCAAAAGACCCAAAGTAAGAGATCAAGAAGGAAGAATCAACTACTACTGGACTCTGC
TTGAACCCGGGGATACAATAATATTTGAGGCAAATGGGAATCTAATAGCGCCAAGATATG
CTTTCGCACTGAGTAGAGGCTTTGGATCAGGAATCATCAACTCAAATGCACCAATGGATG
AATGTGATGCGAAGTGCCAAACACCTCAGGGAGCTATAAACAGCAGTCTTCCTTTCCAGA
ATGTACACCCAGTCACAATAGGAGAATGTCCAAAGTATGTCAGGAGTGCAAAATTAAGGA
TGGTTACAGGACTAAGGAACATCCCATCCATTCAATCCAGAGGTTTGTTTGGAGCCATTG
CC----------------------------------------------------------
------------------------------------------------------------
------------------------------------------------------------
------------------------------------------------------------
------------------------------------------------------------
------------------------------------------------------------
------------------------------------------------------------
------------------------------------------------------------
------------------------------------------------------------
------------------------------------------------------------
------------------------------------------------------------
-------------------------------
>CY031415_Northern-Mariana_2007.83
--------------------------------ATGAAAGTAAAACTACTGGTCCTATTAT
GCACATTTACAGCTACATATGCGGACACAATATGTATCGGCTACCATGCCAACAACTCAA
CCGACACTGTTGACACAGTACTTGAAAAGAATGTGACAGTGACACACTCTGTCAACCTGC
TTGAGGACAACCACAATGGAAAACTATGTCTATTAAAAGGAAAAGCCCCATTACAATTGG
GTAACTGCAGCGTTGCCGGGTGGATCTTAGGAAACCCAGAATGCGAATTACTGATTTCCA
AGGAGTCATGGTCCTACATTGTAGAAAGACCAAATCCTGAGAATGGAACATGTTACCCAG
GGCATTTCGCCGACTATGAGGAACTGAGGGAGCAATTGAGTTCAGTATCTTCATTTGAGA
GGTTCGAAATATTCCCCAAAGAAAGCTCATGGCCCAACCACACCGTAACCGGAGTATCAG
CATCATGCTCCCATAACGGGGAAAGCAGCTTTTACAAAAATTTGCTATGGCTGACGGGAA
AGAATGGTTTGTACCCAAACCTGAGCAAGTCCTATGCAAACAACAAAGAGAAAGAAGTCC
TCGTACTATGGGGTGTTCATCACCCGCCAAACATAGGTGACCAAATGACCCTCTATCATA
AAGAAAATGCTTATGTCTCTGTAGTGTCTTCACACTATAGCAGAAAATTCACCCCAGAAA
TAGCCAAAAGACCCAAAGTAAGAGATCAAGAAGGAAGAATCAACTACTACTGGACTCTGC
TTGAACCCGGGGATACAATAATATTTGAGGCAAATGGGAATCTAATAGCGCCAAGATATG
CTTTCGCACTGAGTAGAGGCTTTGGATCAGGAATCATCAACTCAAATGCACCAATGGATG
AATGTGATGCGAAGTGCCAAACACCTCAGGGAGCTATAAACAGCAGTCTTCCTTTCCAGA
ATGTACACCCAGTCACAATAGGAGAATGTCCAAAGTATGTCAGGAGTGCAAAATTAAGGA
TGGTTACAGGACTAAGGAACATCCCATCCATTCAATCCAGAGGTTTGTTTGGAGCCATTG
C-----------------------------------------------------------
------------------------------------------------------------
------------------------------------------------------------
------------------------------------------------------------
------------------------------------------------------------
------------------------------------------------------------
------------------------------------------------------------
------------------------------------------------------------
------------------------------------------------------------
------------------------------------------------------------
------------------------------------------------------------
-------------------------------
>CY031416_Northern-Mariana_2007.83
--------------------------------ATGAAAGTAAAACTACTGGTCCTATTAT
GCACATTTACAGCTACATATGCGGACACAATATGTATCGGCTACCATGCCAACAACTCAA
CCGACACTGTTGACACAGTACTTGAAAAGAATGTGACAGTGACACACTCTGTCAACCTGC
TTGAGGACAACCACAATGGAAAACTATGTCTATTAAAAGGAAAAGCCCCATTACAATTGG
GTAACTGCAGCGTTGCCGGGTGGATCTTAGGAAACCCAGAATGCGAATTACTGATTTCCA
AGGAGTCATGGTCCTACATTGTAGAAAGACCAAATCCTGAGAATGGAACATGTTACCCAG
GGCATTTCGCCGACTATGAGGAACTGAGGGAGCAATTGAGTTCAGTATCTTCATTTGAGA
GGTTCGAAATATTCCCCAAAGAAAGCTCATGGCCCAACCACACCGTAACCGGAGTATCAG
CATCATGCTCCCATAACGGGGAAAGCAGCTTTTACAAAAATTTGCTATGGCTGACGGGAA
AGAATGGTTTGTACCCAAACCTGAGCAAGTCCTATGCAAACAACAAAGAGAAAGAAGTCC
TCGTACTATGGGGTGTTCATCACCCGCCAAACATAGGTGACCAAATGACCCTCTATCATA
AAGAAAATGCTTATGTCTCTGTAGTGTCTTCACATTATAGCAGAAAATTCACCCCAGAAA
TAGCCAAAAGACCCAAAGTAAGAGATCAAGAAGGAAGAATCAACTACTACTGGACTCTGC
TTGAACCCGGGGATACAATAATATTTGAGGCAAATGGGAATCTAATAGCGCCAAGATATG
CTTTCGCACTGAGTAGAGGCTTTGGATCAGGAATCATCAACTCAAATGCACCAATGGATG
AATGTGATGCGAAGTGCCAAACACCTCAGGGAGCTATAAACAGCAGTCTTCCTTTCCAGA
ATGTACACCCAGTCACAATAGGAGAATGTCCAAAGTATGTCAGGAGTGCAAAATTAAGGA
TGGTTACAGGACTAAGGAACATCCCATCCATTCAATCCAGAGGTTTGTTTGGAGCCATTG
CC----------------------------------------------------------
------------------------------------------------------------
------------------------------------------------------------
------------------------------------------------------------
------------------------------------------------------------
------------------------------------------------------------
------------------------------------------------------------
------------------------------------------------------------
------------------------------------------------------------
------------------------------------------------------------
------------------------------------------------------------
-------------------------------
>CY031417_Northern-Mariana_2007.83
--------------------------------ATGAAAGTAAAACTACTGGTCCTATTAT
GCACATTTACAGCTACATATGCGGACACAATATGTATCGGCTACCATGCCAACAACTCAA
CCGACACTGTTGACACAGTACTTGAAAAGAATGTGACAGTGACACACTCTGTCAACCTGC
TTGAGGACAACCACAATGGAAAACTATGTCTATTAAAAGGAAAAGCCCCATTACAATTGG
GTAACTGCAGCGTTGCCGGGTGGATCTTAGGAAACCCAGAATGCGGATTACTGATTTCCA
AGGAGTCATGGTCCTACATTGTAGAAAGACCAAATCCTGAGAATGGAACATGTTACCCAG
GGCATTTCGCCGACTATGAGGAACTGAGGGAGCAATTGAGTTCAGTATCTTCATTTGAGA
GGTTCGAAATATTCCCCAAAGAAAGCTCATGGCCCAACCACACCGTAACCGGAGTATCAG
CATCATGCTCCCATAACGGGGAAAGCAGCTTTTACAAAAATTTGCTATGGCTGACGGGAA
AGAATGGTTTGTACCCAAACCTGAGCAAGTCCTATGCAAACAACAAAGAGAAAGAAGTCC
TCGTACTATGGGGTGTTCATCACCCGCCAAACATAGGTGACCAAATGACCCTCTATCATA
AAGAAAATGCTTATGTCTCTGTAGTGTCTTCACATTATAGCAGAAAATTCACCCCAGAAA
TAGCCAAAAGACCCAAAGTAAGAGATCAAGAAGGAAGAATCAACTACTACTGGACTCTGC
TTGAACCCGGGGATACAATAATATTTGAGGCAAATGGGAATCTAATAGCGCCAAGATATG
CTTTCGCACTGAGTAGAGGCTTTGGATCAGGAATCATCAACTCAAATGCACCAATGGATG
AATGTGATGCGAAGTGCCAAACACCTCAGGGAGCTATAAACAGCAGTCTTCCTTTCCAGA
ATGTACACCCAGTCACAATAGGAGAATGTCCAAAGTATGTCAGGAGTGCAAAATTAAGGA
TGGTTACAGGACTAAGGAACATCCCATCCATTCAATCC----------------------
------------------------------------------------------------
------------------------------------------------------------
------------------------------------------------------------
------------------------------------------------------------
------------------------------------------------------------
------------------------------------------------------------
------------------------------------------------------------
------------------------------------------------------------
------------------------------------------------------------
------------------------------------------------------------
------------------------------------------------------------
-------------------------------
>CY031418_Northern-Mariana_2007.83
--------------------------------ATGAAAGTAAAACTACTGGTCCTATTAT
GCACATTTACAGCTACATATGCGGACACAATATGTATCGGCTACCATGCCAACAACTCAA
CCGACACTGTTGACACAGTACTTGAAAAGAATGTGACAGTGACACACTCTGTCAACCTGC
TTGAGGACAACCACAATGGAAAACTATGTCTATTAAAAGGAAAAGCCCCATTACAATTGG
GTAACTGCAGCGTTGCCGGGTGGATCTTAGGAAACCCAGAATGCGAATTACTGATTTCCA
AGGAGTCATGGTCCTACATTGTAGAAAGACCAAATCCTGAGAATGGAACATGTTACCCAG
GGCATTTCGCCGACTATGAGGAACTGAGGGAGCAATTGAGTTCAGTATCTTCATTTGAGA
GGTTCGAAATATTCCCCAAAGAAAGCTCATGGCCCAACCACACCGTAACCGGAGTATCAG
CATCATGCTCCCATAACGGGGAAAGCAGCTTTTACAAAAATTTGCTATGGCTGACGGGAA
AGAATGGTTTGTACCCAAACCTGAGCAAGTCCTATGCAAACAACAAAGAGAAAGAAGTCC
TCGTACTATGGGGTGTTCATCACCCGCCAAACATAGGTGACCAAATGACCCTCTATCATA
AAGAAAATGCTTATGTCTCTGTAGTGTCTTCACATTATAGCAGAAAATTCACCCCAGAAA
TAGCCAAAAGACCCAAAGTAAGAGATCAAGAAGGAAGAATCAACTACTACTGGACTCTGC
TTGAACCCGGGGATACAATAATATTTGAGGCAAATGGGAATCTAATAGCGCCAAGATATG
CTTTCGCACTGAGTAGAGGCTTTGGATCAGGAATCATCAACTCAAATGCACCAATGGATG
AATGTGATGCGAAGTGCCAAACACCTCAGGGAGCTATAAACAGCAGTCTTCCTTTCCAGA
ATGTACACCCAGTCACAATAGGAGAATGTCCAAAGTATGTCAGGAGTGCAAAATTAAGGA
TGGTTACAGGACTAAGGAACATCCCATCCATTCAATCCAGAGGTTTGTTTGGAGCCATTG
CC----------------------------------------------------------
------------------------------------------------------------
------------------------------------------------------------
------------------------------------------------------------
------------------------------------------------------------
------------------------------------------------------------
------------------------------------------------------------
------------------------------------------------------------
------------------------------------------------------------
------------------------------------------------------------
------------------------------------------------------------
-------------------------------
>CY031419_Northern-Mariana_2007.83
--------------------------------ATGAAAGTAAAACTACTGGTCCTATTAT
GCACATTTACAGCTACATATGCGGACACAATATGTATCGGCTACCATGCCAACAACTCAA
CCGACACTGTTGACACAGTACTTGAAAAGAATGTGACAGTGACACACTCTGTCAACCTGC
TTGAGGACAACCACAATGGAAAACTATGTCTATTAAAAGGAAAAGCCCCATTACAATTGG
GTAACTGCAGCGTTGCCGGGTGGATCTTAGGAAACCCAGAATGCGAATTACTGATTTCCA
AGGAGTCATGGTCCTACATTGTAGAAAGACCAAATCCTGAGAATGGAACATGTTACCCAG
GGCATTTCGCCGACTATGAGGAACTGAGGGAGCAATTGAGTTCAGTATCTTCATTTGAGA
GGTTCGAAATATTCCCCAAAGAAAGCTCATGGCCCAACCACACCGTAACCGGAGTATCAG
CATCATGCTCCCATAACGGGGAAAGCAGCTTTTACAAAAATTTGCTATGGCTGACGGGAA
AGAATGGTTTGTACCCAAACCTGAGCAAGTCCTATGCAAACAACAAAGAGAAAGAAGTCC
TCGTACTATGGGGTGTTCATCACCCGCCAAACATAGGTGACCAAATGACCCTCTATCATA
AAGAAAATGCTTATGTCTCTGTAGTGTCTTCACATTATAGCAGAAAATTCACCCCAGAAA
TAGCCAAAAGACCCAAAGTAAGAGATCAAGAAGGAAGAATCAACTACTACTGGACTCTGC
TTGAACCCGGGGATACAATAATATTTGAGGCAAATGGGAATCTAATAGCGCCAAGATATG
CTTTCGCACTGAGTAGAGGCTTTGGATCAGGAATCATCAACTCAAATGCACCAATGGATG
AATGTGATGCGAAGTGCCAAACACCTCAGGGAGCTATAAACAGCAGTCTTCCTTTCCAGA
ATGTACACCCAGTCACAATAGGAGAATGTCCAAAGTATGTCAGGAGTGCAAAATTAAGGA
TGGTTACAGGACTAAGGAACATCCCATCCATTCAATCCAGAGGTTTGTTTGGAGCCATTG
CC----------------------------------------------------------
------------------------------------------------------------
------------------------------------------------------------
------------------------------------------------------------
------------------------------------------------------------
------------------------------------------------------------
------------------------------------------------------------
------------------------------------------------------------
------------------------------------------------------------
------------------------------------------------------------
------------------------------------------------------------
-------------------------------
>CY031420_Northern-Mariana_2007.83
--------------------------------ATGAAAGTAAAACTACTGGTCCTATTAT
GCACATTTACAGCTACATATGCGGACACAATATGTATCGGCTACCATGCCAATAACTCAA
CCGACACTGTTGACACAGTACTTGAAAAGAATGTGACAGTGACACACTCTGTCAACCTGC
TTGAGGACAACCACAATGGAAAACTATGTCTATTAAAAGGAAAAGCCCCATTACAATTGG
GTAACTGCAGCGTTGCCGGGTGGATCTTAGGAAACCCAGAATGCGAATTACTGATTTCCA
AGGAGTCATGGTCCTACATTGTAGAAAGACCAAATCCTGAGAATGGAACATGTTACCCAG
GGCATTTCGCCGACTATGAGGAACTGAGGGAGCAATTGAGTTCAGTATCTTCATTTGAGA
GGTTCGAAATATTCCCCAAAGAAAGCTCATGGCCCAACCACACCGTAACCGGAGTATCAG
CATCATGCTCCCATAACGGGGAAAGCAGCTTTTACAAAAATTTGCTATGGCTGACGGGAA
AGAATGGTTTGTACCCAAACCTGAGCAAGTCTTATGCAAACAACAAAGAGAAAGAAGTCC
TCGTACTATGGGGTGTTCATCACCCGCCAAACATAGGTGACCAAATGACCCTCTATCATA
AAGAAAATGCTTATGTCTCTGTAGTGTCTTCACACTATAGCAGAAAATTCACCCCAGAAA
TAGCCAAAAGACCCAAAGTAAGAGATCAAGAAGGAAGAATCAACTACTACTGGACTCTGC
TTGAACCCGGGGATACAATAATATTTGAGGCAAATGGGAATCTAATAGCGCCAAGATATG
CTTTCGCACTGAGTAGAGGCTTTGGATCAGGAATCATCAACTCAAATGCACCAATGGATG
AATGTGATGCGAAGTGCCAAACACCTCAGGGAGCTATAAACAGCAGTCTTCCTTTCCAGA
ATGTACACCCAGTCACAATAGGAGAATGTCCAAAGTATGTCAGGAGTGCAAAATTAAGGA
TGGTTACAGGACTA----------------------------------------------
------------------------------------------------------------
------------------------------------------------------------
------------------------------------------------------------
------------------------------------------------------------
------------------------------------------------------------
------------------------------------------------------------
------------------------------------------------------------
------------------------------------------------------------
------------------------------------------------------------
------------------------------------------------------------
------------------------------------------------------------
-------------------------------
>CY031445_Northern-Mariana_2007.92
--------------------------------ATGAAAGTAAAACTACTGGTCCTATTAT
GCACATTTACAGCTACATATGCGGACACAATATGTATCGGCTACCATGCCAACAACTCAA
CCGACACTGTTGACACAGTACTTGAAAAGAATGTGACAGTGACACACTCTGTCAACCTGC
TTGAGGACAACCACAATGGAAAACTATGTCTATTAAAAGGAAAAGCCCCATTACAATTGG
GTAACTGCAGCGTTGCCGGGTGGATCTTAGGAAACCCAGAATGCGAATTACTGATTTCCA
AGGAGTCATGGTCCTACATTGTAGAAAGACCAAATCCTGAGAATGGAACATGTTACCCAG
GGCATTTCGCCGACTATGAGGAACTGAGGGAGCAATTGAGTTCAGTATCTTCATTTGAGA
GGTTCGAAATATTCCCCAAAGAAAGCTCATGGCCCAACCACACCGTAACCGGAGTATCAG
CATCATGCTCCCATAACGGGGAAAGCAGCTTTTACAAAAATTTGCTATGGCTGACGGGAA
AGAATGGTTTGTACCCAAACCTGAGCAAGTCCTATGCAAACAACAAAGAGAAAGAAGTCC
TCGTACTATGGGGTGTTCATCACCCGCCAAACATAGGTGACCAAATGACCCTCTATCATA
AAGAAAATGCTTATGTCTCTGTAGTGTCTTCACATTATAGCAGAAAATTCACCCCAGAAA
TAGCCAAAAGACCCAAAGTAAGAGATCAAGAAGGAAGAATCAACTACTACTGGACTCTGC
TTGAACCCGGGGATACAATAATATTTGAGGCAAATGGGAATCTAATAGCGCCAAGATATG
CTTTCGCACTGAGTAGAGGCTTTGGATCAGGAATCATCAACTCAAATGCACCAATGGATG
AATGTGATGCGAAGTGCCAAACACCTCAGGGAGCTATAAACAGCAGTCTTCCTTTCCAGA
ATGTACACCCAGTCACAATAGGAGAATGTCCAAAGTATGTCAGGAGTGCAAAATTAAGGA
TGGTTACAGGACTAAGGAACATCCCATCCATTCAATCCAGAGGTTTGTTTGGAGCCATTG
CC----------------------------------------------------------
------------------------------------------------------------
------------------------------------------------------------
------------------------------------------------------------
------------------------------------------------------------
------------------------------------------------------------
------------------------------------------------------------
------------------------------------------------------------
------------------------------------------------------------
------------------------------------------------------------
------------------------------------------------------------
-------------------------------
>CY034515_Guam_2007.92
--------------------------------ATGAAAGTAAAACTACTGGTCCTATTAT
GCACATTTACAGCTACATATGCGGACACAATATGTATCGGCTACCATGCCAACAACTCAA
CCGACACTGTTGACACAGTACTTGAAAAGAATGTGACAGTGACACACTCTGTCAACCTGC
TTGAGGACAACCACAATGGAAAACTATGTCTATTAAAAGGAATAGCCCCATTACAATTGG
GTAACTGCAGCGTTGCCGGGTGGATCTTAGGAAACCCAGAATGCGAATTACTGATTTCCA
AGGAGTCATGGTCCTACATTGTAGAAAGACCAAATCCTGAGAATGGAACATGTTACCCAG
GGCATTTCGCCGACTATGAGGAACTGAGGGAGCAATTGAGTTCAGTATCTTCATTTGAGA
GGTTCGAAATATTCCCCAAAGAAAGCTCATGGCCCAATCACACCGTAACCGGAGTATCAG
CATCATGCTCCCATAACGGGGAAAGCAGCTTTTACAAAAATTTGCTATGGCTGACGGGAA
AGAATGGTTTGTACCCAAACCTGAGCAAGTCCTATGCAAACAACAAAGAGAAAGGAGTCC
TCGTACTATGGGGTGTTCATCACCCGCCAAACATAGGTGACCAAATGACCCTCTATCATA
AAGAAAATGCTTATGTCTCTGTAGTGTCTTCACATTATAGCAGAAAATTCACCCCAGAAA
TAGTCAAAAGACCCAAAGTAAGAGATCAAGAAGGAAGAATCAACTACTACTGGACTCTGC
TTGAACCCGGGGATACAATAATATTTGAGGCAAATGGGAATCTAATAGCGCCAAGATATG
CTTTCGCACTGAGTAGAGGCTTTGGATCAGGAATCATCAACTCAAATGCACCAATGGATG
AATGTGATGCGAAGTGCCAAACACCTCAGGGAGCTATAAACAGCAGTCTTCCTTTCCAGA
ATGTACACCCAGTCACAATAGGAGAATGTCCAAAGTATGTCAGGAGTGCAAAATTAAGGA
TGGTTACAGGACTAAGGAACATCCCATCCATTCAATCCAGAGGTTTGTTTGGAGCCATTG
CC----------------------------------------------------------
------------------------------------------------------------
------------------------------------------------------------
------------------------------------------------------------
------------------------------------------------------------
------------------------------------------------------------
------------------------------------------------------------
------------------------------------------------------------
------------------------------------------------------------
------------------------------------------------------------
------------------------------------------------------------
-------------------------------
>FJ743475_Victoria_2007.83
AGCAAAAGCAGGGGAAAATAAAAACAACCAAAATGAAAGCAAAACTACTGGTCCTGTTAT
GCACATTTGCAGCTACATATGCAGACACAATATGTATAGGCTACCATGCTAACAACTCGA
CCGACACTGTTGACACAGTACTTGAAAAGAATGTGACAGTGACACACTCTGTCAACCTGC
TTGAGAACAGTCACAATGGAAAACTATGTCTATTAAAAGGAATAGCCCCACTACAATTGG
GTAATTGCAGCGTTGCCGGGTGGATCTTAGGAAACCCAGAATGCGAATTGCTGATTTCCA
AGGAGTCATGGTCCTATATTGTAGAAAAACCAAATCCTGAGAATGGAACATGTTACCCAG
GGCATTTCGCTGACTATGAGGAACTGAGGGAGCAATTGAGTTCAGTATCTTCATTTGAGA
GGTTCGAAATATTCCCCAAAGAAAGCTCATGGCCCAACCACACCGTAACCGGAGTGTCAG
CATCATGCTCCCATAATGGGGAAAGCAGTTTTTACAGAAATTTGCTATGGCTGACGGGGA
AGAATGGTTTGTACCCAAACCTGAGCAAGTCCTATGCAAACAACAAAGAAAAAGAAGTCC
TTGTACTATGGGGTGTTCATCACCCGCCAAACATAGGTAACCAAAAGGCCCTCTATCATA
CAGAAAATGCTTATGTCTCTGTAGTGTCTTCACATTATAGCAGAAAATTCACCCCAGAAA
TAGCCAAAAGACCCAAAGTAAGAGATCAAGAAGGAAGAATCAATTACTACTGGACTCTGC
TTGAACCCGGGGATACAATAATATTTGAGGCAAATGGAAATCTAATAGCGCCAAGATATG
CTTTCGCACTGAGTAGAGGCTTTGGATCAGGAATCATCAACTCAAATGCACCAATGGATA
AATGTGATGCGAAGTGCCAAACACCTCAGGGAGCTATAAACAGCAGTCTTCCTTTCCAGA
ACGTACACCCAGTCACAATAGGAGAGTGTCCAAAGTATGTCAGGAGTGCAAAATTAAGGA
TGGTTACAGGACTAAGGAACATCCCATCCATTCAATCCAGAGGTTTGTTTGGAGCCATTG
CCGGTTTCATTGAAGGGGGGTGGACTGGAATGGTAGATGGTTGGTATGGTTATCATCATC
AGAATGAGCAAGGATCTGGCTATGCTGCAGATCAAAAAAGCACACAAAATGCCATTAATG
GGATTACAAACAAGGTGAATTCTGTAATTGAGAAAATGAACACTCAATTCACAGCAGTGG
GCAAAGAATTCAACAAATTGGAAAGAAGGATGGAAAACTTGAATAAAAAAGTTGATGATG
GGTTTATAGACATTTGGACATATAATGCAGAACTGTTGGTTCTACTGGAAAATGAAAGGA
CTTTGGATTTCCATGACTCCAATGTGAAGAATCTGTATGAGAAAGTAAAAAGCCAGTTAA
AGAATAATGCTAAAGAAATAGGAAATGGGTGTTTTGAATTCTATCACAAGTGTAACGATG
AATGCATGGAGAGTGTAAAGAATGGAACTTATGACTATCCAAAATATTCCGAAGAATCAA
AGTTAAACAGGGAGAAAATTGATGGAGTGAAATTGGAATCAATGGGAGTCTATCAGATTC
TGGCGATCTACTCAACAGTCGCCAGTTCTCTGGTTCTTTTGGTCTCCCTGGGGGCAATCA
GCTTCTGGATGTGTTCCAATGGGTCTTTGCAGTGTAGAATATGCATCTAAGACCAGAATT
TCAGAAATATAAGAAAAAACACCCTTGTTTC
>CY064982_Sydney_2007.92
--CAAAAGCAGGGGATAATAAAAACAACCAGAATGAAAGTAAAACTACTGGTCCTGTTAT
GCACATTTACAGCTACATATGCAGACACAATATGTATAGGCTACCATGCTAACAACTCGA
CCGACACTGTTGACACAGTACTTGAAAAGAATGTGACAGTGACACACTCTGTCAACCTGC
TTGAGAACAGTCACAATGGAAAACTATGTCTATTAAAAGGAATAGCCCCACTACAATTGG
GTAACTGCAGCGTTGCCGGGTGGATCTTAGGAAACCCAGAATGCGAATTACTGATTTCAA
AGGAGTCATGGTCCTACATTGTAGAAAAACCAAATCCTGAGAATGGAACATGTTACCCAG
GGCATTTCGCTGACTATGAGGAACTGAGGGAGCAATTGAGTTCAGTATCTTCATTTGAGA
GGTTCGAAATATTCCCCAAAGAAAGCTCATGGCCCAACCACACCGTAACCGGAGTGTCAG
CATCATGCTCCCATAATGGGGAAAGCAGTTTTTACAGAAATTTGCTATGGCTGACGGGGA
AGAATGGTTTGTACCCAAACCTGAGCAAGTCCTATGCAAACAACAAAGAAAAAGAAGTCC
TTGTACTATGGGGTGTTCATCACCCGCCAAACATAGGTGACCAAAAGGCCCTCTATCATA
CAGAAAATGCTTATGTTTCTGTAGTGTCTTCACATTATAGCAGAAAATTCACCCCAGAAA
TAGCCAAAAGACCCAAAGTAAGAGATCAAGAAGGAAGAATCAACTACTACTGGACTCTGC
TTGAACCCGGGGATACAATAATATTTGAGGCAAATGGAAATCTAATAGCGCCAAGATATG
CTTTCGCACTGAGTAGAGGCTTTGGATCAGGAATCATCAACTCAAATGCACCAATGGATA
AATGTGATGCGAAGTGCCAAACACCTCAGGGAGCTATAAACAGCAGTCTTCCTTTCCAGA
ACGTACACCCAGTCACAATAGGAGAGTGTCCAAAGTATGTCAGGAGTGCAAAATTAAGGA
TGGTTACAGGACTAAGGAACATCCCATCCATTCAATCCAGAGGTTTGTTTGGAGCCATTG
CCGGTTTCATTGAAGGGGGGTGGACTGGAATGGTAGATGGTTGGTATGGTTATCATCATC
AGAATGAGCAAGGATCTGGCTATGCTGCAGATCAAAAAAGC-------------------
------------------------------------------------------------
------------------------------------------------------------
------------------------------------------------------------
------------------------------------------------------------
------------------------------------------------------------
------------------------------------------------------------
------------------------------------------------------------
------------------------------------------------------------
------------------------------------------------------------
-------------------------------
