# Supplementary material for: Inferring influenza global transmission networks without complete phylogenetic information
Source: Evol Appl. 2014 Jan 2;7(3):403–12. doi: 10.1111/eva.12138 (PMC3962300; doi:10.1111/eva.12138)
Supplement: Supplementary file 2 — Table S1. Correlation of the timing of m diversity peaks between regions by subtypes. Table S2. Connectivity analysis of the five regions in terms of genetic diversity ν. Table S3. Connectivity analysis of the five regions in terms of nucleotide diversity π. [file eva0007-0403-sd2.bz2 › data/oceania/h1/2006/s4/data.aln]

>CY030869_Brisbane_2006.92
AGCAAAAGCAGGGGAAAATAAAAACAACCAAAATGAAAGTAAAACTACTGGTCCTGTTAT
GCACATTTACAGCTACATATGCAGACACAATATGTATAGGCTACCATGCCAACAACTCAA
CCGACACTGTTGACACAGTACTTGAAAAGAATGTGACAGTGACACACTCTGTCAACCTGC
TTGAGGACAGTCACAATGGAAAATTATGTCTATTAAAAGGAATAGCCCCACTACAATTGG
GTAATTGCAGCGTTGCCGGATGGATCTTAGGAAACCCAGAATGCGAATTACTGATTTCCA
GGGAATCATGGTCCTACATTGTAGAAAAACCAAATCCTGAGAATGGAACATGTTACCCAG
GGCATTTCGCCGACTATGAGGAACTGAGGGAGCAATTGAGTTCAGTATCTTCATTTGAGA
GATTCGAAATATTCCCCAAAGAAAGCTCATGGCCCAACCACACCACAACCGGAGTATCAG
CATCATGCTCCCATAATGGGGAAAGCAGTTTTTACAAAAATTTGCTATGGCTGACGGGAA
AGAATGGTTTGTACCCAAACCTGAGCAAGTCCTATGCAAACAACAAAGAGAAAGAAGTCC
TTGTACTATGGGGTGTTCATCACCCGCCTAACATAGGTGACCAAAGGGCTCTCTATCATA
CAGAAAATGCTTATGTCTCTGTAGTGTCTTCACATTATAGCAGAAAATTCACCCCAGAAA
TAGCCAAAAGACCCAAAGTAAGAGATCAAGAAGGAAGAATCAACTACTACTGGACTCTAC
TTGAACCCGGGGATACAATAATATTTGAGGCAAATGGAAATCTAATAGCGCCAAGATATG
CTTTCGCACTGAGTAGAGGCTTTGGATCAGGAATCATCAACTCAAATGCACCAATGGATG
AATGTGATGCGAAGTGCCAAACACCTCAGGGAGCTATAAACAGCAGTCTTCCTTTCCAGA
ATGTACACCCTGTCACAATAGGAGAGTGTCCAAAGTATGTCAGGAGTGCAAAATTAAGGA
TGGTTACAGGACTAAGGAACATCCCATCCATTCAATCCAGAGGTTTGTTTGGAGCCATTG
CCGGTTTCATTGAAGGGGGGTGGACTGGAATGGTAGATGGTTGGTATGGTTATCATCATC
AGAATGAGCAAGGATCTGGCTATGCTGCAGATCAAAAAAGCACACAAAATGCCATTAA
