# Supplementary material for: Inferring influenza global transmission networks without complete phylogenetic information
Source: Evol Appl. 2014 Jan 2;7(3):403–12. doi: 10.1111/eva.12138 (PMC3962300; doi:10.1111/eva.12138)
Supplement: Supplementary file 2 — Table S1. Correlation of the timing of m diversity peaks between regions by subtypes. Table S2. Connectivity analysis of the five regions in terms of genetic diversity ν. Table S3. Connectivity analysis of the five regions in terms of nucleotide diversity π. [file eva0007-0403-sd2.bz2 › data/oceania/h1/2006/s3/data.aln]

>EF566343_Perth_2006.58
AGCAAAAGCAGGGGATAATAAAAACAACCAAAATGAAAGTAAAACTACTGGTCCTGTTAT
GCACATTTACAGCTACATATGCAGACACAATATGTATAGGCTACCATGCCAACAACTCAA
CCGACACTGTTGACACAGTACTTGAGAAGAATGTGACAGTGACACACTCTGCCAACCTGC
TTGAGGACAGTCACAATGGAAAATTATGTCTATTAAAAGGAATAGCCCCACTACAATTGG
GTAATTGCAGCGTTGCCGGATGGATCTTAGGAAACCCAGAATGCGAATTACTGATTTCCA
GGGAATCATGGTCCTACATTGTAGAAAAACCAAATCCTGAGAATGGAACATGTTACCCAG
GGCATTTCGCCGACTATGAGGAACTGAGGGAGCAATTGAGTTCAGTATCTTCATTTGAGA
GATTCGAAATATTCCCCAAAGAAAGCTCATGGCCCAACCACACCACAACCGGAGTATCAG
CATCATGCTCCCATAATGGGGAAAGCAGTTTTTACAAAAATTTGCTATGGCTGACGGGGA
AGAATGGTTTGTACCCAAACTTGAGCAAGTCCTATGCAAACAACAAAGAGAAAGAAGTCC
TTGTACTATGGGGTGTTCATCACCCGCCTAACATAGGTGACCAAAGGGCTCTCTATCATA
CAGAAAATGCTTATGTCTCTGTAGTGTCTTCACATTATAGCAGAAAATTCACCCCAGAAA
TAGCCAAAAGACCCAAAGTAAGAGATCAAGAAGGAAGAATCAACTACTACTGGACTCTAC
TTGAACCCGGGGATACAATAATATTTGAGGCAAATGGAAATCTAATAGCGCCAAGATATG
CTTTCGCACTGAGTAGAGGCTTTGGATCAGGAATCATCAACTCAAATGCACCAATGGATG
AATGTGATGCGAAGTGCCAAACACCTCAGGGAGCTATAAACAGCAGTCTTCCTTTCCAGA
ATGTACACCCTGTCACAATAGGAGAGTGTCCAAAGTATGTCAGGAGTGCAAAATTAAGGA
TGGTTACAGGACTAAGGAACATCCCATCCATTCAATCCAGAGGTTTGTTTGGAGCCATTG
CCGGTTTCATTGAAGGGGGGTGGACTGGAATGGTAGATGGTTGGTATGGTTATCATCATC
AGAATGAGCAAGGATCTGGCTATGCTGCAGATCAAAAAAGCACACAAAATGCCATTAATG
GGA-TACAAACAAGGT--------------------------------------------
------------------------------------------------------------
------------------------------------------------------------
------------------------------------------------------------
------------------------------------------------------------
------------------------------------------------------------
------------------------------------------------------------
------------------------------------------------------------
------------------------------------------------------
>EU100724_Solomon-Islands_2006.67
--------------------------------ATGAAAGTAAAACTACTGGTCCTGTTAT
GCACATTTACAGCTACATATGCAGACACAATATGTATAGGCTACCATGCCAACAACTCAA
CCGACACTGTTGACACAGTACTTGAGAAGAATGTGACAGTGACACACTCTGTCAACCTGC
TTGAGGACAGTCACAATGGAAAATTATGTCTATTAAAAGGAATAGCCCCACTACAATTGG
GTAATTGCAGCGTTGCCGGATGGATCTTAGGAAACCCAGAATGCGAATTACTGATTTCCA
GGGAATCATGGTCCTACATTGTAGAAAAACCAAATCCTGAGAATGGAACATGTTACCCAG
GGCATTTCGCCGACTATGAGGAACTGAGGGAGCAATTGAGTTCAGTATCTTCATTTGAGA
GATTCGAAATATTCCCCAAAGAAAGCTCATGGCCCAACCACACCACAACCGGAGTATCAG
CATCATGCTCCCATAATGGGGAAAGCAGTTTTTACAAAAATTTGCTATGGCTGACGGGGA
AGAATGGTTTGTACCCAAACCTGAGCAAGTCCTATGCAAACAACAAAGAGAAAGAAGTCC
TTGTACTATGGGGTGTTCATCACCCGCCTAACATAGGTGACCAAAGGGCTCTCTATCATA
CAGAAAATGCTTATGTCTCTGTAGTGTCTTCACATTATAGCAGAAAATTCACCCCAGAAA
TAGCCAAAAGACCCAAAGTAAGAGATCGAGAAGGAAGAATCAACTACTACTGGACTCTAC
TTGAACCCGGGGATACAATAATATTTGAGGCAAATGGAAATCTAATAGCGCCAAGATATG
CTTTCGCACTGAGTAGAGGCTTTGGATCAGGAATCATCAACTCAAATGCACCAATGGATG
AATGTGATGCGAAGTGCCAAACACCTCAGGGAGCTATAAACAGCAGTCTTCCTTTCCAGA
ATGTACACCCTGTCACAATAGGAGAGTGTCCAAAGTATGTCAGGAGTGCAAAATTAAGGA
TGGTTACAGGACTAAGGAACATCCCATCCATTCAATCCAGAGGTTTGTTTGGAGCCATTG
CCGGTTTCATTGAAGGGGGGTGGACTGGAATGGTAGATGGTTGGTATGGTTATCATCATC
AGAATGAGCAAGGATCTGGCTATGCTGCAGATCAAAAAAGCACACAAAATGCCATTAATG
GGATTACAAACAAGGTGAATTCTGTAATTGAGAAAATGAACACTCAATTCACAGCTGTGG
GCAAAGAATTCAACAAATTGGAAAGAAGGATGGAAAACTTAAATAAAAAAGTTGATGATG
GGTTTATAGACATTTGGACATATAATGCAGAATTGTTGGTTCTACTGGAAAATGAAAGGA
CTTTGGATTTCCATGACTCCAATGTGAAGAATCTGTATGAGAAAGTAAAAAGCCAATTAA
AGAATAATGCCAAAGAAATAGGAAATGGGTGTTTTGAATTCTATCACAAGTGTAACGATG
AATGCATGGAGAGTGTAAAAAATGGAACTTATGACTATCCAAAATATTCCGAAGAATCAA
AGTTAAACAGGGAGAAAATTGATGGAGTGAAATTGGAATCAATGGGAGTCTATCAGATTC
TGGCGATCTACTCAACAGTCGCCAGTTCCCGGGTTCTTTTGGTCTCCCTGGGGGCAATCA
GCTTCTGGATGTGTTCCAATGGGTCTTTGCAGTGTAGAATATGCATCTAA----
>EU124135_Solomon-Islands_2006.67
AGCAAAAGCAGGGGATAATAAAAACAACCAAAATGAAAGTAAAACTACTGGTCCTGTTAT
GCACATTTACAGCTACATATGCAGACACAATATGTATAGGCTACCATGCCAACAACTCAA
CCGACACTGTTGACACAGTACTTGAGAAGAATGTGACAGTGACACACTCTGTCAACCTGC
TTGAGGACAGTCACAATGGAAAATTATGTCTATTAAAAGGAATAGCCCCACTACAATTGG
GTAATTGCAGCGTTGCCGGATGGATCTTAGGAAACCCAGAATGCGAATTACTGATTTCCA
GGGAATCATGGTCCTACATTGTAGAAAAACCAAATCCTGAGAATGGAACATGTTACCCAG
GGCATTTCGCCGACTATGAGGAACTGAGGGAGCAATTGAGTTCAGTATCTTCATTTGAGA
GATTCGAAATATTCCCCAAAGAAAGCTCATGGCCCAACCACACCACAACCGGAGTATCAG
CATCATGCTCCCATAATGGGGAAAGCAGCTTTTACAAAAATTTGCTATGGCTGACGAGGA
AGAATGGTTTGTACCCAAACCTGAGCAAGTCCTATGCAAACAACAAAGAGAAAGAAGTCC
TTGTACTATGGGGTGTTCATCACCCGCCTAACATAGGTGACCAAAGGGCTCTCTATCATA
AAGAAAATGCTTATGTCTCTGTAGTGTCTTCACATTATAGCAGAAAATTCACCCCAGAAA
TAGCCAAAAGACCCAAAGTAAGAGATCAAGAAGGAAGAATCAACTACTACTGGACTCTAC
TTGAACCCGGGGATACAATAATATTTGAGGCAAATGGAAATCTAATAGCGCCAAGATATG
CTTTCGCACTGAGTAGAGGCTTTGGATCAGGAATCATCAACTCAAATGCACCAATGGATG
AATGTGATGCGAAGTGCCAAACACCTCAGGGAGCTATAAACAGCAGTCTTCCTTTCCAGA
ATGTACACCCTGTCACAATAGGAGAGTGTCCAAAGTATGTCAGGAGTGCAAAATTAAGGA
TGGTTACAGGACTAAGGAACATCCCATCCATTCAATCCAGAGGTTTGTTTGGAGCCATTG
CCGGTTTCATTGAAGGGGGGTGGACTGGAATGGTAGATGGTTGGTATGGTTATCATCATC
AGAATGAGCAAGGATCTGGCTATGCTGCAGATCAAAAAAGCACACAAAATGCCATTAATG
GGA---------------------------------------------------------
------------------------------------------------------------
------------------------------------------------------------
------------------------------------------------------------
------------------------------------------------------------
------------------------------------------------------------
------------------------------------------------------------
------------------------------------------------------------
------------------------------------------------------
>EU124137_Solomon-Islands_2006.67
AGCAAAAGCAGGGGAAAATAAAAACAACCAAAATGAAAGTAAAACTACTGGTCCTGTTAT
GCACATTTACAGCTACATATGCAGACACAATATGTATAGGCTACCATGCCAACAACTCAA
CCGACACTGTTGACACAGTACTTGAGAAGAATGTGACAGTGACACACTCTGTCAACCTGC
TTGAGGACAGTCACAATGGAAAATTATGTCTATTAAAAGGAATAGCCCCACTACAATTGG
GTAATTGCAGCGTTGCCGGATGGATCTTAGGAAACCCAGAATGCGAATTACTGATTTCCA
GGGAATCATGGTCCTACATTGTAGAAAAACCAAATCCTGAGAATGGAACATGTTACCCAG
GGCATTTCGCCGACTATGAGGAACTGAGGGAGCAATTGAGTTCAGTATCTTCATTTGAGA
GATTCGAAATATTCCCCAAAGAAAGCTCATGGCCCAACCACACCACAACCGGAGTATCAG
CATCATGCTCCCATAATGGGGAAAGCAGTTTTTACAAAAATTTGCTATGGCTGACGGGGA
AGAATGGTTTGTACCCAAACCTGAGCAAGTCCTATGCAAACAACAAAGAGAAAGAAGTCC
TTGTACTATGGGGTGTTCATCACCCGCCTAACATAGGTGACCAAAGGGCTCTCTATCATA
CAGAAAATGCTTATGTCTCTGTAGTGTCTTCACATTATAGCAGAAAATTCACCCCAGAAA
TAGCCAAAAGACCCAAAGTAAGAGATCGAGAAGGAAGAATCAACTACTACTGGACTCTAC
TTGAACCCGGGGATACAATAATATTTGAGGCAAATGGAAATCTAATAGCGCCAAGATATG
CTTTCGCACTGAGTAGAGGCTTTGGATCAGGAATCATCAACTCAAATGCACCAATGGATG
AATGTGATGCGAAGTGCCAAACACCTCAGGGAGCTATAAACAGCAGTCTTCCTTTCCAGA
ATGTACACCCTGTCACAATAGGAGAGTGTCCAAAGTATGTCAGGAGTGCAAAATTAAGGA
TGGTTACAGGACTAAGGAACATCCCATCCATTCAATCCAGAGGTTTGTTTGGAGCCATTG
CCGGTTTCATTGAAGGGGGGTGGACTGGAATGGTAGATGGTTGGTATGGTTATCATCATC
AGAATGAGCAAGGATCTGGCTATGCTGCAGATCAAAAAAGCACACAAAATGCCATTAATG
GGATTACAAACAA-----------------------------------------------
------------------------------------------------------------
------------------------------------------------------------
------------------------------------------------------------
------------------------------------------------------------
------------------------------------------------------------
------------------------------------------------------------
------------------------------------------------------------
------------------------------------------------------
>EU124177_Solomon-Islands_2006.67
AGCAAAAGCAGGGGATAATAAAAACAACCAAAATGAAAGTAAAACTACTGGTCCTGTTAT
GCACATTTACAGCTACATATGCAGACACAATATGTATAGGCTACCATGCCAACAACTCAA
CCGACACTGTTGACACAGTACTTGAGAAGAATGTGACAGTGACACACTCTGTCAACCTGC
TTGAGGACAGTCACAATGGAAAATTATGTCTATTAAAAGGAATAGCCCCACTACAATTGG
GTAATTGCAGCGTTGCCGGATGGATCTTAGGAAACCCAGAATGCGAATTACTGATTTCCA
GGGAATCATGGTCCTACATTGTAGAAAAACCAAATCCTGAGAATGGAACATGTTACCCAG
GGCATTTCGCCGACTATGAGGAACTGAGGGAGCAATTGAGTTCAGTATCTTCATTTGAGA
GATTCGAAATATTCCCCAAAGAAAGCTCATGGCCCAACCACACCACAACCGGAGTATCAG
CATCATGCTCCCATAATGGGGAAAGCAGTTTTTACAAAAATTTGCTATGGCTGACGGGGA
AGAATGGTTTGTACCCAAACCTGAGCAAGTCCTATGCAAACAACAAAGAGAAAGAAGTCC
TTGTACTATGGGGTGTTCATCACCCGCCTAACATAGGTGACCAAAGGGCTCTCTATCATA
AAGAAAATGCTTATGTCTCTGTAGTGTCTTCACATTATAGCAGAAAATTCACCCCAGAAA
TAGCCAAAAGACCCAAAGTAAGAGATCAAGAAGGAAGAATCAACTACTACTGGACTCTAC
TTGAACCCGGGGATACAATAATATTTGAGGCAAATGGAAATCTAATAGCGCCAAGATATG
CTTTCGCACTGAGTAGAGGCTTTGGATCAGGAATCATCAACTCAAATGCACCAATGGATG
AATGTGATGCGAAGTGCCAAACACCTCAGGGAGCTATAAACAGCAGTCTTCCTTTCCAGA
ATGTACACCCTGTCACAATAGGAGAGTGTCCAAAGTATGTCAGGAGTGCAAAATTAAGGA
TGGTTACAGGACTAAGGAACATCCCATCCATTCAATCCAGAGGTTTGTTTGGAGCCATTG
CCGGTTTCATTGAAGGGGGGTGGACTGGAATGGTAGATGGTTGGTATGGTTATCATCATC
AGAATGAGCAAGGATCTGGCTATGCTGCAGATCAAAAAAGCACACAAAATGCCATTAATG
GGATTACAAACAAGGTGAATTCTGTAATTGAGAAAATGAACACTCAATTCACAGCTGTGG
GCAAAGAATTCAACAAATTGGAAAGAAGGATGGAAAACTTAAATAAAAAAGTTGATGATG
GGTTTATAGACATTTGGACATATAATGCAGAATTGTTGGTTCTACTGGAAAATGAAAGGA
CTTTGGATTTCCATGACTCCAATGTGAAGAATCTGTATGAGAAAGTAAAAAGCCAATTAA
AGAATAATGCCAAAGAAATAGGAAATGGGTGTTTTGAATTCTATCATAAGTGTAACGATG
AATGCATGGAGAGTGTAAAAAATGGAACTTATGACTATCCAAAATATTCCGAAGAATCAA
AGTTAAACAGGGAGAAAATTGATGGAGTGAAATTGGAATCAATGGGAGTCTATCAGATTC
TGGCGATCTACTCAACAGTCGCCAGTTCTCTGGTTCTTTTGGTCTCCCTGGGGGCAATCA
GCTTCTGGATGTGTTCCAATGGGTCTTTGCAGTGTAGAATATGCATCTGAGACC
>CY030217_Brisbane_2006.75
------------------------------------------------------------
--------------------------ACAATATGTATAGGCTACCATGCCAACAACTCAA
CCGACACTGTTGACACAGTACTTGAAAAGAATGTGACAGTGACACACTCTGTCAACCTGC
TTGAGGACAGTCACAATGGAAAACTATGTCTATTAAAAGGAATAGCCCCACTACAATTGG
GTAATTGCAGCGTTGCCGGGTGGATCTTAGGAAACCCAGAATGCGAATTACTGATTTCCA
AGGAGTCATGGTCCTACATTGTAGAAAAACCAGATCCTGAGAATGGAACATGTTACCCAG
GGCATTTCGCTGACTATGAGGAACTGAGGGAGCAATTGAGTTCAGTATCTTCATTTGAGA
GGTTCGAAATATTCCCCAAAGAAAGCTCATGGCCCAACCACACCGTAACCGGAGTATCAG
CATCATGCTCCCATAATGGGAAAAGCAGTTTTTACAAAAATTTGCTATGGCTGACGGGGA
AGAATGGTTTGTACCCAAACCTGAGCAAGTCCTATGCAAACAACAAAGAGAAAGAAGTCC
TTGTACTATGGGGTGTTCATCACCCGCCAAACATAGGTGACCAAAAGGCCCTCTATCATA
CAGAAAATGCTTATGTCTCTGTAGTGTCTTCACATTATAGCAGAAAATTCACCCCAGAAA
TAGCCAAAAGACCCAAAGTAAGAGATCAAGAAGGAAGAATCAACTACTACTGGACTCTGC
TTGAACCCGGGGATACAATAATATTTGAGGCAAATGGAAATCTAATAGCGCCAAGATATG
CTTTCGCACTGAGTAGAGGCTTTGGATCAGGAATCATCAATTCAAATGCACCAATGGATA
AATGTGATGCGAAGTGCCAAACACCTCAGGGAGCTATAAACAGCAGTCTTCCTTTCCAGA
ATGTACACCCAGTCACAATAGGAGAGTGTCCAAAGTATGTCAGGAGTGCAAAATTAAGGA
TGGTTACAGGACTAAGAAACATCCCATCCATTCAATCCAGAGGTTTGTTTGGAGCCATTG
CCGGTTTCATTGAAGGGGGGTGGACTGGAATGGTAGATGGTTGGTATGGTTATCATCATC
AGAATGAGCAAGGATCTGGCTATGCTGCAGATCAAAAAAGCACACAAAATGCCATTAA--
------------------------------------------------------------
------------------------------------------------------------
------------------------------------------------------------
------------------------------------------------------------
------------------------------------------------------------
------------------------------------------------------------
------------------------------------------------------------
------------------------------------------------------------
------------------------------------------------------
>CY030218_Wellington_2006.67
------------GGATAATAAAAGCAACCAAAATGAAAGTGAAACTACTGGTTCTGTTAT
GTACATTTACAGCTACATATGCAGACACAATATGTATAGGCTACCATGCCAACAACTCGA
CCGACACTGTTGACACAGTACTTGAGAAGAATGTGACAGTGACACACTCTGTCAACCTAC
TTGAGGACCGTCACAATGGAAAACTATGTCTACTAAAAGGAATAGCCCCACTACAATTGG
GTAATTGCAGCGTTGCCGGATGGATCTTAGGAAACCCAGAATGCGAATTACTGATTTCCA
AGGAATCATGGTCCTACATTGTAGAAACACCAAATCCTGAGAATGGAACATGTTACCCAG
GGTATTTCGCCGACTATGAGGAGCTGAGGGAGCAATTGAGTTCAGTATCTTCATTTGAGA
GGTTCGAAATATTCCCCAAAGAGAGCTCATGGCCCAACCACACCGTAACCGGAGTATCAG
CATCATGCTCCCATAACGGAAAAAGCAGTTTTTACAGAAATTTGCTATGGCTGACGGGAA
AGAATGGTTTGTACCCAAACCTGAGCAAATCCTATGCAAACAACAAAGAGAAAGAAGTCC
TTGTACTGTGGGGTGTTCATCACCCGCCTAACATAGGGGACCAAAGGGCCCTCTATCATA
CAGAAAATGCTTATGTCTCTGTAGTGTCTTCACATTATAGCAGAAGATTCACCCCAGAAA
TAGCCAAAAGACCCAAGGTGAGAGATCAGGAAGGAAGAATCAACTACTACTGGACTCTAC
TGGAACCCGGGGATACAATAATATTTGAGGCAAATGGAAATCTAATAGCGCCAAGATTTG
CTTTCGCACTGAGTAGAGGCTTTGGATCAGGAATCATCACCTCAAATGCACCAATGGATG
AATGTGATGCGAAGTGTCAAACACCTCAGGGAGCTATAAACAGCAGTCTTCCTTTCCAGA
ATGTACACCCAGTCACAATAGGAGAGTGTCCAAAGTATGTCAGGAGTGCAAAATTAAGAA
TGGTTACAGGACTAAGGAACATCCCATCCATTCAATCCAGAGGTTTGTTTGGAGCCATTG
CCGGTTTCATTGAAGGGGGGTGGACTGGAATGGTAGATGGTTGGTATGGTTATCACCACC
AGAATGAGCAAGGATCTGGGTATGCTGCAGATCAAAAAAGCACACAAAATGCCATTAACG
------------------------------------------------------------
------------------------------------------------------------
------------------------------------------------------------
------------------------------------------------------------
------------------------------------------------------------
------------------------------------------------------------
------------------------------------------------------------
------------------------------------------------------------
------------------------------------------------------
>CY031340_Solomon-Islands_2006.67
AGCAAAAGCAGGGGATAATAAAAACAACCAAAATGAAAGTAAAACTACTGGTCCTGTTAT
GCACATTTACAGCTACATATGCAGACACAATATGTATAGGCTACCATGCCAACAACTCAA
CCGACACTGTTGACACAGTACTTGAGAAGAATGTGACAGTGACACACTCTGTCAACCTGC
TTGAGGACAGTCACAATGGAAAATTATGTCTATTAAAAGGAATAGCCCCACTACAATTGG
GTAATTGCAGCGTTGCCGGATGGATCTTAGGAAACCCAGAATGCGAATTACTGATTTCCA
GGGAATCATGGTCCTACATTGTAGAAAAACCAAATCCTGAGAATGGAACATGTTACCCAG
GGCATTTCGCCGACTATGAGGAACTGAGGGAGCAATTGAGTTCAGTATCTTCATTTGAGA
GATTCGAAATATTCCCCAAAGAAAGCTCATGGCCCAACCACACCACAACCGGAGTATCAG
CATCATGCTCCCATAATGGGGAAAGCAGCTTTTACAAAAATTTGCTATGGCTGACGAGGA
AGAATGGTTTGTACCCAAACCTGAGCAAGTCCTATGCAAACAACAAAGAGAAAGAAGTCC
TTGTACTATGGGGTGTTCATCACCCGCCTAACATAGGTGACCAAAGGGCTCTCTATCATA
AAGAAAATGCTTATGTCTCTGTAGTGTCTTCACATTATAGCAGAAAATTCACCCCAGAAA
TAGCCAAAAGACCCAAAGTAAGAGATCAAGAAGGAAGAATCAACTACTACTGGACTCTAC
TTGAACCCGGGGATACAATAATATTTGAGGCAAATGGAAATCTAATAGCGCCAAGATATG
CTTTCGCACTGAGTAGAGGCTTTGGATCAGGAATCATCAACTCAAATGCACCAATGGATG
AATGTGATGCGAAGTGCCAAACACCTCAGGGAGCTATAAACAGCAGTCTTCCTTTCCAGA
ATGTACACCCTGTCACAATAGGAGAGTGTCCAAAGTATGTCAGGAGTGCAAAATTAAGGA
TGGTTACAGGACTAAGGAACATCCCATCCATTCAATCCAGAGGTTTGTTTGGAGCCATTG
CCGGTTTCATTGAAGGGGGGTGGACTGGAATGGTAGATGGTTGGTATGGTTATCATCATC
AGAATGAGCAAGGATCTGGCTATGCTGCAGATCAAAAAAGCACACAAAATGCCATTAATG
GGA---------------------------------------------------------
------------------------------------------------------------
------------------------------------------------------------
------------------------------------------------------------
------------------------------------------------------------
------------------------------------------------------------
------------------------------------------------------------
------------------------------------------------------------
------------------------------------------------------
