# Supplementary material for: Inferring influenza global transmission networks without complete phylogenetic information
Source: Evol Appl. 2014 Jan 2;7(3):403–12. doi: 10.1111/eva.12138 (PMC3962300; doi:10.1111/eva.12138)
Supplement: Supplementary file 2 — Table S1. Correlation of the timing of m diversity peaks between regions by subtypes. Table S2. Connectivity analysis of the five regions in terms of genetic diversity ν. Table S3. Connectivity analysis of the five regions in terms of nucleotide diversity π. [file eva0007-0403-sd2.bz2 › data/oceania/h1/2006/s2/data.aln]

>EF566329_Victoria_2006.33
AGCAAAAGCAGGGGGATAATAAAAACAACCAAAATGAAAGTAAAACTACTGGTCCTATTA
TGCACATTTACAGCTACATATGCAGACACAATATGTATAGGCTACCATGCCAACAACTCA
ACCGACACTGTTGACACAGTACTTGAAAAGAATGTGACAGTGACACACTCTGTCAACCTG
CTTGAGGACAGCCACAATGGAAAACTATGTCTATTAAAAGGAATAGCCCCACTACAATTG
GGTAATTGCAGCGTTGCCGGGTGGATCTTAGGAAACCCAGAATGCGAATCACTGATTTCC
AAGGAGTCATGGTCCTACATTGTAGAAAAACCAAATCCTGAGAATGGAACATGTTACCCA
GGGCATTTCGCCGACTATGAGGAACTGAGGGAGCAATTGAGTTCAGTATCTTCATTTGAG
AGGTTCGAAATATTCCCCAAAGAAAGCTCATGGCCCAACCACACCGTAACCGGAGTATCA
GCATCATGCTCCCATAATGGGAAAAGCAGTTTTTACAAAAATTTGCTATGGCTGACGGGA
AAGAATGGTTTGTACCCAAACCTGAGCAAGTCCTATGCAAACAACAAAAAGAAAGAAGTC
CTTGTGCTATGGGGTGTTCATCACCCGCCAAACATAGGTGACCAAAGGGCCCTCTATCAT
ACAGAAAATGCTTATGTCTCTGTAGTGTCTTCACATTATAGCAGAAAATTCACCCCAGAA
ATAGCCAAAAGACCCAAAGTAAGAGATCAAGAAGGAAGAATCAACTACTACTGGACTCTG
CTTGAACCCGGGGATACAATAATATTTGAGGCAAATGGAAATCTAATAGCGCCAAGATAT
GCTTTGGCACTGAGTAGAGGCTTTGGATCAGGAATCATCAACTCAAATGCACCAATGGAT
GAATGTGATGCGAAGTGCCAAACACCTCAGGGAGCTATAAACAGCAGTCTTCCTTTCCAG
AATGTACACCCAGTCACAATAGGAGAATGTCCAAAGTATGTCAGGAGTGCAAAATTAAGG
ATGGTTACAGGACTAAGGAACATCCCATCCATTCAATCCAGAGGTTTGTTTGGAGCCATT
GCCGGTTTCATTGAAGGGGGGTGGACTGGAATGGTAGATGGTTGGTATGGTTATCATCAC
CAGAATGAGCAAGGATCTGGTTATGCTGCAGATCAAAAAAGCACACAAAATGCCATTAAT
GGGATTACAAACAAG
>EF566345_Auckland_2006.50
AGCAAAAGCA-GGGGATAATAAAAACAACCAAAATGAAAGTAAAACTACTGGTTCTGTTA
TGCACATTTACAGCTACATATGCAGACACAATATGTATAGGCTACCATGCCAACAACTCA
ACCGACACTGTTGACACAGTACTTGAGAAAAATGTGACAGTGACACACTCTGTCAACCTG
CTTGAGGACAGTCACAATGGAAAATTATGTCTATTAAAAGGAATAGCCCCACTACAATTG
GGTAATTGCAGCGTTGCCGGATGGATCTTAGGAAACCCAGAATGCGAATTACTGATTTCC
AGGGAATCATGGTCCTACATTGTAGAAAAACCAAATCCTGAGAATGGAACATGTTACCCA
GGGCATTTCGCCGACTATGAGGAACTGAGGGAGCAATTGAGTTCAGTATCTTCATTTGAG
AGATTCGAAATATTCCCCAAAGAAAGCTCATGGCCCAACCACACCACAACCGGAGTATCA
GCATCATGCTCCCATAATGGGGAAAGCAGTTTTTACAAAAATTTGCTATGGCTGACGGGG
AAGAATGGTTTGTACCCAAACCTGAGCAAGTCCTATGCAAACAACAAAGAGAAAGAAGTC
CTTGTACTATGGGGTGTTCATCACCCGCCTAACATAGGTGACCAAAGGGCCCTCTATCAT
ACAGAAAATGCTTATGTCTCTGTAGTGTCTTCACATTATAGCAGAAAATTCACCCCAGAA
ATAGCCAAAAGACCCAAAGTAAGAGATCAAGAAGGAAGAATCAACTACTACTGGACTCTA
CTTGAACCCGGGGATACAATAATATTTGAGGCAAATGGAAATCTAATAGCGCCAAGATAT
GCTTTCGCACTGAGTAGAGGCTTTGGATCAGGAATCATCAACTCAAATGCACCAATGGAT
GAATGTGATGCGAAGTGCCAAACACCTCAGGGAGCTATAAACAGCAGTCTTCCTTTCCAG
AATGTACACCCAGTCACAATAGGAGAGTGTCCAAAGTATGTCAGGAGTGCAAAATTAAGG
ATGGTTACAGGACTAAGGAACATCCCATCCATTCAATCCAGAGGTTTGTTTGGAGCCATT
GCCGGTTTCATTGAAGGGGGGTGGACTGGAATGGTAAATGGTTGGTATGGTTATCATCAT
CAGAATGAGCAAGGATCTGGCTATGCTGCAGATCAAAAAAGCACACAAAATGCCAT----
---------------
>CY031334_Victoria_2006.33
AGCAAAAGCA-GGGGATAATAAAAACAACCAAAATGAAAGTAAAACTACTGGTCCTATTA
TGCACATTTACAGCTACATATGCAGACACAATATGTATAGGCTACCATGCCAACAACTCA
ACCGACACTGTTGACACAGTACTTGAAAAGAATGTGACAGTGACACACTCTGTCAACCTG
CTTGAGGACAGCCACAATGGAAAACTATGTCTATTAAAAGGAATAGCCCCACTACAATTG
GGTAATTGCAGCGTTGCCGGGTGGATCTTAGGAAACCCAGAATGCGAATCACTGATTTCC
AAGGAGTCATGGTCCTACATTGTAGAAAAACCAAATCCTGAGAATGGAACATGTTACCCA
GGGCATTTCGCCGACTATGAGGAACTGAGGGAGCAATTGAGTTCAGTATCTTCATTTGAG
AGGTTCGAAATATTCCCCAAAGAAAGCTCATGGCCCAACCACACCGTAACCGGAGTATCA
GCATCATGCTCCCATAATGGGAAAAGCAGTTTTTACAAAAATTTGCTATGGCTGACGGGA
AAGAATGGTTTGTACCCAAACCTGAGCAAGTCCTATGCAAACAACAAAAAGAAAGAAGTC
CTTGTGCTATGGGGTGTTCATCACCCGCCAAACATAGGTGACCAAAGGGCCCTCTATCAT
ACAGAAAATGCTTATGTCTCTGTAGTGTCTTCACATTATAGCAGAAAATTCACCCCAGAA
ATAGCCAAAAGACCCAAAGTAAGAGATCAAGAAGGAAGAATCAACTACTACTGGACTCTG
CTTGAACCCGGGGATACAATAATATTTGAGGCAAATGGAAATCTAATAGCGCCAAGATAT
GCTTTGGCACTGAGTAGAGGCTTTGGATCAGGAATCATCAACTCAAATGCACCAATGGAT
GAATGTGATGCGAAGTGCCAAACACCTCAGGGAGCTATAAACAGCAGTCTTCCTTTCCAG
AATGTACACCCAGTCACAATAGGAGAATGTCCAAAGTATGTCAGGAGTGCAAAATTAAGG
ATGGTTACAGGACTAAGGAACATCCCATCCATTCAATCCAGAGGTTTGTTTGGAGCCATT
GCCGGTTTCATTGAAGGGGGGTGGACTGGAATGGTAGATGGTTGGTATGGTTATCATCAC
CAGAATGAGCAAGGATCTGGTTATGCTGCAGATCAAAAAAGCACACAAAATGCCATTAAT
GGGATTACAAACAAG
