# Supplementary material for: Inferring influenza global transmission networks without complete phylogenetic information
Source: Evol Appl. 2014 Jan 2;7(3):403–12. doi: 10.1111/eva.12138 (PMC3962300; doi:10.1111/eva.12138)
Supplement: Supplementary file 2 — Table S1. Correlation of the timing of m diversity peaks between regions by subtypes. Table S2. Connectivity analysis of the five regions in terms of genetic diversity ν. Table S3. Connectivity analysis of the five regions in terms of nucleotide diversity π. [file eva0007-0403-sd2.bz2 › data/oceania/h1/2005/s3/data.aln]

>CY013557_Wellington_2005.75
----------------------AAGCAACCAAAATGAAAGTAAAACTACTGGTTCTGTTA
TGTACATTTACAGCTACATATGCAGACACAATATGTATAGGCTACCATGCCAACAACTCG
ACCGACACTGTTGACACAGTACTTGAGAAGAATGTGACAGTGACACACTCTGTCAACCTA
CTTGAGGACAGTCACAATGGAAAACTATGTCTACTAAAAGGAATAGCCCCACTACAATTG
GGTAATTGCAGCGTTGCCGGATGGATCTTAGGAAACCCAGAATGCGAATTACTGATTTCC
AAGGAATCATGGTCCTACATTGTAGAAACACCAAATCCTGAGAATGGAACATGTTACCCA
GGGTATTTCGCCGACTATGAGGAGCTGAGGGAGCAATTGAGTTCAGTATCTTCATTTGAG
AGGTTCGAAATATTCCCCAAAGAGAGCTCATGGCCCAACCACACCGTAACCGGAGTATCA
GCATCATGCTCCCATAACGGGAAAAGCAGTTTTTACAGGAATTTGCTATGGCTGACGGGG
AAGAATGGTTTGTATCCAAACCTGAGCAAGTCCTATGCAAACAACAAAGAGAAAGAAGTC
CTTGTACTGTGGGGTGTTCATCACCCGCCTAACATAGGGGACCAAAGGGCCCTCTATCAT
ACAGAAAATGCTTATGTCTCTGTAGTGTCTTCACATTATAGCAGAAGATTCACCCCAGAA
ATAGCCAAAAGACCCAAGGTGAGAGATCAGGAAGGAAGAATCAACTACTACTGGACTCTG
CTGGAACCCGGGGATACAATAATATTTGAGGCAAATGGAAATCTAATAGCGCCAAGGTTT
GCTTTCGCACTGAGTAGAGGCTTTGGATCAGGAATCATCACCTCAAATGCACCAATGGAT
GAATGTGATGCGAAGTGTCAAACACCTCAGGGAGCTATAAACAGCAGTCTTCCTTTCCAG
AATGTACACCCAGTCACAATAGGAGAGTGTCCAAAGTATGTCAGGAGTGCAAAATTAAGA
ATGGTTACAGGACTAAGGAACATCCCATCCATTCAATCCAGAGGTTTGTTTGGAGCCATT
GCCGGTTTCATTGAAGGGGGGTGGACTGGAATGGTAGATGGTTGGTATGGTTATCACCAT
CAGAATGAGCAAGGATCTGGGTATGCTGCAGATCAAAAAAGCACACAAAATGCCATTAAC
GGGATTACAAACAAGGTGAATTCTGTAATTGAGAAAATGAACACTCAATTCACAGCTGTG
GGCAAAGAATTCAACAAATTGGAAAGAAGGATGGAAAACTTAAATAAAAAAGTTGATGAT
GGGTTTCTAGACATTTGGACATATAACGCAGAATTGTTGGTTCTACTGGAAAATGAAAGG
ACTTTGGACTTCCATGACTCCAACGTGAAGAATCTGTATGAGAAAGTAAAAAGCCAATTA
AAGAATAATGCCAAAGAAATAGGAAACGGGTGTTTTGAATTCTATCACAAGTGTAACGAT
GAATGCATGGAGAGTGTGAAAAATGGAACTTATGACTATCCAAAATATTCCGAAGAATCA
AAGTTGAACAGGGAGAGAATTGATGGAGTGAAATTGGAATCAATGGGAGTCTATCAGATT
CTGGCGATCTACTCAACAGTCGCCAGTTCCCTGGTTCTTTTGGTCTCCCTGGGGGCAATC
AGCTTCTGGATGTGTTCCAATGGGTCTTTGCAGTGTAGAATATGCATCTAAGACCAGAGT
TTCAGAAATATAAGGAAAAA
>CY013565_Wellington_2005.75
-----------------------AGCAACCAAAATGAAAGTAAAACTACTGGTTCTGTTA
TGTACATTTACAGCTACATATGCAGACACAATATGTATAGGCTACCATGCCAACAACTCG
ACCGACACTGTTGACACAGTACTTGAGAAGAATGTGACAGTGACACACTCTGTCAACCTA
CTTGAGGACAGTCACAATGGAAAACTATGTCTACTAAAAGGAATAGCCCCACTACAATTG
GGTAATTGCAGCGTTGCCGGATGGATCTTAGGAAACCCAGAATGCGAATTACTGATTTCC
AAGGAATCATGGTCCTACATTGTAGAAACACCAAATCCTGAGAATGGAACATGTTACCCA
GGGTATTTCGCCGACTATGAGGAGCTGAGGGAGCAATTGAGTTCAGTATCTTCATTTGAG
AGGTTCGAAATATTCCCCAAAGAGAGCTCATGGCCCAACCACACCGTAACCGGAGTATCA
GCATCATGCTCCCATAACGGGAAAAGCAGTTTTTACAGGAATTTGCTATGGCTGACGGGG
AAGAATGGTTTGTATCCAAACCTGAGCAAGTCCTATGCAAACAACAAAGAGAAAGAGGTC
CTTGTACTGTGGGGTGTTCATCACCCGCCTAACATAGGGGACCAAAGGGCCCTCTATCAT
ACAGAAAATGCTTATGTCTCTGTAGTGTCTTCACATTATAGCAGAAGATTCACCCCAGAA
ATAGCCAAAAGACCCAAGGTGAGAGATCAGGAAGGAAGAATCAACTACTACTGGACTCTG
CTGGAACCCGGGGATACAATAATATTTGAGGCAAATGGAAATCTAATAGCGCCAAGGTTT
GCTTTCGCACTGAGTAGAGGCTTTGGATCAGGAATCATCACCTCAAATGCACCAATGGAT
GAATGTGATGCGAAGTGTCAAACACCTCAGGGAGCTATAAACAGCAGTCTTCCTTTCCAG
AATGTACACCCAGTCACAATAGGAGAGTGTCCAAAGTATGTCAGGAGTGCAAAATTAAGA
ATGGTTACAGGACTAAGGAACATCCCATCCATTCAATCCAGAGGTTTGTTTGGAGCCATT
GCCGGTTTCATTGAAGGGGGGTGGACTGGAATGGTAGATGGTTGGTATGGTTATCACCAT
CAGAATGAGCAAGGATCTGGGTATGCTGCAGATCAAAAAAGCACACAAAATGCCATTAAC
GGGATTACAAACAAGGTGAATTCTGTAATTGAGAAAATGAACACTCAATTCACAGCTGTG
GGCAAAGAATTCAACAAATTGGAAAGAAGGATGGAAAACTTAAATAAAAAAGTTGATGAT
GGGTTTCTAGACATTTGGACATATAACGCAGAATTGTTGGTTCTACTGGAAAATGAAAGG
ACTTTGGACTTCCATGACTCCAACGTGAAGAATCTGTATGAGAAAGTAAAAAGCCAATTA
AAGAATAATGCCAAAGAAATAGGAAACGGGTGTTTTGAATTCTATCACAAGTGTAACGAT
GAATGCATGGAGAGTGTGAAAAATGGAACTTATGACTATCCAAAATATTCCGAAGAATCA
AAGTTGAACAGGGAGAGAATTGATGGAGTGAAATTGGAATCAATGGGAGTCTATCAGATT
CTGGCGATCTACTCAACAGTCGCCAGTTCCCTGGTTCTTTTGGTCTCCCTGGGGGCAATC
AGCTTCTGGATGTGTTCCAATGGGTCTTTGCAGTGTAGAATATGCATCTAAGACCAGAGT
TTCAGAAATATAA-------
>CY013573_Otago_2005.75
--------------------------------AATGAAAGTTAAACTACTGGTTCTGTTA
TGTACATTTACAGCTACATATGCAGACACAATATGTATAGGCTACCATGCCAACAACTCG
ACCGACACTGTTGACACAGTACTTGAGAAGAATGTGACAGTGACACACTCTGTCAACCTA
CTTGAGGACAGTCACAATGGAAAACTATGTCTACTAAAAGGAATAGCCCCACTACAATTG
GGTAATTGCAGCGTTGCCGGATGGATCTTAGGAAACCCAGAATGCGAATTACTGATTTCC
AAGGAATCATGGTCCTACATTGTAGAAACACCAAATCCTGAGAATGGAACATGTTACCCA
GGGTATTTCGCCGACTATGAAGAGCTGAGGGAGCAATTGAGTTCAGTATCTTCATTTGAG
AGGTTCGAAATATTCCCCAAAGAGAGCTCATGGCCCAACCACACCGTAACCGGAGTATCA
GCATCATGCTCCCATAACGGGAAAAGCAGTTTTTACAGAAATTTGCTATGGCTGACGGGG
AAGAATGGTTTGTATCCAAACCTGAGCAAGTCCTATGCAAACAACAAAGAGAAAGAAGTC
CTTGTACTGTGGGGTGTTCATCACCCGCCTAACATAGGGGACCAAAGGGCCCTCTATCAT
ACAGAAAATGCTTATGTCTCTGTAGTGTCTTCACATTACAGCAGAAGATTCACCCCAGAA
ATAGCCAAAAGACCCAAGGTGAGAGATCAGGAAGGAAGAATCAACTACTACTGGACTCTG
CTGGAACCCGGGGATACAATAATATTTGAGGCAAATGGAAATCTAATAGCGCCAAGGTTT
GCTTTCGCACTGAGTAGAGGCTTTGGATCAGGAATCATCACCTCAAATGCACCAATGGAT
GAATGTGATGCGAAGTGTCAAACACCTCAGGGAGCTATAAACAGCAGTCTTCCTTTCCAG
AATGTACACCCAGTCACAATAGGAGAGTGTCCAAAGTATGTCAGGAGTGCAAAATTAAGA
ATGGTTACAGGACTAAGGAACATCCCATCCATTCAATCCAGAGGTTTGTTTGGAGCTATT
GCCGGTTTCATTGAAGGGGGGTGGACTGGAATGGTAGATGGTTGGTATGGTTATCACCAT
CAGAATGAGCAAGGATCTGGGTATGCTGCAGATCAAAAAAGCACACAAAATGCCATTAAC
GGGATTACAAACAAGGTGAATTCTGTAATTGAGAAAATGAACACTCAATTCACAGCTGTG
GGCAAAGAATTCAACAAATTGGAAAGAAGGATGGAAAACTTAAATAAAAAAGTTGATGAT
GGGTTTCTAGACATTTGGACATATAACGCAGAATTGTTGGTTCTACTGGAAAATGAAAGG
ACTTTGGACTTCCATGACTCCAACGTGAAGAATCTGTATGAGAAAGTAAAAAGCCAATTA
AAGAATAATGCCAAAGAAATAGGAAACGGGTGTTTTGAATTCTATCACAAGTGTAACGAT
GAATGCATGGAGAGTGTGAAAAATGGAACTTATGACTATCCAAAATATTCCGAAGAATCA
AAGTTGAACAGGGAGAGAATTGATGGAGTGAAATTGGAATCAATGGGAGTCTATCAGATT
CTGGCGATCTACTCAACAGTCGCCAGTTCCCTGGTTCTTTTGGTCTCCCTGGGGGCAATC
AGCTTCTGGATGTGTTCCAATGGGTCTTTGCAGTGTAGAATATGCATCTAAGAC------
--------------------
>CY013581_Waikato_2005.75
---------------------------------ATGAAAGTAAAACTACTGGTTCTGTTA
TGTACATTTACAGCTACATATGCAGACACAATATGTATAGGCTACCATGCCAACAACTCA
ACCGACACTGTTGACACAGTACTTGAGAAGAATGTGACAGTGACACACTCTGTCAACCTA
CTTGAGGACAGTCACAATGGAAAACTATGTCTACTAAAAGGAATAGCCCCATTACAATTG
GGTAATTGCAGCGTTGCCGGATGGATCTTAGGAAACCCAGAATGCGAATTACTGATTTCC
AAGGAATCATGGTCCTACATTGTAGAAACACCAAATCCTGAGAATGGAACATGTTACCCA
GGGTATTTCGCCGACTATGAGGAACTGAGGGAGCAATTGAGTTCAGTATCTTCATTTGAG
AGGTTCGAAATATTCCCCAAAGAGAGCTCATGGCCCAACCACACCGTAACCGGAGTATCA
GCATCATGCTCCCATAACGGGAAAAGCAGTTTTTACAGAAATTTGCTATGGCTGACGGGG
AAGAATGGTTTGTACCCAAACCTGAGCAAGTCTTATGCAAACAACAAAGAAAAAGAAGTC
CTTGTACTATGGGGTGTTCATCACCCGCCTAACATAGGGGACCAAAGGGCTCTCTATCAT
ACAGAAAATGCTTATGTCTCTGTAGTGTCTTCACATTATAGCAGAAGATTCACCCCAGAA
ATAGCCAAAAGACCCAAGGTGAGAGATCAGGAAGGAAGAATCAACTACTACTGGACACTG
CTGGAACCCGGGGATACAATAATATTTGAGGCAAATGGAAATCTAATAGCGCCAAGGTTT
GCTTTCGCACTGAGTAGAGGCTTTGGATCAGGAATCATCACCTCAAATGCACCAATGGAT
GAATGTGATGCAAAGTGTCAAACACCTCAAGGAGCTATAAACAGCAGTCTTCCTTTTCAG
AATGTACACCCAGTCACAATAGGGGAGTGTCCAAAGTATGTCAGGAGTGCAAAATTAAGG
ATGGCTACAGGACTAAGGAACATCCCATCCATTCAATCCAGAGGTTTGTTTGGAGCCATT
GCCGGTTTCATTGAAGGGGGGTGGACTGGAATGGTAGATGGTTGGTATGGTTATCATCAT
CAGAATGAGCAAGGATCTGGGTATGCTGCAGATCAAAAAAGCACACAAAATGCCATTAAC
GGGATTACAAACAAGGTGAATTCTGTAATTGAAAAAATGAACACTCAATTCACAGCTGTG
GGCAAAGAATTCAGCAAATTGGAGAGAAGGATGGAAAACTTAAATAAAAAAGTTGATGAT
GGGTTTCTAGACATTTGGACATATAATGCAGAATTGTTGGTTCTACTGGAAAATGAAAGG
ACTTTGGATTTCCACGACTCCAACGTGAAGAATCTGTATGAGAAAGTGAAAAGCCAATTA
AAGAATAATGCCAAAGAAATAGGAAACGGGTGTTTTGAATTCTATCACAAATGTAACGAT
GAATGCATGGAGAGTGTGAAAAATGGAACTTATGACTATCCAAAATATTCCGAAGAATCA
AAGTTAAACAGGGAGAAAATTGATGGAGTGAAATTGGAATCAATGGGAGTCTATCAGATT
CTGGCGATCTACTCAACAGTCGCCAGTTCCCTGGTTCTTTTGGTCTCCCTGGGGGCAATC
AGCTTCTGGATGTGTTCCAATGGGTCTTTGCAGTGTAGAATATGCATCTAAGACCAGAAT
TTCAGAAATATAA-------
>CY013589_Wellington_2005.75
---------------------------------ATGAAAGTAAAACTACTGGTTCTGTTA
TGTACATTTACAGCTACATATGCAGACACAATATGTATAGGCTACCATGCCAACAACTCG
ACCGACACTGTTGACACAGTACTTGAGAAGAATGTGACAGTGACACACTCTGTCAACCTA
CTTGAGGACAGTCACAATGGAAAACTATGTCTACTAAAAGGAATAGCCCCACTACAATTG
GGTAATTGCAGCGTTGCCGGATGGATCTTAGGAAACCCAGAATGCGAATTACTGATTTCC
AAGGAATCATGGTCCTACATTGTAGAAACACCAAATCCTGAGAATGGAACATGTTACCCA
GGGTATTTCGCCGACTATGAGGAGCTGAGGGAGCAATTGAATTCAGTATCTTCATTTGAG
AGGTTCGAAATATTCCCCAAAGAGAGCTCATGGCCCAACCACACCGTAACCGGAGTATCA
GCATCATGCTCCCATAACGGGAAAAGCAGTTTTTACAGGAATTTGCTATGGCTGACGGGG
AAGAATGGTTTGTATCCAAACCTGAGCAAGTCCTATGCAAACAACAAAGAGAAAGAAGTC
CTTGTACTGTGGGGTGTTCATCACCCGCCTAACATAGGGGACCAAAGGGCCCTCTATCAT
ACAGAAAATGCTTATGTCTCTGTAGTGTCTTCACATTATAGCAGAAGATTCACCCCAGAA
ATAGCCAAAAGACCCAAGGTGAGAGATCAGGAAGGAAGAATCAACTACTACTGGACTCTG
CTGGAACCCGGGGATACAATAATATTTGAGGCAAATGGAAATCTAATAGCGCCAAGGTTT
GCTTTCGCACTGAGTAGAGGCTTTGGATCAGGAATCATCACCTCAAATGCACCAATGGAT
GAATGTGATGCGAAGTGTCAAACACCTCAGGGAGCTATAAACAGCAGTCTTCCTTTCCAG
AATGTACACCCAGTCACAATAGGAGAGTGTCCAAAGTATGTCAGGAGTGCAAAATTAAGA
ATGGTTACAGGACTAAGGAACATCCCATCCATTCAATCCAGAGGTTTGTTTGGAGCCATT
GCCGGTTTCATTGAAGGGGGGTGGACTGGAATGGTAGATGGTTGGTATGGTTATCACCAT
CAGAATGAGCAAGGATCTGGGTATGCTGCAGATCAAAAAAGCACACAAAATGCCATTAAC
GGGATTACAAACAAGGTGAATTCTGTAATTGAGAAAATGAACACTCAATTCACAGCTGTG
GGCAAAGAATTCAACAAATTGGAAAGAAGGATGGAAAACTTAAATAAAAAAGTTGATGAT
GGGTTTCTAGACATTTGGACATATAACGCAGAATTGTTGGTTCTACTGGAAAATGAAAGG
ACTTTGGACTTCCATGACTCCAACGTGAAGAATCTGTATGAGAAAGTAAAAAGCCAATTA
AAGAATAATGCCAAAGAAATAGGAAACGGGTGTTTTGAATTCTATCACAAGTGTAACGAT
GAATGCATGGAGAGTGTGAAAAATGGAACTTATGACTATCCAAAATATTCCGAAGAATCA
AAGTTGAACAGGGAGAGAATTGATGGAGTGAAATTGGAATCAATGGGAGTCTATCAGATT
CTGGCGATCTACTCAACAGTCGCCAGTTCCCTGGTTCTTTTGGTCTCCCTGGGGGCAATC
AGCTTCTGGATGTGTTCCAATGGGTCTTTGCAGTGTAGAATATGCATCTAAGACCAGAGT
TTCAGAAATATAAG------
>CY013597_Waikato_2005.75
------------------------------------AAAGTAAAACTACTGGTTCTGTTA
TGTACATTTACAGCTACATATGCAGACACAATATGTATAGGCTACCATGCCAACAACTCG
ACCGACACTGTTGACACAGTACTTGAGAAGAATGTGACAGTGACACACTCTGTCAACCTA
CTTGAGGACAGTCACAATGGAAAACTATGTCTACTAAAAGGAATAGCCCCACTACAATTG
GGTAATTGCAGCGTTGCCGGATGGATCTTAGGGAACCCAGAATGCGAATTACTGATTTCC
AAGGAATCATGGTCCTACATTGTAGAAACACCAAATCCTGAGAATGGAACATGTTACCCA
GGGTATTTCGCCGACTATGAGGAGCTGAGGGAGCAATTGAGTTCAGTATCTTCATTTGAG
AGGTTCGAAATATTCCCCAAAGAGAGCTCATGGCCCAACCACACCGTAACCGGAGTATCA
GCATCATGCTCCCATAACGGGAAAAGCAGTTTTTACAGAAATTTGCTATGGCTGACGGGG
AAGAATGGTTTGTATCCAAACCTGAGCAAGTCCTATGCAAACAACAAAGAGAAAGAAGTC
CTTGTACTGTGGGGTGTTCATCACCCGCCTAACATAGGGGACCAAAGGGCCCTCTATCAT
ACAGAAAATGCTTATGTCTCTGTAGTGTCTTCACATTATAGCAGAAGATTCACCCCAGAA
ATAGCCAAAAGACCCAAGGTGAGAGATCAGGAAGGAAGAATCAACTACTACTGGACTCTG
CTGGAACCCGGGGATACAATAATATTTGAGGCAAATGGAAATCTAATAGCGCCAAGGTTT
GCCTTCGCACTGAGTAGAGGCTTTGGATCAGGAATCATCACCTCAAATGCACCAATGGAT
GAATGTGATGCGAAGTGTCAAACACCTCAGGGAGCTATAAACAGCAGTCTTCCTTTCCAG
AATGTACACCCAGTCACAATAGGAGAGTGTCCAAAGTATGTCAGGAGTGCAAAATTAAGA
ATGGTTACAGGACTAAGGAACATCCCATCCATTCAATCCAGAGGTTTGTTTGGAGCCATT
GCCGGTTTCATTGAAGGGGGGTGGACTGGAATGGTAGATGGTTGGTATGGTTATCACCAT
CAGAATGAGCAAGGATCTGGGTATGCTGCAGATCAAAAAAGCACACAAAATGCCATTAAC
GGGATTACAAACAAGGTGAATTCTGTAATTGAGAAAATGAACACTCAATTCACAGCTGTG
GGCAAAGAATTCAACAAATTGGAAAGAAGGATGGAAAACTTAAATAAAAAAGTTGATGAT
GGGTTTCTAGACATTTGGACATATAACGCAGAATTGTTGGTTCTACTGGAAAATGAAAGG
ACTTTGGACTTCCATGACTCCAACGTGAAGAATCTGTATGAGAAAGTAAAAAGCCAATTA
AAGAATAATGCCAAAGAAATAGGAAACGGGTGTTTTGAATTCTATCACAAGTGTAACGAT
GAATGCATGGAGAGTGTGAAAAATGGAACTTATGACTATCCAAAATATTCCGAAGAATCA
AAGTTGAACAGGGAGAGAATTGATGGAGTGAAATTGGAATCAATGGGAGTCTATCAGATT
CTGGCGATCTACTCAACAGTCGCCAGTTCCCTGGTTCTTTTGGTCTCCCTGGGGGCAATC
AGCTTCTGGATGTGTTCCAATGGGTCTTTGCAGTGTAGAATATGCATCTAAGACCAGAGT
TTCAGAAATATAAG------
>CY014007_Wellington_2005.75
---------------------------------ATGAAAGTAAAACTACTGGTTCTGTTA
TGTACATTTACAGCTACATATGCAGACACAATATGTATAGGCTACCATGCCAACAACTCG
ACCGACACTGTTGACACAGTACTTGAGAAGAATGTGACAGTGACACACTCTGTCAACCTA
CTTGAGGACAGTCACAATGGAAAACTATGTCTACTAAAAGGAATAGCCCCACTACAATTG
GGTAATTGCAGCGTTGCCGGATGGATCTTAGGAAACCCAGAATGCGAATTACTGATTTCC
AAGGAATCATGGTCCTACATTGTAGAAACACCAAATCCTGAGAATGGAACATGTTACCCA
GGGTATTTCGCCGACTATGAGGAGCTGAGGGAGCAATTGAGTTCAGTATCTTCATTTGAG
AGGTTCGAAATATTCCCCAAAGAGAGCTCATGGCCCAACCACACCGTAACCGGAGTATCA
GCATCATGCTCCCATAACGGGAAAAGCAGTTTTTACAGGAATTTGCTATGGCTGACGGGG
AAGAATGGTTTGTATCCAAACCTGAGCAAGTCCTATGCAAACAACAAAGAGAAAGAAGTC
CTTGTACTGTGGGGTGTTCATCACCCGCCTAACATAGGGGACCAAAGGGCCCTCTATCAT
ACAGAAAATGCTTATGTCTCTGTAGTGTCTTCACATTATAGCAGAAGATTCACCCCAGAA
ATAGCCAAAAGACCCAAGGTGAGAGATCAGGAAGGAAGAATCAACTACTACTGGACTCTG
CTGGAACCCGGGGATACAATAATATTTGAGGCAAATGGAAATCTAATAGCGCCAAGGTTT
GCTTTCGCACTGAGTAGAGGCTTTGGATCAGGAATCATCACCTCAAATGCACCAATGGAT
GAATGTGATGCGAAGTGTCAAACACCTCAGGGAGCTATAAACAGCAGTCTTCCTTTCCAG
AATGTACACCCAGTCACAATAGGAGAGTGTCCAAAGTATGTCAGGAGTGCAAAATTAAGA
ATGGTTACAGGACTAAGGAACATCCCATCCATTCAATCCAGAGGTTTGTTTGGAGCCATT
GCCGGTTTCATTGAAGGGGGGTGGACTGGAATGGTAGATGGTTGGTATGGTTATCACCAT
CAGAATGAGCAAGGATCTGGGTATGCTGCAGATCAAAAAAGCACACAAAATGCCATTAAC
GGGATTACAAACAAGGTGAATTCTGTAATTGAGAAAATGAACACTCAATTCACAGCTGTG
GGCAAAGAATTCAACAAATTGGAAAGAAGGATGGAAAACTTAAATAAAAAAGTTGATGAT
GGGTTTCTAGACATTTGGACATATAACGCAGAATTGTTGGTTCTACTGGAAAATGAAAGG
ACTTTGGACTTCCATGACTCCAACGTGAAGAATCTGTATGAGAAAGTAAAAAGCCAATTA
AAGAATAATGCCAAAGAAATAGGAAACGGGTGTTTTGAATTCTATCACAAGTGTAACGAT
GAATGCATGGAGAGTGTGAAAAATGGAACTTATGACTATCCAAAATATTCCGAAGAATCA
AAGTTGAACAGGGAGAGAATTGATGGAGTGAAATTGGAATCAATGGGAGTCTATCAGATT
CTGGCGATCTACTCAACAGTCGCCAGTTCCCTGGTTCTTTTGGTCTCCCTGGGGGCAATC
AGCTTCTGGATGTGTTCCAATGGGTCTTTGCAGTGTAGAATATGCATCTAAGACCAGAGT
TTCAGAAATATAAG------
>CY016459_Waikato_2005.67
----------------------AAGCAACCAAAATGAAAGTAAAACTACTGGTTCTGTTA
TGTACATTTACAGCTACATATGCAGACACAATATGTATAGGCTACCATGCCAACAACTCA
ACCGACACTGTTGACACAGTACTTGAGAAGAATGTGACAGTGACACACTCTGTCAACCTA
CTTGAGGACAGTCACAATGGAAAACTATGTCTACTAAAAGGAATAGCCCCATTACAATTG
GGTAATTGCAGCGTTGCCGGATGGATCTTAGGAAACCCAGAATGCGAATTACTGATTTCC
AAGGAATCATGGTCCTACATTGTAGAAACACCAAATCCTGAGAATGGAACATGTTACCCA
GGGTATTTCGCCGACTATGAGGAACTGAGGGAGCAATTGAGTTCAGTATCTTCATTTGAG
AGGTTCGAAATATTCCCCAAAGAGAGCTCATGGCCCAACCACACCGTAACCGGAGTATCA
GCATCATGCTCCCATAACGGGAAAAGCAGTTTTTACAGAAATTTGCTATGGCTGACGGGG
AAGAATGGTTTGTACCCAAACCTGAGCAAGTCTTATGCAAACAACAAAGAAAAAGAAGTC
CTTGTACTATGGGGTGTTCATCACCCGCCTAACATAGGGGACCAAAGGGCTCTCTATCAT
ACAGAAAATGCTTATGTCTCTGTAGTGTCTTCACATTATAGCAGAAGATTCACCCCAGAA
ATAGCCAAAAGACCCAAGGTGAGAGATCAGGAAGGAAGAATCAACTACTACTGGACACTG
CTGGAAGCCGGGGATACAATAATATTTGAGGCAAATGGAAATCTAATAGCGCCAAGGTTT
GCTTTCGCACTGAGTAGAGGCTTTGGATCAGGAATCATCACCTCAAATGCACCAATGGAT
GAATGTGATGCAAAGTGTCAAACACCTCAAGGAGCTATAAACAGCAGTCTTCCTTTCCAG
AATGTACACCCAGTCACAATAGGGGAGTGTCCAAAGTATGTCAGGAGTGCAAAATTAAGG
ATGGCTACAGGACTAAGGAACATCCCATCCATTCAATCCAGAGGTTTGTTTGGAGCCATT
GCCGGTTTCATTGAAGGGGGGTGGACTGGAATGGTAGATGGTTGGTATGGTTATCATCAT
CAGAATGAGCAAGGATCTGGGTATGCTGCAGATCAAAAAAGCACACAAAATGCCATTAAC
GGGATTACAAACAAGGTGAATTCTGTAATTGAAAAAATGAACACTCAATTCACAGCTGTG
GGCAAAGAATTCAGCAAATTGGAGAGAAGGATGGAAAACTTAAATAAAAAAGTTGATGAT
GGGTTTCTAGACATTTGGACATATAATGCAGAATTGTTGGTTCTACTGGAAAATGAAAGG
ACTTTGGATTTCCACGACTCCAACGTGAAGAATCTGTATGAGAAAGTGAAAAGCCAATTA
AAGAATAATGCCAAAGAAATAGGAAACGGGTGTTTTGAATTCTATCACAAATGTAACGAT
GAATGCATGGAGAGTGTGAAAAATGGAACTTATGACTATCCAAAATATTCCGAAGAATCA
AAGTTAAACAGGGAGAAAATTGATGGAGTGAAATTGGAATCAATGGGAGTCTATCAGATT
CTGGCGATCTACTCAACAGTCGCCAGTTCCCTGGTTCTTTTGGTCTCCCTGGGGGCAATC
AGCTTCTGGATGTGTTCCAATGGGTCTTTGCAGTGTAGAATATGCATCTAAGACCAGAAT
TTCAGAAATATAAGGAAAA-
>CY017315_Waikato_2005.67
----------------------AAGCAACCAAAATGAAAGTAAAACTACTGGTTCTGTTA
TGTACATTTACAGCTACATATGCAGACACAATATGTATAGGCTACCATGCCAACAACTCA
ACCGACACTGTTGACACAGTACTTGAGAAGAATGTGACAGTGACACACTCTGTCAACCTA
CTTGAGGACAGTCACAATGGAAAACTATGTCTACTAAAAGGAATAGCCCCATTACAATTG
GGTAATTGCAGCGTTGCCGGATGGATCTTAGGAAACCCAGAATGCGAATTACTGATTTCC
AAGGAATCATGGTCCTACATTGTAGAAACACCAAATCCTGAGAATGGAACATGTTACCCA
GGGTATTTCGCCGACTATGAGGAACTGAGGGAGCAATTGAGTTCAGTATCTTCATTTGAG
AGGTTCGAAATATTCCCCAAAGAGAGCTCATGGCCCAACCACACCGTAACCGGAGTATCA
GCATCATGCTCCCATAACGGGAAAAGCAGTTTTTACAGAAATTTGCTATGGCTGACGGGG
AAGAATGGTTTGTACCCAAACCTGAGCAAGTCTTATGCAAACAACAAAGAAAAAGAAGTC
CTTGTACTATGGGGTGTTCATCACCCGCCTAACATAGGGAACCAAAGGGCTCTCTATCAT
ACAGAAAATGCTTATGTCTCTGTAGTGTCTTCACATTATAGCAGAAGATTCACCCCAGAA
ATAGCCAAAAGACCCAAGGTGAGAGATCAGGAAGGAAGAATCAACTACTACTGGACACTG
CTGGAACCCGGGGATACAATAATATTTGAGGCAAATGGAAATCTAATAGCGCCAAGGTTT
GCTTTCGCACTGAGTAGAGGCTTTGGATCAGGAATCATCACCTCAAATGCACCAATGGAT
GAATGTGATGCAAAGTGTCAAACACCTCAAGGAGCTATAAACAGCAGTCTTCCTTTCCAG
AATGTACACCCAGTCACAATAGGGGAGTGTCCAAAGTATGTCAGGAGTGCAAAATTAAGG
ATGGCTACAGGACTAAGGAACATCCCATCCATTCAATCCAGAGGTTTGTTTGGAGCCATT
GCCGGTTTCATTGAAGGGGGGTGGACTGGAATGGTAGATGGTTGGTATGGTTATCATCAT
CAGAATGAGCAAGGATCTGGGTATGCTGCAGATCAAAAAAGCACACAAAATGCCATTAAC
GGGATTACAAACAAGGTGAATTCTGTAATTGAAAAAATGAACACTCAATTCACAGCTGTG
GGCAAAGAATTCAGCAAATTGGAGAGAAGGATGGAAAACTTAAATAAAAAAGTTGATGAT
GGGTTTCTAGACATTTGGACATATAATGCAGAATTGTTGGTTCTACTGGAAAATGAAAGG
ACTTTGGATTTCCACGACTCCAACGTGAAGAATCTGTATGAGAAAGTGAAAAGCCAATTA
AAGAATAATGCCAAAGAAATAGGAAACGGGTGTTTTGAATTCTATCACAAATGTAACGAT
GAATGCATGGAGAGTGTGAAAAATGGAACTTATGACTATCCAAAATATTCCGAAGAATCA
AAGTTAAACAGGGAGAAAATTGATGGAGTGAAATTGGAATCAATGGGAGTCTATCAGATT
CTGGCGATCTACTCAACAGTCGCCAGTTCCCTGGTTCTTTTGGTCTCCCTGGGGGCAATC
AGCTTCTGGATGTGTTCCAATGGGTCTTTGCAGTGTAGAATATGCATCTAAGACCAGAAT
TTCAGAAATATAAGGAAA--
>CY019997_Waikato_2005.67
-----------------------AGCAACCAAAATGAAAGTAAAACTACTGGTTCTGTTA
TGTACATTTACAGCTACATATGCAGACACAATATGTATAGGCTACCATGCCAACAACTCA
ACCGACACTGTTGACACAGTACTTGAGAAGAATGTGACAGTGACACACTCTGTCAACCTA
CTTGAGGACAGTCACAATGGAAAACTATGTCTACTAAAAGGAATAGCCCCATTACAATTG
GGTAATTGCAGCGTTGCCGGATGGATCTTAGGAAACCCAGAATGCGAATTACTGATTTCC
AAGGAATCATGGTCCTACATTGTAGAAACACCAAATCCTGAGAATGGAACATGTTACCCA
GGGTATTTCGCCGACTATGAGGAACTGAGGGAGCAATTGAGTTCAGTATCTTCATTTGAG
AGGTTCGAAATATTCCCCAAAGAGAGCTCATGGCCCAACCACACCGTAACCGGAGTATCA
GCATCATGCTCCCATAACGGGAAAAGCAGTTTTTACAGAAATTTGCTATGGCTGACGGGG
AAGAATGGTTTGTACCCAAACCTGAGCAAGTCTTATGCAAACAACAAAGAAAAAGAAGTC
CTTGTACTATGGGGTGTTCATCACCCGCCTAACATAGGGGACCAAAGGGCTCTCTATCAT
ACAGAAAATGCTTATGTCTCTGTAGTGTCTTCACATTATAGCAGAAGATTCACCCCAGAA
ATAGCCAAAAGACCCAAGGTGAGAGATCAGGAAGGAAGAATCAACTACTACTGGACACTG
CTGGAACCCGGGGATACAATAATATTTGAGGCAAATGGAAATCTAATAGCGCCAAGGTTT
GCTTTCGCACTGAGTAGAGGCTTTGGATCAGGAATCATCACCTCAAATGCACCAATGGAT
GAATGTGATGCAAAGTGTCAAACACCTCAAGGAGCTATAAACAGCAGTCTTCCTTTCCAG
AATGTACACCCAGTCACAATAGGGGAGTGTCCAAAGTATGTCAGGAGTGCAAAATTAAGG
ATGGCTACAGGACTAAGGAACATCCCATCCATTCAATCCAGAGGTTTGTTTGGAGCCATT
GCCGGTTTCATTGAAGGGGGGTGGACTGGAATGGTAGATGGTTGGTATGGTTATCATCAT
CAGAATGAGCAAGGATCTGGGTATGCTGCAGATCAAAAAAGCACACAAAATGCCATTAAC
GGGATTACAAACAAGGTGAATTCTGTAATTGAAAAAATGAACACTCAATTCACAGCTGTG
GGCAAAGAATTCAGCAAATTGGAGAGAAGGATGGAAAACTTACATAAAAAAGTTGATGAT
GGGTTTCTAGACATTTGGACATATAATGCAGAATTGTTGGTTCTACTGGAAAATGAAAGG
ACTTTGGATTTCCACGACTCCAACGTGAAGAATCTGTATGAGAAAGTGAAAAGCCAATTA
AAGAATAATGCCAAAGAAATAGGAAACGGGTGTTTTGAATTCTATCACAAATGTAACGAT
GAATGCATGGAGAGTGTGAAAAATGGAACTTATGACTATCCAAAATATTCCGAAGAATCA
AAGTTAAACAGGGAGAAAATTGATGGAGTGAAATTGGAATCAATGGGAGTCTATCAGATT
CTGGCGATCTACTCAACAGTCGCCAGTTCCCTGGTTCTTTTGGTCTCCCTGGGGGCAATC
AGCTTCTGGATGTGTTCCAATGGGTCTTTGCAGTGTAGAATATGCATCTAAGACCAGAAT
TTCAGAAATATAAGGAAAAA
>CY020157_Western-Australia_2005.67
----------------------AAGCAACCAAAATGAAAGTAAAACTACTGGTTCTGTTA
TGTACATTTACAGCTACATATGCAGACACAATATGTATAGGCTACCATGCCAACAACTCG
ACCGACACTGTTGACACAGTACTTGAGAAGAATGTGACAGTGACACACTCTGTCAACCTA
CTTGAGGACAGTCACAATGGAAAACTATGTCTACTAAAAGGAATAGCCCCACTACAATTG
GGTAATTGCAGCGTTGCCGGATGGATCTTAGGAAACCCAGAATGCGAATTACTGATTTCC
AAGGAATCATGGTCCTACATTGTAGAAACACCAAATCCTGAGAATGGAACATGTTACCCA
GGGTATTTCGCCGACTATGAGGAGCTGAGGGAGCAATTGAGTTCAGTATCTTCATTTGAG
AGGTTCGAAATATTCCCCAAAGAGAGCTCATGGCCCAACCACACCGTAACCGGAGTATCA
GCATCATGCTCCCATAACGGGAAAAGCAGTTTTTACAGAAATTTGCTATGGCTGACGGGG
AAGAATGGTTTGTATCCAAACCTGAGCAAGTCCTATGCAAACAACAAAGAGAAAGAAGTC
CTTGTACTGTGGGGTGTTCATCACCCGCCTAACATAGGGGACCAAAGGGCCCTCTATCAT
ACAGAAAATGCTTATGTCTCTGTAGTGTCTTCACATTATAGCAGAAGATTCACCCCAGAA
ATAGCCAAAAGACCCAAGGTGAGAGATCAGGAAGGAAGAATCAACTACTACTGGACTCTG
CTGGAACCCGGGGATACAATAATATTTGAGGCAAATGGAAATCTAATAGCGCCAAGGTTT
GCTTTCGCACTGAGTAGAGGCTTTGGATCAGGAATCATCACCTCAAATGCACCAATGGAT
GAATGTGATGCGAAGTGTCAAACACCTCAGGGAGCTATAAACAGCAGTCTTCCTTTCCAG
AATGTACACCCAGTCACAATAGGAGAGTGTCCAAAGTATGTCAGGAGTGCAAAATTAAGA
ATGGTTACAGGACTAAGGAACATCCCATCCATTCAATCCAGAGGTTTGTTTGGAGCCATT
GCCGGTTTCATTGAAGGGGGGTGGACTGGAATGGTAGATGGTTGGTATGGTTATCACCAT
CAGAATGAGCAAGGATCTGGGTATGCTGCAGATCAAAAAAGCACACAAAATGCCATTAAC
GGGATTACAAACAAGGTGAATTCTGTAATTGAGAAAATGAACACTCAATTCACAGCTGTG
GGCAAAGAATTCAACAAATTGGAAAGAAGGATGGAAAACTTAAATAAAAAAGTTGATGAT
GGGTTTCTAGACATTTGGACATATAACGCAGAATTGTTGGTTCTACTGGAAAATGAAAGG
ACTTTGGACTTCCATGACTCCAACGTGAAGAATCTGTATGAGAAAGTAAAAAGCCAATTA
AAGAATAATGCCAAAGAAATAGGAAACGGGTGTTTTGAATTCTATCACAAGTGTAACGAT
GAATGCATGGAGAGTGTGAAAAATGGAACTTATGACTATCCAAAATATTCCGAAGAATCA
AAGTTGAACAGGGAGAGAATTGATGGAGTGAAATTGGAATCAATGGGAGTCTATCAGATT
CTGGCGATCTACTCAACAGTCGCCAGTTCCCTGGTTCTTTTGGTCTCCCTGGGGGCAATC
AGCTTCTGGATGTGTTCCAATGGGTCTTTGCAGTGTAGAATATGCATCTAAGACCAGAGT
TTCAGAAATATAAGGAAAAA
>EF566281_Wellington_2005.75
AGCAAAAGCAGGGGGATAATAAAAACAACCAAAATGAAAGTAAAACTACTGGTTCTGTTA
TGTACATTTACAGCTACATATGCAGACACAATATGTATAGGCTACCATGCCAACAACTCG
ACCGACACTGTTGACACAGTACTTGAGAAGAATGTGACAGTGACACACTCTGTCAACCTA
CTTGAGGACAGTCACAATGGAAAACTATGTCTACTAAAAGGAATAGCCCCACTACAATTG
GGTAATTGCAGCGTTGCCGGATGGATCTTAGGAAACCCAGAATGCGAATTACTGATTTCC
AAGGAATCATGGTCCTACATTGTAGAAACACCAAATCCTGAGAATGGAACATGTTACCCA
GGGTATTTCGCCGACTATGAGGAGCTGAGGGAGCAATTGAGTTCAGTATCTTCATTTGAG
AGGTTCGAAATATTCCCCAAAGAGAGCTCATGGCCCAACCACACCGTAACCGGAGTATCA
GCATCATGCTCCCATAACGGGAAAAGCAGTTTTTACAGGAATTTGCTATGGCTGACGGGG
AAGAATGGTTTGTATCCAAACCTGAGCAAGTCCTATGCAAACAACAAAGAGAAAGAAGTC
CTTGTACTGTGGGGTGTTCATCACCCGCCTAACATAGGGAACCAAAGGGCCCTCTATCAT
ACAGAAAATGCTTATGTCTCTGTAGTGTCTTCACATTATAGCAGAAGATTCACCCCAGAA
ATAGCCAAAAGACCCAAGGTGAGAGATCAGGAAGGAAGAATCAACTACTACTGGACTCTG
CTGGAACCCGGGGATACAATAATATTTGAGGCAAATGGAAATCTAATAGCGCCAAGGTTT
GCTTTCGCACTGAGTAGAGGCTTTGGATCAGGAATCATCACCTCAAATGCACCAATGGAT
GAATGTGATGCGAAGTGTCAAACACCTCAGGGAGCTATAAACAGCAGTCTTCCTTTCCAG
AATGTACACCCAGTCACAATAGGAGAGTGTCCAAAGTATGTCAGGAGTGCAAAATTAAGA
ATGGTTACAGGACTAAGGAACATCCCATCCATTCAATCCAGAGGTTTGTTTGGAGCCATT
GCCGGTTTCATTGAAGGGGGGTGGACTGGAATGGTAGATGGTTGGTATGGTTATCACCAT
CAGAATGAGCAAGGATCTGGGTATGCTGCAGATCAAAAAAGCACACAAAATGCCATTAAC
GGGATTACAAA-------------------------------------------------
------------------------------------------------------------
------------------------------------------------------------
------------------------------------------------------------
------------------------------------------------------------
------------------------------------------------------------
------------------------------------------------------------
------------------------------------------------------------
------------------------------------------------------------
--------------------
>EF566317_Sydney_2005.75
AGCAAAAGCAGGGGGATAATAAAAACAACCAAAATGAAAGTAAAACTACTGGTTCTGTTA
TGTACATTTACAGCTACATATGCAGACACAATATGTATAGGCTACCATGCCAACAACTCG
ACCGACACTGTTGACACAGTACTTGAGAAGAATGTGACAGTGACACACTCTGTCAACCTA
CTTGAGGACAGTCACAATGGAAAACTATGTCTACTAAAAGGAATAGCCCCACTACAATTG
GGTAATTGCAGCGTTGCCGGATGGATCTTAGGAAACCCAGAATGCGAATTACTGATTTCC
AAGGAATCATGGTCCTACATTGTAGAAACACCAAATCCTGAGAATGGAACATGTTACCCA
GGGTATTTCGCCGACTATGAGGAGCTGAGGGAGCAATTGAGTTCAGTATCTTCATTTGAG
AGGTTCGAAATATTCCCCAAAGAGAGCTCATGGCCCAACCACACCGTAACCGGAGTATCA
GCATCATGCTCCCATAACGGGGAAAGCAGTTTTTACAGAAATTTGCTATGGCTGACGGGG
AAGAATGGTTTGTATCCAAACCTAAGCAAGTCCTATGCAAACAACAAAGAGAAAGAAGTC
CTTGTACTGTGGGGTGTTCATCACCCGCCTAACATAGGGGACCAAAGGGCCCTCTATCAT
ACAGAAAATGCTTATGTCTCTGTAGTGTCTTCACATTATAGCAGAAGATTCACCCCAGAA
ATAGCCAAAAGACCCAAGGTGAGAGATCAGGAAGGAAGAATCAACTACTACTGGACTCTG
CTGGAACCCGGGGATACAATAATATTTGAGGCAAATGGAAATCTAATAGCGCCAAGGTTT
GCTTTCGCACTGAGTAGAGGCTTTGGATCAGGAATCATCACCTCAAATGCACCAATGGAT
GAATGTGATGCGAAGTGTCAAACACCTCAGGGAGCTATAAACAGCAGTCTTCCTTTCCAG
AATGTACACCCAGTCACAATAGGAGAGTGTCCAAAGTATGTCAGGAGTGCAAAATTAAGA
ATGGTCACAGGACTAAGGAACATCCCATCCATTCAATCCAGAGGTTTGTTTGGAGCCATT
GCCGGTTTCATTGAAGGGGGGTGGACTGGAATGGTAGATGGTTGGTATGGTTATCACCAT
CAGAATGAGCAAGGATCTGGGTATGCTGCAGATCAAAAAAGCACACAAAATGCCATTAAC
GGGATTACAAACAAGGTGAATTCT------------------------------------
------------------------------------------------------------
------------------------------------------------------------
------------------------------------------------------------
------------------------------------------------------------
------------------------------------------------------------
------------------------------------------------------------
------------------------------------------------------------
------------------------------------------------------------
--------------------
>EF566322_Victoria_2005.58
---------------ATAATAAAAGCAGCCAAAATGAAAGTAAAACTACTGGTTCTGTTA
TGTACATTTACAGCTACATATGCAGACACAATATGTATAGGCTACCATGCCAACAACTCG
ACCGACACTGTTGACACAGTACTTGAGAAGAATGTGACAGTGACACACTCTGTCAACCTA
CTTGAGGACAGTCACAATGGAAAACTATGTCTACTAAAAGGAATAGCCCCACTACAATTG
GGTAATTGCAGCGTTGCCGGATGGATCTTAGGAAACCCAGAATGCGAATTACTGATTTCC
AAGGAATCATGGTCCTACATTGTAGAAACACCAAATCCTGAGAATGGAACATGTTACCCA
GGGTATTTCGCCGACTATGAGGAGCTGAGGGAGCAATTGAGTTCAGTATCTTCATTTGAG
AGGTTCGAAATATTCCCCAAAGAGAGCTCATGGCCCAACCACACCGTAACCGGAGTATCA
GCATCATGCTCCCATAACGGGAAAAGCAGTTTTTACAGAAATTTGCTATGGCTGACGGGG
AAGAATGGTTTGTATCCAAACCTGAGCAAGTCCTATGCAAACAACAAAGAGAAAGAAGTC
CTTGTACTGTGGGGTGTTCATCACCCGCCTAACATAGGGGACCAAAGGGCCCTCTATCAT
ACAGAAAATGCTTATGTCTCTGTAGTGTCTTCACATTATAGCAGAAGATTCACCCCAGAA
ATAGCCAAAAGACCCAAGGTGAGAGATCAGGAAGGAAGAATCAACTACTACTGGACTCTG
CTGGAACCCGGGGATACAATAATATTTGAGGCAAATGGAAATCTAATAGCGCCAAGGTTT
GCTTTCGCACTGAGTAGAGGCTTTGGATCAGGAATCATCACCTCAAATGCACCAATGGAT
GAATGTGATGCGAAGTGTCAAACACCTCAGGGAGCTATAAACAGCAGTCTTCCTTTCCAG
AATGTACACCCAGTCACAATAGGAGAGTGTCCAAAGTATGTCAGGAGTGCAAAATTAAGA
ATGGTTACAGGACTAAGGAACATCCCATCCATTCAATCCAGAGGTTTGTTTGGAGCCATT
GCCGGTTTCATTGAAGGGGGGTGGACTGGAATGGTAGATGGTTGGTATGGTTATCACCAT
CAGAATGAGCAAGGATCTGGGTATGCTGCAGATCAAAAAAGCACACAAAATGCCATTAAC
GGGATTACAAACAAG---------------------------------------------
------------------------------------------------------------
------------------------------------------------------------
------------------------------------------------------------
------------------------------------------------------------
------------------------------------------------------------
------------------------------------------------------------
------------------------------------------------------------
------------------------------------------------------------
--------------------
>CY022581_Auckland_2005.58
-----------------AATAAAAGCAACCAAAATGAAAGTAAAACTACTGGTTCTGTTA
TGTACATTTACAGCTACATATGCAGACACAATATGTATAGGCTACCATGCCAACAACTCG
ACCGACACTGTTGACACAGTACTTGAGAAGAATGTGACAGTGACACACTCTGTCAACCTA
CTTGAGGACAGTCACAATGGAAAACTATGTCTACTAAAAGGAATAGCCCCACTACAATTG
GGTAATTGCAGCGTTGCCGGATGGATCTTAGGAAACCCAGAATGCGAATTACTGATTTCC
AAGGAATCATGGTCCTACATTGTAGAAACACCAAATCCTGAGAATGGAACATGTTACCCA
GGGTATTTCGCCGACTATGAGGAGCTGAGGGAGCAATTGAGTTCAGTATCTTCATTTGAG
AGGTTCGAAATATTCCCCAAAGAGAGCTCATGGCCCAACCACACCGTAACCGGAGTATCA
GCATCATGCTCCCATAACGGGAAAAGCAGTTTTTACAGAAATTTGCTATGGCTGACGGGG
AAGAATGGTTTGTATCCAAACCTGAGCAAGTCCTATGCAAACAACAAAGAGAAAGAAGTC
CTTGTACTGTGGGGTGTTCATCACCCGCCTAACATAGGGGACCAAAGGGCCCTCTATCAT
ACAGAAAATGCTTATGTCTCTGTAGTGTCTTCACATTATAGCAGAAGATTCACTCCAGAA
ATAGCCAAAAGACCCAAGGTGAGAGATCAGGAAGGAAGAATCAACTACTACTGGACTCTG
CTGGAACCCGGGGATACTATAATATTTGAGGCAAATGGAAATCTAATAGCGCCAAGGTTT
GCTTTCGCACTGAGTAGAGGCTTTGGATCAGGAATCATCACCTCAAATGCACCAATGGAT
GAATGTGATGCGAAGTGTCAAACACCTCAGGGAGCTATAAACAGCAGTCTTCCTTTCCAG
AATGTACACCCAGTCACAATAGGAGAGTGTCCAAAGTATGTCAGGAGTGCAAAATTAAGA
ATGGTTACAGGACTAAGGAACATCCCATCCATTCAATCCAGAGGTTTGTTTGGAGCCATT
GCCGGTTTCATTGAAGGGGGGTGGACTGGAATGGTAGATGGTTGGTATGGTTATCACCAT
CAGAATGAGCAAGGATCTGGGTATGCTGCAGATCAAAAAAGCACACAAAATGCCATTAAC
GGGATTACAAACAAGGTGAATTCTGTAATTGAGAAAATGAACACTCAATTCACAGCTGTG
GGCAAAGAATTCAACAAATTGGAAAGAAGGATGGAAAACTTAAATAAAAAAGTTGATGAT
GGGTTTCTAGACATTTGGACATATAACGCAGAATTGTTGGTTCTACTGGAAAATGAAAGG
ACTTTGGACTTCCATGACTCCAACGTGAAGAATCTGTATGAGAAAGTAAAAAGCCAATTA
AAGAATAATGCCAAAGAAATAGGAAACGGGTGTTTTGAATTCTATCACAAGTGTAACGAT
GAATGCATGGAGAGTGTGAAAAATGGAACTTATGACTATCCAAAATATTCCGAAGAATCA
AAGTTGAACAGGGAGAGAATTGATGGAGTGAAATTGGAATCAATGGGAGTCTATCAGATT
CTGGCGATCTACTCAACAGTCGCCAGTTCCCTGGTTCTTTTGGTCTCCCTGGGGGCAATC
AGCTTCTGGATGTGTTCCAATGGGTCTTTGCAGTGTAGAATATGCATCTAAGACCAGAGT
TTCAGAAATATAAGGAAAAA
