# Supplementary material for: Inferring influenza global transmission networks without complete phylogenetic information
Source: Evol Appl. 2014 Jan 2;7(3):403–12. doi: 10.1111/eva.12138 (PMC3962300; doi:10.1111/eva.12138)
Supplement: Supplementary file 2 — Table S1. Correlation of the timing of m diversity peaks between regions by subtypes. Table S2. Connectivity analysis of the five regions in terms of genetic diversity ν. Table S3. Connectivity analysis of the five regions in terms of nucleotide diversity π. [file eva0007-0403-sd2.bz2 › data/oceania/h1/2001/s3/data.aln]

>CY009884_Canterbury_2001.58
--GAAATTAAAAACAACCAAAATGAAAGCAAAACTACTGGTCCTGTTATGTACATTTACA
GCTACATACGCAGACACAATATGTATAGGCTACCATGCCAACAACTCAACCGACACTGTT
GACACAGTACTTGAGAAGAATGTGACAGTGACACACTCTGTCAACCTACTTGAGGACAGT
CACAATGGAAAACTATGTCTACTAAAAGGAATAGCCCCACTACAATTGGGTAATTGCAGC
GTTGCCGGATGGATCTTAGGAAACCCAGAATGCGAATTACTGATTTCCAAGGAATCATGG
TCCTACATTGTAGAAACACCAAATCCCGAGAATGGAACATGTTACCCAGGGTATTTCGCC
GACTATGAGGAACTGAGGGAGCAATTGAGTTCAGTATCTTCATTTGAGAGATTCGAAATA
TTCCCCAAAGGAAGCTCATGGCCCAACCACACCGTGACCGGAGTATCAGCATCATGCTCC
CATAATGGGAAAAGCAGTTTTTACAGAAATTTGCTATGGCTGACGGGGAAGAATGGTTTG
TACCCAAACCTGAGCATGTCCTATGTAAACAACAAAGAGAAAGAAGTCCTTGTGCTATGG
GGTGTTCATCACCCACCTAACATAGGGGACCAAAGGGCCCTCTACCATACAGAAAATGCT
TATGTCTCTGTAGTGTCTTCACATTATAGCAGAAGATTCACCCCAGAAATAGCCAAAAGA
CCCAAAGTAAGAGATCAGGAAGGAAGAATCAACTACTACTGGACTCTGCTGGAACCCGGG
GACACAATAATATTTGAGGCAAATGGAAATCTAATAGCGCCATGGTATGCTTTCGCACTG
AGTAGAGGCTTTGGATCAGGAATCATCACCTCAAATGCACCAATGGGTGAATGTGATGCG
AAGTGTCAAACACCTCAGGGAGCTATAAACAGTAGTCTTCCTTTCCAGAATGTACACCCA
GTTACAATAGGAGAGTGTCCAAAGTATGTCAGGAGTGCAAAATTAAGGATGGTTACAGGA
CTAAGGAACATCCCATCCATTCAATCCAGAGGTTTGTTTGGAGCCATTGCCGGTTTCATT
GAAGGGGGGTGGACTGGAATGGTAGATGGGTGGTATGGTTATCATCATCAGAATGAGCAA
GGATCTGGCTATGCTGCAGATCAAAAAAGCACACAAAATGCCATTAACGGGATTACAAAC
AAGGTGAATTCTGTAATTGAGAAAATGAACACTCAATTCACAGCTGTGGGCAAAGAATTC
AACAAATTAGAAAGAAGGATGGAAAACTTAAATAAAAAAGTTGATGATGGGTTTCTAGAC
ATTTGGACATATAATGCAGAATTGTTGGTTCTACTGGAAAATGAAAGGACTTTGGATTTC
CATGACTCCAATGTGAAGAATCTGTATGAGAAAGTAAAAAGCCAATTAAAGAATAATGCC
AAAGAAATAGGAAACGGGTGTTTTGAATTCTATCACAAGTGTAACAATGAATGCATGGAA
AGTGTGAAAAATGGAACTTATGACTATCCAAAATATTCCGAAGAATCAAAGTTAAACAGG
GAGAAAATTGATGGAGTAAAATTGGAATCAATGGGAGTCTATCAGATTCTGGCGATCTAC
TCAACTGTCGCCAGTTCCCTGGTTCTTTTGGTCTCCCTGGGGGCAATCAGCTTCTGGATG
TGTTCCAATGGGTCTTTGCAGTGTAGAATATGCATCTGAGACCAGAATTTCAGAAATATA
AGAAAAAA
>CY009956_Canterbury_2001.58
--GAAAATAAAAACAACCAAAATGAAAGCAAAACTACTGGTCCTGTTATGTACATTTACA
GCTACATACGCAGACACAATATGTATAGGCTACCATGCCAACAACTCAACCGACACTGTT
GACACAGTACTTGAGAAGAATGTGACAGTGACACACTCTGTCAACCTACTTGAGGACAGT
CACAATGGAAAACTATGTCTACTAAAAGGAATAGCCCCACTACAATTGGGTAATTGCAGC
GTTGCCGGATGGATCTTAGGAAACCCAGAATGCGAATTACTGATTTCCAAGGAATCATGG
TCCTACATTGTAGAAACACCAAATCCCGAGAATGGAACATGTTACCCAGGGTATTTCGCC
GACTATGAGGAACTGAGGGAGCAATTGAGTTCAGTATCTTCATTTGAGAGATTCGAAATA
TTCCCCAAAGGAAGCTCATGGCCCAACCACACCGTGACCGGAGTATCAGCATCATGCTCC
CATAATGGGAAAAGCAGTTTTTACAGAAATTTGCTATGGCTGACGGGGAAGAATGGTTTG
TACCCAAACCTGAGCATGTCCTATGTAAACAACAAAGAGAAAGAAGTCCTTGTGCTATGG
GGTGTTCATCACCCACCTAACATAGGGGACCAAAGGGCCCTCTACCATACAGAAAATGCT
TATGTCTCTGTAGTGTCTTCACATTATAGCAGAAGATTCACCCCAGAAATAGCCAAAAGA
CCCAAAGTAAGAGATCAGGAAGGAAGAATCAACTACTACTGGACTCTGCTGGAACCCGGG
GACACAATAATATTTGAGGCAAATGGAAATCTAATAGCGCCATGGTATGCTTTCGCACTG
AGTAGAGGCTTTGGATCAGGAATCATCACCTCAAATGCACCAATGGGTGAATGTGATGCG
AAGTGTCAAACACCTCAGGGAGCTATAAACAGTAGTCTTCCTTTCCAGAATGTACACCCA
GTTACAATAGGAGAGTGTCCAAAGTATGTCAGGAGTGCAAAATTAAGGATGGTTACAGGA
CTAAGGAACATCCCATCCATTCAATCCAGAGGTTTGTTTGGAGCCATTGCCGGTTTCATT
GAAGGGGGGTGGACTGGAATGGTAGATGGGTGGTATGGTTATCATCATCAGAATGAGCAA
GGATCTGGCTATGCTGCAGATCAAAAAAGCACACAAAATGCCATTAACGGGATTACAAAC
AAGGTGAATTCTGTAATTGAGAAAATGAACACTCAATTCACAGCTGTGGGCAAAGAATTC
AACAAATTAGAAAGAAGGATGGAAAACTTAAATAAAAAAGTTGATGATGGGTTTCTAGAC
ATTTGGACATATAATGCAGAATTGTTGGTTCTACTGGAAAATGAAAGGACTTTGGATTTC
CATGACTCCAATGTGAAGAATCTGTATGAGAAAGTAAAAAGCCAATTAAAGAATAATGCC
AAAGAAATAGGAAACGGGTGTTTTGAATTCTATCACAAGTGTAACAATGAATGCATGGAA
AGTGTGAAAAATGGAACTTATGACTATCCAAAATATTCCGAAGAATCAAAGTTAAACAGG
GAGAAAATTGATGGGGTAAAATTGGAATCAATGGGAGTCTATCAGATTCTGGCGATCTAC
TCAACTGTCGCCAGTTCCCTGGTTCTTTTGGTCTCCCTGGGGGCAATCAGCTTCTGGATG
TGTTCCAATGGGTCTTTGCAGTGTAGAATATGCATCTGAGACCAGAATTTCAGAAATATA
AGAAAAAA
>CY009964_Canterbury_2001.58
--GAAATTAAAAACAACCAAAATGAAAGCAAAACTACTGGTCCTGTTATGTACATTTACA
GCTACATACGCAGACACAATATGTATAGGCTACCATGCCAACAACTCAACCGACACTGTT
GACACAGTACTTGAGAAGAATGTGACAGTGACACACTCTGTCAACCTACTTGAGGACAGT
CACAATGGAAAACTATGTCTACTAAAAGGAATAGCCCCACTACAATTGGGTAATTGCAGC
GTTGCCGGATGGATCTTAGGAAACCCAGAATGCGAATTACTGATTTCCAAGGAATCATGG
TCCTACATTGTAGAAACACCAAATCCCGAGAATGGAACATGTTACCCAGGGTATTTCGCC
GACTATGAGGAACTGAGGGAGCAATTGAGTTCAGTATCTTCATTTGAGAGATTCGAAATA
TTCCCCAAAGGAAGCTCATGGCCCAACCACACCGTGACCGGAGTATCAGCATCATGCTCC
CATAATGGGAAAAGCAGTTTTTACAGAAATTTGCTATGGCTGACGGGGAAGAATGGTTTG
TACCCAAACCTGAGCATGTCCTATGTAAACAACAAAGAGAAAGAAGTCCTTGTGCTATGG
GGTGTTCATCACCCACCTAACATAGGGGACCAAAGGGCCCTCTACCATACAGAAAATGCT
TATGTCTCTGTAGTGTCTTCACATTATAGCAGAAGATTCACCCCAGAAATAGCCAAAAGA
CCCAAAGTAAGAGATCAGGAAGGAAGAATCAACTACTACTGGACTCTGCTGGAACCCGGG
GACACAATAATATTTGAGGCAAATGGAAATCTAATAGCGCCATGGTATGCTTTCGCACTG
AGTAGAGGCTTTGGATCAGGAATCATCACCTCAAATGCACCAATGGGTGAATGTGATGCG
AAGTGTCAAACACCTCAGGGAGCTATAAACAGTAGTCTTCCTTTCCAGAATGTACACCCA
GTTACAATAGGAGAGTGTCCAAAGTATGTCAGGAGTGCAAAATTAAGGATGGTTACAGGA
CTAAGGAACATCCCATCCATTCAATCCAGAGGTTTGTTTGGAGCCATTGCCGGTTTCATT
GAAGGGGGGTGGACTGGAATGGTAGATGGGTGGTATGGTTATCATCATCAGAATGAGCAA
GGATCTGGCTATGCTGCAGATCAAAAAAGCACACAAAATGCCATTAACGGGATTACAAAC
AAGGTGAATTCTGTAATTGAGAAAATGAACACTCAATTCACAGCTGTGGGCAAAGAATTC
AACAAATTAGAAAGAAGGATGGAAAACTTAAATAAAAAAGTTGATGATGGGTTTCTAGAC
ATTTGGACATATAATGCAGAATTGTTGGTTCTACTGGAAAATGAAAGGACTTTGGATTTC
CATGACTCCAATGTGAAGAATCTGTATGAGAAAGTAAAAAGCCAATTAAAGAATAATGCC
AAAGAAATAGGAAACGGGTGTTTTGAATTCTATCACAAGTGTAACAATGAATGCATGGAA
AGTGTGAAAAATGGAACTTATGACTATCCAAAATATTCCGAAGAATCAAAGTTAAACAGG
GAGAAAATTGATGGAGTAAAATTGGAATCAATGGGAGTCTATCAGATTCTGGCGATCTAC
TCAACTGTCGCCAGTTCCCTGGTTCTTTTGGTCTCCCTGGGGGCAATCAGCTTCTGGATG
TGTTCCAATGGGTCTTTGCAGTGTAGAATATGCATCTGAGACCAGAATTTCAGAAATATA
AGAAAAAA
>CY009972_Canterbury_2001.58
-GAAAAATAAAAACAACCAAAATGAAAGCAAAACTACTGGTCCTGTTATGTACATTTACA
GCTACATACGCAGACACAATATGTATAGGCTACCATGCCAACAACTCAACCGACACTGTT
GACACAGTACTTGAGAAGAATGTGACAGTGACACACTCTGTCAACCTACTTGAGGACAGT
CACAATGGAAAACTATGTCTACTAAAAGGAATAGCCCCACTACAATTGGGTAATTGCAGC
GTTGCCGGATGGATCTTAGGAAACCCAGAATGCGAATTACTGATTTCCAAGGAATCATGG
TCCTACATTGTAGAAACACCAAATCCCGAGAATGGAACATGTTACCCAGGGTATTTCGCC
GACTATGAGGAACTGAGGGAGCAATTGAGTTCAGTATCTTCATTTGAGAGATTCGAAATA
TTCCCCAAAGGAAGCTCATGGCCCAACCACACCGTGACCGGAGTATCAGCATCATGCTCC
CATAATGGGAAAAGCAGTTTTTACAGAAATTTGCTATGGCTGACGGGGAAGAATGGTTTG
TACCCAAACCTGAGCATGTCCTATGTAAACAACAAAGGGAAAGAAGTCCTTGTGCTATGG
GGTGTTCATCACCCACCTAACATAGGGGACCAAAGGGCCCTCTACCATACAGAAAATGCT
TATGTCTCTGTAGTGTCTTCACATTATAGCAGAAGATTCACCCCAGAAATAGCCAAAAGA
CCCAAAGTAAGAGATCAGGAAGGAAGAATCAACTACTACTGGACTCTGCTGGAACCCGGG
GACACAATAATATTTGAGGCAAATGGAAATCTAATAGCGCCATGGTATGCTTTCGCACTG
AGTAGAGGCTTTGGATCAGGAATCATCACCTCAAATGCACCAATGGGTGAATGTGATGCG
AAGTGTCAAACACCTCAGGGAGCTATAAACAGTAGTCTTCCTTTCCAGAATGTACACCCA
GTTACAATAGGAGAGTGTCCAAAGTATGTCAGGAGTGCAAAATTAAGGATGGTTACAGGA
CTAAGGAACATCCCATCCATTCAATCCAGAGGTTTGTTTGGAGCCATTGCCGGTTTCATT
GAAGGGGGGTGGACTGGAATGGTAGATGGGTGGTATGGTTATCATCATCAGAATGAGCAA
GGATCTGGCTATGCTGCAGATCAAAAAAGCACACAAAATGCCATTAACGGGATTACAAAC
AAGGTGAATTCTGTAATTGAGAAAATGAACACTCAATTCACAGCTGTGGGCAAAGAATTC
AACAAATTAGAAAGAAGGATGGAAAACTTAAATAAAAAAGTTGATGATGGGTTTCTAGAC
ATTTGGACATATAATGCAGAATTGTTGGTTCTACTGGAAAATGAAAGGACTTTGGATTTC
CATGACTCCAATGTGAAGAATCTGTATGAGAAAGTAAAAAGCCAATTAAAGAATAATGCC
AAAGAAATAGGAAACGGGTGTTTTGAATTCTATCACAAGTGTAACAATGAATGCATGGAA
AGTGTGAAAAATGGAACTTATGACTATCCAAAATATTCCGAAGAATCAAAGTTAAACAGG
GAGAAAATTGATGGAGTAAAATTGGAATCAATGGGAGTCTATCAGATTCTGGCGATCTAC
TCAACTGTCGCCAGTTCCCTGGTTCTTTTGGTCTCCCTGGGGGCAATCAGCTTCTGGATG
TGTTCCAATGGGTCTTTGCAGTGTAGAATATGCATCTGAGACCAGAATTTCAGAAATATA
AGAAAAAA
>CY009980_Canterbury_2001.67
--GAAATTAAAAACAACCAAAATGAAAGCAAAACTACTGGTCCTGTTATGTACATTTACA
GCTACATACGCAGACACAATATGTATAGGCTACCATGCCAACAACTCAACCGACACTGTT
GACACAGTACTTGAGAAGAATGTGACAGTGACACACTCTGTCAACCTACTTGAGGACAGT
CACAATGGAAAACTATGTCTACTAAAAGGAATAGCCCCACTACAATTGGGTAATTGCAGC
GTTGCCGGATGGATCTTAGGAAACCCAGAATGCGAATTACTGATTTCCAAGGAATCATGG
TCCTACATTGTAGAAACACCAAATCCCGAGAATGGAACATGTTACCCAGGGTATTTCGCC
GACTATGAGGAACTGAGGGAGCAATTGAGTTCAGTATCTTCATTTGAGAGATTCGAAATA
TTCCCTAAAGGAAGCTCATGGCCCAACCACACCGTGACCGGAGTATCAGCATCATGCTCC
CATAATGGGAAAAGCAGTTTTTACAGAAATTTGCTATGGCTGACGGGGAAGAATGGTTTG
TACCCAAACCTGAGCATGTCCTATGTAAACAACAAAGAGAAAGAAGTCCTTGTGCTATGG
GGTGTTCATCACCCACCTAACATAGGGGACCAAAGGGCCCTCTACCATACAGAAAATGCT
TATGTCTCTGTAGTGTCTTCACATTATAGCAGAAGATTCACCCCAGAAATAGCCAAAAGA
CCCAAAGTAAGAGATCAGGAAGGAAGAATCAACTACTACTGGACTCTGCTGGAACCCGGG
GACACAATAATATTTGAGGCAAATGGAAATCTAATAGCGCCATGGTATGCTTTCGCACTG
AGTAAAGGCTTTGGATCAGGAATCATCACCTCAAATGCACCAATGGGTGAATGTGATGCG
AAGTGTCAAACACCTCAGGGAGCTATAAACAGTAGTCTTCCTTTCCAGAATGTACACCCA
GTTACAATAGGAGAGTGTCCAAAGTATGTCAGGAGTGCAAAATTAAGGATGGTTACAGGA
CTAAGGAACATCCCATCCATTCAATCCAGAGGTTTGTTTGGAGCCATTGCCGGTTTCATT
GAAGGGGGGTGGACTGGAATGGTAGATGGGTGGTATGGTTATCATCATCAGAATGAGCAA
GGATCTGGCTATGCTGCAGATCAAAAAAGCACACAAAATGCCATTAACGGGATTACAAAC
AAGGTGAATTCTGTAATTGAGAAAATGAACACTCAATTCACAGCTGTGGGCAAAGAATTC
AACAAATTAGAAAGAAGGATGGAAAACTTAAATAAAAAAGTTGATGATGGGTTTCTAGAC
ATTTGGACATATAATGCAGAATTGTTGGTTCTACTGGAAAATGAAAGGACTTTGGATTTC
CATGACTCCAATGTGAAGAATCTGTATGAGAAAGTAAAAAGCCAATTAAAGAATAATGCC
AAAGAAATAGGAAACGGGTGTTTTGAATTCTATCACAAGTGTAACAATGAATGCATGGAA
AGTGTGAAAAATGGAACTTATGACTATCCAAAATATTCCGAAGAATCAAAGTTAAACAGG
GAGAAAATTGATGGAGTAAAATTGGAATCAATGGGAGTCTATCAGATTCTGGCGATCTAC
TCAACTGTCGCCAGTTCCCTGGTTCTTTTGGTCTCCCTGGGGGCAATCAGCTTCTGGATG
TGTTCCAATGGGTCTTTGCAGTGTAGAATATGCATCTGAGACCAGAATTTCAGAAATATA
A-------
>CY010164_Canterbury_2001.58
--GAAATTAAAAACAACCAAAATGAAAGCAAAACTACTGGTCCTGTTATGTACATTTACA
GCTACATACGCAGACACAATATGTATAGGCTACCATGCCAACAACTCAACCGACACTGTT
GACACAGTACTTGAGAAGAATGTGACAGTGACACACTCTGTCAACCTACTTGAGGACAGT
CACAATGGAAAACTATGTCTACTAAAAGGAATAGCCCCACTACAATTGGGTAATTGCAGC
GTTGCCGGATGGATCTTAGGAAACCCAGAATGCGAATTACTGATTTCCAAGGAATCATGG
TCCTACATTGTAGAAACACCAAATCCCGAGAATGGAACATGTTACCCAGGGTATTTCGCC
GACTATGAGGAACTGAGGGAGCAATTGAGTTCAGTATCTTCATTTGAGAGATTCGAAATA
TTCCCCAAAGGAAGCTCATGGCCCAACCACACCGTGACCGGAGTATCAGCATCATGCTCC
CATAATGGGAAAAGCAGTTTTTACAGAAATTTGCTATGGCTGACGGGGAAGAATGGTTTG
TACCCAAACCTGAGCATGTCCTATGTAAACAACAAAGAGAAAGAAGTCCTTGTGCTATGG
GGTGTTCATCACCCACCTAACATAGGGGACCAAAGGGCCCTCTACCATACAGAAAATGCT
TATGTCTCTGTAGTGTCTTCACATTATAGCAGAAGATTCACCCCAGAAATAGCCAAAAGA
CCCAAAGTAAGAGATCAGGAAGGAAGAATCAACTACTACTGGACTCTGCTGGAACCCGGG
GACACAATAATATTTGAGGCAAATGGAAATCTAATAGCGCCATGGTATGCTTTCGCACTG
AGTAGAGGCTTTGGATCAGGAATCATCACCTCAAATGCACCAATGGGTGAATGTGATGCG
AAGTGTCAAACACCTCAGGGAGCTATAAACAGTAGTCTTCCTTTCCAGAATGTACACCCA
GTTACAATAGGAGAGTGTCCAAAGTATGTCAGGAGTGCAAAATTAAGGATGGTTACAGGA
CTAAGGAACATCCCATCCATTCAATCCAGAGGTTTGTTTGGAGCCATTGCCGGTTTCATT
GAAGGGGGGTGGACTGGAATGGTAGATGGGTGGTATGGTTATCATCATCAGAATGAGCAA
GGATCTGGCTATGCTGCAGATCAAAAAAGCACACAAAATGCCATTAACGGGATTACAAAC
AAGGTGAATTCTGTAATTGAGAAAATGAACACTCAATTCACAGCTGTGGGCAAAGAATTC
AACAAATTAGAAAGAAGGATGGAAAACTTAAATAAAAAAGTTGATGATGGGTTTCTAGAC
ATTTGGACATATAATGCAGAATTGTTGGTTCTACTGGAAAATGAAAGGACTTTGGATTTC
CATGACTCCAATGTGAAGAATCTGTATGAGAAAGTAAAAAGCCAATTAAAGAATAATGCC
AAAGAAATAGGAAACGGGTGTTTTGAATTCTATCACAAGTGTAACAATGAATGCATGGAA
AGTGTGAAAAATGGAACTTATGACTATCCAAAATATTCCGAAGAATCAAAGTTAAACAGG
GAGAAAATTGATGGAGTAAAATTGGAATCAATGGGAGTCTATCAGATTCTGGCGATCTAC
TCAACTGTCGCCAGTTCCCTGGTTCTTTTGGTCTCCCTGGGGGCAATCAGCTTCTGGATG
TGTTCCAATGGGTCTTTGCAGTGTAGAATATGCATCTGAGACCAGAATTTCAGAAATATA
AGAAAAAA
>CY010180_Canterbury_2001.58
-GAAAAATAAAAACAACCAAAATGAAAGCAAAACTACTGGTCCTGTTATGTACATTTACA
GCTACATACGCAGACACAATATGTATAGGCTACCATGCCAACAACTCAACCGACACTGTT
GACACAGTACTTGAGAAGAATGTGACAGTGACACACTCTGTCAACCTACTTGAGGACAGT
CACAATGGAAAACTATGTCTACTAAAAGGAATAGCCCCACTACAATTGGGTAATTGCAGC
GTTGCCGGATGGATCTTAGGAAACCCAGAATGCGAATTACTGATTTCCAAGGAATCATGG
TCCTACATTGTAGAAACACCAAATCCCGAGAATGGAACATGTTACCCAGGGTATTTCGCC
GACTATGAGGAACTGAGGGAGCAATTGAGTTCAGTATCTTCATTTGAGAGATTCGAAATA
TTCCCCAAAGGAAGCTCATGGCCCAACCACACCGTGACCGGAGTATCAGCATCATGCTCC
CATAATGGGAAAAGCAGTTTTTACAGAAATTTGCTATGGCTGACGGGGAAGAATGGTTTG
TACCCAAACCTGAGCATGTCCTATGTAAACAACAAAGGGAAAGAAGTCCTTGTGCTATGG
GGTGTTCATCACCCACCTAACATAGGGGACCAAAGGGCCCTCTACCATACAGAAAATGCT
TATGTCTCTGTAGTGTCTTCACATTATAGCAGAAGATTCACCCCAGAAATAGCCAAAAGA
CCCAAAGTAAGAGATCAGGAAGGAAGAATCAACTACTACTGGACTCTGCTGGAACCCGGG
GACACAATAATATTTGAGGCAAATGGAAATCTAATAGCGCCATGGTATGCTTTCGCACTG
AGTAGAGGCTTTGGATCAGGAATCATCACCTCAAATGCACCAATGGGTGAATGTGATGCG
AAGTGTCAAACACCTCAGGGAGCTATAAACAGTAGTCTTCCTTTCCAGAATGTACACCCA
GTTACAATAGGAGAGTGTCCAAAGTATGTCAGGAGTGCAAAATTAAGGATGGTTACAGGA
CTAAGGAACATCCCATCCATTCAATCCAGAGGTTTGTTTGGAGCCATTGCCGGTTTCATT
GAAGGGGGGTGGACTGGAATGGTAGATGGGTGGTATGGTTATCATCATCAGAATGAGCAA
GGATCTGGCTATGCTGCAGATCAAAAAAGCACACAAAATGCCATTAACGGGATTACAAAC
AAGGTGAATTCTGTAATTGAGAAAATGAACACTCAATTCACAGCTGTGGGCAAAGAATTC
AACAAATTAGAAAGAAGGATGGAAAACTTAAATAAAAAAGTTGATGATGGGTTTCTAGAC
ATTTGGACATATAATGCAGAATTGTTGGTTCTACTGGAAAATGAAAGGACTTTGGATTTC
CATGACTCCAATGTGAAGAATCTGTATGAGAAAGTAAAAAGCCAATTAAAGAATAATGCC
AAAGAAATAGGAAACGGGTGTTTTGAATTCTATCACAAGTGTAACAATGAATGCATGGAA
AGTGTGAAAAATGGAACTTATGACTATCCAAAATATTCCGAAGAATCAAAGTTAAACAGG
GAGAAAATTGATGGAGTAAAATTGGAATCAATGGGAGTCTATCAGATTCTGGCGATCTAC
TCAACTGTCGCCAGTTCCCTGGTTCTTTTGGTCTCCCTGGGGGCAATCAGCTTCTGGATG
TGTTCCAATGGGTCTTTGCAGTGTAGAATATGCATCTGAGACCAGAATTTCAGAAATATA
AGAAAAAA
>CY010188_Canterbury_2001.58
--GAAATTAAAAACAACCAAAATGAAAGCAAAACTACTGGTCCTGTTATGTACATTTACA
GCTACATACGCAGACACAATATGTATAGGCTACCATGCCAACAACTCAACCGACACTGTT
GACACAGTACTTGAGAAGAATGTGACAGTGACACACTCTGTCAACCTACTTGAGGACAGT
CACAATGGAAAACTATGTCTACTAAAAGGAATAGCCCCACTACAATTGGGTAATTGCAGC
GTTGCCGGATGGATCTTAGGAAACCCAGAATGCGAATTACTGATTTCCAAGGAATCATGG
TCCTACATTGTAGAAACACCAAATCCCGAGAATGGAACATGTTACCCAGGGTATTTCGCC
GACTATGAGGAACTGAGGGAGCAATTGAGTTCAGTATCTTCATTTGAGAGATTCGAAATA
TTCCCCAAAGGAAGCTCATGGCCCAACCACACCGTGACCGGAGTATCAGCATCATGCTCC
CATAATGGGAAAAGCAGTTTTTACAGAAATTTGCTATGGCTGACGGGGAAGAATGGTTTG
TACCCAAACCTGAGCATGTCCTATGTAAACAACAAAGAGAAAGAAGTCCTTGTGCTATGG
GGTGTTCATCACCCACCTAACATAGGGGACCAAAGGGCCCTCTACCATACAGAAAATGCT
TATGTCTCTGTAGTGTCTTCACATTATAGCAGAAGATTCACCCCAGAAATAGCCAAAAGA
CCCAAAGTAAGAGATCAGGAAGGAAGAATCAACTACTACTGGACTCTGCTGGAACCCGGG
GACACAATAATATTTGAGGCAAATGGAAATCTAATAGCGCCATGGTATGCTTTCGCACTG
AGTAGAGGCTTTGGATCAGGAATCATCACCTCAAATGCACCAATGGGTGAATGTGATGCG
AAGTGTCAAACACCTCAGGGAGCTATAAACAGTAGTCTTCCTTTCCAGAATGTACACCCA
GTTACAATAGGAGAGTGTCCAAAGTATGTCAGGAGTGCAAAATTAAGGATGGTTACAGGA
CTAAGGAACATCCCATCCATTCAATCCAGAGGTTTGTTTGGAGCCATTGCCGGTTTCATT
GAAGGGGGGTGGACTGGAATGGTAGATGGGTGGTATGGTTATCATCATCAGAATGAGCAA
GGATCTGGCTATGCTGCAGATCAAAAAAGCACACAAAATGCCATTAACGGGATTACAAAC
AAGGTGAATTCTGTAATTGAGAAAATGAACACTCAATTCACAGCTGTGGGCAAAGAATTC
AACAAATTAGAAAGAAGGATGGAAAACTTAAATAAAAAAGTTGATGATGGGTTTCTAGAC
ATTTGGACATATAATGCAGAATTGTTGGTTCTACTGGAAAATGAAAGGACTTTGGATTTC
CATGACTCCAATGTGAAGAATCTGTATGAGAAAGTAAAAAGCCAATTAAAGAATAATGCC
AAAGAAATAGGAAACGGGTGTTTTGAATTCTATCACAAGTGTAACAATGAATGCATGGAA
AGTGTGAAAAATGGAACTTATGACTATCCAAAATATTCCGAAGAATCAAAGTTAAACAGG
GAGAAAATTGATGGAGTAAAATTGGAATCAATGGGAGTCTATCAGATTCTGGCGATCTAC
TCAACTGTCGCCAGTTCCCTGGTTCTTTTGGTCTCCCTGGGGGCAATCAGCTTCTGGATG
TGTTCCAATGGGTCTTTGCAGTGTAGAATATGCATCTGAGACCAGAATTTCAGAAATATA
AGAAAAAA
>CY010196_Canterbury_2001.58
--GAAAATAAAAACAACCAAAATGAAAGCAAAACTACTGATCCTGTTATGTACATTTACA
GCTACATACGCAGACACAATATGTATAGGCTACCATGCCAACAACTCAACCGACACTGTT
GACACAGTACTTGAGAAGAATGTGACAGTGACACACTCTGTCAACCTACTTGAGGACAGT
CACAATGGAAAACTATGTCTACTAAAAGGAATAGCCCCACTACAATTGGGTAATTGCAGC
GTTGCCGGATGGATCTTAGGAAACCCAGAATGCGAATTACTGATTTCCAAGGAATCATGG
TCCTACATTGTAGAAACACCAAATCCCGAGAATGGAACATGTTACCCAGGGTATTTCGCC
GACTATGAGGAACTGAGGGAGCAATTGAGTTCAGTATCTTCATTTGAGAGATTCGAAATA
TTCCCCAAAGGAAGCTCATGGCCCAACCACACCGTGACCGGAGTATCAGCATCATGCTCC
CATAATGGGAAAAGCAGTTTTTACAGAAATTTGCTATGGCTGACGGGGAAGAATGGTTTG
TACCCAAACCTGAGCATGTCCTATGTAAACAACAAAGAGAAAGAAGTCCTTGTGCTATGG
GGTGTTCATCACCCACCTAACATAGGGGACCAAAGGGCCCTCTACCATACAGAAAATGCT
TATGTCTCTGTAGTGTCTTCACATTATAGCAGAAGATTCACCCCAGAAATAGCCAAAAGA
CCCAAAGTAAGAGATCAGGAAGGAAGAATCAACTACTACTGGACTCTGCTGGAACCCGGG
GACACAATAATATTTGAGGCAAATGGAAATCTAATAGCGCCATGGTATGCTTTCGCACTG
AGTAGAGGCTTTGGATCAGGAATCATCACCTCAAATGCACCAATGGGTGAATGTGATGCG
AAGTGTCAAACACCTCAGGGAGCTATAAACAGTAGTCTTCCTTTCCAGAATGTACACCCA
GTTACAATAGGAGAGTGTCCAAAGTATGTCAGGAGTGCAAAATTAAGGATGGTTACAGGA
CTAAGGAACATCCCATCCATTCAATCCAGAGGTTTGTTTGGAGCCATTGCCGGTTTCATT
GAAGGGGGGTGGACTGGAATGGTAGATGGGTGGTATGGTTATCATCATCAGAATGAGCAA
GGATCTGGCTATGCTGCAGATCAAAAAAGCACACAAAATGCCATTAACGGGATTACAAAC
AAGGTGAATTCTGTAATTGAGAAAATGAACACTCAATTCACAGCTGTGGGCAAAGAATTC
AACAAATTAGAAAGAAGGATGGAAAACTTAAATAAAAAAGTTGATGATGGGTTTCTAGAC
ATTTGGACATATAATGCAGAATTGTTGGTTCTACTGGAAAATGAAAGGACTTTGGATTTC
CATGACTCCAATGTGAAGAATCTGTATGAGAAAGTAAAAAGCCAATTAAAGAATAATGCC
AAAGAAATAGGAAACGGGTGTTTTGAATTCTATCACAAGTGTAACAATGAATGCATGGAA
AGTGTGAAAAATGGAACTTATGACTATCCAAAATATTCCGAAGAATCAAAGTTAAACAGG
GAGAAAATTGATGGGGTAAAATTGGAATCAATGGGAGTCTATCAGATTCTGGCGATCTAC
TCAACTGTCGCCAGTTCCCTGGTTCTTTTGGTCTCCCTGGGGGCAATCAGCTTCTGGATG
TGTTCCAATGGGTCTTTGCAGTGTAGAATATGCATCTGAGACCAGAATTTCAGAAATATA
AGAAAAAA
>CY010204_Canterbury_2001.58
--GAAAATAAAAACAACCAAAATGAAAGCAAAACTACTGATCCTGTTATGTACATTTACA
GCTACATACGCAGACACAATATGTATAGGCTACCATGCCAACAACTCAACCGACACTGTT
GACACAGTACTTGAGAAGAATGTGACAGTGACACACTCTGTCAACCTACTTGAGGACAGT
CACAATGGAAAACTATGTCTACTAAAAGGAATAGCCCCACTACAATTGGGTAATTGCAGC
GTTGCCGGATGGATCTTAGGAAACCCAGAATGCGAATTACTGATTTCCAAGGAATCATGG
TCCTACATTGTAGAAACACCAAATCCCGAGAATGGAACATGTTACCCAGGGTATTTCGCC
GACTATGAGGAACTGAGGGAGCAATTGAGTTCAGTATCTTCATTTGAGAGATTCGAAATA
TTCCCCAAAGGAAGCTCATGGCCCAACCACACCGTGACCGGAGTATCAGCATCATGCTCC
CATAATGGGAAAAGCAGTTTTTACAGAAATTTGCTATGGCTGACGGGGAAGAATGGTTTG
TACCCAAACCTGAGCATGTCCTATGTAAACAACAAAGAGAAAGAAGTCCTTGTGCTATGG
GGTGTTCATCACCCACCTAACATAGGGGACCAAAGGGCCCTCTACCATACAGAAAATGCT
TATGTCTCTGTAGTGTCTTCACATTATAGCAGAAGATTCACCCCAGAAATAGCCAAAAGA
CCCAAAGTAAGAGATCAGGAAGGAAGAATCAACTACTACTGGACTCTGCTGGAACCCGGG
GACACAATAATATTTGAGGCAAATGGAAATCTAATAGCGCCATGGTATGCTTTCGCACTG
AGTAGAGGCTTTGGATCAGGAATCATCACCTCAAATGCACCAATGGGTGAATGTGATGCG
AAGTGTCAAACACCTCAGGGAGCTATAAACAGTAGTCTTCCTTTCCAGAATGTACACCCA
GTTACAATAGGAGAGTGTCCAAAGTATGTCAGGAGTGCAAAATTAAGGATGGTTACAGGA
CTAAGGAACATCCCATCCATTCAATCCAGAGGTTTGTTTGGAGCCATTGCCGGTTTCATT
GAAGGGGGGTGGACTGGAATGGTAGATGGGTGGTATGGTTATCATCATCAGAATGAGCAA
GGATCTGGCTATGCTGCAGATCAAAAAAGCACACAAAATGCCATTAACGGGATTACAAAC
AAGGTGAATTCTGTAATTGAGAAAATGAACACTCAATTCACAGCTGTGGGCAAAGAATTC
AACAAATTAGAAAGAAGGATGGAAAACTTAAATAAAAAAGTTGATGATGGGTTTCTAGAC
ATTTGGACATATAATGCAGAATTGTTGGTTCTACTGGAAAATGAAAGGACTTTGGATTTC
CATGACTCCAATGTGAAGAATCTGTATGAGAAAGTAAAAAGCCAATTAAAGAATAATGCC
AAAGAAATAGGAAACGGGTGTTTTGAATTCTATCACAAGTGTAACAATGAATGCATGGAA
AGTGTGAAAAATGGAACTTATGACTATCCAAAATATTCCGAAGAATCAAAGTTAAACAGG
GAGAAAATTGATGGGGTAAAATTGGAATCAATGGGAGTCTATCAGATTCTGGCGATCTAC
TCAACTGTCGCCAGTTCCCTGGTTCTTTTGGTCTCCCTGGGGGCAATCAGCTTCTGGATG
TGTTCCAATGGGTCTTTGCAGTGTAGAATATGCATCTGAGACCAGAATTTCAGAAATATA
AAAAAAAA
>CY010212_Canterbury_2001.58
--GAAAATAAAAACAACCAAAATGAAAGCAAAACTACTGGTCCTGTTATGTACATTTACA
GCTACATACGCAGACACAATATGTATAGGCTACCATGCCAACAACTCAACCGACACTGTT
GACACAGTACTTGAGAAGAACGTGACAGTGACACACTCTGTCAACCTACTTGAGGACAGT
CACAATGGAAAACTATGTCTACTAAAAGGAATAGCCCCACTACAATTGGGTAATTGCAGC
GTTGCCGGATGGATCTTAGGAAACCCAGAATGCGAATTACTGATTTCCAAGGAATCATGG
TCCTACATTGTAGAAACACCAAATCCCGAGAATGGAACATGTTACCCAGGGTATTTCGCC
GACTATGAGGAACTGAGGGAGCAATTGAGTTCAGTATCTTCATTTGAGAGATTCGAAATA
TTCCCCAAAGGAAGCTCATGGCCCAACCACACCGTGACCGGAGTATCAGCATCATGCTCC
CATAATGGGAAAAGCAGTTTTTACAGAAATTTGCTATGGCTGACGGGGAAGAATGGTTCG
TACCCAAACCTGAGCATGTCCTATGTAAACAACAAAGAGAAAGAAGTCCTTGTGCTATGG
GGTGTTCATCACCCACCTAACATAGGGGACCAAAGGGCCCTCTACCATACAGAAAATGCT
TATGTCTCTGTAGTGTCTTCACATTATAGCAGAAGATTCACCCCAGAAATAGCCAAAAGA
CCCAAAGTAAGAGATCAGGAAGGAAGAATCAACTACTACTGGACTCTGCTGGAACCCGGG
GACACAATAATATTTGAGGCAAATGGAAATCTAATAGCGCCATGGTATGCTTTCGCACTG
AGTAGAGGCTTTGGATCAGGAATCATCACCTCAAATGCACCAATGGGTGAATGTGATGCG
AAGTGTCAAACACCTCAGGGAGCTATAAACAGTAGTCTTCCTTTCCAGAATGTACACCCA
GTTACAATAGGAGAGTGTCCAAAGTATGTCAGGAGTGCAAAATTAAGGATGGTTACAGGA
CTAAGGAACATCCCATCCATTCAATCCAGAGGTTTGTTTGGAGCCATTGCCGGTTTCATT
GAAGGGGGGTGGACTGGAATGGTAGATGGGTGGTATGGTTATCATCATCAGAATGAGCAA
GGATCTGGCTATGCTGCAGATCAAAAAAGCACACAAAATGCCATTAACGGGATTACAAAC
AAGGTGAATTCTGTAATTGAGAAAATGAACACCCAATTCACAGCTGTGGGCAAAGAATTC
AACAAATTAGAAAGAAGGATGGAAAACTTAAATAAAAAAGTTGATGATGGGTTTCTAGAC
ATTTGGACATATAATGCAGAATTGTTGGTTCTACTGGAAAATGAAAGGACTTTGGATTTC
CATGACTCCAATGTGAAGAATCTGTATGAGAAAGTAAAAAGCCAATTAAAGAATAATGCC
AAAGAAATAGGAAACGGGTGTTTTGAATTCTATCACAAGTGTAACAATGAATGCATGGAA
AGTGTGAAAAATGGAACTTATGACTATCCAAAATATTCCGAAGAATCAAAGTTAAACAGG
GAGAAAATTGATGGAGTAAAATTGGAATCAATGGGAGTCTATCAGATTCTGGCGATCTAC
TCAACTGTCGCCAGTTCCCTGGTTCTTTTGGTCTCCCTGGGGGCAATCAGCTTCTGGATG
TGTTCCAATGGGTCTTTGCAGTGTAGAATATGCATCTGAGACCAGAATTTCAGAAATATA
AGAAAAAA
>CY010220_Canterbury_2001.58
--GAAAATAAAAACAACCAAAATGAAAGCAAAACTACTGGTCCTGTTATGTACATTTACA
GCTACATACGCAGACACAATATGTATAGGCTACCATGCCAACAACTCAACCGACACTGTT
GACACAGTACTTGAGAAGAATGTGACAGTGACACACTCTGTCAACCTACTTGAGGACAGT
CACAATGGAAAACTATGTCTACTAAAAGGAATAGCCCCACTACAATTGGGTAATTGCAGC
GTTGCCGGATGGATCTTAGGAAACCCAGAATGCGAATTACTGATTTCCAAGGAATCATGG
TCCTACATTGTAGAAACACCAAATCCCGAGAATGGAACATGTTACCCAGGGTATTTCGCC
GACTATGAGGAACTGAGGGAGCAATTGAGTTCAGTATCTTCATTTGAGAGATTCGAAATA
TTCCCCAAAGGAAGCTCATGGCCCAACCACACCGTGACCGGAGTATCAGCATCATGCTCC
CATAATGGGAAAAGCAGTTTTTACAGAAATTTGCTATGGCTGACGGGGAAGAATGGTTTG
TACCCAAACCTGAGCATGTCCTATGTAAACAACAAAGAGAAAGAAGTCCTTGTGCTATGG
GGTGTTCATCACCCACCTAACATAGGGGACCAAAGGGCCCTCTACCATACAGAAAATGCT
TATGTCTCTGTAGTGTCTTCACATTATAGCAGAAGATTCACCCCAGAAATAGCCAAAAGA
CCCAAAGTAAGAGATCAGGAAGGAAGAATCAACTACTACTGGACTCTGCTGGAACCCGGG
GACACAATAATATTTGAGGCAAATGGAAATCTAATAGCGCCATGGTATGCTTTCGCACTG
AGTAGAGGCTTTGGATCAGGAATCATCACCTCAAATGCACCAATGGGTGAATGTGATGCG
AAGTGTCAAACACCTCAGGGAGCTATAAACAGTAGTCTTCCTTTCCAGAATGTACACCCA
GTTACAATAGGAGAGTGTCCAAAGTATGTCAGGAGTGCAAAATTAAGGATGGTTACAGGA
CTAAGGAACATCCCATCCATTCAATCCAGAGGTTTGTTTGGAGCCATTGCCGGTTTCATT
GAAGGGGGGTGGACTGGAATGGTAGATGGGTGGTATGGTTATCATCATCAGAATGAGCAA
GGATCTGGCTATGCTGCAGATCAAAAAAGCACACAAAATGCCATTAACGGGATTACAAAC
AAGGTGAATTCTGTAATTGAGAAAATGAACACTCAATTCACAGCTGTGGGCAAAGAATTC
AACAAATTAGAAAGAAGGATGGAAAACTTAAATAAAAAAGTTGATGATGGGTTTCTAGAC
ATTTGGACATATAATGCAGAATTGTTGGTTCTACTGGAAAATGAAAGGACTTTGGATTTC
CATGACTCCAATGTGAAGAATCTGTATGAGAAAGTAAAAAGCCAATTAAAGAATAATGCC
AAAGAAATAGGAAACGGGTGTTTTGAATTCTATCACAAGTGTAACAATGAATGCATGGAA
AGTGTGAAAAATGGAACTTATGACTATCCAAAATATTCCGAAGAATCAAAGTTAAACAGG
GAGAAAATTGATGGAGTAAAATTGGAATCAATGGGAGTCTATCAGATTCTGGCGATCTAC
TCAACTGTCGCCAGTTCCCTGGTTCTTTTGGTCTCCCTGGGGGCAATCAGCTTCTGGATG
TGTTCCAATGGGTCTTTGCAGTGTAGAATATGCATCTGAGACCAGAATTTCAGAAATATA
AGAAAAAA
>CY010228_Canterbury_2001.58
--GAAATTAAAAACAACCAAAATGAAAGCAAAACTACTGGTCCTGTTATGTACATTTACA
GCTACATACGCAGACACAATATGTATAGGCTACCATGCCAACAACTCAACCGACACTGTT
GACACAGTACTTGAGAAGAATGTGACAGTGACACACTCTGTCAACCTACTTGAGGACAGT
CACAATGGAAAACTATGTCTACTAAAAGGAATAGCCCCACTACAATTGGGTAATTGCAGC
GTTGCCGGATGGATCTTAGGAAACCCAGAATGCGAATTACTGATTTCCAAGGAATCATGG
TCCTACATTGTAGAAACACCAAATCCCGAGAATGGAACATGTTACCCAGGGTATTTCGCC
GACTATGAGGAACTGAGGGAGCAATTGAGTTCAGTATCTTCATTTGAGAGATTCGAAATA
TTCCCCAAAGGAAGCTCATGGCCCAACCACACCGTGACCGGAGTATCAGCATCATGCTCC
CATAATGGGAAAAGCAGTTTTTACAGAAATTTGCTATGGCTGACGGGGAAGAATGGTTTG
TACCCAAACCTGAGCATGTCCTATGTAAACAACAAAGAGAAAGAAGTCCTTGTGCTATGG
GGTGTTCATCACCCACCTAACATAGGGGACCAAAGGGCCCTCTACCATACAGAAAATGCT
TATGTCTCTGTAGTGTCTTCACATTATAGCAGAAGATTCACCCCAGAAATAGCCAAAAGA
CCCAAAGTAAGAGATCAGGAAGGAAGAATCAACTACTACTGGACTCTGCTGGAACCCGGG
GACACAATAATATTTGAGGCAAATGGAAATCTAATAGCGCCATGGTATGCTTTCGCACTG
AGTAGAGGCTTTGGATCAGGAATCATCACCTCAAATGCACCAATGGGTGAATGTGATGCG
AAGTGTCAAACACCTCAGGGAGCTATAAACAGTAGTCTTCCTTTCCAGAATGTACACCCA
GTTACAATAGGAGAGTGTCCAAAGTATGTCAGGAGTGCAAAATTAAGGATGGTTACAGGA
CTAAGGAACATCCCATCCATTCAATCCAGAGGTTTGTTTGGAGCCATTGCCGGTTTCATT
GAAGGGGGGTGGACTGGAATGGTAGATGGGTGGTATGGTTATCATCATCAGAATGAGCAA
GGATCTGGCTATGCTGCAGATCAAAAAAGCACACAAAATGCCATTAACGGGATTACAAAC
AAGGTGAATTCTGTAATTGAGAAAATGAACACTCAATTCACAGCTGTGGGCAAAGAATTC
AACAAATTAGAAAGAAGGATGGAAAACTTAAATAAAAAAGTTGATGATGGGTTTCTAGAC
ATTTGGACATATAATGCAGAATTGTTGGTTCTACTGGAAAATGAAAGGACTTTGGATTTC
CATGACTCCAATGTGAAGAATCTGTATGAGAAAGTAAAAAGCCAATTAAAGAATAATGCC
AAAGAAATAGGAAACGGGTGTTTTGAATTCTATCACAAGTGTAACAATGAATGCATGGAA
AGTGTGAAAAATGGAACTTATGACTATCCAAAATATTCCGAAGAATCAAAGTTAAACAGG
GAGAAAATTGATGGAGTAAAATTGGAATCAATGGGAGTCTATCAGATTCTGGCGATCTAC
TCAACTGTCGCCAGTTCCCTGGTTCTTTTGGTCTCCCTGGGGGCAATCAGCTTCTGGATG
TGTTCCAATGGGTCTTTGCAGTGTAGAATATGCATCTGAGACCAGAATTTCAGAAATATA
AGAAAAA-
>CY010236_Canterbury_2001.58
--GAAAATAAAAACAACCAAAATGAAAGCAAAACTACTGATCCTGTTATGTACATTTACA
GCTACATACGCAGACACAATATGTATAGGCTACCATGCCAACAACTCAACCGACACTGTT
GACACAGTACTTGAGAAGAATGTGACAGTGACACACTCTGTCAACCTACTTGAGGACAGT
CACAATGGAAAACTATGTCTACTAAAAGGAATAGCCCCACTACAATTGGGTAATTGCAGC
GTTGCCGGATGGATCTTAGGAAACCCAGAATGCGAATTACTGATTTCCAAGGAATCATGG
TCCTACATTGTAGAAACACCAAATCCCGAGAATGGAACATGTTACCCAGGGTATTTCGCC
GACTATGAGGAACTGAGGGAGCAATTGAGTTCAGTATCTTCATTTGAGAGATTCGAAATA
TTCCCCAAAGGAAGCTCATGGCCCAACCACACCGTGACCGGAGTATCAGCATCATGCTCC
CATAATGGGAAAAGCAGTTTTTACAGAAATTTGCTATGGCTGACGGGGAAGAATGGTTTG
TACCCAAACCTGAGCATGTCCTATGTAAACAACAAAGAGAAAGAAGTCCTTGTGCTATGG
GGTGTTCATCACCCACCTAACATAGGGGACCAAAGGGCCCTCTACCATACAGAAAATGCT
TATGTCTCTGTAGTGTCTTCACATTATAGCAGAAGATTCACCCCAGAAATAGCCAAAAGA
CCCAAAGTAAGAGATCAGGAAGGAAGAATCAACTACTACTGGACTCTGCTGGAACCCGGG
GACACAATAATATTTGAGGCAAATGGAAATCTAATAGCGCCATGGTATGCTTTCGCACTG
AGTAGAGGCTTTGGATCAGGAATCATCACCTCAAATGCACCAATGGGTGAATGTGATGCG
AAGTGTCAAACACCTCAGGGAGCTATAAACAGTAGTCTTCCTTTCCAGAATGTACACCCA
GTTACAATAGGAGAGTGTCCAAAGTATGTCAGGAGTGCAAAATTAAGGATGGTTACAGGA
CTAAGGAACATCCCATCCATTCAATCCAGAGGTTTGTTTGGAGCCATTGCCGGTTTCATT
GAAGGGGGGTGGACTGGAATGGTAGATGGGTGGTATGGTTATCATCATCAGAATGAGCAA
GGATCTGGCTATGCTGCAGATCAAAAAAGCACACAAAATGCCATTAACGGGATTACAAAC
AAGGTGAATTCTGTAATTGAGAAAATGAACACTCAATTCACAGCTGTGGGCAAAGAATTC
AACAAATTAGAAAGAAGGATGGAAAACTTAAATAAAAAAGTTGATGATGGGTTTCTAGAC
ATTTGGACATATAATGCAGAATTGTTGGTTCTACTGGAAAATGAAAGGACTTTGGATTTC
CATGACTCCAATGTGAAGAATCTGTATGAGAAAGTAAAAAGCCAATTAAAGAATAATGCC
AAAGAAATAGGAAACGGGTGTTTTGAATTCTATCACAAGTGTAACAATGAATGCATGGAA
AGTGTGAAAAATGGAACTTATGACTATCCAAAATATTCCGAAGAATCAAAGTTAAACAGG
GAGAAAATTGATGGGGTAAAATTGGAATCAATGGGAGTCTATCAGATTCTGGCGATCTAC
TCAACTGTCGCCAGTTCCCTGGTTCTTTTGGTCTCCCTGGGGGCAATCAGCTTCTGGATG
TGTTCCAATGGGTCTTTGCAGTGTAGAATATGCATCTGAGACCAGAATTTCAGAAATATA
AGAAAAAA
>CY010244_Canterbury_2001.58
-GAAAAATAAAAACAACCAAAATGAAAGCAAAACTACTGGTCCTGTTATGTACATTTACA
GCTACATACGCAGACACAATATGTATAGGCTACCATGCCAACAACTCAACCGACACTGTT
GACACAGTACTTGAGAAGAATGTGACAGTGACACACTCTGTCAACCTACTTGAGGACAGT
CACAATGGAAAACTATGTCTACTAAAAGGAATAGCCCCACTACAATTGGGTAATTGCAGC
GTTGCCGGATGGATCTTAGGAAACCCAGAATGCGAATTACTGATTTCCAAGGAATCATGG
TCCTACATTGTAGAAACACCAAATCCCGAGAATGGAACATGTTACCCAGGGTATTTCGCC
GACTATGAGGAACTGAGGGAGCAATTGAGTTCAGTATCTTCATTTGAGAGATTCGAAATA
TTCCCCAAAGGAAGCTCATGGCCCAACCACACCGTGACCGGAGTATCAGCATCATGCTCC
CATAATGGGAAAAGCAGTTTTTACAGAAATTTGCTATGGCTGACGGGGAAGAATGGTTTG
TACCCAAACCTGAGCATGTCCTATGTAAACAACAAAGGGAAAGAAGTCCTTGTGCTATGG
GGTGTTCATCACCCACCTAACATAGGGGACCAAAGGGCCCTCTACCATACAGAAAATGCT
TATGTCTCTGTAGTGTCTTCACATTATAGCAGAAGATTCACCCCAGAAATAGCCAAAAGA
CCCAAAGTAAGAGATCAGGAAGGAAGAATCAACTACTACTGGACTCTGCTGGAACCCGGG
GACACAATAATATTTGAGGCAAATGGAAATCTAATAGCGCCATGGTATGCTTTCGCACTG
AGTAGAGGCTTTGGATCAGGAATCATCACCTCAAATGCACCAATGGGTGAATGTGATGCG
AAGTGTCAAACACCTCAGGGAGCTATAAACAGTAGTCTTCCTTTCCAGAATGTACACCCA
GTTACAATAGGAGAGTGTCCAAAGTATGTCAGGAGTGCAAAATTAAGGATGGTTACAGGA
CTAAGGAACATCCCATCCATTCAATCCAGAGGTTTGTTTGGAGCCATTGCCGGTTTCATT
GAAGGGGGGTGGACTGGAATGGTAGATGGGTGGTATGGTTATCATCATCAGAATGAGCAA
GGATCTGGCTATGCTGCAGATCAAAAAAGCACACAAAATGCCATTAACGGGATTACAAAC
AAGGTGAATTCTGTAATTGAGAAAATGAACACTCAATTCACAGCTGTGGGCAAAGAATTC
AACAAATTAGAAAGAAGGATGGAAAACTTAAATAAAAAAGTTGATGATGGGTTTCTAGAC
ATTTGGACATATAATGCAGAATTGTTGGTTCTACTGGAAAATGAAAGGACTTTGGATTTC
CATGACTCCAATGTGAAGAATCTGTATGAGAAAGTAAAAAGCCAATTAAAGAATAATGCC
AAAGAAATAGGAAACGGGTGTTTTGAATTCTATCACAAGTGTAACAATGAATGCATGGAA
AGTGTGAAAAATGGAACTTATGACTATCCAAAATATTCCGAAGAATCAAAGTTAAACAGG
GAGAAAATTGATGGAGTAAAATTGGAATCAATGGGAGTCTATCAGATTCTGGCGATCTAC
TCAACTGTCGCCAGTTCCCTGGTTCTTTTGGTCTCCCTGGGGGCAATCAGCTTCTGGATG
TGTTCCAATGGGTCTTTGCAGTGTAGAATATGCATCTGAGACCAGAATTTCAGAAATATA
AGAAAAAA
>CY010252_Canterbury_2001.58
-----------AACAACCAAAATGAAAGCAAAACTACTGGTCCTGTTATGTACATTTACA
GCTACATACGCAGACACAATATGTATAGGCTACCATGCCAACAACTCAACCGACACTGTT
GACACAGTACTTGAGAAGAATGTGACAGTGACACACTCTGTCAACCTACTTGAGGACAGT
CACAATGGAAAACTATGTCTACTAAAAGGAATAGCCCCACTACAATTGGGTAATTGCAGC
GTTGCCGGATGGATCTTAGGAAACCCAGAATGCGAATTACTGATTTCCAAGGAATCATGG
TCCTACATTGTAGAAACACCAAATCCCGAGAATGGAACATGTTACCCAGGGTATTTCGCC
GACTATGAGGAACTGAGGGAGCAATTGAGTTCAGTATCTTCATTTGAGAGATTCGAAATA
TTCCCCAAAGGAAGCTCATGGCCCAACCACACCGTGACCGGAGTATCAGCATCATGCTCC
CATAATGGGGAAAGCAGTTTTTACAGAAATTTGCTATGGCTGACGGGGAAGAATGGTTTG
TACCCAAACCTGAGCATGTCCTATGTAAACAACAAAGAGAAAGAAGTCCTTGTGCTATGG
GGTGTTCATCACCCACCTAACATAGGGGACCAAAGGGCCCTCTACCATACAGAAAATGCT
TATGTCTCTGTAGTGTCTTCACATTATAGCAGAAGATTCACCCCAGAAATAGCCAAAAGA
CCCAAAGTAAGAGATCAGGAAGGAAGAATCAACTACTACTGGACTCTGCTGGAACCCGGG
GACACAATAATATTTGAGGCAAATGGAAATCTAATAGCGCCATGGTATGCTTTCGCACTG
AGTAGAGGCTTTGGATCAGGAATCATCACCTCAAATGCACCAATGGGTGAATGTGATGCG
AAGTGTCAAACACCTCAGGGAGCTATAAACAGTAGTCTTCCTTTCCAGAATGTACACCCA
GTTACAATAGGAGAGTGTCCAAAGTATGTCAGGAGTGCAAAATTAAGGATGGTTACAGGA
CTAAGGAACATCCCATCCATTCAATCCAGAGGTTTGTTTGGAGCCATTGCCGGTTTCATT
GAAGGGGGGTGGACTGGAATGGTAGATGGGTGGTATGGTTATCATCATCAGAATGAGCAA
GGATCTGGCTATGCTGCAGATCAAAAAAGCACACAAAATGCCATTAACGGGATTACAAAC
AAGGTGAATTCTGTAATTGAGAAAATGAACACCCAATTCACAGCTGTGGGCAAAGAATTC
AACAAATTAGAAAGAAGGATGGAAAACTTAAATAAAAAAGTTGATGATGGGTTTCTAGAC
ATTTGGACATATAATGCAGAATTGTTGGTTCTACTGGAAAATGAAAGGACTTTGGATTTC
CATGACTCCAATGTGAAGAATCTGTATGAGAAAGTAAAAAGCCAATTAAAGAATAATGCC
AAAGAAATAGGAAACGGGTGTTTTGAATTCTATCACAAGTGTAACAATGAATGCATGGAA
AGTGTGAAAAATGGAACTTATGACTATCCAAAATATTCCGAAGAATCAAAGTTAAACAGG
GAGAAAATTGATGGAGTAAAATTGGAATCAATGGGAGTCTATCAGATTCTGGCGATCTAC
TCAACTGTCGCCAGTTCCCTGGTTCTTTTGGTCTCCCTGGGGGCAATCAGCTTCTGGATG
TGTTCCAATGGGTCTTTGCAGTGTAGAATATGCATCTGAGACCAGAATTTCAGAAATATA
AGAAAAAA
>CY010260_Canterbury_2001.58
-GAAAAATAAAAACAACCAAAATGAAAGCAAAACTACTGGTCCTGTTATGTACATTTACA
GCTACATACGCAGACACAATATGTATAGGCTACCATGCCAACAACTCAACCGACACTGTT
GACACAGTACTTGAGAAGAATGTGACAGTGACACACTCTGTCAACCTACTTGAGGACAGT
CACAATGGAAAACTATGTCTACTAAAAGGAATAGCCCCACTACAATTGGGTAATTGCAGC
GTTGCCGGATGGATCTTAGGAAACCCAGAATGCGAATTACTGATTTCCAAGGAATCATGG
TCCTACATTGTAGAAACACCAAATCCCGAGAATGGAACATGTTACCCAGGGTATTTCGCC
GACTATGAGGAACTGAGGGAGCAATTGAGTTCAGTATCTTCATTTGAGAGATTCGAAATA
TTCCCTAAAGGAAGCTCATGGCCCAACCACACCGTGACCGGAGTATCAGCATCATGCTCC
CATAATGGGAAAAGCAGTTTTTACAGAAATTTGCTATGGCTGACGGGGAAGAATGGTTTG
TACCCAAACCTGAGCATGTCCTATGTAAACAACAAAGGGAAAGAAGTCCTTGTGCTATGG
GGTGTTCATCACCCACCTAACATAGGGGACCAAAGGGCCCTCTACCATACAGAAAATGCT
TATGTCTCTGTAGTGTCTTCACATTATAGCAGAAGATTCACCCCAGAAATAGCCAAAAGA
CCCAAAGTAAGAGATCAGGAAGGAAGAATCAACTACTACTGGACTCTGCTGGAACCCGGG
GACACAATAATATTTGAGGCAAATGGAAATCTAATAGCGCCATGGTATGCTTTCGCACTG
AGTAGAGGCTTTGGATCAGGAATCATCACCTCAAATGCACCAATGGGTGAATGTGATGCG
AAGTGTCAAACACCTCAGGGAGCTATAAACAGTAGTCTTCCTTTCCAGAATGTACACCCA
GTTACAATAGGAGAGTGTCCAAAGTATGTCAGGAGTGCAAAATTAAGGATGGTTACAGGA
CTAAGGAACATCCCATCCATTCAATCCAGAGGTTTGTTTGGAGCCATTGCCGGTTTCATT
GAAGGGGGGTGGACTGGAATGGTAGATGGGTGGTATGGTTATCATCATCAGAATGAGCAA
GGATCTGGCTATGCTGCAGATCAAAAAAGCACACAAAATGCCATTAACGGGATTACAAAC
AAGGTGAATTCTGTAATTGAGAAAATGAACACTCAATTCACAGCTGTGGGCAAAGAATTC
AACAAATTAGAAAGAAGGATGGAAAACTTAAATAAAAAAGTTGATGATGGGTTTCTAGAC
ATTTGGACATATAATGCAGAATTGTTGGTTCTACTGGAAAATGAAAGGACTTTGGATTTC
CATGACTCCAATGTGAAGAATCTGTATGAGAAAGTAAAAAGCCAATTAAAGAATAATGCC
AAAGAAATAGGAAACGGGTGTTTTGAATTCTATCACAAGTGTAACAATGAATGCATGGAA
AGTGTGAAAAATGGAACTTATGACTATCCAAAATATTCCGAAGAATCAAAGTTAAACAGG
GAGAAAATTGATGGAGTAAAATTGGAATCAATGGGAGTCTATCAGATTCTGGCGATCTAC
TCAACTGTCGCCAGTTCCCTGGTTCTTTTGGTCTCCCTGGGGGCAATCAGCTTCTGGATG
TGTTCCAATGGGTCTTTGCAGTGTAGAATATGCATCTGAGACCAGAATTTCAGAAATATA
AGAAAAAA
>CY010268_Canterbury_2001.58
--GAAAATAAAAACAACCAAAATGAAAGTAAAACTACTGGTCCTGTTATGTACATTTACA
GCTACATATGCAGACACAATATGTATAGGCTACCATGCCAACAACTCAACCGACACTGTT
GACACAGTACTTGAGAAGAATGTGACAGTGACACACTCTGTCAACCTACTTGAGGACAGT
CACAATGGAAAACTATGTCTACTAAAAGGAATAGCCCCACTACAATTGGGTAATTGCAGC
GTTGCCGGATGGATCTTAGGAAACCCAGAATGCGAATTACTGATTTCCAAGGAATCATGG
TCCTACATTGTAGAAACACCAAATCCTGAGAATGGAACATGTTACCCAGGGTATTTCGCC
GACTATGAGGAACTGAGGGAGCAATTGAGTTCAGTATCTTCATTTGAGAGGTTCGAAATA
TTCCCCAAAGAAAGCTCATGGCCCAACCACACCGTAACCGGAGTATCAGCATCATGCTCC
CATAATGGGAAAAGCAGTTTTTACAGAAATTTGCTATGGCTGACGGGGAAGAATGGTTTG
TACCCAAACCTGAGCAAGTCCTATGCAAACAACAAAGAGAAAGAAGTCCTTGTACTATGG
GGTGTTCATCACCCGCCTAACATAGGGGACCAAAGGGCCCTCTATCATACAGAAAATGCT
TATGTCTCTGTAGTGTCTTCACATTATAGCAGAAGATTCACCCCAGAAATAGCCAAAAGA
CCCAAAGTAAGAGATCAGGAAGGAAGAATCAACTACTACTGGACTCTGCTGGAACCCGGG
GATACAATAATATTTGAGGCAAATGGAAATCTAATAGCGCCAAGGTATGCTTTCGCACTG
AGTAGAGGCTTTGGATCAGGAATCATCACCTCAAATGCACCAATGGATGAATGTGATGCG
AAGTGTCAAACACCTCAGGGAGCTATAAACAGCAGTCTTCCTTTCCAGAATGTACACCCA
GTCACAATAGGAGAGTGTCCAAAGTATGTCAGGAGTGCAAAATTAAGGATGGTTACAGGA
CTAAGGAACATCCCATCCATTCAATCCAGAGGTTTGTTTGGAGCCATTGCCGGTTTCATT
GAAGGGGGGTGGACTGGAATGGTAGATGGTTGGTATGGTTATCATCATCAGAATGAGCAA
GGATCTGGCTATGCTGCAGATCAAAAAAGCACACAAAATGCCATTAACGGGATTACAAAC
AAGGTGAATTCTGTAATTGAGAAAATGAACACTCAATTCACAGCTGTGGGCAAAGAATTC
AACAAATTGGAAAGAAGGATGGAAAACTTAAATAAAAAAGTTGATGATGGGTTTCTAGAC
ATTTGGACATATAATGCAGAATTGTTGGTTCTACTGGAAAATGAAAGGACTTTGGATTTC
CATGACTCCAATGTGAAGAATCTGTATGAGAAAGTAAAAAGCCAATTAAAGAATAATGCC
AAAGAAATAGGAAACGGGTGTTTTGAATTCTATCACAAGTGTAACGATGAATGCATGGAG
AGTGTGAAAAATGGAACTTATGACTATCCAAAATATTCCGAAGAATCAAAGTTAAACAGG
GAGAAAATTGATGGAGTGAAATTGGAATCAATGGGAGTCTATCAGATTCTGGCGATCTAC
TCAACAGTCGCCAGTTCCCTGGTTCTTTTGGTCTCCCTGGGGGCAATCAGCTTCTGGATG
TGTTCCAATGGGTCTTTGCAGTGTAGAATATGCATCTAAGACCAGAATTTCAGAAATATA
AGGAAAAA
>CY010276_Canterbury_2001.58
--GAAAATAAAAACAACCAAAATGAAAGCAAAACTACTGGTCCTGTTATGTACATTTACA
GCTACATACGCAGACACAATATGTATAGGCTACCATGCCAACAACTCAACCGACACTGTT
GACACAGTACTTGAGAAGAATGTGACAGTGACACACTCTGTCAACCTACTTGAGGACAGT
CACAATGGAAAACTATGTCTACTAAAAGGAATAGCCCCACTACAATTGGGTAATTGCAGC
GTTGCCGGATGGATCTTAGGAAACCCAGAATGCGAATTACTGATTTCCAAGGAATCATGG
TCCTACATTGTAGAAACACCAAATCCCGAGAATGGAACATGTTACCCAGGGTATTTCGCC
GACTATGAGGAACTGAGGGAGCAATTGAGTTCAGTATCTTCATTTGAGAGATTCGAAATA
TTCCCCAAAGGAAGCTCATGGCCCAACCACACCGTGACCGGAGTATCAGCATCATGCTCC
CATAATGGGAAAAGCAGTTTTTACAGAAATTTGCTATGGCTGACGGGGAAGAATGGTTTG
TACCCAAACCTGAGCATGTCCTATGTAAACAACAAAGAGAAAGAAGTCCTTGTGCTATGG
GGTGTTCATCACCCACCTAACATAGGGGACCAAAGGGCCCTCTACCATACAGAAAATGCT
TATGTCTCTGTAGTGTCTTCACATTATAGCAGAAGATTCACCCCAGAAATAGCCAAAAGA
CCCAAAGTAAGAGATCAGGAAGGAAGAATCAACTACTACTGGACTCTGCTGGAACCCGGG
GACACAATAATATTTGAGGCAAATGGAAATCTAATAGCGCCATGGTATGCTTTCGCACTG
AGTAGAGGCTTTGGATCAGGAATCATCACCTCAAATGCACCAATGGGTGAATGTGATGCG
AAGTGTCAAACACCTCAGGGAGCTATAAACAGTAGTCTTCCTTTCCAGAATGTACACCCA
GTTACAATAGGAGAGTGTCCAAAGTATGTCAGGAGTGCAAAATTAAGGATGGTTACAGGA
CTAAGGAACATCCCATCCATTCAATCCAGAGGTTTGTTTGGAGCCATTGCCGGTTTCATT
GAAGGGGGGTGGACTGGAATGGTAGATGGGTGGTATGGTTATCATCATCAGAATGAGCAA
GGATCTGGCTATGCTGCAGATCAAAAAAGCACACAAAATGCCATTAACGGGATTACAAAC
AAGGTGAATTCTGTAATTGAGAAAATGAACACTCAATTCACAGCTGTGGGCAAAGAATTC
AACAAATTAGAAAGAAGGATGGAAAACTTAAATAAAAAAGTTGATGATGGGTTTCTAGAC
ATTTGGACATATAATGCAGAATTGTTGGTTCTACTGGAAAATGAAAGGACTTTGGATTTC
CATGACTCCAATGTGAAGAATCTGTATGAGAAAGTAAAAAGCCAATTAAAGAATAATGCC
AAAGAAATAGGAAACGGGTGTTTTGAATTCTATCACAAGTGTAACAATGAATGCATGGAA
AGTGTGAAAAATGGAACTTATGACTATCCAAAATATTCCGAAGAATCAAAGTTAAACAGG
GAGAAAATTGATGGAGTAAAATTGGAATCAATGGGAGTCTATCAGATTCTGGCGATCTAC
TCAACTGTCGCCAGTTCCCTGGTTCTTTTGGTCTCCCTGGGGGCAATCAGCTTCTGGATG
TGTTCCAATGGGTCTTTGCAGTGTAGAATATGCATCTGAGACCAGAATTTCAGAAATATA
AAAAAAAA
>CY010284_Canterbury_2001.58
--GAAAATAAAAACAACCAAAATGAAAGCAAAACTACTGATCCTGTTATGTACATTTACA
GCTACATACGCAGACACAATATGTATAGGCTACCATGCCAACAACTCAACCGACACTGTT
GACACAGTACTTGAGAAGAATGTGACAGTGACACACTCTGTCAACCTACTTGAGGACAGT
CACAATGGAAAACTATGTCTACTAAAAGGAATAGCCCCACTACAATTGGGTAATTGCAGC
GTTGCCGGATGGATCTTAGGAAACCCAGAATGCGAATTACTGATTTCCAAGGAATCATGG
TCCTACATTGTAGAAACACCAAATCCCGAGAATGGAACATGTTACCCAGGGTATTTCGCC
GACTATGAGGAACTGAGGGAGCAATTGAGTTCAGTATCTTCATTTGAGAGATTCGAAATA
TTCCCCAAAGGAAGCTCATGGCCCAACCACACCGTGACCGGAGTATCAGCATCATGCTCC
CATAATGGGAAAAGCAGTTTTTACAGAAATTTGCTATGGCTGACGGGGAAGAATGGTTTG
TACCCAAACCTGAGCATGTCCTATGTAAACAACAAAGAGAAAGAAGTCCTTGTGCTATGG
GGTGTTCATCACCCACCTAACATAGGGGACCAAAGGGCCCTCTACCATACAGAAAATGCT
TATGTCTCTGTAGTGTCTTCACATTATAGCAGAAGATTCACCCCAGAAATAGCCAAAAGA
CCCAAAGTAAGAGATCAGGAAGGAAGAATCAACTACTACTGGACTCTGCTGGAACCCGGG
GACACAATAATATTTGAGGCAAATGGAAATCTAATAGCGCCATGGTATGCTTTCGCACTG
AGTAGAGGCTTTGGATCAGGAATCATCACCTCAAATGCACCAATGGGTGAATGTGATGCG
AAGTGTCAAACACCTCAGGGAGCTATAAACAGTAGTCTTCCTTTCCAGAATGTACACCCA
GTTACAATAGGAGAGTGTCCAAAGTATGTCAGGAGTGCAAAATTAAGGATGGTTACAGGA
CTAAGGAACATCCCATCCATTCAATCCAGAGGTTTGTTTGGAGCCATTGCCGGTTTCATT
GAAGGGGGGTGGACTGGAATGGTAGATGGGTGGTATGGTTATCATCATCAGAATGAGCAA
GGATCTGGCTATGCTGCAGATCAAAAGAGCACACAAAATGCCATTAACGGGATTACAAAC
AAGGTGAATTCTGTAATTGAGAAAATGAACACTCAATTCACAGCTGTGGGCAAAGAATTC
AACAAATTAGAAAGAAGGATGGAAAACTTAAATAAAAAAGTTGATGATGGGTTTCTAGAC
ATTTGGACATATAATGCAGAATTGTTGGTTCTACTGGAAAATGAAAGGACTTTGGATTTC
CATGACTCCAATGTGAAGAATCTGTATGAGAAAGTAAAAAGCCAATTAAAGAATAATGCC
AAAGAAATAGGAAACGGGTGTTTTGAATTCTATCACAAGTGTAACAATGAATGCATGGAA
AGTGTGAAAAATGGAACTTATGACTATCCAAAATATTCCGAAGAATCAAAGTTAAACAGG
GAGAAAATTGATGGGGTAAAATTGGAATCAATGGGAGTCTATCAGATTCTGGCGATCTAC
TCAACTGTCGCCAGTTCCCTGGTTCTTTTGGTCTCCCTGGGGGCAATCAGCTTCTGGATG
TGTTCCAATGGGTCTTTGCAGTGTAGAATATGCATCTGAGACCAGAATTTCAGAAATATA
AGAAAAAA
>CY010292_Canterbury_2001.58
--GAAAATAAAAACAACCAAAATGAAAGCAAAACTGCTGGTCCTGTTATGTACATTTACA
GCTACATACGCAGACACAATATGTATAGGCTACCATGCCAACAACTCAACCGACACTGTT
GACACAGTACTTGAGAAGAATGTGACAGTGACACACTCTGTCAACCTACTTGAGGACAGT
CACAATGGAAAACTATGTCTACTAAAAGGAATAGCCCCACTACAATTGGGTAATTGCAGC
GTTGCCGGATGGATCTTAGGAAACCCAGAATGCGAATTACTGATTTCCAAGGAATCATGG
TCCTACATTGTAGAAACACCAAATCCCGAGAATGGAACATGTTACCCAGGGTATTTCGCC
GACTATGAGGAACTGAGGGAGCAATTGAGTTCAGTATCTTCATTTGAGAGATTCGAAATA
TTCCCCAAAGGAAGCTCATGGCCCAACCACACCGTGACCGGAGTATCAGCATCATGCTCC
CATAATGGGAAAAGCAGTTTTTACAGAAATTTGCTATGGCTGACGGGGAAGAATGGTTTG
TACCCAAACCTGAGCATGTCCTATGTAAACAACAAAGAGAAAGAAGTCCTTGTGCTATGG
GGTGTTCATCACCCACCTAACATAGGGGACCAAAGGGCCCTCTACCATACAGAAAATGCT
TATGTCTCTGTAGTGTCTTCACATTATAGCAGAAGATTCACCCCAGAAATAGCCAAAAGA
CCCAAAGTAAGAGATCAGGAAGGAAGAATCAACTACTACTGGACTCTGCTGGAACCCGGG
GACACAATAATATTTGAGGCAAATGGAAATCTAATAGCGCCATGGTATGCTTTCGCACTG
AGTAGAGGCTTTGGATCAGGAATCATCACCTCAAATGCACCAATGGGTGAATGTGATGCG
AAGTGTCAAACACCTCAGGGAGCTATAAACAGTAGTCTTCCTTTCCAGAATGTACACCCA
GTTACAATAGGAGAGTGTCCAAAGTATGTCAGGAGTGCAAAATTAAGGATGGTTACAGGA
CTAAGGAACATCCCATCCATTCAATCCAGAGGTTTGTTTGGAGCCATTGCCGGTTTCATT
GAAGGGGGGTGGACTGGAATGGTAGATGGGTGGTATGGTTATCATCATCAGAATGAGCAA
GGATCTGGCTATGCTGCAGATCAAAAAAGCACACAAAATGCCATTAACGGGATTACAAAC
AAGGTGAATTCTGTAATTGAGAAAATGAACACTCAATTCACAGCTGTGGGCAAAGAATTC
AACAAATTAGAAAGAAGGATGGAAAACTTAAATAAAAAAGTTGATGATGGGTTTCTAGAC
ATTTGGACATATAATGCAGAATTGTTGGTTCTACTGGAAAATGAAAGGACTTTGGATTTC
CATGACTCCAATGTGAAGAATCTGTATGAGAAAGTAAAAAGCCAATTAAAGAATAATGCC
AAAGAAATAGGAAACGGGTGTTTTGAATTCTATCACAAGTGTAACAATGAATGCATGGAA
AGTGTGAAAAATGGAACTTATGACTATCCAAAATATTCCGAAGAATCAAAGTTAAACAGG
GAGAAAATTGATGGAGTAAAATTGGAATCAATGGGAGTCTATCAGATTCTGGCGATCTAC
TCAACTGTCGCCAGTTCCCTGGTTCTTTTGGTCTCCCTGGGGGCAATCAGCTTCTGGATG
TGTTCCAATGGGTCTTTGCAGTGTAGAATATGCATCTGAGACCAGAATTTCAGAAATATA
AGAAAAAA
>CY010300_Canterbury_2001.58
-GAAAAATAAAAACAACCAAAATGAAAGCAAAACTACTGGTCCTGTTATGTACATTTACA
GCTACATACGCAGACACAATATGTATAGGCTACCATGCCAACAACTCAACCGACACTGTT
GACACAGTACTTGAGAAGAATGTGACAGTGACACACTCTGTCAACCTACTTGAGGACAGT
CACAATGGAAAACTATGTCTACTAAAAGGAATAGCCCCACTACAATTGGGTAATTGCAGC
GTTGCCGGATGGATCTTAGGAAACCCAGAATGCGAATTACTGATTTCCAAGGAATCATGG
TCCTACATTGTAGAAACACCAAATCCCGAGAATGGAACATGTTACCCAGGGTATTTCGCC
GACTATGAGGAACTGAGGGAGCAATTGAGTTCAGTATCTTCATTTGAGAGATTCGAAATA
TTCCCCAAAGGAAGCTCATGGCCCAACCACACCGTGACCGGAGTATCAGCATCATGCTCC
CATAATGGGAAAAGCAGTTTTTACAGAAATTTGCTATGGCTGACGGGGAAGAATGGTTTG
TACCCAAACCTGAGCATGTCCTATGTAAACAACAAAGGGAAAGAAGTCCTTGTGCTATGG
GGTGTTCATCACCCACCTAACATAGGGGACCAAAGGGCCCTCTACCATACAGAAAATGCT
TATGTCTCTGTAGTGTCTTCACATTATAGCAGAAGATTCACCCCAGAAATAGCCAAAAGA
CCCAAAGTAAGAGATCAGGAAGGAAGAATCAACTACTACTGGACTCTGCTGGAACCCGGG
GACACAATAATATTTGAGGCAAATGGAAATCTAATAGCGCCATGGTATGCTTTCGCACTG
AGTAGAGGCTTTGGATCAGGAATCATCACCTCAAATGCACCAATGGGTGAATGTGATGCG
AAGTGTCAAACACCTCAGGGAGCTATAAACAGTAGTCTTCCTTTCCAGAATGTACACCCA
GTTACAATAGGAGAGTGTCCAAAGTATGTCAGGAGTGCAAAATTGAGGATGGTTACAGGA
CTAAGGAACATCCCATCCATTCAATCCAGAGGTTTGTTTGGAGCCATTGCCGGTTTCATT
GAAGGGGGGTGGACTGGAATGGTAGATGGGTGGTATGGTTATCATCATCAGAATGAGCAA
GGATCTGGCTATGCTGCAGATCAAAAAAGCACACAAAATGCCATTAACGGGATTACAAAC
AAGGTGAATTCTGTAATTGAGAAAATGAACACTCAATTCACAGCTGTGGGCAAAGAATTC
AACAAATTAGAAAGAAGGATGGAAAACTTAAATAAAAAAGTTGATGATGGGTTTCTAGAC
ATTTGGACATATAATGCAGAATTGTTGGTTCTACTGGAAAATGAAAGGACTTTGGATTTC
CATGACTCCAATGTGAAGAATCTGTATGAGAAAGTAAAAAGCCAATTAAAGAATAATGCC
AAAGAAATAGGAAACGGGTGTTTTGAATTCTATCACAAGTGTAACAATGAATGCATGGAA
AGTGTGAAAAATGGAACTTATGACTATCCAAAATATTCCGAAGAATCAAAGTTAAACAGG
GAGAAAATTGATGGAGTAAAATTGGAATCAATGGGAGTCTATCAGATTCTGGCGATCTAC
TCAACTGTCGCCAGTTCCCTGGTTCTTTTGGTCTCCCTGGGGGCAATCAGCTTCTGGATG
TGTTCCAATGGGTCTTTGCAGTGTAGAATATGCATCTGAGACCAGAATTTCAGAAATATA
AGAAAAAA
>CY010308_Canterbury_2001.67
--GAAAATAAAAACAACCAAAATGAAAGTAAAACTACTGGTCCTGTTATGTACATTTACA
GCTACATATGCAGACACAATATGTATAGGCTACCATGCCAACAACTCAACCGACACTGTT
GACACAGTACTTGAGAAGAATGTGACAGTGACACACTCTGTCAACCTACTTGAGGACAGT
CACAATGGAAAACTATGTCTACTAAAAGGAATAGCCCCACTACAATTGGGTAATTGCAGC
GTTGCCGGATGGATCTTAGGAAACCCAGAATGCGAATTACTGATTTCCAAGGAATCATGG
TCCTACATTGTAGAAACACCAAATCCTGAGAATGGAACATGTTACCCAGGGTATTTCGCC
GACTATGAGGAACTGAGGGAGCAATTGAGTTCAGTATCTTCATTTGAGAGGTTCGAAATA
TTCCCCAAAGAAAGCTCATGGCCCAACCACACCGTAACCGGAGTATCAGCATCATGCTCC
CACAATGGGAAAAGCAGTTTTTACAGAAATCTGCTATGGCTGACGGGGAAGAATGGTTTG
TACCCAAACCTGAGCAAGTCCTATGCAAACAACAAAGAGAAAGAAGTCCTTGTACTATGG
GGTGTTCATCACCCGCCTAACATAGGGGACCAAAGGGCCCTCTATCATACAGAAAATGCT
TATGTCTCTGTAGTGTCTTCACATTATAGCAGAAGATTCACCCCAGAAATAGCCAAAAGA
CCCAAAGTAAGAGATCAGGAAGGAAGAATCAACTACTACTGGACTCTGCTGGAACCCGGG
GATACAATAATATTTGAGGCAAATGGAAATCTAATAGCGCCAAGGTATGCTTTCGCACTG
AGTAGAGGCTTTGGATCAGGAATCATCACCTCAAATGCACCAATGGATGAATGTGATGCG
AAGTGTCAAACACCTCAGGGAGCTATAAACAGCAGTCTTCCTTTCCAGAATGTACACCCA
GTCACAATAGGAGAGTGTCCAAAGTATGTCAGGAGTGCAAAATTAAGGATGGTTACAGGA
CTAAGGAACATCCCATCCATTCAATCCAGAGGTTTGTTTGGAGCCATTGCCGGTTTCATT
GAAGGGGGGTGGACTGGAATGGTAGATGGTTGGTATGGTTATCATCATCAGAATGAGCAA
GGATCTGGCTATGCTGCAGATCAAAAAAGCACACAAAATGCCATTAACGGGATCACAAAC
AAGGTGAATTCTGTAATTGAGAAAATGAACACTCAATTCACAGCTGTGGGCAAAGAATTC
AACAAATTGGAAAGAAGGATGGAAAACTTAAATAAAAAAGTTGATGATGGGTTTCTAGAC
ATTTGGACATATAATGCAGAATTGTTGGTTCTACTGGAAAATGAAAGGACTTTGGATTTC
CATGACTCCAATGTGAAGAATCTGTATGAGAAAGTAAAAAGCCAATTAAAGAATAATGCC
AAAGAAATAGGAAACGGGTGTTTTGAATTCTATCACAAGTGTAACGATGAATGCATGGAG
AGTGTGAAAAATGGAACTTATGACTATCCAAAATATTCCGAAGAATCAAAGTTAAACAGG
GAGAAAATTGATGGAGTGAAATTGGAATCAATGGGAGTCTATCAGATTCTGGCGATCTAC
TCAACAGTCGCCAGTTCCCTGGTTCTTTTGGTCTCCCTGGGGGCAATCAGCTTCTGGATG
TGTTCCAATGGGTCTTTGCAGTGTAGAATATGCATCTAAGACCAGAATTTCAGAAATATA
AGGAAAAA
>CY010316_Canterbury_2001.67
--GAAATTAAAAACAACCAAAATGAAAGCAAAACTACTGGTCCTGTTATGTACATTTACA
GCTACATACGCAGACACAATATGTATAGGCTACCATGCCAACAACTCAACCGACACTGTT
GACACAGTACTTGAGAAGAATGTGACAGTGACACACTCTGTCAACCTACTTGAGGACAGT
CACAATGGAAAACTATGTCTACTAAAAGGAATAGCCCCACTACAATTGGGTAATTGCAGC
GTTGCCGGATGGATCTTAGGAAACCCAGAATGCGAATTACTGATTTCCAAGGAATCATGG
TCCTACATTGTAGAAACACCAAATCCCGAGAATGGAACATGTTACCCAGGGTATTTCGCC
GACTATGAGGAACTGAGGGAGCAATTGAGTTCAGTATCTTCATTTGAGAGATTCGAAATA
TTCCCCAAAGGAAGCTCATGGCCCAACCACACCGTGACCGGAGTATCAGCATCATGCTCC
CATAATGGGAAAAGCAGTTTTTACAGAAATTTGCTATGGCTGACGGGGAAGAATGGTTTG
TACCCAAACCTGAGCATGTCCTATGTAAACAACAAAGAGAAAGAAGTCCTTGTGCTATGG
GGTGTTCATCACCCACCTAACATAGGGGACCAAAGGGCCCTCTACCATACAGAAAATGCT
TATGTCTCTGTAGTGTCTTCACATTATAGCAGAAGATTCACCCCAGAAATAGCCAAAAGA
CCCAAAGTAAGAGATCAGGAAGGAAGAATCAACTACTACTGGACTCTGCTGGAACCCGGG
GACACAATAATATTTGAGGCAAATGGAAATCTAATAGCGCCATGGTATGCTTTCGCACTG
AGTAGAGGCTTTGGATCAGGAATCATCACCTCAAATGCACCAATGGGTGAATGTGATGCG
AAGTGTCAAACACCTCAGGGAGCTATAAACAGTAGTCTTCCTTTCCAGAATGTACACCCA
GTTACAATAGGAGAGTGTCCAAAGTATGTCAGGAGTGCAAAATTAAGGATGGTTACAGGA
CTAAGGAACATCCCATCCATTCAATCCAGAGGTTTGTTTGGAGCCATTGCCGGTTTCATT
GAAGGGGGGTGGACTGGAATGGTAGATGGGTGGTATGGTTATCATCATCAGAATGAGCAA
GGATCTGGCTATGCTGCAGATCAAAAAAGCACACAAAATGCCATTAACGGGATTACAAAC
AAGGTGAATTCTGTAATTGAGAAAATGAACACTCAATTCACAGCTGTGGGCAAAGAATTC
AACAAATTAGAAAGAAGGATGGAAAACTTAAATAAAAAAGTTGATGATGGGTTTCTAGAC
ATTTGGACATATAATGCAGAATTGTTGGTTCTACTGGAAAATGAAAGGACTTTGGATTTC
CATGACTCCAATGTGAAGAATCTGTATGAGAAAGTAAAAAGCCAATTAAAGAATAATGCC
AAAGAAATAGGAAACGGGTGTTTTGAATTCTATCACAAGTGTAACAATGAATGCATGGAA
AGTGTGAAAAATGGAACTTATGACTATCCAAAATATTCCGAAGAATCAAAGTTAAACAGG
GAGAAAATTGATGGAGTAAAATTGGAATCAATGGGAGTCTATCAGATTCTGGCGATCTAC
TCAACTGTCGCCAGTTCCCTGGTTCTTTTGGTCTCCCTGGGGGCAATCAGCTTCTGGATG
TGTTCCAATGGGTCTTTGCAGTGTAGAATATGCATCTGAGACCAGAATTTCAGAAATATA
AGAAAAAA
>CY010324_Canterbury_2001.67
-----------AACAACCAAAATGAAAGCAAAACTACTGGTCCTGTTATGTACATTTACA
GCTACATACGCAGACACAATATGTATAGGCTACCATGCCAACAACTCAACCGACACTGTT
GACACAGTACTTGAGAAGAATGTGACAGTGACACACTCTGTCAACCTACTTGAGGACAGT
CACAATGGAAAACTATGTCTACTAAAAGGAATAGCCCCACTACAATTGGGTAATTGCAGC
GTTGCCGGATGGATCTTAGGAAACCCAGAATGCGAATTACTGATTTCCAAGGAATCATGG
TCCTACATTGTAGAAACACCAAATCCCGAGAATGGAACATGTTACCCAGGGTATTTCGCC
GACTATGAGGAACTGAGGGAGCAATTGAGTTCAGTATCTTCATTTGAGAGATTCGAAATA
TTCCCCAAAGGAAGCTCATGGCCCAACCACACCGTAACCGGAGTATCAGCATCATGCTCC
CATAATGGGAAAAGCAGTTTTTACAGAAATTTGCTATGGCTGACGGGGAAGAATGGTTTG
TACCCAAACCTGAGCATGTCCTATGTAAACAACAAAGAGAAAGAAGTCCTTGTGCTATGG
GGTGTTCATCACCCACCTAACATAGGGGACCAAAGGGCCCTCTACCATACAGAAAATGCT
TATGTCTCTGTAGTGTCTTCACATTATAGCAGAAGATTCACCCCAGAAATAGCCAAAAGA
CCCAAAGTAAGAGATCAGGAAGGAAGAATCAACTACTACTGGACTCTGCTGGAACCCGGG
GACACAATAATATTTGAGGCAAATGGAAATCTAATAGCGCCATGGTATGCTTTCGCACTG
AGTAGAGGCTTTGGATCAGGAATCATCACCTCAAATGCACCAATGGATGAATGTGATGCG
AAGTGTCAAACACCTCAGGGAGCTATAAACAGTAGTCTTCCTTTCCAGAATGTACACCCA
GTTACAATAGGAGAGTGTCCAAAGTATGTCAGGAGTGCAAAATTAAGGATGGTTACAGGA
CTAAGGAACATCCCATCCATTCAATCCAGAGGTTTGTTTGGAGCCATTGCCGGTTTCATT
GAAGGGGGGTGGACTGGAATGGTAGATGGGTGGTATGGTTATCATCATCAGAATGAGCAA
GGATCTGGCTATGCTGCAGATCAAAAAAGCACACAAAATGCCATTAACGGGATTACAAAC
AAGGTGAATTCTGTAATTGAGAAAATGAACACTCAATTCACAGCTGTGGGCAAAGAATTC
AACAAATTAGAAAGAAGGATGGAAAACTTAAATAAAAAAGTTGATGATGGGTTTCTAGAC
ATTTGGACATATAATGCAGAATTGTTGGTTCTACTGGAAAATGAAAGGACTTTGGATTTC
CATGACTCCAATGTGAAGAATCTGTATGAGAAAGTAAAAAGCCAATTAAAGAATAATGCC
AAAGAAATAGGAAACGGGTGTTTTGAATTCTATCACAAGTGTAACAATGAATGCATGGAA
AGTGTGAAAAATGGAACTTATGACTATCCAAAATATTCCGAAGAATCAAAGTTAAACAGG
GAGAAAATTGATGGAGTAAAATTGGAATCAATGGGAGTATATCAGATTCTGGCGATCTAC
TCAACTGTCGCCAGTTCCCTGGTTCTTTTGGTCTCCCTGGGGGCAATCAGCTTCTGGATG
TGTTCCAATGGGTCTTTGCAGTGTAGAATATGCATCTGAGACCAGAATTTCAGAAATATA
AGAAAAAA
>CY010332_Canterbury_2001.67
--GAAAATAAAAACAACCAAAATGAAAGCAAAACTGCTGGTCCTGTTATGTACATTTACA
GCTACATACGCAGACACAATATGCATAGGCTACCATGCCAACAACTCAACCGACACTGTT
GACACAGTACTTGAGAAGAATGTGACAGTGACACACTCTGTCAACCTACTTGAGGACAGT
CACAATGGAAAACTATGTCTACTAAAAGGAATAGCCCCACTACAATTGGGTAATTGCAGC
GTTGCCGGATGGATCTTAGGAAACCCAGAATGCGAATTACTGATTTCCAAGGAATCATGG
TCCTACATTGTAGAAACACCAAATCCCGAGAATGGAACATGTTACCCAGGGTATTTCGCC
GACTATGAGGAACTGAGGGAGCAATTGAGTTCAGTATCTTCATTTGAGAGATTCGAAATA
TTCCCCAAAGGAAGCTCATGGCCCAACCACACCGTGACCGGAGTATCAGCATCATGCTCC
CATAATGGGAAAAGCAGTTTTTACAGAAATTTGCTATGGCTGACGGGGAAGAATGGTTTG
TACCCAAACCTGAGCATGTCCTATGTAAACAACAAAGAGAAAGAAGTCCTTGTGCTATGG
GGTGTTCATCACCCACCTAACATAGGGGACCAAAGGGCCCTCTACCATACAGAAAATGCT
TATGTCTCTGTAGTGTCTTCACATTATAGCAGAAGATTCACCCCAGAAATAGCCAAAAGA
CCCAAAGTAAGAGATCAGGAAGGAAGAATCAACTACTACTGGACTCTGCTGGAACCCGGG
GACACAATAATATTTGAGGCAAATGGAAATCTAATAGCGCCATGGTATGCTTTCGCACTG
AGTAGAGGCTTTGGATCAGGAATCATCACCTCAAATGCACCAATGGGTGAATGTGATGCG
AAGTGTCAAACACCTCAGGGAGCTATAAACAGTAGTCTTCCTTTCCAGAATGTACACCCA
GTTACAATAGGAGAGTGTCCAAAGTATGTCAGGAGTGCAAAATTAAGGATGGTTACAGGA
CTAAGGAACATCCCATCCATTCAATCCAGAGGTTTGTTTGGAGCCATTGCCGGTTTCATT
GAAGGGGGGTGGACTGGAATGGTAGATGGGTGGTATGGTTATCATCATCAGAATGAGCAA
GGATCTGGCTATGCTGCAGATCAAAAAAGCACACAAAATGCCATTAACGGGATTACAAAC
AAGGTGAATTCTGTAATTGAGAAAATGAACACTCAATTCACAGCTGTGGGCAAAGAATTC
AACAAATTAGAAAGAAGGATGGAAAACTTAAATAAAAAAGTTGATGATGGGTTTCTAGAC
ATTTGGACATATAATGCAGAATTGTTGGTTCTACTGGAAAATGAAAGGACTTTGGATTTC
CATGACTCCAATGTGAAGAATCTGTATGAGAAAGTAAAAAGCCAATTAAAGAATAATGCC
AAAGAAATAGGAAACGGGTGTTTTGAATTCTATCACAAGTGTAACAATGAATGCATGGAA
AGTGTGAAAAATGGAACTTATGACTATCCAAAATATTCCGAAGAATCAAAGTTAAACAGG
GAGAAAATTGATGGAGTAAAATTGGAATCAATGGGAGTCTATCAGATTCTGGCGATCTAC
TCAACTGTCGCCAGTTCCCTGGTTCTTTTGGTCTCCCTGGGGGCAATCAGCTTCTGGATG
TGTTCCAATGGGTCTTTGCAGTGTAGAATATGCATCTGAGACCAGAATTTCAGAAATATA
AGAAAAAA
>CY010340_Canterbury_2001.58
--GAAAATAAAAACAACCAAAATGAAAGCAAAACTACTGGTCCTGTTATGTACATTTACA
GCTACATACGCAGACACAATATGTATAGGCTACCATGCCAACAACTCAACCGACACTGTT
GACACAGTACTTGAGAAGAATGTGACAGTGACACACTCTGTCAACCTACTTGAGGACAGT
CACAATGGAAAACTATGTCTACTAAAAGGAATAGCCCCACTACAATTGGGTAATTGCAGC
GTTGCCGGATGGATCTTAGGAAACCCAGAATGCGAATTACTGATTTCCAAGGAATCATGG
TCCTACATTGTAGAAACACCAAATCCCGAGAATGGAACATGTTACCCAGGGTATTTCGCC
GACTATGAGGAACTGAGGGAGCAATTGAGTTCAGTATCTTCATTTGAGAGATTCGAAATA
TTCCCCAAAGGAAGCTCATGGCCCAACCACACCGTGACCGGAGTATCAGCATCATGCTCC
CATAATGGGAAAAGCAGTTTTTACAGAAATTTGCTATGGCTGACGGGGAAGAATGGTTTG
TACCCAAACCTGAGCATGTCCTATGTAAACAACAAAGAGAAAGAAATCCTTGTGCTATGG
GGTGTTCATCACCCACCTAACATAGGGGACCAAAGGGCCCTCTACCATACAGAAAATGCT
TATGTCTCTGTAGTGTCTTCACATTATAGCAGAAGATTCACCCCAGAAATAGCCAAAAGA
CCCAAAGTAAGAGATCAGGAAGGAAGAATCAACTACTACTGGACTCTGCTGGAACCCGGG
GACACAATAATATTTGAGGCAAATGGAAATCTAATAGCGCCATGGTATGCTTTCGCACTG
AGTAGAGGCTTTGGATCAGGAATCATCACCTCAAATGCACCAATGGGTGAATGTGATGCG
AAGTGTCAAACACCTCAGGGAGCTATAAACAGTAGTCTTCCTTTCCAGAATGTACACCCA
GTTACAATAGGAGAGTGTCCAAAGTATGTCAGGAGTGCAAAATTAAGGATGGTTACAGGA
CTAAGGAACATCCCATCCATTCAATCCAGAGGTTTGTTTGGAGCCATTGCCGGTTTCATT
GAAGGGGGGTGGACTGGAATGGTAGATGGGTGGTATGGTTATCATCATCAGAATGAGCAA
GGATCTGGCTATGCTGCAGATCAAAAAAGCACACAAAATGCCATTAACGGGATTACAAAC
AAGGTGAATTCTGTAATTGAGAAAATGAACACTCAATTCACAGCTGTGGGCAAAGAATTC
AACAAATTAGAAAGAAGGATGGAAAACTTAAATAAAAAAGTTGATGATGGGTTTCTAGAC
ATTTGGACATATAATGCAGAATTGTTGGTTCTACTGGAAAATGAAAGGACTTTGGATTTC
CATGACTCCAATGTGAAGAATCTGTATGAGAAAGTAAAAAGCCAATTAAAGAATAATGCC
AAAGAAATAGGAAACGGGTGTTTTGAATTCTATCACAAGTGTAACAATGAATGCATGGAA
AGTGTGAAAAATGGAACTTATGACTATCCAAAATATTCCGAAGAATCAAAGTTAAACAGG
GAGAAAATTGATGGGGTAAAATTGGAATCAATGGGAGTCTATCAGATTCTGGCGATCTAC
TCAACTGTCGCCAGTTCCCTGGTTCTTTTGGTCTCCCTGGGGGCAATCAGCTTCTGGATG
TGTTCCAATGGGTCTTTGCAGTGTAGAATATGCATCTGAGACCAGAATTTCAGAAATATA
AGAAAAAA
>CY010348_Canterbury_2001.67
--GAAATTAAAAACAACCAAAATGAAAGCAAAACTACTGGTCCTGTTATGTACATTTACA
GCTACATACGCAGACACAATATGTATAGGCTACCATGCCAACAACTCAACCGACACTGTT
GACACAGTACTTGAGAAGAATGTGACAGTGACACACTCTGTCAACCTACTTGAGGACAGT
CACAATGGAAAACTATGTCTACTAAAAGGAATAGCCCCACTACAATTGGGTAATTGCAGC
GTTGCCGGATGGATCTTAGGAAACCCAGAATGCGAATTACTGATTTCCAAGGAATCATGG
TCCTACATTGTAGAAACACCAAATCCCGAGAATGGAACATGTTACCCAGGGTATTTCGCC
GACTATGAGGAACTGAGGGAGCAATTGAGTTCAGTATCTTCATTTGAGAGATTCGAAATA
TTCCCCAAAGGAAGCTCATGGCCCAACCACACCGTGACCGGAGTATCAGCATCATGCTCC
CATAATGGGAAAAGCAGTTTTTACAGAAATTTGCTATGGCTGACGGGGAAGAATGGTTTG
TACCCAAACCTGAGCATGTCCTATGTAAACAACAAAGAGAAAGAAGTCCTTGTGCTATGG
GGTGTTCATCACCCACCTAACATAGGGAACCAAAGGGCCCTCTACCATACAGAAAATGCT
TATGTCTCTGTAGTGTCTTCACATTATAGCAGAAGATTCACCCCAGAAATAGCCAAAAGA
CCCAAAGTAAGAGATCAGGAAGGAAGAATCAACTACTACTGGACTCTGCTGGAACCCGGG
GACACAATAATATTTGAGGCAAATGGAAATCTAATAGCGCCATGGTATGCTTTCGCACTG
AGTAGAGGCTTTGGATCAGGAATCATCACCTCAAATGCACCAATGGGTGAATGTGATGCG
AAGTGTCAAACACCTCAGGGAGCTATAAACAGTAGTCTTCCTTTCCAGAATGTACACCCA
GTTACAATAGGAGAGTGTCCAAAGTATGTCAGGAGTGCAAAATTAAGGATGGTTACAGGA
CTAAGGAACATCCCATCCATTCAATCCAGAGGTTTGTTTGGAGCCATTGCCGGTTTCATT
GAAGGGGGGTGGACTGGAATGGTAGATGGGTGGTATGGTTATCATCATCAGAATGAGCAA
GGATCTGGCTATGCTGCAGATCAAAAAAGCACACAAAATGCCATTAACGGGATTACAAAC
AAGGTGAATTCTGTAATTGAGAAAATGAACACTCAATTCACAGCTGTGGGCAAAGAATTC
AACAAATTAGAAAGAAGGATGGAAAACTTAAATAAAAAAGTTGATGATGGGTTTCTAGAC
ATTTGGACATATAATGCAGAATTGTTGGTTCTACTGGAAAATGAAAGGACTTTGGATTTC
CATGACTCCAATGTGAAGAATCTGTATGAGAAAGTAAAAAGCCAATTAAAGAATAATGCC
AAAGAAATAGGAAACGGGTGTTTTGAATTCTATCACAAGTGTAACAATGAATGCATGGAA
AGTGTGAAAAATGGAACTTATGACTATCCAAAATATTCCGAAGAATCAAAGTTAAACAGG
GAGAAAATTGATGGAGTAAAATTGGAATCAATGGGAGTCTATCAGATTCTGGCGATCTAC
TCAACTGTCGCCAGTTCCCTGGTTCTTTTGGTCTCCCTGGGGGCAATCAGCTTCTGGATG
TGTTCCAATGGGTCTTTGCAGTGTAGAATATGCATCTGAGACCAGAATTTCAGAAATATA
AGAAAAAA
>CY010356_South-Canterbury_2001.67
-GAAAAATAAAAACAACCAAAATGAAAGCAAAACTACTGGTCCTGTTATGTACATTTACA
GCTACATACGCAGACACAATATGTATAGGCTACCATGCCAACAACTCAACCGACACTGTT
GACACAGTACTTGAGAAGAATGTGACAGTGACACACTCTGTCAACCTACTTGAGGACAGT
CACAATGGAAAACTATGTCTACTAAAAGGAATAGCCCCACTACAATTGGGTAATTGCAGC
GTTGCCGGATGGATCTTAGGAAACCCAGAATGCGAATTACTGATTTCCAAGGAATCATGG
TCCTACATTGTAGAAACACCAAATCCCGAGAATGGAACATGTTACCCAGGGTATTTCGCC
GACTATGAGGAACTGAGGGAGCAATTGAGTTCAGTATCTTCATTTGAGAGATTCGAAATA
TTCCCCAAAGGAAGCTCATGGCCCAACCACACCGTGACCGGAGTATCAGCATCATGCTCC
CATAATGGGAAAAGCAGTTTTTACAGAAATTTGCTATGGCTGACGGGGAAGAATGGTTTG
TACCCAAACCTGAGCATGTCCTATGTAAACAACAAAGGGAAAGAAGTCCTTGTGCTATGG
GGTGTTCATCACCCACCTAACATAGGGGACCAAAGGGCCCTCTACCATACAGAAAATGCT
TATGTCTCTGTAGTGTCTTCACATTATAGCAGAAGATTCACCCCAGAAATAGCCAAAAGA
CCCAAAGTAAGAGATCAGGAAGGAAGAATCAACTACTACTGGACTCTGCTGGAACCCGGG
GACACAATAATATTTGAGGCAAATGGAAATCTAATAGCGCCATGGTATGCTTTCGCACTG
AGTAGAGGCTTTGGATCAGGAATCATCACCTCAAATGCACCAATGGGTGAATGTGATGCG
AAGTGTCAAACACCTCAGGGAGCTATAAACAGTAGTCTTCCTTTCCAGAATGTACACCCA
GTTACAATAGGAGAGTGTCCAAAGTATGTCAGGAGTGCAAAATTAAGGATGGTTACAGGA
CTAAGGAACATCCCATCCATTCAATCCAGAGGTTTGTTTGGAGCCATTGCCGGTTTCATT
GAAGGGGGGTGGACTGGAATGGTAGATGGGTGGTATGGTTATCATCATCAGAATGAGCAA
GGATCTGGCTATGCTGCAGATCAAAAAAGCACACAAAATGCCATTAACGGGATTACAAAC
AAGGTGAATTCTGTAATTGAGAAAATGAACACTCAATTCACAGCTGTGGGCAAAGAATTC
AACAAATTAGAAAGAAGGATGGAAAACTTAAATAAAAAAGTTGATGATGGGTTTCTAGAC
ATTTGGACATATAATGCAGAATTGTTGGTTCTACTGGAAAATGAAAGGACTTTGGATTTC
CATGACTCCAATGTGAAGAATCTGTATGAGAAAGTAAAAAGCCAATTAAAGAATAATGCC
AAAGAAATAGGAAACGGGTGTTTTGAATTCTATCACAAGTGTAACAATGAATGCATGGAA
AGTGTGAAAAATGGAACTTATGACTATCCAAAATATTCCGAAGAATCAAAGTTAAACAGG
GAGAAAATTGATGGAGTAAAATTGGAATCAATGGGAGTCTATCAGATTCTGGCGATCTAC
TCAACTGTCGCCAGTTCCCTGGTTCTTTTGGTCTCCCTGGGGGCAATCAGCTTCTGGATG
TGTTCCAATGGGTCTTTGCAGTGTAGAATATGCATCTGAGACCAGAATTTCAGAAATATA
AGAAAAAA
>CY010404_West-Coast_2001.58
--GAAAATAAAAACAACCAAAATGAAAGCAAAACTACTGGTCCTGTTATGTACATTTACA
GCTACATACGCAGACACAATATGTATAGGCTACCATGCCAACAACTCAACCGACACTGTT
GACACAGTACTTGAGAAGAATGTGACAGTGACACACTCTGTCAACCTACTTGAGGACAGT
CACAATGGAAAACTATGTCTACTAAAAGGAATAGCCCCACTACAATTGGGTAATTGCAGC
GTTGCCGGATGGATCTTAGGAAACCCAGAATGCGAATTACTGATTTCCAAGGAATCATGG
TCCTACATTGTAGAAACACCAAATCCCGAGAATGGAACATGTTACCCAGGGTATTTCGCC
GACTATGAGGAACTGAGGGAGCAATTGAGTTCAGTATCTTCATTTGAGAGATTCGAAATA
TTCCCCAAAGGAAGCTCATGGCCCAACCACACCGTGACCGGAGTATCAGCATCATGCTCC
CATAATGGGAAAAGCAGTTTTTACAGAAATTTGCTATGGCTGACGGGGAAGAATGGTTTG
TACCCAAACCTGAGCATGTCCTATGTAAACAACAAAGAGAAAGAAGTCCTTGTGCTATGG
GGTGTTCATCACCCACCTAACATAGGGAACCAAAGGGCCCTCTACCATACAGAAAATGCT
TATGTCTCTGTAGTGTCTTCACATTATAGCAGAAGATTCACCCCAGAAATAGCCAAAAGA
CCCAAAGTAAGAGATCAGGAAGGAAGAATCAACTACTACTGGACTCTGCTGGAACCCGGG
GACACAATAATATTTGAGGCAAATGGAAATCTAATAGCGCCATGGTATGCTTTCGCACTG
AGTAGAGGCTTTGGATCAGGAATCATCACCTCAAATGCACCAATGGGTGAATGTGATGCG
AAGTGTCAAACACCTCAGGGAGCTATAAACAGTAGTCTTCCTTTCCAGAATGTACACCCA
GTTACAATAGGAGAGTGTCCAAAGTATGTCAGGAGTGCAAAATTAAGGATGGTTACAGGA
CTAAGGAACATCCCATCCATTCAATCCAGAGGTTTGTTTGGAGCCATTGCCGGTTTCATT
GAAGGGGGGTGGACTGGAATGGTAGATGGGTGGTATGGTTATCATCATCAGAATGAGCAA
GGATCTGGCTATGCTGCAGATCAAAAAAGCACACAAAATGCCATTAACGGGATTACAAAC
AAGGTGAATTCTGTAATTGAGAAAATGAACACTCAATTCACAGCTGTGGGCAAAGAATTC
AACAAATTAGAAAGAAGGATGGAAAACTTAAATAAAAAAGTTGATGATGGGTTTCTAGAC
ATTTGGACATATAATGCAGAATTGTTGGTTCTACTGGAAAATGAAAGGACTTTGGATTTC
CATGACTCCAATGTGAAGAATCTGTATGAGAAAGTAAAAAGCCAATTAAAGAATAATGCC
AAAGAAATAGGAAACGGGTGTTTTGAATTCTATCACAAGTGTAACAATGAATGCATGGAA
AGTGTGAAAAATGGAACTTATGACTATCCAAAATATTCCGAAGAATCAAAGTTAAACAGG
GAGAAAATTGATGGAGTAAAATTGGAATCAATGGGAGTCTATCAGATTCTGGCGATCTAC
TCAACTGTCGCCAGTTCCCTGGTTCTTTTGGTCTCCCTGGGGGCAATCAGCTTCTGGATG
TGTTCCAATGGGTCTTTGCAGTGTAGAATATGCATCTGAGACCAGAATTTCAGAAATATA
AGAAAAAA
>CY010412_Canterbury_2001.58
-----------AACAACCAAAATGAAAGCAAAACTACTGGTCCTGTTATGTACATTTACA
GCTACATACGCAGACACAATATGTATAGGCTACCATGCCAACAACTCAACCGACACTGTT
GACACAGTACTTGAGAAGAATGTGACAGTGACACACTCTGTCAACCTACTTGAGGACAGT
CACAATGGAAAACTATGTCTACTAAAAGGAATAGCCCCACTACAATTGGGTAATTGCAGC
GTTGCCGGATGGATCTTAGGAAACCCAGAATGCGAATTACTGATTTCCAAGGAATCATGG
TCCTACATTGTAGAAACACCAAATCCCGAGAATGGAACATGTTACCCAGGGTATTTCGCC
GACTATGAGGAACTGAGGGAGCAATTGAGTTCAGTATCTTCATTTGAGAGATTCGAAATA
TTCCCCAAAGGAAGCTCATGGCCCAACCACACCGTGACCGGAGTATCAGCATCATGCTCC
CATAATGGGAAAAGCAGTTTTTACAGAAATTTGCTATGGCTGACGGGGAAGAATGGTTTG
TACCCAAACCTGAGCATGTCCTATGTAAACAACAAAGAGAAAGAAGTCCTTGTGCTATGG
GGTGTTCATCACCCACCTAACATAGGGGACCAAAAGGCCCTCTACCATACAGAAAATGCT
TATGTCTCTGTAGTGTCTTCACATTATAGCAGAAGATTCACCCCAGAAATAGCCAAAAGA
CCCAAAGTAAGAGATCAGGAAGGAAGAATCAACTACTACTGGACTCTGCTGGAACCCGGG
GACACAATAATATTTGAGGCAAATGGAAATCTAATAGCGCCATGGTATGCTTTCGCACTG
AGTAGAGGCTTTGGATCAGGAATCATCACCTCAAATGCACCAATGGGTGAATGTGATGCG
AAGTGTCAAACACCTCAGGGAGCTATAAACAGTAGTCTTCCTTTCCAGAATGTACACCCA
GTTACAATAGGAGAGTGTCCAAAGTATGTCAGGAGTGCAAAATTAAGGATGGTTACAGGA
CTAAGGAACATCCCATCCATCCAATCCAGAGGTTTGTTTGGAGCCATTGCCGGTTTCATT
GAAGGGGGGTGGACTGGAATGGTAGATGGGTGGTATGGTTATCATCATCAGAATGAGCAA
GGATCTGGCTATGCTGCAGATCAAAAAAGCACACAAAATGCCATTAACGGGATTACAAAC
AAGGTGAATTCTATAATTGAGAAAATGAACACTCAATTCACAGCTGTGGGCAAAGAATTC
AACAAATTAGAAAGAAGGATGGAAAACTTAAATAAAAAAGTTGATGATGGGTTTCTAGAC
ATTTGGACATATAATGCAGAATTGTTGGTTCTACTGGAAAATGAAAGGACTTTGGATTTC
CATGACTCCAATGTGAAGAATCTGTATGAGAAAGTAAAAAGCCAATTAAAGAATAATGCC
AAAGAAATAGGAAACGGGTGTTTTGAATTCTATCACAAGTGTAACAATGAATGCATGGAA
AGTGTGAAAAATGGAACTTATGACTATCCAAAATATTCCGAAGAATCAAAGTTAAACAGG
GAGAAAATTGATGGAGTAAAATTGGAATCAATGGGAGTCTATCAGATTCTGGCGATCTAC
TCAACTGTCGCCAGTTCCCTGGTTCTTTTGGTCTCCCTGGGGGCAATCAGCTTCTGGATG
TGTTCCAATGGGTCTTTGCAGTGTAGAATATGCATCTGAGACCATAATTTCAGAAATATA
AGAAAAAA
>CY010420_Canterbury_2001.58
--GAAATTAAAAACAACCAAAATGAAAGCAAAACTACTGGTCCTGTTATGTACATTTACA
GCTACATACGCAGACACAATATGTATAGGCTACCATGCCAACAACTCAACCGACACTGTT
GACACAGTACTTGAGAAGAATGTGACAGTGACACACTCTGTCAACCTACTTGAGGACAGT
CACAATGGAAAACTATGTCTACTAAAAGGAATAGCCCCACTACAATTGGGTAATTGCAGC
GTTGCCGGATGGATCTTAGGAAACCCAGAATGCGAATTACTGATTTCCAAGGAATCATGG
TCCTACATTGTAGAAACACCAAATCCCGAGAATGGAACATGTTACCCAGGGTATTTCGCC
GACTATGAGGAACTGAGGGAGCAATTGAGTTCAGTATCTTCATTTGAGAGATTCGAAATA
TTCCCCAAAGGAAGCTCATGGCCCAACCACACCGTGACCGGAGTATCAGCATCATGCTCC
CATAATGGGAAAAGCAGTTTTTACAGAAATTTGCTATGGCTGACGGGGAAGAATGGTTTG
TACCCAAACCTGAGCATGTCCTATGTAAACAACAAAGAGAAAGAAGTCCTTGTGCTATGG
GGTGTTCATCACCCACCTAACATAGGGGACCAAAGGGCCCTCTACCATACAGAAAATGCT
TATGTCTCTGTAGTGTCTTCACATTATAGCAGAAGATTCACCCCAGAAATAGCCAAAAGA
CCCAAAGTAAGAGATCAGGAAGGAAGAATCAACTACTACTGGACTCTGCTGGAACCCGGG
GACACAATAATATTTGAGGCAAATGGAAATCTAATAGCGCCATGGTATGCTTTCGCACTG
AGTAGAGGCTTTGGATCAGGAATCATCACCTCAAATGCACCAATGGGTGAATGTGATGCG
AAGTGTCAAACACCTCAGGGAGCTATAAACAGTAGTCTTCCTTTCCAGAATGTACACCCA
GTTACAATAGGAGAGTGTCCAAAGTATGTCAGGAGTGCAAAATTAAGGATGGTTACAGGA
CTAAGGAACATCCCATCCATTCAATCCAGAGGTTTGTTTGGAGCCATTGCCGGTTTCATT
GAAGGGGGGTGGACTGGAATGGTAGATGGGTGGTATGGTTATCATCATCAGAATGAGCAA
GGATCTGGCTATGCTGCAGATCAAAAAAGCACACAAAATGCCATTAACGGGATTACAAAC
AAGGTGAATTCTGTAATTGAGAAAATGAACACTCAATTCACAGCTGTGGGCAAAGAATTC
AACAAATTAGAAAGAAGGATGGAAAACTTAAATAAAAAAGTTGATGATGGGTTTCTAGAC
ATTTGGACATATAATGCAGAATTGTTGGTTCTACTGGAAAATGAAAGGACTTTGGATTTC
CATGACTCCAATGTGAAGAATCTGTATGAGAAAGTAAAAAGCCAATTAAAGAATAATGCC
AAAGAAATAGGAAACGGGTGTTTTGAATTCTATCACAAGTGTAACAATGAATGCATGGAA
AGTGTGAAAAATGGAACTTATGACTATCCAAAATATTCCGAAGAATCAAAGTTAAACAGG
GAGAAAATTGATGGAGTAAAATTGGAATCAATGGGAGTCTATCAGATTCTGGCGATCTAC
TCAACTGTCGCCAGTTCCCTGGTTCTTTTGGTCTCCCTGGGGGCAATCAGCTTCTGGATG
TGTTCCAATGGGTCTTTGCAGTGTAGAATATGCATCTGAGACCAGAATTTCAGAAATATA
AAAAAAAA
>CY010428_Canterbury_2001.58
-GAAAAATAAAAACAACCAAAATGAAAGCAAAACTACTGGTCCTGTTATGTACATTTACA
GCTACATACGCAGACACAATATGTATAGGCTACCATGCCAACAACTCAACCGACACTGTT
GACACAGTACTTGAGAAGAATGTGACAGTGACACACTCTGTCAACCTACTTGAGGACAGT
CACAATGGAAAACTATGTCTACTAAAAGGAATAGCCCCACTACAATTGGGTAATTGCAGC
GTTGCCGGATGGATCTTAGGAAACCCAGAATGCGAATTACTGATTTCCAAGGAATCATGG
TCCTACATTGTAGAAACACCAAATCCCGAGAATGGAACATGTTACCCAGGGTATTTCGCC
GACTATGAGGAACTGAGGGAGCAATTGAGTTCAGTATCTTCATTTGAGAGATTCGAAATA
TTCCCTAAAGGAAGCTCATGGCCCAACCACACCGTGACCGGAGTATCAGCATCATGCTCC
CATAATGGGAAAAGCAGTTTTTACAGAAATTTGCTATGGCTGACGGGGAAGAATGGTTTG
TACCCAAACCTGAGCATGTCCTATGTAAACAACAAAGGGAAAGAAGTCCTTGTGCTATGG
GGTGTTCATCACCCACCTAACATAGGGGACCAAAGGGCCCTCTACCATACAGAAAATGCT
TATGTCTCTGTAGTGTCTTCACATTATAGCAGAAGATTCACCCCAGAAATAGCCAAAAGA
CCCAAAGTAAGAGATCAGGAAGGAAGAATCAACTACTACTGGACTCTGCTGGAACCCGGG
GACACAATAATATTTGAGGCAAATGGAAATCTAATAGCGCCATGGTATGCTTTCGCACTG
AGTAGAGGCTTTGGATCAGGAATCATCACCTCAAATGCACCAATGGGTGAATGTGATGCG
AAGTGTCAAACACCTCAGGGAGCTATAAACAGTAGTCTTCCTTTCCAGAATGTACACCCA
GTTACAATAGGAGAGTGTCCAAAGTATGTCAGGAGTGCAAAATTAAGGATGGTTACAGGA
CTAAGGAACATCCCATCCATTCAATCCAGAGGTTTGTTTGGAGCCATTGCCGGTTTCATT
GAAGGGGGGTGGACTGGAATGGTAGATGGGTGGTATGGTTATCATCATCAGAATGAGCAA
GGATCTGGCTATGCTGCAGATCAAAAAAGCACACAAAATGCCATTAACGGGATTACAAAC
AAGGTGAATTCTGTAATTGAGAAAATGAACACTCAATTCACAGCTGTGGGCAAAGAATTC
AACAAATTAGAAAGAAGGATGGAAAACTTAAATAAAAAAGTTGATGATGGGTTTCTAGAC
ATTTGGACATATAATGCAGAATTGTTGGTTCTACTGGAAAATGAAAGGACTTTGGATTTC
CATGACTCCAATGTGAAGAATCTGTATGAGAAAGTAAAAAGCCAATTAAAGAATAATGCC
AAAGAAATAGGAAACGGGTGTTTTGAATTCTATCACAAGTGTAACAATGAATGCATGGAA
AGTGTGAAAAATGGAACTTATGACTATCCAAAATATTCCGAAGAATCAAAGTTAAACAGG
GAGAAAATTGATGGAGTAAAATTGGAATCAATGGGAGTCTATCAGATTCTGGCGATCTAC
TCAACTGTCGCCAGTTCCCTGGTTCTTTTGGTCTCCCTGGGGGCAATCAGCTTCTGGATG
TGTTCCAATGGGTCTTTGCAGTGTAGAATATGCATCTGAGACCAGAATTTCAGAAATATA
AGAAAAAA
>CY010436_Canterbury_2001.58
--GAAAATAAAAACAACCAAAATGAAAGCAAAACTACTGATCCTGTTATGTACATTTACA
GCTACATACGCAGACACAATATGTATAGGCTACCATGCCAACAACTCAACCGACACTGTT
GACACAGTACTTGAGAAGAATGTGACAGTGACACACTCTGTCAACCTACTTGAGGACAGT
CACAATGGAAAACTATGTCTACTAAAAGGAATAGCCCCACTACAATTGGGTAATTGCAGC
GTTGCCGGATGGATCTTAGGAAACCCAGAATGCGAATTACTGATTTCCAAGGAATCATGG
TCCTACATTGTAGAAACACCAAATCCCGAGAATGGAACATGTTACCCAGGGTATTTCGCC
GACTATGAGGAACTGAGGGAGCAATTGAGTTCAGTATCTTCATTTGAGAGATTCGAAATA
TTCCCCAAAGGAAGCTCATGGCCCAACCACACCGTGACCGGAGTATCAGCATCATGCTCC
CATAATGGGAAAAGCAGTTTTTACAGAAATTTGCTATGGCTGACGGGGAAGAATGGTTTG
TACCCAAACCTGAGCATGTCCTATGTAAACAACAAAGAGAAAGAAGTCCTTGTGCTATGG
GGTGTTCATCACCCACCTAACATAGGGGACCAAAGGGCCCTCTACCATACAGAAAATGCT
TATGTCTCTGTAGTGTCTTCACATTATAGCAGAAGATTCACCCCAGAAATAGCCAAAAGA
CCCAAAGTAAGAGATCAGGAAGGAAGAATCAACTACTACTGGACTCTGCTGGAACCCGGG
GACACAATAATATTTGAGGCAAATGGAAATCTAATAGCGCCATGGTATGCTTTCGCACTG
AGTAGAGGCTTTGGATCAGGAATCATCACCTCAAATGCACCAATGGGTGAATGTGATGCT
AAGTGTCAAACACCTCAGGGAGCTATAAACAGTAGTCTTCCTTTCCAGAATGTACACCCA
GTTACAATAGGAGAGTGTCCAAAGTATGTCAGGAGTGCAAAATTAAGGATGGTTACAGGA
CTAAGGAACATCCCATCCATTCAATCCAGAGGTTTGTTTGGAGCCATTGCCGGTTTCATT
GAAGGGGGGTGGACTGGAATGGTAGATGGGTGGTATGGTTATCATCATCAGAATGAGCAA
GGATCTGGCTATGCTGCAGATCAAAAAAGCACACAAAATGCCATTAACGGGATTACAAAC
AAGGTGAATTCTGTAATTGAGAAAATGAACACTCAATTCACAGCTGTGGGCAAAGAATTC
AACAAATTAGAAAGAAGGATGGAAAACTTAAATAAAAAAGTTGATGATGGGTTTCTAGAC
ATTTGGACATATAATGCAGAATTGTTGGTTCTACTGGAAAATGAAAGGACTTTGGATTTC
CATGACTCCAATGTGAAGAATCTGTATGAGAAAGTAAAAAGCCAATTAAAGAATAATGCC
AAAGAAATAGGAAACGGGTGTTTTGAATTCTATCACAAGTGTAACAATGAATGCATGGAA
AGTGTGAAAAATGGAACTTATGACTATCCAAAATATTCCGAAGAATCAAAGTTAAACAGG
GAGAAAATTGATGGGGTAAAATTGGAATCAATGGGAGTCTATCAGATTCTGGCGATCTAC
TCAACTGTCGCCAGTTCCCTGGTTCTTTTGGTCTCCCTGGGGGCAATCAGCTTCTGGATG
TGTTCCAATGGGTCTTTGCAGTGTAGAATATGCATCTGAGACCAGAATTTCAGAAATATA
AGAAAAAA
>CY010444_Canterbury_2001.58
--GAAATTAAAAACAACCAAAATGAAAGCAAAACTACTGGTCCTGTTATGTACATTTACA
GCTACATACGCAGACACAATATGTATAGGCTACCATGCCAACAACTCAACCGACACTGTT
GACACAGTACTTGAGAAGAATGTGACAGTGACACACTCTGTCAACCTACTTGAGGACAGT
CACAATGGAAAACTATGTCTACTAAAAGGAATAGCCCCACTACAATTGGGTAATTGCAGC
GTTGCCGGATGGATCTTAGGAAACCCAGAATGCGAATTACTGATTTCCAAGGAATCATGG
TCCTACATTGTAGAAACACCAAATCCCGAGAATGGAACATGTTACCCAGGGTATTTCGCC
GACTATGAGGAACTGAGGGAGCAATTGAGTTCAGTATCTTCATTTGAGAGATTCGAAATA
TTCCCCAAAGGAAGCTCATGGCCCAACCACACCGTGACCGGAGTATCAGCATCATGCTCC
CATAATGGGAAAAGCAGTTTTTACAGAAATTTGCTATGGCTGACGGGGAAGAATGGTTTG
TACCCAAACCTGAGCATGTCCTATGTAAACAACAAAGAGAAAGAAGTCCTTGTGCTATGG
GGTGTTCATCACCCACCTAACATAGGGGACCAAAGGGCCCTCTACCATACAGAAAATGCT
TATGTCTCTGTAGTGTCTTCACATTATAGCAGAAGATTCACCCCAGAAATAGCCAAAAGA
CCCAAAGTAAGAGATCAGGAAGGACGAATCAACTACTACTGGACTCTGCTGGAACCCGGG
GACACAATAATATTTGAGGCAAATGGAAATCTAATAGCGCCATGGTATGCTTTCGCACTG
AGTAGAGGCTTTGGATCAGGAATCATCACCTCAAATGCACCAATGGGTGAATGTGATGCG
AAGTGTCAAACACCTCAGGGAGCTATAAACAGTAGTCTTCCTTTCCAGAATGTACACCCA
GTTACAATAGGAGAGTGTCCAAAGTATGTCAGGAGTGCAAAATTAAGGATGGTTACAGGA
CTAAGGAACATCCCATCCATTCAATCCAGAGGTTTGTTTGGAGCCATTGCCGGTTTCATT
GAAGGGGGGTGGACTGGAATGGTAGATGGGTGGTATGGTTATCATCATCAGAATGAGCAA
GGATCTGGCTATGCTGCAGATCAAAAAAGCACACAAAATGCCATTAACGGGATTACAAAC
AAGGTGAATTCTGTAATTGAGAAAATGAACACTCAATTCACAGCTGTGGGCAAAGAATTC
AACAAATTAGAAAGAAGGATGGAAAACTTAAATAAAAAAGTTGATGATGGGTTTCTAGAC
ATTTGGACATATAATGCAGAATTGTTGGTTCTACTGGAAAATGAAAGGACTTTGGATTTC
CATGACTCCAATGTGAAGAATCTGTATGAGAAAGTAAAAAGCCAATTAAAGAATAATGCC
AAAGAAATAGGAAACGGGTGTTTTGAATTCTATCACAAGTGTAACAATGAATGCATGGAA
AGTGTGAAAAATGGAACTTATGACTATCCAAAATATTCCGAAGAATCAAAGTTAAACAGG
GAGAAAATTGATGGAGTAAAATTGGAATCAATGGGAGTCTATCAGATTCTGGCGATCTAC
TCAACTGTCGCCAGTTCCCTGGTTCTTTTGGTCTCCCTGGGGGCAATCAGCTTCTGGATG
TGTTCCAATGGGTCTTTGCAGTGTAGAATATGCATCTGAGACCAGAATTTCAGAAATATA
AGAAAAAA
>CY010452_Canterbury_2001.58
-GAAAAATAAAAACAACCAAAATGAAAGCAAAACTACTGGTTCTGTTATGTACATTTACA
GCTACATACGCAGACACAATATGTATAGGCTACCATGCCAACAACTCAACCGACACTGTT
GACACAGTACTTGAGAAGAATGTGACAGTGACACACTCTGTCAACCTACTTGAGGACAGT
CACAATGGAAAACTATGTCTACTAAAAGGAATAGCCCCACTACAATTGGGTAATTGCAGC
GTTGCCGGATGGATCTTAGGAAACCCAGAATGCGAATTACTGATTTCCAAGGAATCATGG
TCCTACATTGTAGAAACACCAAATCCCGAGAATGGAACATGTTACCCAGGGTATTTCGCC
GACTATGAGGAACTGAGGGAGCAATTGAGTTCAGTATCTTCATTTGAGAGATTCGAAATA
TTCCCCAAAGGAAGCTCATGGCCCAACCACACCGTGACCGGAGTATCAGCATCATGCTCC
CATAATGGGAAAAGCAGTTTTTACAGAAATTTGCTATGGCTGACGGGGAAGAATGGTTTG
TACCCAAACCTGAGCATGTCCTATGTAAACAACAAAGGGAAAGAAGTCCTTGTGCTATGG
GGTGTTCATCACCCACCTAACATAGGGGACCAAAGGGCCCTCTACCATACAGAAAATGCT
TATGTCTCTGTAGTGTCTTCACATTATAGCAGAAGATTCACCCCAGAAATAGCCAAAAGA
CCCAAAGTAAGAGATCAGGAAGGAAGAATCAACTACTACTGGACTCTGCTGGAACCCGGG
GACACAATAATATTTGAGGCAAATGGAAATCTAATAGCGCCATGGTATGCTTTCGCACTG
AGTAGAGGCTTTGGATCAGGAATCATCACCTCAAATGCACCAATGGGTGAATGTGATGCG
AAGTGTCAAACACCTCAGGGAGCTATAAACAGTAGTCTTCCTTTCCAGAATGTACACCCA
GTTACAATAGGAGAGTGTCCAAAGTATGTCAGGAGTGCAAAATTAAGGATGGTTACAGGA
CTAAGGAACATCCCATCCATTCAATCCAGAGGTTTGTTTGGAGCCATTGCCGGTTTCATT
GAAGGGGGGTGGACTGGAATGGTAGATGGGTGGTATGGTTATCATCATCAGAATGAGCAA
GGATCTGGCTATGCTGCAGATCAAAAAAGCACACAAAATGCCATTAACGGGATTACAAAC
AAGGTGAATTCTGTAATTGAGAAAATGAACACTCAATTCACAGCTGTGGGCAAAGAATTC
AACAAATTAGAAAGAAGGATGGAAAACTTAAATAAAAAAGTTGATGATGGGTTTCTAGAC
ATTTGGACATATAATGCAGAATTGTTGGTTCTACTGGAAAATGAAAGGACTTTGGATTTC
CATGACTCCAATGTGAAGAATCTGTATGAGAAAGTAAAAAGCCAATTAAAGAATAATGCC
AAAGAAATAGGAAACGGGTGTTTTGAATTCTATCACAAGTGTAACAATGAATGCATGGAA
AGTGTGAAAAATGGAACTTATGACTATCCAAAATATTCCGAAGAATCAAAGTTAAACAGG
GAGAAAATTGATGGAGTAAAATTGGAATCAATGGGAGTCTATCAGATTCTGGCGATCTAC
TCAACTGTCGCCAGTTCCCTGGTTCTTTTGGTCTCCCTGGGGGCAATCAGCTTCTGGATG
TGTTCCAATGGGTCTTTGCAGTGTAGAATATGCATCTGAGACCAGAATTTCAGAAATATA
AGAAAAAA
>CY010460_Canterbury_2001.58
-GAAAAATAAAAACAACCAAAATGAAAGCAAAACTACTGGTCCTGTTATGTACATTTACA
GCTACATACGCAGACACAATATGTATAGGCTACCATGCCAACAACTCAACCGACACTGTT
GACACAGTACTTGAGAAGAATGTGACAGTGACACACTCTGTCAACCTACTTGAGGACAGT
CACAATGGAAAACTATGTCTACTAAAAGGAATAGCCCCACTACAATTGGGTAATTGCAGC
GTTGCCGGATGGATCTTAGGAAACCCAGAATGCGAATTACTGATTTCCAAGGAATCATGG
TCCTACATTGTAGAAACACCAAATCCCGAGAATGGAACATGTTACCCAGGGTATTTCGCC
GACTATGAGGAACTGAGGGAGCAATTGAGTTCAGTATCTTCATTTGAGAGATTCGAAATA
TTCCCCAAAGGAAGCTCATGGCCCAACCACACCGTGACCGGAGTATCAGCATCATGCTCC
CATAATGGGAAAAGCAGTTTTTACAGAAATTTGCTATGGCTGACGGGGAAGAATGGTTTG
TACCCAAACCTGAGCATGTCCTATGTAAACAACAAAGGGAAAGAAGTCCTTGTGCTATGG
GGTGTTCATCACCCACCTAACATAGGGGACCAAAGGGCCCTCTACCATACAGAAAATGCT
TATGTCTCTGTAGTGTCTTCACATTATAGCAGAAGATTCACCCCAGAAATAGCCAAAAGA
CCCAAAGTAAGAGATCAGGAAGGAAGAATCAACTACTACTGGACTCTGCTGGAACCCGGG
GACACAATAATATTTGAGGCAAATGGAAATCTAATAGCGCCATGGTATGCTTTCGCACTG
AGTAGAGGCTTTGGATCAGGAATCATCACCTCAAATGCACCAATGGGTGAATGTGATGCG
AAGTGTCAAACACCTCAGGGAGCTATAAACAGTAGTCTTCCTTTCCAGAATGTACACCCA
GTTACAATAGGAGAGTGTCCAAAGTATGTCAGGAGTGCAAAATTAAGGATGGTTACAGGA
CTAAGGAACATCCCATCCATTCAATCCAGAGGTTTGTTTGGAGCCATTGCCGGTTTCATT
GAAGGGGGGTGGACTGGAATGGTAGATGGGTGGTATGGTTATCATCATCAGAATGAGCAA
GGATCTGGCTATGCTGCAGATCAAAAAAGCACACAAAATGCCATTAACGGGATTACAAAC
AAGGTGAATTCTGTAATTGAGAAAATGAACACTCAATTCACAGCTGTGGGCAAAGAATTC
AACAAATTAGAAAGAAGGATGGAAAACTTAAATAAAAAAGTTGATGATGGGTTTCTAGAC
ATTTGGACATATAATGCAGAATTGTTGGTTCTACTGGAAAATGAAAGGACTTTGGATTTC
CATGACTCCAATGTGAAGAATCTGTATGAGAAAGTAAAAAGCCAATTAAAGAATAATGCC
AAAGAAATAGGAAACGGGTGTTTTGAATTCTATCACAAGTGTAACAATGAATGCATGGAA
AGTGTGAAAAATGGAACTTATGACTATCCAAAATATTCCGAAGAATCAAAGTTAAACAGG
GAGAAAATTGATGGAGTAAAATTGGAATCAATGGGAGTCTATCAGATTCTGGCGATCTAC
TCAACTGTCGCCAGTTCCCTGGTTCTTTTGGTCTCCCTGGGGGCAATCAGCTTCTGGATG
TGTTCCAATGGGTCTTTGCAGTGTAGAATATGCATCTGAGACCAGAATTTCAGAAATATA
AGAAAAAA
>CY010468_Canterbury_2001.58
GAAAAAATAAAAACAACCAAAATGAAAGCAAAACTACTGGTCCTGTTATGTACATTTACA
GCTACATACGCAGACACAATATGTATAGGCTACCATGCCAACAACTCAACCGACACTGTT
GACACAGTACTTGAGAAGAATGTGACAGTGACACACTCTGTCAACCTACTTGAGGACAGT
CACAATGGAAAACTATGTCTACTAAAAGGAATAGCCCCACTACAATTGGGTAATTGCAGC
GTTGCCGGATGGATCTTAGGAAACCCAGAATGCGAATTACTGATTTCCAAGGAATCATGG
TCCTACATTGTAGAAACACCAAATCCCGAGAATGGAACATGTTACCCAGGGTATTTCGCC
GACTATGAGGAACTGAGGGAGCAATTGAGTTCAGTATCTTCATTTGAGAGATTCGAAATA
TTCCCTAAAGGAAGCTCATGGCCCAACCACACCGTGACCGGAGTATCAGCATCATGCTCC
CATAATGGGAAAAGCAGTTTTTACAGAAATTTGCTATGGCTGACGGGGAAGAATGGTTTG
TACCCAAACCTGAGCATGTCCTATGTAAACAACAAAGGGAAAGAAGTCCTTGTGCTATGG
GGTGTTCATCACCCACCTAACATAGGGGACCAAAGGGCCCTCTACCATACAGAAAATGCT
TATGTCTCTGTAGTGTCTTCACATTATAGCAGAAGATTCACCCCAGAAATAGCCAAAAGA
CCCAAAGTAAGAGATCAGGAAGGAAGAATCAACTACTACTGGACTCTGCTGGAACCCGGG
GACACAATAATATTTGAGGCAAATGGAAATCTAATAGCGCCATGGTATGCTTTCGCACTG
AGTAGAGGCTTTGGATCAGGAATCATCACCTCAAATGCACCAATGGGTGAATGTGATGCG
AAGTGTCAAACACCTCAGGGAGCTATAAACAGTAGTCTTCCTTTCCAGAATGTACACCCA
GTTACAATAGGAGAGTGTCCAAAGTATGTCAGGAGTGCAAAATTAAGGATGGTTACAGGA
CTAAGGAACATCCCATCCATTCAATCCAGAGGTTTGTTTGGAGCCATTGCCGGTTTCATT
GAAGGGGGGTGGACTGGAATGGTAGATGGGTGGTATGGTTATCATCATCAGAATGAGCAA
GGATCTGGCTATGCTGCAGATCAAAAAAGCACACAAAATGCCATTAACGGGATTACAAAC
AAGGTGAATTCTGTAATTGAGAAAATGAACACTCAATTCACAGCTGTGGGCAAAGAATTC
AACAAATTAGAAAGAAGGATGGAAAACTTAAATAAAAAAGTTGATGATGGGTTTCTAGAC
ATTTGGACATATAATGCAGAATTGTTGGTTCTACTGGAAAATGAAAGGACTTTGGATTTC
CATGACTCCAATGTGAAGAATCTGTATGAGAAAGTAAAAAGCCAATTAAAGAATAATGCC
AAAGAAATAGGAAACGGGTGTTTTGAATTCTATCACAAGTGTAACAATGAATGCATGGAA
AGTGTGAAAAATGGAACTTATGACTATCCAAAATATTCCGAAGAATCAAAGTTAAACAGG
GAGAAAATTGATGGAGTAAAATTGGAATCAATGGGAGTCTATCAGATTCTGGCGATCTAC
TCAACTGTCGCCAGTTCCCTGGTTCTTTTGGTCTCCCTGGGGGCAATCAGCTTCTGGATG
TGTTCCAATGGGTCTTTGCAGTGTAGAATATGCATCTGAGACCAGAATTTCAGAAATATA
AGAAAAAA
>CY010476_Canterbury_2001.58
--GAAAATAAAAACAACCAAAATGAAAGCAAAACTACTGATCCTGTTATGTACATTTACA
GCTACATACGCAGACACAATATGTATAGGCTACCATGCCAACAACTCAACCGACACTGTT
GACACAGTACTTGAGAAGAATGTGACAGTGACACACTCTGTCAACCTACTTGAGGACAGT
CACAATGGAAAACTATGTCTACTAAAAGGAATAGCCCCACTACAATTGGGTAATTGCAGC
GTTGCCGGATGGATCTTAGGAAACCCAGAATGCGAATTACTGATTTCCAAGGAATCATGG
TCCTACATTGTAGAAACACCAAATCCCGAGAATGGAACATGTTACCCAGGGTATTTCGCC
GACTATGAGGAACTGAGGGAGCAATTGAGTTCAGTATCTTCATTTGAGAGATTCGAAATA
TTCCCCAAAGGAAGCTCATGGCCCAACCACACCGTGACCGGAGTATCAGCATCATGCTCC
CATAATGGGAAAAGCAGTTTTTACAGAAATTTGCTATGGCTGACGGGGAAGAATGGTTTG
TACCCAAACCTGAGCATGTCCTATGTAAACAACAAAGAGAAAGAAGTCCTTGTGCTATGG
GGTGTTCATCACCCACCTAACATAGGGGACCAAAGGGCCCTCTACCATACAGAAAATGCT
TATGTCTCTGTAGTGTCTTCACATTATAGCAGAAGATTCACCCCAGAAATAGCCAAAAGA
CCCAAAGTAAGAGATCAGGAAGGAAGAATCAACTACTACTGGACTCTGCTGGAACCCGGG
GACACAATAATATTTGAGGCAAATGGAAATCTAATAGCGCCATGGTATGCTTTCGCACTG
AGTAGAGGCTTTGGATCAGGAATCATCACCTCAAATGCACCAATGGGTGAATGTGATGCG
AAGTGTCAAACACCTCAGGGAGCTATAAACAGTAGTCTTCCTTTCCAGAATGTACACCCA
GTTACAATAGGAGAGTGTCCAAAGTATGTCAGGAGTGCAAAATTAAGGATGGTTACAGGA
CTAAGGAACATCCCATCCATTCAATCCAGAGGTTTGTTTGGAGCCATTGCCGGTTTCATT
GAAGGGGGGTGGACTGGAATGGTAGATGGGTGGTATGGTTATCATCATCAGAATGAGCAA
GGATCTGGCTATGCTGCAGATCAAAAAAGCACACAAAATGCCATTAACGGGATTACAAAC
AAGGTGAATTCTGTAATTGAGAAAATGAACACTCAATTCACAGCTGTGGGCAAAGAATTC
AACAAATTAGAAAGAAGGATGGAAAACTTAAATAAAAAAGTTGATGATGGGTTTCTAGAC
ATTTGGACATATAATGCAGAATTGTTGGTTCTACTGGAAAATGAAAGGACTTTGGATTTC
CATGACTCCAATGTGAAGAATCTGTATGAGAAAGTAAAAAGCCAATTAAAGAATAATGCC
AAAGAAATAGGAAACGGGTGTTTTGAATTCTATCACAAGTGTAACAATGAATGCATGGAA
AGTGTGAAAAATGGAACTTATGACTATCCAAAATATTCCGAAGAATCAAAGTTAAACAGG
GAGAAAATTGATGGGGTAAAATTGGAATCAATGGGAGTCTATCAGATTCTGGCGATCTAC
TCAACTGTCGCCAGTTCCCTGGTTCTTTTGGTCTCCCTGGGGGCAATCAGCTTCTGGATG
TGTTCCAATGGGTCTTTGCAGTGTAGAATATGCATCTGAGACCAGAATTTCAGAAATATA
AGAAAAAA
>CY010556_Canterbury_2001.58
--GAAATTAAAAACAACCAAAATGAAAGCAAAACTACTGGTCCTGTTATGTACATTTACA
GCTACATACGCAGACACAATATGTATAGGCTACCATGCCAACAACTCAACCGACACTGTT
GACACAGTACTTGAGAAGAATGTGACAGTGACACACTCTGTCAACCTACTTGAGGACAGT
CACAATGGAAAACTATGTCTACTAAAAGGAATAGCCCCACTACAATTGGGTAATTGCAGC
GTTGCCGGATGGATCTTAGGAAACCCAGAATGCGAATTACTGATTTCCAAGGAATCATGG
TCCTACATTGTAGAAACACCAAATCCCGAGAATGGAACATGTTACCCAGGGTATTTCGCC
GACTATGAGGAACTGAGGGAGCAATTGAGTTCAGTATCTTCATTTGAGAGATTCGAAATA
TTCCCCAAAGGAAGCTCATGGCCCAACCACACCGTGACCGGAGTATCAGCATCATGCTCC
CATAATGGGAAAAGCAGTTTTTACAGAAATTTGCTATGGCTGACGGGGAAGAATGGTTTG
TACCCAAACCTGAGCATGTCCTATGTAAACAACAAAGAGAAAGAAGTCCTTGTGCTATGG
GGTGTTCATCACCCACCTAACATAGGGGACCAAAGGGCCCTCTACCATACAGAAAATGCT
TATGTCTCTGTAGTGTCTTCACATTATAGCAGAAGATTCACCCCAGAAATAGCCAAAAGA
CCCAAAGTAAGAGATCAGGAAGGAAGAATCAACTACTACTGGACTCTGCTGGAACCCGGG
GACACAATAATATTTGAGGCAAATGGAAATCTAATAGCGCCATGGTATGCTTTCGCACTG
AGTAGAGGCTTTGGATCAGGAATCATCACCTCAAATGCACCAATGGGTGAATGTGATGCG
AAGTGTCAAACACCTCAGGGAGCTATAAACAGTAGTCTTCCTTTCCAGAATGTACACCCA
GTTACAATAGGAGAGTGTCCAAAGTATGTCAGGAGTGCAAAATTAAGGATGGTTACAGGA
CTAAGGAACATCCCATCCATTCAATCCAGAGGTTTGTTTGGAGCCATTGCCGGTTTCATT
GAAGGGGGGTGGACTGGAATGGTAGATGGGTGGTATGGTTATCATCATCAGAATGAGCAA
GGATCTGGCTATGCTGCAGATCAAAAAAGCACACAAAATGCCATTAACGGGATTACAAAC
AAGGTGAATTCTGTAATTGAGAAAATGAACACTCAATTCACAGCTGTGGGCAAAGAATTC
AACAAATTAGAAAGAAGGATGGAAAACTTAAATAAAAAAGTTGATGATGGGTTTCTAGAC
ATTTGGACATATAATGCAGAATTGTTGGTTCTACTGGAAAATGAAAGGACTTTGGATTTC
CATGACTCCAATGTGAAGAATCTGTATGAGAAAGTAAAAAGCCAATTAAAGAATAATGCC
AAAGAAATAGGAAACGGGTGTTTTGAATTCTATCACAAGTGTAACAATGAATGCATGGAA
AGTGTGAAAAATGGAACTTATGACTATCCAAAATATTCCGAAGAATCAAAGTTAAACAGG
GAGAAAATTGATGGAGTAAAATTGGAATCAATGGGAGTCTATCAGATTCTGGCGATCTAC
TCAACTGTCGCCAGTTCCCTGGTTCTTTTGGTCTCCCTGGGGGCAATCAGCTTCTGGATG
TGTTCCAATGGGTCTTTGCAGTGTAGAATATGCATCTGAGACCAGAATTTCAGAAATATA
AGAAAAAA
>CY010780_Canterbury_2001.58
--GAAAATAAAAACAACCAAAATGAAAGCAAAACTACTGGTCCTGTTATGTACATTTACA
GCTACATACGCAGACACAATATGTATAGGCTACCATGCCAACAACTCAACCGACACTGTT
GACACAGTACTTGAGAAGAATGTGACAGTGACACACTCTGTCAACCTACTTGAGGACAGT
CACAATGGAAAACTATGTCTACTAAAAGGAATAGCCCCACTACAATTGGGTAATTGCAGC
GTTGCCGGATGGATCTTAGGAAACCCAGAATGCGAATTACTGATTTCCAAGGAATCATGG
TCCTACATTGTAGAAACACCAAATCCCGAGAATGGAACATGTTACCCAGGGTATTTCGCC
GACTATGAGGAACTGAGGGAGCAATTGAGTTCAGTATCTTCATTTGAGAGATTCGAAATA
TTCCCCAAAGGAAGCTCATGGCCCAACCACACCGTGACCGGAGTATCAGCATCATGCTCC
CATAATGGGAAAAGCAGTTTTTACAGAAATTTGCTATGGCTGACGGGGAAGAATGGTTTG
TACCCAAACCTGAGCATGTCCTATGTAAACAACAAAGAGAAAGAAGTCCTTGTGCTATGG
GGTGTTCATCACCCACCTAACATAGGGGACCAAAGGGCCCTCTACCATACAGAAAATGCT
TATGTCTCTGTAGTGTCTTCACATTATAGCAGAAGATTCACCCCAGAAATAGCCAAAAGA
CCCAAAGTAAGAGATCAGGAAGGAAGAATCAACTACTACTGGACTCTGCTGGAACCCGGG
GACACAATAATATTTGAGGCAAATGGAAATCTAATAGCGCCATGGTATGCTTTCGCACTG
AGTAGAGGCTTTGGATCAGGAATCATCACCTCAAATGCACCAATGGGTGAATGTGATGCG
AAGTGTCAAACACCTCAGGGAGCTATAAACAGTAGTCTTCCTTTCCAGAATGTACACCCA
GTTACAATAGGAGAGTGTCCAAAGTATGTCAGGAGTGCAAAATTAAGGATGGTTACAGGA
CTAAGGAACATCCCGTCCATTCAATCCAGAGGTTTGTTTGGAGCCATTGCCGGTTTCATT
GAAGGGGGGTGGACTGGAATGGTAGATGGGTGGTATGGTTATCATCATCAGAATGAGCAA
GGATCTGGCTATGCTGCAGATCAAAAAAGCACACAAAATGCCATTAACGGGATTACAAAC
AAGGTGAATTCTGTAATTGAGAAAATGAACACTCAATTCACAGCTGTGGGCAAAGAATTC
AACAAATTAGAAAGAAGGATGGAAAACTTAAATAAAAAAGTTGATGATGGGTTTCTAGAC
ATTTGGACATATAATGCAGAATTGTTGGTTCTACTGGAAAATGAAAGGACTTTGGATTTC
CATGACTCCAATGTGAAGAATCTGTATGAGAAAGTAAAAAGCCAATTAAAGAATAATGCC
AAAGAAATAGGAAACGGGTGTTTTGAATTCTATCACAAGTGTAACAATGAATGCATGGAA
AGTGTGAAAAATGGAACTTATGACTATCCAAAATATTCCGAAGAATCAAAGTTAAACAGG
GAGAAAATTGATGGAGTAAAATTGGAATCAATGGGAGTCTATCAGATTCTGGCGATCTAC
TCAACTGTCGCCAGTTCCCTGGTTCTTTTGGTCTCCCTGGGGGCAATCAGCTTCTGGATG
TGTTCCAATGGGTCTTTGCAGTGTAGAATATGCATCTGAGACCAGAATTTCAGAAATATA
AGAAAA--
>CY011072_West-Coast_2001.58
--GAAAATAAAAACAACCAAAATGAAAGCAAAACTACTGGTCCTGTTATGTACATTTACA
GCTACATACGCAGACACAATATGTATAGGCTACCATGCCAACAACTCAACCGACACTGTT
GACACAGTACTTGAGAAGAATGTGACAGTGACACACTCTGTCAACCTACTTGAGGACAGT
CACAATGGAAAACTATGTCTACTAAAAGGAATAGCCCCACTACAATTGGGTAATTGCAGC
GTTGCCGGATGGATCTTAGGAAACCCAGAATGCGAATTACTGATTTCCAAGGAATCATGG
TCCTACATTGTAGAAACACCAAATCCCGAGAATGGAACATGTTACCCAGGGTATTTCGCC
GACTATGAGGAACTGAGGGAGCAATTGAGTTCAGTATCTTCATTTGAGAGATTCGAAATA
TTCCCCAAAGGAAGCTCATGGCCCAACCACACCGTGACCGGAGTATCAGCATCATGCTCC
CATAATGGGAAAAGCAGTTTTTACAGAAATTTGCTATGGCTGACGGGGAAGAATGGTTTG
TACCCAAACCTGAGCATGTCCTATGTAAACAACAAAGAGAAAGAAGTCCTTGTGCTATGG
GGTGTTCATCACCCACCTAACATAGGGGACCAAAGGGCCCTCTACCATACAGAAAATGCT
TATGTCTCTGTAGTGTCTTCACATTATAGCAGAAGATTCACCCCAGAAATAGCCAAAAGA
CCCAAAGTAAGAGATCAGGAAGGAAGAATCAACTACTACTGGACTCTGCTGGAACCCGGG
GACACAATAATATTTGAGGCAAATGGAAATCTAATAGCGCCATGGTATGCTTTCGCACTG
AGTAGAGGCTTTGGATCAGGAATCATCACCTCAAATGCACCAATGGGTGAATGTGATGCG
AAGTGTCAAACACCTCAGGGAGCTATAAACAGTAGTCTTCCTTTCCAGAATGTACACCCA
GTTACAATAGGAGAGTGTCCAAAGTATGTCAGGAGTGCAAAATTAAGGATGGTTACAGGA
CTAAGGAACATCCCATCCATTCAATCCAGAGGTTTGTTTGGAGCCATTGCCGGTTTCATT
GAAGGGGGGTGGACTGGAATGGTAGATGGGTGGTATGGTTATCATCATCAGAATGAGCAA
GGATCTGGCTATGCTGCAGATCAAAAAAGCACACAAAATGCCATTAACGGGATTACAAAC
AAGGTGAATTCTGTAATTGAGAAAATGAACACTCAATTCACAGCTGTGGGCAAAGAATTC
AACAAATTAGAAAGAAGGATGGAAAACTTAAATAAAAAAGTTGATGATGGGTTTCTAGAC
ATTTGGACATATAATGCAGAATTGTTGGTTCTACTGGAAAATGAAAGGACTTTGGATTTC
CATGACTCCAATGTGAAGAATCTGTATGAGAAAGTAAAAAGCCAATTAAAGAATAATGCC
AAAGAAATAGGAAACGGGTGTTTTGAATTCTATCACAAGTGTAACAATGAATGCATGGAA
AGTGTGAAAAATGGAACTTATGACTATCCAAAATATTCCGAAGAATCAAAGTTAAACAGG
GAGAAAATTGATGGAGTAAAATTGGAATCAATGGGAGTCTATCAGATTCTGGCGATCTAC
TCAACTGTCGCCAGTTCCCTGGTTCTTTTGGTCTCCCTGGGGGCAATCAGCTTCTGGATG
TGTTCCAATGGGTCTTTGCAGTGTAGAATATGCATCTGAGACCAGAATTTCAGAAATATA
AGAAAAAA
>CY011080_Canterbury_2001.58
--GAAAATAAAAACAACCAAAATGAAAGCAAAACTACTGGTCCTGTTATGTACATTTACA
GCTACATACGCAGACACAATATGTATAGGCTACCATGCCAACAACTCAACCGACACTGTT
GACACAGTACTTGAGAAGAATGTGACAGTGACACACTCTGTCAACCTACTTGAGGACAGT
CACAATGGAAAACTATGTCTACTAAAAGGAATAGCCCCACTACAATTGGGTAATTGCAGC
GTTGCCGGATGGATCTTAGGAAACCCAGAATGCGAATTACTGATTTCCAAGGGATCATGG
TCCTACATTGTAGAAACACCAAATCCCGAGAATGGAACATGTTACCCAGGGTATTTCGCA
GACTATGAGGAACTGAGGGAGCAATTGAGTTCAGTATCTTCATTTGAGAGATTCGAAATA
TTCCCCAAAGGAAGCTCATGGCCCAACCACACCGTGACCGGAGTATCAGCATCATGCTCC
CATAATGGGAAAAGCAGTTTTTACAGAAATTTGCTATGGCTGACGGGGAAGAATGGTTTG
TACCCAAACCTGAGCATGTCCTATGTAAACAACAAAGAGAAAGAAGTCCTTGTGCTATGG
GGTGTTCATCACCCACCTAACATAGGGGACCAAAGGGCCCTCTACCATACAGAAAATGCT
TATGTCTCTGTAGTGTCTTCACATTATAGCAGAAGATTCACCCCAGAAATAGCCAAAAGA
CCCAAAGTAAGAGATCAGGAAGGAAGAATCAACTACTACTGGACTCTGCTGGAACCCGGG
GACACAATAATATTTGAGGCAAATGGAAATCTAATAGCGCCATGGTATGCTTTCGCACTG
AGTAGAGGCTTTGGATCAGGAATCATCACCTCAAATGCACCAATGGGTGAATGTGATGCG
AAGTGTCAAACACCTCAGGGAGCTATAAACAGTAGTCTTCCTTTCCAGAATGTACACCCA
GTTACAATAGGAGAGTGTCCAAAGTATGTCAGGAGTGCAAAATTAAGGATGGTTACAGGA
CTAAGGAACATCCCATCCATTCAATCCAGAGGTTTGTTTGGAGCCATTGCCGGTTTCATT
GAAGGGGGGTGGACTGGAATGGTAGATGGGTGGTATGGTTATCATCATCAGAATGAGCAA
GGATCTGGCTATGCTGCAGATCAAAAAAGCACACAAAATGCCATTAACGGGATTACAAAC
AAGGTGAATTCTGTAATTGAGAAAATGAACACTCAATTCACAGCTGTGGGCAAAGAATTC
AACAAATTAGAAAGAAGGATGGAAAACTTAAATAAAAAAGTTGATGATGGGTTTCTAGAC
ATTTGGACATATAATGCAGAATTGTTGGTTCTACTGGAAAATGAAAGGACTTTGGATTTC
CATGACTCCAATGTGAAGAATCTGTATGAGAAAGTAAAAAGCCAATTAAAGAATAATGCC
AAAGAAATAGGAAACGGGTGTTTTGAATTCTATCACAAGTGTAACAATGAATGCATGGAA
AGTGTGAAAAATGGAACTTATGACTATCCAAAATATTCCGAAGAATCAAAGTTAAACAGG
GAGAAAATTGATGGAGTAAAATTGGAATCAATGGGAGTCTATCAGATTCTGGCGATCTAC
TCAACTGTCGCCAGTTCCCTGGTTCTTTTGGTCTCCCTGGGGGCAATCAGCTTCTGGATG
TGTTCCAATGGGTCTTTGCAGTGTAGAATATGCATCTGAGACCAGAATTTCAGAAATATA
AGAAAAAA
>CY011088_Canterbury_2001.67
-GAAAAATAAAAACAACCAAAATGAAAGCAAAACTACTGGTCCTGTTATGTACATTTACA
GCTACATACGCAGACACAATATGTATAGGCTACCATGCCAACAACTCAACCGACACTGTT
GACACAGTACTTGAGAAGAATGTGACAGTGACACACTCTGTCAACCTACTTGAGGACAGT
CACAATGGAAAACTATGTCTACTAAAAGGAATAGCCCCACTACAATTGGGTAATTGCAGC
GTTGCCGGATGGATCTTAGGAAACCCAGAATGCGAATTACTGATTTCCAAGGAATCATGG
TCCTACATTGTAGAAACACCAAATCCCGAGAATGGAACATGTTACCCAGGGTATTTCGCC
GACTATGAGGAACTGAGGGAGCAATTGAGTTCAGTATCTTCATTTGAGAGATTCGAAATA
TTCCCTAAAGGAAGCTCATGGCCCAACCACACCGTGACCGGAGTATCAGCATCATGCTCC
CATAATGGGAAAAGCAGTTTTTACAGAAATTTGCTATGGCTGACGGGGAAGAATGGTTTG
TACCCAAACCTGAGCATGTCCTATGTAAACAACAAAGGGAAAGAAGTCCTTGTGCTATGG
GGTGTTCATCACCCACCTAACATAGGGGACCAAAGGGCCCTCTACCATACAGAAAATGCT
TATGTCTCTGTAGTGTCTTCACATTATAGTAGAAGATTCACCCCAGAAATAGCCAAAAGA
CCCAAAGTAAGAGATCAGGAAGGAAGAATCAACTACTACTGGACTCTGCTGGAACCCGGG
GACACAATAATATTTGAGGCAAATGGAAATCTAATAGCGCCATGGTATGCTTTCGCACTG
AGTAGAGGCTTTGGATCAGGAATCATCACCTCAAATGCACCAATGGGTGAATGTGATGCG
AAGTGTCAAACACCTCAGGGAGCTATAAACAGTAGTCTTCCTTTCCAGAATGTACACCCA
GTTACAATAGGAGAGTGTCCAAAGTATGTCAGGAGTGCAAAATTAAGGATGGTTACAGGA
CTAAGGAACATCCCATCCATTCAATCCAGAGGTTTGTTTGGAGCCATTGCCGGTTTCATT
GAAGGGGGGTGGACTGGAATGGTAGATGGGTGGTATGGTTATCATCATCAGAATGAGCAA
GGATCTGGCTATGCTGCAGATCAAAAAAGCACACAAAATGCCATTAACGGGATTACAAAC
AAGGTGAATTCTGTAATTGAGAAAATGAACACTCAATTCACAGCTGTGGGCAAAGAATTC
AACAAATTAGAAAGAAGGATGGAAAACTTAAATAAAAAAGTTGATGATGGGTTTCTAGAC
ATTTGGACATATAATGCAGAATTGTTGGTTCTACTGGAAAATGAAAGGACTTTGGATTTC
CATGACTCCAATGTGAAGAATCTGTATGAGAAAGTAAAAAGCCAATTAAAGAATAATGCC
AAAGAAATAGGAAACGGGTGTTTTGAATTCTATCACAAGTGTAACAATGAATGCATGGAA
AGTGTGAAAAATGGAACTTATGACTATCCAAAATATTCCGAAGAATCAAAGTTAAACAGG
GAGAAAATTGATGGAGTAAAATTGGAATCAATGGGAGTCTATCAGATTCTGGCGATCTAC
TCAACTGTCGCCAGTTCCCTGGTTCTTTTGGTCTCCCTGGGGGCAATCAGCTTCTGGATG
TGTTCCAATGGGTCTTTGCAGTGTAGAATATGCATCTGAGACCAGAATTTCAGAAATATA
AGAAAAAA
>CY011240_Wellington_2001.58
-----------AACAACCAAAATGAAAGCAAAACTACTGGTCCTGTTATGTACATTTACA
GCTACATACGCAGACACAATATGTATAGGCTACCATGCCAACAACTCAACCGACACTGTT
GACACAGTACTTGAGAAGAATGTGACAGTGACACACTCTGTCAACCTACTTGAGGACAGT
CACAATGGAAAACTATGTCTACTAAAAGGAATAGCCCCACTACAATTGGGTAATTGCAGC
GTTGCCGGATGGATCTTAGGAAACCCAGAATGCGAATTACTGATTTCCAAGGAATCATGG
TCCTACATTGTAGAAACACCAAATCCCGAGAATGGAACATGTTACCCAGGGTATTTCGCC
GACTATGAGGAACTGAGGGAGCAATTGAGTTCAGTATCTTCATTTGAGAGATTCGAAATA
TTCCCCAAAGGAAGCTCATGGCCCAACCACACCGTGACCGGAGTATCAGCATCATGCTCC
CATAATGGGAAAAGCAGTTTTTACAGAAATTTGCTATGGCTGACGGGGAAGAATGGTTTG
TACCCAAACCTGAGCATGTCCTATGTAAACAACAAAGAGAAAGAAGTCCTTGTGCTATGG
GGTGTTCATCACCCACCTAACATAGGGGACCAAAGGGCCCTCTACCATACAGAAAATGCT
TATGTCTCTGTAGTGTCTTCACATTATAGCAGAAGATTCACCCCAGAAATAGCCAAAAGA
CCCAAAGTAAGAGATCAGGAAGGAAGAATCAACTACTACTGGACTCTGCTGGAACCCGGG
GACACAATAATATTTGAGGCAAATGGAAATCTAATAGCGCCATGGTATGCTTTCGCACTG
AGTAGAGGCTTTGGATCAGGAATCATCACCTCAAATGCACCAATGGGTGAATGTGATGCG
AAGTGTCAAACACCTCAGGGAGCTATAAACAGTAGTCTTCCTTTCCAGAATGTACACCCA
GTTACAATAGGAGAGTGTCCAAAGTATGTCAGGAGTGCAAAATTAAGGATGGTTACAGGA
CTAAGGAACATCCCATCCATTCAATCCAGAGGTTTGTTTGGAGCCATTGCCGGTTTCATT
GAAGGGGGGTGGACTGGAATGGTAGATGGGTGGTATGGTTATCATCATCAGAATGAGCAA
GGATCTGGCTATGCTGCAGATCAAAAAAGCACACAAAATGCCATTAACGGGATTACAAAC
AAGGTGAATTCTGTAATTGAGAAAATGAACACTCAATTCACAGCTGTGGGCAAAGAATTC
AACAAATTAGAAAGAAGGATGGAAAACTTAAATAAAAAAGTTGATGATGGGTTTCTAGAC
ATTTGGACATATAATGCAGAATTGTTGGTTCTACTGGAAAATGAAAGGACTTTGGATTTC
CATGACTCCAATGTGAAGAACCTGTATGAGAAAGTAAAAAGCCAATTAAAGAATAATGCC
AAAGAAATAGGAAACGGGTGTTTTGAATTCTATCACAAGTGTAACAATGAATGCATGGAA
AGTGTGAAAAATGGAACTTATGACTATCCAAAATATTCCGAAGAATCAAAGTTAAACAGG
GAGAAAATTGATGGAGTAAAATTGGAATCAATGGGAGTCTATCAGATTCTGGCGATCTAC
TCAACTGTCGCCAGTTCCCTGGTTCTTTTGGTCTCCCTGGGGGCAATCAGCTTCTGGATG
TGTTCCAATGGGTCTTTGCAGTGTAGAATATGCATCTGAGACCAGAATTTCAGAAATATA
AGAAAAA-
>CY011608_Wellington_2001.58
-----------AACAACCAAAATGAAAGCAAAACTACTGGTCCTGTTATGTACATTTACA
GCTACATACGCAGACACAATATGTATAGGCTACCATGCCAACAACTCAACCGACACTGTT
GACACAGTACTTGAGAAGAATGTGACAGTGACACACTCTGTCAACCTACTTGAGGACAGT
CACAATGGAAAACTATGTCTACTAAAAGGAATAGCCCCACTACAATTGGGTAATTGCAGC
GTTGCCGGATGGATCTTAGGAAACCCAGAATGCGAATTACTGATTTCCAAGGAATCATGG
TCCTACATTGTAGAAACACCAAATCCCGAGAATGGAACATGTTACCCAGGGTATTTCGCC
GACTATGAGGAACTGAGGGAGCAATTGAGTTCAGTATCTTCATTTGAGAGATTCGAAATA
TTCCCCAAAGGAAGCTCATGGCCCAACCACACCGTGACCGGAGTATCAGCATCATGCTCC
CATAATGGGAAAAGCAGTTTTTACAGAAATTTGCTATGGCTGACGGGGAAGAATGGTTTG
TACCCAAACCTGAGCATGTCCTATGTAAACAACAAAGAGAAAGAAGTCCTTGTGCTATGG
GGTGTTCATCACCCACCTAACATAGGGAACCAAAGGGCCCTCTACCATACAGAAAATGCT
TATGTCTCTGTAGTGTCTTCACATTATAGCAGAAGATTCACCCCAGAAATAGCCAAAAGA
CCCAAAGTAAGAGATCAGGAAGGAAGAATCAACTACTACTGGACTCTGCTGGAACCCGGG
GACACAATAATATTTGAGGCAAATGGAAATCTAATAGCGCCATGGTATGCTTTCGCACTG
AGTAGAGGCTTTGGATCAGGAATCATCACCTCAAATGCACCAATGGGTGAATGTGATGCG
AAGTGTCAAACACCTCAGGGAGCTATAAACAGTAGTCTTCCTTTCCAGAATGTACACCCA
GTTACAATAGGAGAGTGTCCAAAGTATGTCAGGAGTGCAAAATTAAGGATGGTTACAGGA
CTAAGGAACATCCCATCCATTCAATCCAGAGGTTTGTTTGGAGCCATTGCCGGTTTCATT
GAAGGGGGGTGGACTGGAATGGTAGATGGGTGGTATGGTTATCATCATCAGAATGAGCAA
GGATCTGGCTATGCTGCAGATCAAAAAAGCACACAAAATGCCATTAACGGGATTACAAAC
AAGGTGAATTCTGTAATTGAGAAAATGAACACTCAATTCACAGCTGTGGGCAAAGAATTC
AACAAATTAGAAAGAAGGATGGAAAACTTAAATAAGAAAGTTGATGATGGGTTTCTAGAC
ATTTGGACATATAATGCAGAATTGTTGGTTCTACTGGAAAATGAAAGGACTTTGGATTTC
CATGACTCCAATGTGAAGAATCTGTATGAGAAAGTAAAAAGCCAATTAAAGAATAATGCC
AAAGAAATAGGAAACGGGTGTTTTGAATTCTATCACAAGTGTAACAATGAATGCATGGAA
AGTGTGAAAAATGGAACTTATGACTATCCAAAATATTCCGAAGAATCAAAGTTAAACAGG
GAGAAAATTGATGGAGTAAAATTGGAATCAATGGGAGTCTATCAGATTCTGGCGATCTAC
TCAACTGTCGCCAGTTCCCTGGTTCTTTTGGTCTCCCTGGGGGCAATCAGCTTCTGGATG
TGTTCCAATGGGTCTTTGCAGTGTAGAATATGCATCTGAGACCAGAATTTCAGAAATATA
AGAAAAAA
>CY019923_Western-Australia_2001.58
-----------AACAACCAAAATGAAAGCAAAACTACTGGTCCTGTTATGTACATTTACA
GCCACATACGCAGACACAATATGTATAGGCTACCATGCCAACAACTCAACCGACACTGTT
GACACAGTACTTGAGAAGAATGTGACAGTGACACACTCTGTCAACCTACTTGAGGACAGT
CACAATGGAAAACTATGTCTACTAAAAGGAATAGCCCCACTACAATTGGGTAATTGCAGC
GTTGCCGGATGGATCTTAGGAAACCCAGAATGCGAATTACTGATTTCCAAGGAATCATGG
TCCTACATTGTAGAAACACCAAATCCCGAGAATGGAACATGTTACCCAGGGTATTTCGCC
GACTATGAGGAACTGAGGGAGCAATTGAGTTCAGTATCTTCATTTGAGAGATTCGAAATA
TTCCCCAAAGGAAGCTCATGGCCCAACCACACCGTGACCGGAGTATCAGCATCATGCTCC
CATAATGGGAAAAGCAGTTTTTACAGAAATTTACTATGGCTGACGGGGAAGAATGGTTTG
TACCCAAACCTGAGCATGTCCTATGTAAACAACAAAGAGAAAGAAGTCCTTGTGCTATGG
GGTGTTCATCACCCACCTAACATAGGGGACCAAAGGGCCCTCTACCATACAGAAAATGCT
TATGTCTCTGTAGTGTCTTCACATTATAGCAGAAGATTCACCCCAGAAATAGCCAAAAGA
CCCAAAGTAAGAGATCAGGAAGGAAGAATCAACTACTACTGGACTCTGCTGGAACCCGGG
GACACAATAATATTTGAGGCAAATGGAAATCTAATAGCGCCATGGTATGCTTTCGCACTG
AGTAGAGGCTTTGGATCAGGAATCATCACCTCAAATGCACCAATGGGTGAATGTGATGCG
AAGTGTCAAACACCTCAGGGAGCTATAAACAGTAGTCTTCCTTTCCAGAATGTACACCCA
GTTACAATAGGAGAGTGTCCAAAGTATGTCAGGAGTGCAAAATTAAGGATGGTTACAGGA
CTAAGGAACATCCCATCCATTCAATCCAGAGGTTTGTTTGGAGCCATTGCCGGTTTCATT
GAAGGGGGGTGGACTGGAATGGTAGATGGGTGGTATGGTTATCATCATCAGAATGAGCAA
GGATCTGGCTATGCTGCAGATCAAAAAAGCACACAAAATGCCATTAACGGGATTACAAAC
AAGGTGAATTCTGTAATTGAGAAAATGAACACTCAATTCACAGCTGTGGGCAAAGAATTC
AACAAATTAGAAAGAAGGATGGAAAACTTAAATAAAAAAGTTGATGATGGGTTTCTAGAC
ATTTGGACTTATAATGCAGAATTGTTGGTTCTACTGGAAAATGAAAGGACTTTGGATTTC
CATGACTCCAATGTGAAGAATCTGTATGAGAAAGTAAAAAGCCAATTAAAGAATAATGCC
AAAGAAATAGGAAACGGGTGTTTTGAATTCTATCACAAGTGTAACAATGAATGCATGGAA
AGTGTGAAAAATGGAACTTATGACTATCCAAAATATTCCGAAGAATCAAAGTTAAACAGG
GAGAAAATTGATGGAGTAAAATTGGAATCAATGGGAGTCTATCAGATTCTGGCGATCTAC
TCAACTGTCGCCAGTTCCCTGGTTCTTTTGGTCTCCCTGGGGGCAATCAGCTTCTGGATG
TGTTCCAATGGGTCTTTGCAGTGTAGAATATGCATCTGAGACCA----------------
--------
>CY020277_Western-Australia_2001.58
--GAAAATAAAAACAACCAAAATGAAAGCAAAACTACTGGTCCTGTTATGTACATTTACA
GCTACATACGCAGACACAATATGTATAGGCTACCATGCCAACAACTCAACCGACACTGTT
GACACAGTACTTGAGAAGAATGTGACAGTGACACACTCTGTCAACCTACTTGAGGACAGT
CACAATGGAAAACTATGTCTACTAAAAGGAATAGCCCCACTACAATTGGGTAATTGCAGC
GTTGCCGGATGGATCTTAGGAAACCCAGAATGCGAATTACTGATTTCCAAGGAATCATGG
TCCTACATTGTAGAAACACCAAATCCCGAGAATGGAACATGTTACCCAGGGTATTTCGCC
GACTATGAGGAACTGAGGGAGCAATTGAGTTCAGTATCTTCATTTGAGAGATTCGAAATA
TTCCCCAAAGGAAGCTCATGGCCCAACCACACCGTGACCGGAGTATCAGCATCATGCTCC
CATAATGGGAAAAGCAGTTTTTACAGAAATTTGCTATGGCTGACGGGGAAGAATGGTTTG
TACCCAAACCTGAGCATGTCCTATGTAAACAACAAAGAGAAAGAAGTCCTTGTGCTATGG
GGTGTTCATCACCCACCTAACATAGGGGACCAAAGGGCCCTCTACCATACAGAAAATGCT
TATGTCTCTGTAGTGTCTTCACATTATAGCAGAAGATTCACCCCAGAAATAGCCAAAAGA
CCCAAAGTAAGAGATCAGGAAGGAAGAATCAACTACTACTGGACTCTGCTGGAACCCGGG
GACACAATAATATTTGAGGCAAATGGAAATCTAATAGCGCCATGGTATGCTTTCGCACTG
AGTAGAGGCTTTGGATCAGGAATCATCACCTCAAATGCACCAATGGGTGAATGTGATGCG
AAGTGTCAAACACCTCAGGGAGCTATAAACAGTAGTCTTCCTTTCCAGAATGTACACCCA
GTTACAATAGGAGAGTGTCCAAAGTATGTCAGGAGTGCAAAATTAAGGATGGTTACAGGA
CTAAGGAACATCCCATCCATTCAATCCAGAGGTTTGTTTGGAGCCATTGCCGGTTTCATT
GAAGGGGGGTGGACTGGAATGGTAGATGGGTGGTATGGTTATCATCATCAGAATGAGCAA
GGATCTGGCTATGCTGCAGATCAAAAAAGCACACAAAATGCCATCAACGGGATTACAAAC
AAGGTGAATTCTGTAATTGAGAAAATGAACACTCAATTCACAGCTGTGGGCAAAGAATTC
AACAAATTAGAAAGAAGGATGGAAAACTTAAATAAAAAAGTTGATGATGGGTTTCTAGAC
ATTTGGACATATAATGCAGAATTGTTGGTTCTACTGGAAAATGAAAGGACTTTGGATTTC
CATGACTCCAATGTGAAGAATCTGTATGAGAAAGTAAAAAGCCAATTAAAGAATAATGCC
AAAGAAATAGGAAACGGGTGTTTTGAATTCTATCACAAGTGTAACAATGAATGCATGGAA
AGTGTGAAAAATGGAACTTATGACTATCCAAAATATTCCGAAGAATCAAAGTTAAACAGG
GAGAAAATTGATGGAGTAAAATTGGAATCAATGGGAGTCTATCAGATTCTGGCGATCTAC
TCAACTGTCGCCAGTTCCCTGGTTCTTTTGGTCTCCCTGGGGGCAATCAGCTTCTGGATG
TGTTCCAATGGGTCTTTGCAGTGTAGAATATGCATCTGAGACCAGAATTTCAGAAATATA
A-------
>CY020421_Western-Australia_2001.67
-----------AACAACCAAAATGAAAGCAAAACTACTGGTCCTGTTATGTACATTTACA
GCTACATACGCAGACACAATATGTATAGGCTACCATGCCAACAACTCAACCGACACTGTT
GACACAGTACTTGAGAAGAATGTGACAGTGACACACTCTGTCAACCTACTTGAGGACAGT
CACAATGGAAAACTATGTCTACTAAAAGGAATAGCCCCACTACAATTGGGTAATTGCAGC
GTTGCCGGATGGATCTTAGGAAACCCAGAATGCGAATTACTGATTTCCAAGGAATCATGG
TCCTACATTGTAGAAACACCAAATCCCGAGAATGGAACATGTTACCCAGGGTATTTCGCC
GACTATGAGGAACTGAGGGAGCAATTGAGTTCAGTATCTTCATTTGAGAGATTCGAAATA
TTCCCCAAAGGAAGCTCATGGCCCAACCACACCGTGACCGGAGTATCAGCATCATGCTCC
CATAATGGGAAAAGCAGTTTTTACAGAAATTTACTATGGCTGACGGGGAAGAATGGTTTG
TACCCAAACCTGAGCATGTCCTATGTAAACAACAAAGAGAAAGAAGTCCTTGTGCTATGG
GGTGTTCATCACCCACCTAACATAGGGAACCAAAGGGCCCTCTACCATACAGAAAATGCT
TATGTCTCTGTAGTGTCTTCACATTATAGCAGAAGATTCACCCCAGAAATAGCCAAAAGA
CCCAAAGTAAGAGATCAGGAAGGAAGAATCAACTACTACTGGACTCTGCTGGAACCCGGG
GACACAATAATATTTGAGGCAAATGGAAATCTAATAGCGCCATGGTATGCTTTCGCACTG
AGTAGAGGCTTTGGATCAGGAATCATCACCTCAAATGCACCAATGGGTGAATGTGATGCG
AAGTGTCAAACACCTCAGGGAGCTATAAACAGTAGTCTTCCTTTCCAGAATGTACACCCA
GTTACAATAGGAGAGTGTCCAAAGTATGTCAGGAGTGCAAAATTAAGGATGGTTACAGGA
CTAAGGAACATCCCATCCATTCAATCCAGAGGTTTGTTTGGAGCCATTGCCGGTTTCATT
GAAGGGGGGTGGACTGGAATGGTAGATGGGTGGTATGGTTATCATCATCAGAATGAGCAA
GGATCTGGCTATGCTGCAGATCAAAAAAGCACACAAAATGCCATTAACGGGATTACAAAC
AAGGTGAATTCTGTAATTGAGAAAATGAACACTCAATTCACAGCTGTGGGCAAAGAATTC
AACAAATTAGAAAGAAGGATGGAAAACTTAAATAAAAAAGTTGATGATGGGTTTCTAGAC
ATTTGGACATATAATGCAGAATTGTTGGTTCTACTGGAAAATGAAAGGACTTTGGATTTC
CATGACTCCAATGTGAAGAATCTGTATGAGAAAGTAAAAAGCCAATTAAAGAATAATGCC
AAAGAAATAGGAAACGGGTGTTTTGAATTCTATCACAAGTGTAACAATGAATGCATGGAA
AGTGTGAAAAATGGAACTTATGACTATCCAAAATATTCCGAAGAATCAAAGTTAAACAGG
GAGAAAATTGATGGAGTAAAATTGGAATCAATGGGAGTCTATCAGATTCTGGCGATCTAC
TCAACTGTCGCCAGTTCCCTGGTTCTTTTGGTCTCCCTGGGGGCAATCAGCTTCTGGATG
TGTTCCAATGGGTCTTTGCAGTGTAGAATATGCATCTGAGACCAGAATTTCAGAAATATA
AGAAA---
>CY020429_Western-Australia_2001.75
---------------ACCAAAATGAAAGCAAAACTACTGGTCCTGTTATGTACATTTACA
GCTACATACGCAGACACAATATGTATAGGCTACCATGCCAACAACTCAACCGACACTGTT
GACACAGTACTTGAGAAGAATGTGACAGTGACACACTCTGTCAACCTACTTGAGGACAGT
CACAATGGAAAACTATGTCTACTAAAAGGAATAGCCCCACTACAATTGGGTAATTGCAGC
GTTGCCGGATGGATCTTAGGAAACCCAGAATGCGAATTACTGATTTCCAAGGAATCATGG
TCCTACATTGTAGAAACACCAAATCCCGAGAATGGAACATGTTACCCAGGGTATTTCGCC
GACTATGAGGAACTGAGGGAGCAATTGAGTTCAGTATCTTCATTTGAGAGATTCGAAATA
TTCCCCAAAGGAAGCTCATGGCCCAACCACACCGTGACCGGAGTATCAGCATCATGCTCC
CATAATGGGAAAAGCAGTTTTTACAGAAATTTGCTATGGCTGACGGGGAAGAATGGTTTG
TACCCAAACCTGAGCATGTCCTATGTAAACAACAAAGAGAAAGAAGTCCTTGTGCTATGG
GGTGTTCATCACCCACCTAACATAGGGGACCAAAGGGCCCTCTACCATACAGAAAATGCT
TATGTCTCTGTAGTGTCTTCACATTATAGCAGAAGATTCACCCCAGAAATAGCCAAAAGA
CCCAAAGTAAGAGATCAGGAAGGAAGAATCAACTACTACTGGACTCTGCTGGAACCCGGG
GACACAATAATATTTGAGGCAAATGGAAATCTAATAGCGCCATGGTATGCTTTCGCACTG
AGTAGAGGCTTTGGATCAGGAATCATCACCTCAAATGCACCAATGGGTGAATGTGATGCG
AAGTGTCAAACACCTCAGGGAGCTATAAACAGTAGTCTTCCTTTCCAGAATGTACACCCA
GTTACAATAGGAGAGTGTCCAAAGTATGTCAGGAGTGCAAAATTAAGGATGGTTACAGGA
CTAAGGAACATCCCATCCATTCAATCCAGAGGTTTGTTTGGAGCCATTGCCGGTTTCATT
GAAGGGGGGTGGACTGGAATGGTAGATGGGTGGTATGGTTATCATCATCAGAATGAGCAA
GGATCTGGCTATGCTGCAGATCAAAAAAGCACACAAAATGCCATTAACGGGATTACAAAC
AAGGTGAATTCTGTAATTGAGAAAATGAACACTCAATTCACAGCTGTGGGCAAAGAATTC
AACAAATTAGAAAGAAGGATGGAAAACTTAAATAAAAAAGTTGATGATGGGTTTCTAGAC
ATTTGGACATATAATGCAGAATTGTTGGTTCTACTGGAAAATGAAAGGACTTTGGATTTC
CATGACTCCAATGTGAAGAATCTGTATGAGAAAGTAAAAAGCCAATTAAAGAATAATGCC
AAAGAAATAGGAAACGGGTGTTTTGAATTCTATCACAAGTGTAACAATGAATGCATGGAA
AGTGTGAAAAATGGAACTTATGACTATCCAAAATATTCCGAAGAATCAAAGTTAAACAGG
GAGAAAATTGATGGAGTAAAATTGGAATCAATGGGAGTCTATCAGATTCTGGCGATCTAC
TCAACTGTCGCCAGTTCCCTGGTTCTTTTGGTCTCCCTGGGGGCAATCAGCTTCTGGATG
TGTTCCAATGGGTCTTTGCAGTGTAGAATATGCATCTGAGACCAGAATTTCAGAAATATA
AGAAA---
>EF566025_Darwin_2001.67
------------------------------------------------TGTACATTTACA
GCTACATACGCAGACACAATATGTATAGGCTACCATGCCAACAACTCAACCGACACTGTA
GACACAGTACTTGAGAAGAATGTGACAGTGACACACTCTGTCAACCTACTTGAGGACAGT
CACAATGGAAAACTATGTCTACTAAAAGGAATAGCCCCACTACAATTGGGTAATTGCAGC
GTTGCCGGATGGATCTTAGGAAACCCAGAATGCGAATTACTGATTTCCAAGGAATCATGG
TCCTACATTGTAGAAACACCAAATCCCGAGAATGGAACATGTTACCCAGGGTATTTCGCC
GACTATGAGGAACTGAGGGAGCAATTGAGTTCAGTATCTTCATTTGAGAGATTCGAAATA
TTCCCCAAAGGAAGCTCATGGCCCAACCACACCGTGACCGGAGTATCAGCATCATGCTCC
CATAATGGGAAAAGCAGTTTTTACAGAAATTTACTATGGCTGACGGGGAAGAATGGTTTG
TACCCAAACCTGAGCATGTCCTATGTAAACAACAAAGAGAAAGAAGTCCTTGTGCTATGG
GGTGTTCATCACCCACCTAACATAGGGGACCAAAGGGCCCTCTACCATACAGAAAATGCT
TATGTCTCTGTAGTGTCTTCACATTATAGCAGAAGATTCACCCCAGAAATAGCCAAAAGA
CCCAAAGTAAGAGATCAGGAAGGAAGAATCAACTACTACTGGACTCTGCTGGAACCCGGA
GACACAATAATATTTGAGGCAAATGGAAATCTAATAGCGCCATGGTATGCTTTCGCACTG
AGTAGAGGCTTTGGATCAGGAATCATCACCTCAAATGCACCAATGGGTGAATGTGATGCG
AAGTGTCAAACACCTCAGGGAGCTATAAACAGTAGTCTTCCTTTCCAGAATGTACACCCA
GTTACAATAGGAGAGTGTCCAAAGTATGTCAGGAGTGCAAAATTAAGGATGGTTACAGGA
CTAAGGA-----------------------------------------------------
------------------------------------------------------------
------------------------------------------------------------
------------------------------------------------------------
------------------------------------------------------------
------------------------------------------------------------
------------------------------------------------------------
------------------------------------------------------------
------------------------------------------------------------
------------------------------------------------------------
------------------------------------------------------------
------------------------------------------------------------
--------
>CY022533_Auckland_2001.58
-----AATAAAAACAACCAAAATGAAAGCAAAACTACTGGTCCTGTTATGTACATTTACA
GCTACATACGCAGACACAATATGTATAGGCTACCATGCCAACAACTCAACCGACACTGTT
GACACAGTACTTGAGAAGAATGTGACAGTGACACACTCTGTCAACCTACTTGAGGACAGT
CACAATGGAAAACTATGTCTACTAAAAGGAATAGCCCCACTACAATTGGGTAATTGCAGC
GTTGCCGGATGGATCTTAGGAAACCCAGAATGCGAATTACTGATTTCCAAGGAATCATGG
TCCTACATTGTAGAAACACCAAATCCCGAGAATGGAACATGTTACCCAGGGTATTTCGCC
GACTATGAGGAACTGAGGGAGCAATTGAGTTCAGTATCTTCATTTGAGAGATTCGAAATA
TTCCCCAAAGGAAGCTCATGGCCCAACCACACCGTGACCGGAGTATCAGCATCATGCTCC
CATAATGGGAAAAGCAGTTTTTACAGAAATTTGCTATGGCTGACGGGGAAGAATGGTTTG
TACCCAAACCTGAGCATGTCCTATGTAAACAACAAAGAGAAAGAAGTCCTTGTGCTATGG
GGTGTTCATCACCCACCTAACATAGGGAACCAAAGGGCCCTCTACCATACAGAAAATGCT
TATGTCTCTGTAGTGTCTTCACATTATAGCAGAAGATTCACCCCAGAAATAGCCAAAAGA
CCCAAAGTAAGAGATCAGGAAGGAAGAATCAACTACTACTGGACTCTGCTGGAACCCGGG
GACACAATAATATTTGAGGCAAATGGAAATCTAATAGCGCCATGGTATGCTTTCGCACTG
AGTAGAGGCTTTGGATCAGGAATCATCACCTCAAATGCACCAATGGGTGAATGTGATGCG
AAGTGTCAAACACCTCAGGGAGCTATAAACAGTAGTCTTCCTTTCCAGAATGTACACCCA
GTTACAATAGGAGAGTGTCCAAAGTATGTCAGGAGTGCAAAATTAAGGATGGTTACAGGA
CTAAGGAACATCCCATCCATTCAATCCAGAGGTTTGTTTGGAGCCATTGCCGGTTTCATT
GAAGGGGGGTGGACTGGAATGGTAGATGGGTGGTATGGTTATCATCATCAGAATGAGCAA
GGATCTGGCTATGCTGCAGATCAAAAAAGCACACAAAATGCCATTAACGGGATTACAAAC
AAGGTGAATTCTGTAATTGAGAAAATGAACACTCAATTCACAGCTGTGGGCAAAGAATTC
AACAAATTAGAAAGAAGGATGGAAAACTTAAATAAAAAAGTTGATGATGGGTTTCTAGAC
ATTTGGACATATAATGCAGAATTGTTGGTTCTACTGGAAAATGAAAGGACTTTGGATTTC
CATGACTCCAATGTGAAGAATCTGTATGAGAAAGTAAAAAGCCAATTAAAGAATAATGCC
AAAGAAATAGGAAACGGGTGTTTTGAATTCTATCACAAGTGTAACAATGAATGCATGGAA
AGTGTGAAAAATGGAACTTATGACTATCCAAAATATTCCGAAGAATCAAAGTTAAACAGG
GAGAAAATTGATGGAGTAAAATTGGAATCAATGGGAGTCTATCAGATTCTGGCGATCTAC
TCAACTGTCGCCAGTTCCCTGGTTCTTTTGGTCTCCCTGGGGGCAATCAGCTTCTGGATG
TGTTCCAATGGGTCTTTGCAGTGTAGAATATGCATCTGAGACCAGAATTTCAGAAATATA
AGAAAAAA
>CY022541_Auckland_2001.58
----AAATAAAAACAACCAAAATGAAAGCAAAACTACTGGTCCTGTTATGTACATTTACA
GCTACATACGCAGACACAATATGTATAGGCTACCATGCCAACAACTCAACCGACACTGTT
GACACAGTACTTGAGAAGAATGTGACAGTGACACACTCTGTCAACCTACTTGAGGACAGT
CACAATGGAAAACTATGTCTACTAAAAGGAATAGCCCCACTACAATTGGGTAATTGCAGC
GTTGCCGGATGGATCTTAGGAAACCCAGAATGCGAATTACTGATTTCCAAGGAATCATGG
TCCTACATTGTAGAAACACCAAATCCCGAGAATGGAACATGTTACCCAGGGTATTTCGCC
GACTATGAGGAACTGAGGGAGCAATTGAGTTCAGTATCTTCATTTGAGAGATTCGAAATA
TTCCCCAAAGGAAGCTCATGGCCCAACCACACCGTGACCGGAGTATCAGCATCATGCTCC
CATAATGGGAAAAGCAGTTTTTACAGAAATTTGCTATGGCTGACGGGGAAGAATGGTTTG
TACCCAAACCTGAGCATGTCCTATGTAAACAACAAAGGGAAAGAAGTCCTTGTGCTATGG
GGTGTTCATCACCCACCTAACATAGGGGACCAAAGGGCCCTCTACCATACAGAAAATGCT
TATGTCTCTGTAGTGTCTTCACATTATAGCAGAAGATTCACCCCAGAAATAGCCAAAAGA
CCCAAAGTAAGAGATCAGGAAGGAAGAATCAACTACTACTGGACTCTGCTGGAACCCGGG
GACACAATAATATTTGAGGCAAATGGAAATCTAATAGCGCCATGGTATGCTTTCGCACTG
AGTAGAGGCTTTGGATCAGGAATCATCACCTCAAATGCACCAATGGGTGAATGTGATGCG
AAGTGTCAAACACCTCAGGGAGCTATAAACAGTAGTCTTCCTTTCCAGAATGTACACCCA
GTTACAATAGGAGAGTGTCCAAAGTATGTCAGGAGTGCAAAATTAAGGATGGTTACAGGA
CTAAGGAACATCCCATCCATTCAATCCAGAGGTTTGTTTGGAGCCATTGCCGGTTTCATT
GAAGGGGGGTGGACTGGAATGGTAGATGGGTGGTATGGTTATCATCATCAGAATGAGCAA
GGATCTGGCTATGCTGCAGATCAAAAAAGCACACAAAATGCCATTAACGGGATTACAAAC
AAGGTGAATTCTGTAATTGAGAAAATGAACACTCAATTCACAGCTGTGGGCAAAGAATTC
AACAAATTAGAAAGAAGGATGGAAAACTTAAATAAAAAAGTTGATGATGGGTTTCTAGAC
ATTTGGACATATAATGCAGAATTGTTGGTTCTACTGGAAAATGAAAGGACTTTGGATTTC
CATGACTCCAATGTGAAGAATCTGTATGAGAAAGTAAAAAGCCAATTAAAGAATAATGCC
AAAGAAATAGGAAACGGGTGTTTTGAATTCTATCACAAGTGTAACAATGAATGCATGGAA
AGTGTGAAAAATGGAACTTATGACTATCCAAAATATTCCGAAGAATCAAAGTTAAACAGG
GAGAAAATTGATGGAGTAAAATTGGAATCAATGGGAGTCTATCAGATTCTGGCGATCTAC
TCAACTGTCGCCAGTTCCCTGGTTCTTTTGGTCTCCCTGGGGGCAATCAGCTTCTGGATG
TGTTCCAATGGGTCTTTGCAGTGTAGAATATGCATCTGAGACCAGAATTTCAGAAATATA
AGAAAAAA
