# Supplementary material for: Inferring influenza global transmission networks without complete phylogenetic information
Source: Evol Appl. 2014 Jan 2;7(3):403–12. doi: 10.1111/eva.12138 (PMC3962300; doi:10.1111/eva.12138)
Supplement: Supplementary file 2 — Table S1. Correlation of the timing of m diversity peaks between regions by subtypes. Table S2. Connectivity analysis of the five regions in terms of genetic diversity ν. Table S3. Connectivity analysis of the five regions in terms of nucleotide diversity π. [file eva0007-0403-sd2.bz2 › data/oceania/h1/2001/s2/data.aln]

>CY009860_Canterbury_2001.50
-GAAAATAAAAACAACCAAAATGAAAGCAAAACTACTGGTCCTGTTATGTACATTTACAG
CTACATACGCAGACACAATATGTATAGGCTACCATGCCAACAACTCAACCGACACTGTTG
ACACAGTACTTGAGAAGAATGTGACAGTGACACACTCTGTCAACCTACTTGAGGACAGTC
ACAATGGAAAACTATGTCTACTAAAAGGAATAGCCCCACTACAATTGGGTAATTGCAGCG
TTGCCGGATGGATCTTAGGAAACCCAGAATGCGAATTACTGATTTCCAAGGAATCATGGT
CCTACATTGTAGAAACACCAAATCCCGAGAATGGAACATGTTACCCAGGGTATTTCGCCG
ACTATGAGGAACTGAGGGAGCAATTGAGTTCAGTATCTTCATTTGAGAGATTCGAAATAT
TCCCCAAAGGAAGCTCATGGCCCAACCACACCGTAACCGGAGTATCAGCATCATGCTCCC
ATAATGGGAAAAGCAGTTTTTACAGAAATTTGCTATGGCTGACGGGGAAGAATGGTTTGT
ACCCAAACCTGAGCATGTCCTATGTAAACAACAAAGAGAAAGAAGTCCTTGTGCTATGGG
GTGTTCATCACCCACCTAACATAGGGGACCAAAGGGCCCTCTACCATACAGAAAATGCTT
ATGTCTCTGTAGTGTCTTCACATTATAGCAGAAGATTCACCCCAGAAATAGCCAAAAGAC
CCAAAGTAAGAGATCAGGAAGGAAGAATCAACTACTACTGGACTCTGCTGGAACCCGGGG
ACACAATAATATTTGAGGCAAATGGAAATCTAATAGCGCCATGGTATGCTTTCGCACTGA
GTAGAGGCTTTGGATCAGGAATCATCACCTCAAATGCACCAATGGATGAATGTGATGCGA
AGTGTCAAACACCTCAGGGAGCTATAAACAGTAGTCTTCCTTTCCAGAATGTACACCCAG
TTACAATAGGAGAGTGTCCAAAGTATGTCAGGAGTGCAAAATTAAGGATGGTTACAGGAC
TAAGGAACATCCCATCCATTCAATCCAGAGGTTTGTTTGGAGCCATTGCCGGTTTCATTG
AAGGGGGGTGGACTGGAATGGTAGATGGGTGGTATGGTTATCATCATCAGAATGAGCAAG
GATCTGGCTATGCTGCAGATCAAAAAAGCACACAAAATGCCATTAACGGGATTACAAACA
AGGTGAATTCTGTAATTGAGAAAATGAACACTCAATTCACAGCTGTGGGCAAAGAATTCA
ACAAATTAGAAAGAAGGATGGAAAACTTAAATAAAAAAGTTGATGATGGGTTTCTAGACA
TTTGGACATATAATGCAGAATTGTTGGTTCTACTGGAAAATGAAAGGACTTTGGATTTCC
ATGACTCCAATGTGAAGAATCTGTATGAGAAAGTAAAAAGCCAATTAAAGAATAATGCCA
AAGAAATAGGAAACGGGTGTTTTGAATTCTATCACAAGTGTAACAATGAATGCATGGAAA
GTGTGAAAAATGGAACTTATGACTATCCAAAATATTCCGAAGAATCAAAGTTAAACAGGG
AGAAAATTGATGGAGTAAAATTGGAATCAATGGGAGTATATCAGATTCTGGCGATCTACT
CAACTGTCGCCAGTTCCCTGGTTCTTTTGGTCTCCCTGGGGGCAATCAGCTTCTGGATGT
GTTCCAATGGGTCTTTGCAGTGTAGAATATGCATCTGAGACCAGAATTTCAGAAATATAA
GAAAAAA
>CY009868_South-Canterbury_2001.50
-GAAAATAAAAACAACCAAAATGAAAGCAAAACTACTGGTCCTGTTATGTACATTTACAG
CTACATACGCAGACACAATATGTATAGGCTACCATGCCAACAACTCAACCGACACTGTTG
ACACAGTACTTGAGAAGAATGTGACAGTGACACACTCTGTCAACCTACTTGAGGACAGTC
ACAATGGAAAACTATGTCTACTAAAAGGAATAGCCCCACTACAATTGGGTAATTGCAGCG
TTGCCGGATGGATCTTAGGAAACCCAGAATGCGAATTACTGATTTCCAAGGAATCATGGT
CCTACATTGTAGAAACACCAAATCCCGAGAATGGAACATGTTACCCAGGGTATTTCGCCG
ACTATGAGGAACTGAGGGAGCAATTGAGTTCAGTATCTTCATTTGAGAGATTCGAAATAT
TCCCCAAAGGAAGCTCATGGCCCAACCACACCGTGACCGGAGTATCAGCATCATGCTCCC
ATAATGGGAAAAGCAGTTTTTACAGAAATTTGCTATGGCTGACGGGGAAGAATGGTTTGT
ACCCAAACCTGAGCATGTCCTATGTAAACAACAAAGAGAAAGAAGTCCTTGTGCTATGGG
GTGTTCATCACCCACCTAACATAGGGGACCAAAGGGCCCTCTACCATACAGAAAATGCTT
ATGTCTCTGTAGTGTCTTCACATTATAGCAGAAGATTCACCCCAGAAATAGCCAAAAGAC
CCAAAGTAAGAGATCAGGAAGGAAGAATCAACTACTACTGGACTCTGCTGGAACCCGGGG
ACACAATAATATTTGAGGCAAATGGAAATCTAATAGCGCCATGGTATGCTTTCGCACTGA
GTGGAGGCTTTGGATCAGGAATCATCACCTCAAATGCACCAATGGGTGAATGTGATGCGA
AGTGTCAAACACCTCAGGGAGCTATAAACAGTAGTCTTCCTTTCCAGAATGTACACCCAG
TTACAATAGGAGAGTGTCCAAAGTATGTCAGGAGTGCAAAATTAAGGATGGTTACAGGAC
TAAGGAACATCCCATCCATTCAATCCAGAGGTTTGTTTGGAGCCATTGCCGGTTTCATTG
AAGGGGGGTGGACTGGAATGGTAGATGGGTGGTATGGTTATCATCATCAGAATGAGCAAG
GATCTGGCTATGCTGCAGATCAAAAAAGCACACAAAATGCCATTAACGGGATTACAAACA
AGGTGAATTCTGTAATTGAGAAAATGAACACTCAATTCACAGCTGTGGGCAAAGAATTCA
ACAAATTAGAAAGAAGGATGGAAAACTTAAATAAAAAAGTTGATGATGGGTTTCTAGACA
TTTGGACATATAATGCAGAATTGTTGGTTCTACTGGAAAATGAAAGGACTTTGGATTTCC
ATGACTCCAATGTGAAGAATCTGTATGAGAAAGTAAAAAGCCAATTAAAGAATAATGCCA
AAGAAATAGGAAACGGGTGTTTTGAATTCTATCACAAGTGTAACAATGAATGCATGGAAA
GTGTGAAAAATGGAACTTATGACTATCCAAAATATTCCGAAGAATCAAAGTTAAACAGGG
AGAAAATTGATGGAGTAAAATTGGAATCAATGGGAGTCTATCAGATTCTGGCGATCTACT
CAACTGTCGCCAGTTCCCTGGTTCTTTTGGTCTCCCTGGGGGCAATCAGCTTCTGGATGT
GTTCCAATGGGTCTTTGCAGTGTAGAATATGCATCTGAGACCAGAATTTCAGAAATATAA
GAAAAAA
>CY009876_Canterbury_2001.50
-GAAAATAAAAACAACCAAAATGAAAGCAAAACTACTGGTCCTGTTATGTACATTTACAG
CTACATACGCAGACACAATATGTATAGGCTACCATGCCAACAACTCAACCGACACTGTTG
ACACAGTACTTGAGAAGAATGTGACAGTGACACACTCTGTCAACCTACTTGAGGACAGTC
ACAATGGAAAACTATGTCTACTAAAAGGAATAGCCCCACTACAATTGGGTAATTGCAGCG
TTGCCGGATGGATCTTAGGAAACCCAGAATGCGAATTACTGATTTCCAAGGAATCATGGT
CCTACATTGTAGAAACACCAAATCCCGAGAATGGAACATGTTACCCAGGGTATTTCGCCG
ACTATGAGGAACTGAGGGAGCAATTGAGTTCAGTATCTTCATTTGAGAGATTCGAAATAT
TCCCCAAAGGAAGCTCATGGCCCAACCACACCGTGACCGGAGTATCAGCATCATGCTCCC
ATAATGGGAAAAGCAGTTTTTACAGAAATTTGCTATGGCTGACGGGGAAGAATGGTTTGT
ACCCAAACCTGAGCATGTCCTATGTAAACAACAAAGAGAAAGAAGTCCTTGTGCTATGGG
GTGTTCATCACCCACCTAACATAGGGGACCAAAGGGCCCTCTACCATACAGAAAATGCTT
ATGTCTCTGTAGTGTCTTCACATTATAGCAGAAGATTCACCCCAGAAATAGCCAAAAGAC
CCAAAGTAAGAAATCAGGAAGGAAGAATCAACTACTACTGGACTCTGCTGGAACCCGGGG
ACACAATAATATTTGAGGCAAATGGAAATCTAATAGCGCCATGGTATGCTTTCGCACTGA
GTAGAGGCTTTGGATCAGGAATCATCACCTCAAATGCACCAATGGGTGAATGTGATGCGA
AGTGTCAAACACCTCAGGGAGCTATAAACAGTAGTCTTCCTTTCCAGAATGTACACCCAG
TTACAATAGGAGAGTGTCCAAAGTATGTCAGGAGTGCAAAATTAAGGATGGTTACAGGAC
TAAGGAACATCCCATCCATTCAATCCAGAGGTTTGTTTGGAGCCATTGCCGGTTTCATTG
AAGGGGGGTGGACTGGAATGGTAGATGGGTGGTATGGTTATCATCATCAGAATGAGCAAG
GATCTGGCTATGCTGCAGATCAAAAAAGCACACAAAATGCCATTAACGGGATTACAAACA
AGGTGAATTCTGTAATTGAGAAAATGAACACTCAATTCACAGCTGTGGGCAAAGAATTCA
ACAAATTAGAAAGAAGGATGGAAAACTTAAATAAAAAAGTTGATGATGGGTTTCTAGACA
TTTGGACATATAATGCAGAATTGTTGGTTCTACTGGAAAATGAAAGGACTTTGGATTTCC
ATGACTCCAATGTGAAGAATCTGTATGAGAAAGTAAAAAGCCAATTAAAGAATAATGCCA
AAGAAATAGGAAACGGGTGTTTTGAATTCTATCACAAGTGTAACAATGAATGCATGGAAA
GTGTGAAAAATGGAACTTATGACTATCCAAAATATTCCGAAGAATCAAAGTTAAACAGGG
AGAAAATTGATGGAGTAAAATTGGAATCAATGGGAGTCTATCAGATTCTGGCGATCTACT
CAACTGTCGCCAGTTCCCTGGTTCTTTTGGTCTCCCTGGGGGCAATCAGCTTCTGGATGT
GTTCCAATGGGTCTTTGCAGTGTAGAATATGCATCTGAGACCAGAATTTCAGAAATATAA
GAAAAAA
>CY010148_Canterbury_2001.50
GAAAAATAAAAACAACCAAAATGAAAGCAAAACTACTGGTCCTGTTATGTACATTTACAG
CTACATACGCAGACACAATATGTATAGGCTACCATGCCAACAACTCAACCGACACTGTTG
ACACAGTACTTGAGAAGAATGTGACAGTGACACACTCTGTCAACCTACTTGAGGACAGTC
ACAATGGAAAACTATGTCTACTAAAAGGAATAGCCCCACTACAATTGGGTAATTGCAGCG
TTGCCGGATGGATCTTAGGAAACCCAGAATGCGAATTACTGATTTCCAAGGAATCATGGT
CCTACATTGTAGAAACACCAAATCCCGAGAATGGAACATGTTACCCAGGGTATTTCGCCG
ACTATGAGGAACTGAGGGAGCAATTGAGTTCAGTATCTTCATTTGAGAGATTTGAAATAT
TCCCCAAAGGAAGCTCATGGCCCAACCACACCGTGACCGGAGTATCAGCATCATGCTCCC
ATAATGGGAAAAGCAGTTTTTACAGAAATTTGCTATGGCTGACGGGGAAGAATGGTTTGT
ACCCAAACCTGAGCATGTCCTATGTAAACAACAAAGGGAAAGAAGTCCTTGTGCTATGGG
GTGTTCATCACCCACCTAACATAGGGGACCAAAGGGCCCTCTACCATACAGAAAATGCTT
ATGTCTCTGTAGTGTCTTCACATTATAGCAGAAGATTCACCCCAGAAATAGCCAAAAGAC
CCAAAGTAAGAGATCAGGAAGGAAGAATCAACTACTACTGGACTCTGCTGGAACCCGGGG
ACACAATAATATTTGAGGCAAATGGAAATCTAATAGCGCCATGGTATGCTTTCGCACTGA
GTAGAGGCTTTGGATCAGGAATCATCACCTCAAATGCACCAATGGGTGAATGTGATGCGA
AGTGTCAAACACCTCAGGGAGCTATAAACAGTAGTCTTCCTTTCCAGAATGTACACCCAG
TTACAATAGGAGAGTGTCCAAAGTATGTCAGGAGTGCAAAATTAAGGATGGTTACAGGAC
TAAGGAACATCCCATCCATTCAATCCAGAGGTTTGTTTGGAGCCATTGCCGGTTTCATTG
AAGGGGGGTGGACTGGAATGGTAGATGGGTGGTATGGTTATCATCATCAGAATGAGCAAG
GATCTGGCTATGCTGCAGATCAAAAAAGCACACAAAATGCCATTAACGGGATTACAAACA
AGGTGAATTCTGTAATTGAGAAAATGAACACTCAATTCACAGCTGTGGGCAAAGAATTCA
ACAAATTAGAAAGAAGGATGGAAAACTTAAATAAAAAAGTTGATGATGGGTTTCTAGACA
TTTGGACATATAATGCAGAATTGTTGGTTCTACTGGAAAATGAAAGGACTTTGGATTTCC
ATGACTCCAATGTGAAGAATCTGTATGAGAAAGTAAAAAGCCAATTAAAGAATAATGCCA
AAGAAATAGGAAACGGGTGTTTTGAATTCTATCACAAGTGTAACAATGAATGCATGGAAA
GTGTGAAAAATGGAACTTATGACTATCCAAAATATTCCGAAGAATCAAAGTTAAACAGGG
AGAAAATTGATGGAGTAAAATTGGAATCAATGGGAGTCTATCAGATTCTGGCGATCTACT
CAACTGTCGCCAGTTCCCTGGTTCTTTTGGTCTCCCTGGGGGCAATCAGCTTCTGGATGT
GTTCCAATGGGTCTTTGCAGTGTAGAATATGCATCTGAGACCAGAATTTCAGAAATATAA
GAAAAAA
>CY010156_Canterbury_2001.50
GAAAAATAAAAACAACCAAAATGAAAGCAAAACTACTGGTCCTGTTATGTACATTTACAG
CTACATACGCAGACACAATATGTATAGGCTACCATGCCAACAACTCAACCGACACTGTTG
ACACAGTACTTGAGAAGAATGTGACAGTGACACACTCTGTCAACCTACTTGAGGACAGTC
ACAATGGAAAACTATGTCTACTAAAAGGAATAGCCCCACTACAATTGGGTAATTGCAGCG
TTGCCGGATGGATCTTAGGAAACCCAGAATGCGAATTACTGATTTCCAAGGAATCATGGT
CCTACATTGTAGAAACACCAAATCCCGAGAATGGAACATGTTACCCAGGGTATTTCGCCG
ACTATGAGGAACTGAGGGAGCAATTGAGTTCAGTATCTTCATTTGAGAGATTCGAAATAT
TCCCCAAAGGAAGCTCATGGCCCAACCACACCGTGACCGGAGTATCAGCATCATGCTCCC
ATAATGGGAAAAGCAGTTTTTACAGAAATTTGCTATGGCTGACGGGGAAGAATGGTTTGT
ACCCAAACCTGAGCATGTCCTATGTAAACAACAAAGGGAAAGAAGTCCTTGTGCTATGGG
GTGTTCATCACCCACCTAACATAGGGGACCAAAGGGCCCTCTACCATACAGAAAATGCTT
ATGTCTCTGTAGTGTCTTCACATTATAGCAGAAGATTCACCCCAGAAATAGCCAAAAGAC
CCAAAGTAAGAGATCAGGAAGGAAGAATCAACTACTACTGGACTCTGCTGGAACCCGGGG
ACACAATAATATTTGAGGCAAATGGAAATCTAATAGCGCCATGGTATGCTTTCGCACTGA
GTAGAGGCTTTGGATCAGGAATCATCACCTCAAATGCACCAATGGGTGAATGTGATGCGA
AGTGTCAAACACCTCAGGGAGCTATAAACAGTAGTCTTCCTTTCCAGAATGTACACCCAG
TTACAATAGGAGAGTGTCCAAAGTATGTCAGGAGTGCAAAATTAAGGATGGTTACAGGAC
TAAGGAACATCCCATCCATTCAATCCAGAGGTTTGTTTGGAGCCATTGCCGGTTTCATTG
AAGGGGGGTGGACTGGAATGGTAGATGGGTGGTATGGTTATCATCATCAGAATGAGCAAG
GATCTGGCTATGCTGCAGATCAAAAAAGCACACAAAATGCCATTAACGGGATTACAAACA
AGGTGAATTCTGTAATTGAGAAAATGAACACTCAATTCACAGCTGTGGGCAAAGAATTCA
ACAAATTAGAAAGAAGGATGGAAAACTTAAATAAAAAAGTTGATGATGGGTTTCTAGACA
TTTGGACATATAATGCAGAATTGTTGGTTCTACTGGAAAATGAAAGGACTTTGGATTTCC
ATGACTCCAATGTGAAGAATCTGTATGAGAAAGTAAAAAGCCAATTAAAGAATAATGCCA
AAGAAATAGGAAACGGGTGTTTTGAATTCTATCACAAGTGTAACAATGAATGCATGGAAA
GTGTGAAAAATGGAACTTATGACTATCCAAAATATTCCGAAGAATCAAAGTTAAACAGGG
AGAAAATTGATGGAGTAAAATTGGAATCAATGGGAGTCTATCAGATTCTGGCGATCTACT
CAACTGTCGCCAGTTCCCTGGTTCTTTTGGTCTCCCTGGGGGCAATCAGCTTCTGGATGT
GTTCCAATGGGTCTTTGCAGTGTAGAATATGCATCTGAGACCAGAATTTCAGAAATATAA
GAAAAA-
>CY010172_Canterbury_2001.50
-GAAATTAAAAACAACCAAAATGAAAGCAAAACTACTGGTCCTGTTATGTACATTTACAG
CTACATACGCAGACACAATATGTATAGGCTACCATGCCAACAACTCAACCGACACTGTTG
ACACAGTACTTGAGAAGAATGTGACAGTGACACACTCTGTCAACCTACTTGAGGACAGTC
ACAATGGAAAACTATGTCTACTAAAAGGAATAGCCCCACTACAATTGGGTAATTGCAGCG
TTGCCGGATGGATCTTAGGAAACCCAGAATGCGAATTACTGATTTCCAAGGAATCATGGT
CCTACATTGTAGAAACACCAAATCCCGAGAATGGAACATGTTACCCAGGGTATTTCGCCG
ACTATGAGGAACTGAGGGAGCAATTGAGTTCAGTATCTTCATTTGAGAGATTCGAAATAT
TCCCCAAAGGAAGCTCATGGCCCAACCACACCGTGACCGGAGTATCAGCATCATGCTCCC
ATAATGGGAAAAGCAGTTTTTACAGAAATTTGCTATGGCTGACGGGGAAGAATGGTTTGT
ACCCAAACCTGAGCATGTCCTATGTAAACAACAAAGAGAAAGAAGTCCTTGTGCTATGGG
GTGTTCATCACCCACCTAACATAGGGGACCAAAGGGCCCTCTACCATACAGAAAATGCTT
ATGTCTCTGTAGTGTCTTCACATTATAGCAGAAGATTCACCCCAGAAATAGCCAAAAGAC
CCAAAGTAAGAGATCAGGAAGGAAGAATCAACTACTACTGGACTCTGCTGGAACCCGGGG
ACACAATAATATTTGAGGCAAATGGAAATCTAATAGCGCCATGGTATGCTTTCGCACTGA
GTAAAGGCTTTGGATCAGGAATCATCACCTCAAATGCACCAATGGGTGAATGTGATGCGA
AGTGTCAAACACCTCAGGGAGCTATAAACAGTAGTCTTCCTTTCCAGAATGTACACCCAG
TTACAATAGGAGAGTGTCCAAAGTATGTCAGGAGTGCAAAATTAAGGATGGTTACAGGAC
TAAGGAACATCCCATCCATTCAATCCAGAGGTTTGTTTGGAGCCATTGCCGGTTTCATTG
AAGGGGGGTGGACTGGAATGGTAGATGGGTGGTATGGTTATCATCATCAGAATGAGCAAG
GATCTGGCTATGCTGCAGATCAAAAAAGCACACAAAATGCCATTAACGGGATTACAAACA
AGGTGAATTCTGTAATTGAGAAAATGAACACTCAATTCACAGCTGTGGGCAAAGAATTCA
ACAAATTAGAAAGAAGGATGGAAAACTTAAATAAAAAAGTTGATGATGGGTTTCTAGACA
TTTGGACATATAATGCAGAATTGTTGGTTCTACTGGAAAATGAAAGGACTTTGGATTTCC
ATGACTCCAATGTGAAGAATCTGTATGAGAAAGTAAAAAGCCAATTAAAGAATAATGCCA
AAGAAATAGGAAACGGGTGTTTTGAATTCTATCACAAGTGTAACAATGAATGCATGGAAA
GTGTGAAAAATGGAACTTATGACTATCCAAAATATTCCGAAGAATCAAAGTTAAACAGGG
AGAAAATTGATGGAGTAAAATTGGAATCAATGGGAGTCTATCAGATTCTGGCGATCTACT
CAACTGTCGCCAGTTCCCTGGTTCTTTTGGTCTCCCTGGGGGCAATCAGCTTCTGGATGT
GTTCCAATGGGTCTTTGCAGTGTAGAATATGCATCTGAGACCAGAA-TTCAGAAATATAA
GA-----
>CY010764_Canterbury_2001.50
-GAAATTAAAAACAACCAAAATGAAAGCAAAACTACTGGTCCTGTTATGTACATTTACAG
CTACATACGCAGACACAATATGTATAGGCTACCATGCCAACAACTCAACCGACACTGTTG
ACACAGTACTTGAGAAGAATGTGACAGTGACACACTCTGTCAACCTACTTGAGGACAGTC
ACAATGGAAAACTATGTCTACTAAAAGGAATAGCCCCACTACAATTGGGTAATTGCAGCG
TTGCCGGATGGATCTTAGGAAACCCAGAATGCGAATTACTGATTTCCAAGGAATCATGGT
CCTACATTGTAGAAACACCAAATCCCGAGAATGGAACATGTTACCCAGGGTATTTCGCCG
ACTATGAGGAACTGAGGGAGCAATTGAGTTCAGTATCTTCATTTGAGAGATTCGAAATAT
TCCCCAAAGGAAGCTCATGGCCCAACCACACCGTGACCGGAGTATCAGCATCATGCTCCC
ATAATGGGAAAAGCAGTTTTTACAGAAATTTGCTATGGCTGACGGGGAAGAATGGTTTGT
ACCCAAAACTGAGCATGTCCTATGTAAACAACAAAGAGAAAGAAGTCCTTGTGCTATGGG
GTGTTCATCACCCACCTAACATAGGGGACCAAAGGGCCCTCTACCATACAGAAAATGCTT
ATGTCTCTGTAGTGTCTTCACATTATAGCAGAAGATTCACCCCAGAAATAGCCAAAAGAC
CCAAAGTAAGAGATCAGGAAGGAAGAATCAACTACTACTGGACTCTGCTGGAACCCGGGG
ACACAATAATATTTGAGGCAAATGGAAATCTAATAGCGCCATGGTATGCTTTCGCACTGA
GTAGAGGCTTTGGATCAGGAATCATCACCTCAAATGCACCAATGGGTGAATGTGATGCGA
AGTGTCAAACACCTCAGGGAGCTATAAACAGTAGTCTTCCTTTCCAGAATGTACACCCAG
TTACAATAGGAGAGTGTCCAAAGTATGTCAGGAGTGCAAAATTAAGGATGGTTACAGGAC
TAAGGAACATCCCATCCATTCAATCCAGAGGTTTGTTTGGAGCCATTGCCGGTTTCATTG
AAGGGGGGTGGACTGGAATGGTAGATGGGTGGTATGGTTATCATCATCAGAATGAGCAAG
GATCTGGCTATGCTGCAGATCAAAAAAGCACACAAAATGCCATTAACGGGATTACAAACA
AGGTGAATTCTGTAATTGAGAAAATGAACACTCAATTCACAGCTGTGGGCAAAGAATTCA
ACAAATTAGAAAGAAGGATGGAAAACTTAAATAAAAAAGTTGATGATGGGTTTCTAGACA
TTTGGACATATAATGCAGAATTGTTGGTTCTACTGGAAAATGAAAGGACTTTGGATTTCC
ATGACTCCAATGTGAAGAATCTGTATGAGAAAGTAAAAAGCCAATTAAAGAATAATGCCA
AAGAAATAGGAAACGGGTGTTTTGAATTCTATCACAAGTGTAACAATGAATGCATGGAAA
GTGTGAAAAATGGAACTTATGACTATCCAAAATATTCCGAAGAATCAAAGTTAAACAGGG
AGAAAATTGATGGAGTAAAATTGGAATCAATGGGAGTCTATCAGATTCTGGCGATCTACT
CAACTGTCGCCAGTTCCCTGGTTCTTTTGGTCTCCCTGGGGGCAATCAGCTTCTGGATGT
GTTCCAATGGGTCTTTGCAGTGTAGAATATGCATCTGAGACCAGAATTTCAGAAATATAA
GAAAAAA
>CY010772_Canterbury_2001.50
-GAAAATAAAAACAACCAAAATGAAAGCAAAACTACTGGTCCTGTTATGTACATTTACAG
CTACATACGCAGACACAATATGTATAGGCTACCATGCCAACAACTCAACCGACACTGTTG
ACACAGTACTTGAGAAGAATGTGACAGTGACACACTCTGTCAACCTACTTGAGGACAGTC
ACAATGGAAAACTATGTCTACTAAAAGGAATAGCCCCACTACAATTGGGTAATTGCAGCG
TTGCCGGATGGATCTTAGGAAACCCAGAATGCGAATTACTGATTTCCAAGGAATCATGGT
CCTACATTGTAGAAACACCAAATCCCGAGAATGGAACATGTTACCCAGGGTATTTCGCCG
ACTATGAGGAACTGAGGGAGCAATTGAGTTCAGTATCTTCATTTGAGAGATTCGAAATAT
TCCCCAAAGGAAGCTCATGGCCCAACCACACCGTGACCGGAGTATCAGCATCATGCTCCC
ATAATGGGAAAAGCAGTTTTTACAGAAATTTGCTATGGCTGACGGGGAAGAATGGTTTGT
ACCCAAACCTGAGCATGTCCTATGTAAACAACAAAGATAAAGAAGTCCTTGTGCTATGGG
GTGTTCATCACCCACCTAACATAGGGGACCAAAGGGCCCTCTACCATACAGAAAATGCTT
ATGTCTCTGTAGTGTCTTCACATTATAGCAGAAGATTCACCCCAGAAATAGCCAAAAGAC
CCAAAGTAAGAGATCAGGAAGGAAGAATCAACTACTACTGGACTCTGCTGGAACCCGGGG
ACACAATAATATTTGAGGCAAATGGAAATCTAATAGCGCCATGGTATGCTTTCGCACTGA
GTAGAGGCTTTGGATCAGGAATCATCACCTCAAATGCACCAATGGGTGAATGTGATGCGA
AGTGTCAAACACCTCAGGGAGCTATAAACAGTAGTCTTCCTTTCCAGAATGTACACCCAG
TTACAATAGGAGAGTGTCCAAAGTATGTCAGGAGTGCAAAATTAAGGATGGTTACAGGAC
TAAGGAACATCCCATCCATTCAATCCAGAGGTTTGTTTGGAGCCATTGCCGGTTTCATTG
AAGGGGGGTGGACTGGAATGGTAGATGGGTGGTATGGTTATCATCATCAGAATGAGCAAG
GATCTGGCTATGCTGCAGATCAAAAAAGCACACAAAATGCCATTAACGGGATTACAAACA
AGGTGAATTCTGTAATTGAGAAAATGAACACTCAATTCACAGCTGTGGGCAAAGAATTCA
ACAAATTAGAAAGAAGGATGGAAAACTTAAATAAAAAAGTTGATGATGGGTTTCTAGACA
TTTGGACATATAATGCAGAATTGTTGGTTCTACTGGAAAATGAAAGGACTTTGGATTTCC
ATGACTCCAATGTGAAGAATCTGTATGAGAAAGTAAAAAGCCAATTAAAGAATAATGCCA
AAGAAATAGGAAACGGGTGTTTTGAATTCTATCACAAGTGTAACAATGAATGCATGGAAA
GTGTGAAAAATGGAACTTATGACTATCCAAAATATTCCGAAGAATCAAAGTTAAACAGGG
AGAAAATTGATGGAGTAAAATTGGAATCAATGGGAGTCTATCAGATTCTGGCGATCTACT
CAACTGTCGCCAGTTCCCTGGTTCTTTTGGTCTCCCTGGGGGCAATCAGCTTCTGGATGT
GTTCCAATGGGTCTTTGCAGTGTAGAATATGCATCTGAGACCAGAATTTCAGAAATATAA
GAAAAAA
>CY011152_Wellington_2001.42
----------AACAACCAAAATGAAAGTAAAACTACTGGTCCTGTTATGTACATTTACAG
CTACATATGCAGACACAATATGTATAGGCTACCATGCCAACAACTCAACCGACACTGTTG
ACACAGTACTTGAGAAGAATGTGACAGTGACACACTCTGTCAACCTACTTGAGGACAGTC
ACAATGGAAAACTATGTCTACTAAAAGGAATAGCCCCACTACAATTGGGTAATTGCAGCG
TTGCCGGATGGATCTTAGGAAACCCAGAATGCGAATTACTGATTTCCAAGGAATCATGGT
CCTACATTGTAGAAACACCAAATCCTGAGAATGGAACATGTTACCCAGGGTATTTCGCCG
ACTATGAGGAACTGAGGGAGCAATTGAGTTCAGTATCTTCATTTGAGAGGTTCGAAATAT
TCCCCAAAGAAAGCTCATGGCCCAACCACACCGTAACCGGAGTATCAGCATCATGCTCCC
ATAATGGGAAAAGCAGTTTTTACAGAAATTTGCTATGGCTGACGGGGAAGAATGGTTTGT
ACCCAAACCTGAGCAAGTCCTATGCAAACAACAAAGAGAAAGAAGTCCTTGTACTATGGG
GTGTTCATCACCCGCCTAACATAGGGGACCAAAGGGCCCTCTATCATACAGAAAATGCTT
ATGTCTCTGTAGTGTCTTCACATTATAGCAGAAGATTCACCCCAGAAATAGCCAAAAGAC
CCAAAGTAAGAGATCAGGAAGGAAGAATCAACTACTACTGGACTCTGCTGGAACCCGGGG
ATACAATAATATTTGAGGCAAATGGAAATCTAATAGCGCCAAGGTATGCTTTCGCACTGA
GTAGAGGCTTTGGATCAGGAATCATCACCTCAAATGCACCAATGGATGAATGTGATGCGA
AGTGTCAAACACCTCAGGGAGCTATAAACAGCAGTCTTCCTTTCCAGAATGTACACCCAG
TCACAATAGGAGAGTGTCCAAAGTATGTCAGGAGTGCAAAATTAAGGATGGTTACAGGAC
TAAGGAACATCCCATCCATTCAATCCAGAGGTTTGTTTGGAGCCATTGCCGGTTTCATTG
AAGGGGGGTGGACTGGAATGGTAGATGGTTGGTATGGTTATCATCATCAGAATGAGCAAG
GATCTGGCTATGCTGCAGATCAAAAAAGCACACAAAATGCCATTAACGGGATTACAAACA
AGGTGAATTCTGTAATTGAGAAAATGAACACTCAATTCACAGCTGTGGGCAAAGAATTCA
ACAAATTGGAAAGAAGGATGGAAAACTTAAATAAAAAAGTTGATGATGGGTTTCTAGACA
TTTGGACATATAATGCAGAATTGTTGGTTCTACTGGAAAATGAAAGGACTTTGGATTTCC
ATGACTCCAATGTGAAGAATCTGTATGAGAAAGTAAAAAGCCAATTAAAGAATAATGCCA
AAGAAATAGGAAACGGGTGTTTTGAATTCTATCACAAGTGTAACGATGAATGCATGGAGA
GTGTGAAAAATGGAACTTATGACTATCCAAAATATTCCGAAGAATCAAAGTTAAACAGGG
AGAAAATTGATGGAGTGAAATTGGAATCAATGGGAGTCTATCAGATTCTGGCGATCTACT
CAACAGTCGCCAGTTCCCTGGTTCTTTTGGTCTCCCTGGGGGCAATCAGCTTCTGGATGT
GTTCCAATGGGTCTTTGCAGTGTAGAATATGCATCTAAGACCAGAATTTCAGAAATATAA
GGAAAA-
>CY011160_Waikato_2001.42
---------------CCAAAATGAAAGCAAAACTACTGGTCCTGTTATGTACATTTACAG
CTACATACGCAGACACAATATGTATAGGCTACCATGCCAACAACTCAACCGACACTGTTG
ACACAGTACTTGAGAAGAATGTGACAGTGACACACTCTGTCAACCTACTTGAGGACAGTC
ACAATGGAAAACTATGTCTACTAAAAGGAATAGCCCCACTACAATTGGGTAATTGCAGCG
TTGCCGGATGGATCTTAGGAAACCCAGAATGCGAATTACTGATTTCCAAGGAATCATGGT
CCTACATTGTAGAAACACCAAATCCCGAGAATGGAACATGTTACCCAGGGTATTTCGCCG
ACTATGAGGAACTGAGGGAGCAATTGAGTTCAGTATCTTCATTTGAGAGATTCGAAATAT
TCCCCAAAGGAAGCTCATGGCCCAACCACACCGTGACCGGAGTATCAGCATCATGCTCCC
ATAATGGGAAAAGCAGTTTTTACAGAAATTTGCTATGGCTGACGGGGAAGAATGGTTTGT
ACCCAAACCTGAGCATGTCCTATGTAAACAACAAAGAGAAAGAAGTCCTTGTGCTATGGG
GTGTTCATCACCCACCTAACATAGGGGACCAAAGGGCCCTCTACCATACAGAAAATGCTT
ATGTCTCTGTAGTGTCTTCACATTATAGCAGAAGATTCACCCCAGAAATAGCCAAAAGAC
CCAAAGTAAGAGATCAGGAAGGAAGAATCAACTACTACTGGACTCTGCTGGAACCCGGGG
ACACAATAATATTTGAGGCAAATGGAAATCTAATAGCGCCATGGTATGCTTTCGCACTGA
GTAGAGGCTTTGGATCAGGAATCATCACCTCAAATGCACCAATGGGTGAATGTGATGCGA
AGTGTCAAACACCTCAGGGAGCTATAAACAGTAGTCTTCCTTTCCAGAATGTACACCCAG
TTACAATAGGAGAGTGTCCAAAGTATGTCAGGAGTGCAAAATTAAGGATGGTTACAGGAC
TAAGGAACATCCCATCCATTCAATCCAGAGGTTTGTTTGGAGCCATTGCCGGTTTCATTG
AAGGGGGGTGGACTGGAATGGTAGATGGGTGGTATGGTTATCATCATCAGAATGAGCAAG
GATCTGGCTATGCTGCAGATCAAAAAAGCACACAAAATGCCATTAACGGGATTACAAACA
AGGTGAATTCTGTAATTGAGAAAATGAACACTCAATTCACAGCTGTGGGCAAAGAATTCA
ACAAATTAGAAAGAAGGATGGAAAACTTAAATAAAAAAGTTGATGATGGGTTTCTAGACA
TTTGGACATATAATGCAGAATTGTTGGTTCTACTGGAAAATGAAAGGACTTTGGATTTCC
ATGACTCCAATGTGAAGAATCTGTATGAGAAAGTAAAAAGCCAATTAAAGAATAATGCCA
AAGAAATAGGAAACGGGTGTTTTGAATTCTATCACAAGTGTAACAATGAATGCATGGAAA
GTGTGAAAAATGGAACTTATGACTATCCAAAATATTCCGAAGAATCAAAGTTAAACAGGG
AGAAAATTGATGGAGTAAAATTGGAATCAATGGGAGTCTATCAGATTCTGGCGATCTACT
CAACTGTCGCCAGTTCCCTGGTTCTTTTGGTCTCCCTGGGGGCAATCAGCTTCTGGATGT
GTTCCAATGGGTCTTTGCAGTGTAGAATATGCATCTGAGACCAGAATTTCAGAAATATAA
GAAAAAA
>CY011168_Waikato_2001.42
---------------CCAAAATGAAAGCAAAACTACTGGTCCTGTTATGTACATTTACAG
CTACATACGCAGACACAATATGTATAGGCTACCATGCCAACAACTCAACCGACACTGTTG
ACACAGTACTTGAGAAGAATGTGACAGTGACACACTCTGTCAACCTACTTGAGGACAGTC
ACAATGGAAAACTATGTCTACTAAAAGGAATAGCCCCACTACAATTGGGTAATTGCAGCG
TTGCCGGATGGATCTTAGGAAACCCAGAATGCGAATTACTGATTTCCAAGGAATCATGGT
CCTACATTGTAGAAACACCAAATCCCGAGAATGGAACATGTTACCCAGGGTATTTCGCCG
ACTATGAGGAACTGAGGGAGCAATTGAGTTCAGTATCTTCATTTGAGAGATTCGAAATAT
TCCCCAAAGGAAGCTCATGGCCCAACCACACCGTGACCGGAGTATCAGCATCATGCTCCC
ATAATGGGAAAAGCAGTTTTTACAGAAATTTGCTATGGCTGACGGGGAAGAATGGTTTGT
ACCCAAACCTGAGCATGTCCTATGTAAACAACAAAGAGAAAGAAGTCCTTGTGCTATGGG
GTGTTCATCACCCACCTAACATAGGGGACCAAAGGGCCCTCTACCATACAGAAAATGCTT
ATGTCTCTGTAGTGTCTTCACATTATAGCAGAAGATTCACCCCAGAAATAGCCAAAAGAC
CCAAAGTAAGAGATCAGGAAGGAAGAATCAACTACTACTGGACTCTGCTGGAACCCGGGG
ACACAATAATATTTGAGGCAAATGGAAATCTAATAGCGCCATGGTATGCTTTCGCACTGA
GTAGAGGCTTTGGATCAGGAATCATCACCTCAAATGCACCAATGGGTGAATGTGATGCGA
AGTGTCAAACACCTCAGGGAGCTATAAACAGTAGTCTTCCTTTCCAGAATGTACACCCAG
TTACAATAGGAGAGTGTCCAAAGTATGTCAGGAGTGCAAAATTAAGGATGGTTACAGGAC
TAAGGAACATCCCATCCATTCAATCCAGAGGTTTGTTTGGAGCCATTGCCGGTTTCATTG
AAGGGGGGTGGACTGGAATGGTAGATGGGTGGTATGGTTATCATCATCAGAATGAGCAAG
GATCTGGCTATGCTGCAGATCAAAAAAGCACACAAAATGCCATTAACGGGATTACAAACA
AGGTGAATTCTGTAATTGAGAAAATGAACACTCAATTCACAGCTGTGGGCAAAGAATTCA
ACAAATTAGAAAGAAGGATGGAAAACTTAAATAAAAAAGTTGATGATGGGTTTCTAGACA
TTTGGACATATAATGCAGAATTGTTGGTTCTACTGGAAAATGAAAGGACTTTGGATTTCC
ATGACTCCAATGTGAAGAATCTGTATGAGAAAGTAAAAAGCCAATTAAAGAATAATGCCA
AAGAAATAGGAAACGGGTGTTTTGAATTCTATCACAAGTGTAACAATGAATGCATGGAAA
GTGTGAAAAATGGAACTTATGACTATCCAAAATATTCCGAAGAATCAAAGTTAAACAGGG
AGAAAATTGATGGAGTAAAATTGGAATCAATGGGAGTCTATCAGATTCTGGCGATCTACT
CAACTGTCGCCAGTTCCCTGGTTCTTTTGGTCTCCCTGGGGGCAATCAGCTTCTGGATGT
GTTCCAATGGGTCTTTGCAGTGTAGAATATGCATCTGAGACCAGAATTTCAGAAATATAA
-------
>CY011176_Wellington_2001.42
----------AACAACCAAAATGAAAGCAAAACTACTGGTCCTGTTATGTACATTTACAG
CTACATACGCAGACACAATATGTATAGGCTACCATGCCAACAACTCAACCGACACTGTTG
ACACAGTACTTGAGAAGAATGTGACAGTGACACACTCTGTCAACCTACTTGAGGACAGTC
ACAATGGAAAACTATGTCTACTAAAAGGAATAGCCCCACTACAATTGGGTAATTGCAGCG
TTGCCGGATGGATCTTAGGAAACCCAGAATGCGAATTACTGATTTCCAAGGAATCATGGT
CCTACATTGTAGAAACACCAAATCCCGAGAATGGAACATGTTACCCAGGGTATTTCGCCG
ACTATGAGGAACTGAGGGAGCAATTGAGTTCAGTATCTTCATTTGAGAGATTCGAAATAT
TCCCCAAAGGAAGCTCATGGCCCAACCACACCGTGACCGGAGTATCAGCATCATGCTCCC
ATAATGGGAAAAGCAGTTTTTACAGAAATTTGCTATGGCTGACGGGGAAGAATGGTTTGT
ACCCAAACCTGAGCATGTCCTATGTAAACAACAAAGAGAAAGAAGTCCTTGTGCTATGGG
GTGTTCATCACCCACCTAACATAGGGGACCAAAGGGCCCTCTACCATACAGAAAATGCTT
ATGTCTCTGTAGTGTCTTCACATTATAGCAGAAGATTCACCCCAGAAATAGCCAAAAGAC
CCAAAGTAAGAGATCAGGAAGGAAGAATCAACTACTACTGGACTCTGCTGGAACCCGGGG
ACACAATAATATTTGAGGCAAATGGAAATCTAATAGCGCCATGGTATGCTTTCGCACTGA
GTAGAGGCTTTGGATCAGGAATCATCACCTCAAATGCACCAATGGGTGAATGTGATGCGA
AGTGTCAAACACCTCAGGGAGCTATAAACAGTAGTCTTCCTTTCCAGAATGTACACCCAG
TTACAATAGGAGAGTGTCCAAAGTATGTCAGGAGTGCAAAATTAAGGATGGTTACAGGAC
TAAGGAACATCCCATCCATTCAATCCAGAGGTTTGTTTGGAGCCATTGCCGGTTTCATTG
AAGGGGGGTGGACTGGAATGGTAGATGGGTGGTATGGTTATCATCATCAGAATGAGCAAG
GATCTGGCTATGCTGCAGATCAAAAAAGCACACAAAATGCCATTAACGGGATTACAAACA
AGGTGAATTCTGTAATTGAGAAAATGAACACTCAATTCACAGCTGTGGGCAAAGAATTCA
ACAAATTAGAAAGAAGGATGGAAAACTTAAATAAAAAAGTTGATGATGGGTTTCTAGACA
TTTGGACATATAATGCAGAATTGTTGGTTCTACTGGAAAATGAAAGGACTTTGGATTTCC
ATGACTCCAATGTGAAGAATCTGTATGAGAAAGTAAAAAGCCAATTAAAGAATAATGCCA
AAGAAATAGGAAACGGGTGTTTTGAATTCTATCACAAGTGTAACAATGAATGCATGGAAA
GTGTGAAAAATGGAACTTATGACTATCCAAAATATTCCGAAGAATCAAAGTTAAACAGGG
AGAAAATTGATGGAGTAAAATTGGAATCAATGGGAGTCTATCAGATTCTGGCGATCTACT
CAACTGTCGCCAGTTCCCTGGTTCTTTTGGTCTCCCTGGGGGCAATCAGCTTCTGGATGT
GTTCCAATGGGTCTTTGCAGTGTAGAATATGCATCTGAGACCAGAATTTCAGAAATATAA
GAAAAA-
>CY011184_Waikato_2001.42
-GAAAATAAAAACAACCAAAATGAAAGCAAAACTACTGGTCCTGTTATGTACATTTACAG
CTACATACGCAGACACAATATGTATAGGCTACCATGCCAACAACTCAACCGACACTGTTG
ACACAGTACTTGAGAAGAATGTGACAGTGACACACTCTGTCAACCTACTTGAGGACAGTC
ACAATGGAAAACTATGTCTACTAAAAGGAATAGCCCCACTACAATTGGGTAATTGCAGCG
TTGCCGGATGGATCTTAGGAAACCCAGAATGCGAATTACTGATTTCCAAGGAATCATGGT
CCTACATTGTAGAAACACCAAATCCCGAGAATGGAACATGTTACCCAGGGTATTTCGCCG
ACTATGAGGAACTGAGGGAGCAATTGAGTTCAGTATCTTCATTTGAGAGATTCGAAATAT
TCCCCAAAGGAAGCTCATGGCCCAACCACACCGTGACCGGAGTATCAGCATCATGCTCCC
ATAATGGGAAAAGCAGTTTTTACAGAAATTTGCTATGGCTGACGGGGAAGAATGGTTTGT
ACCCAAACCTGAGCATGTTCTATGTAAACAACAAAGAGAAAGAAGTCCTTGTGCTATGGG
GTGTTCATCACCCACCTAACATAGGGGACCAAAGGGCCCTCTACCATACAGAAAATGCTT
ATGTCTCTGTAGTGTCTTCACATTATAGCAGAAGATTCACCCCAGAAATAGCCAAAAGAC
CCAAAGTAAGAGATCAGGAAGGAAGAATCAACTACTACTGGACTCTGCTGGAACCCGGGG
ACACAATAATATTTGAGGCAAATGGAAATCTAATAGCGCCATGGTATGCTTTCGCACTGA
GTAGAGGCTTTGGATCAGGAATCATCACCTCAAATGCACCAATGGGTGAATGTGATGCGA
AGTGTCAAACACCTCAGGGAGCTATAAACAGTAGTCTTCCTTTCCAGAATGTACACCCAG
TTACAATAGGAGAGTGTCCAAAGTATGTCAGGAGTGCAAAATTAAGGATGGTTACAGGAC
TAAGGAACATCCCATCCATTCAATCCAGAGGTTTGTTTGGAGCCATTGCCGGTTTCATTG
AAGGGGGGTGGACTGGAATGGTAGATGGGTGGTATGGTTATCATCATCAGAATGAGCAAG
GATCTGGCTATGCTGCAGATCAAAAAAGCACACAAAATGCCATTAACGGGATTACAAACA
AGGTGAATTCTGTAATTGAGAAAATGAACACTCAATTCACAGCTGTGGGCAAAGAATTCA
ACAAATTAGAAAGAAGGATGGAAAACTTAAATAAAAAAGTTGATGATGGGTTTCTAGACA
TTTGGACATATAATGCAGAATTGTTGGTTCTACTGGAAAATGAAAGGACTTTGGATTTCC
ATGACTCCAATGTGAAGAATCTGTATGAGAAAGTAAAAAGCCAATTAAAGAATAATGCCA
AAGAAATAGGAAACGGGTGTTTTGAATTCTATCACAAGTGTAACAATGAATGCATGGAAA
GTGTGAAAAATGGAACTTATGACTATCCAAAATATTCCGAAGAATCAAAGTTAAACAGGG
AGAAAATTGATGGAGTAAAATTGGAATCAATGGGAGTCTATCAGATTCTGGCGATCTACT
CAACTGTCGCCAGTTCCCTGGTTCTTTTGGTCTCCCTGGGGGCAATCAGCTTCTGGATGT
GTTCCAATGGGTCTTTGCAGTGTAGAATATGCATCTGAGACCAGAATTTCAGAAATATAA
GAAAAAA
>CY011192_Waikato_2001.50
----------AACAACCAAAATGAAAGCAAAACTACTGGTCCTGTTATGTACATTTACAG
CTACATACGCAGACACAATATGTATAGGCTACCATGCCAACAACTCAACCGACACTGTTG
ACACAGTACTTGAGAAGAATGTGACAGTGACACACTCTGTCAACCTACTTGAGGACAGTC
ACAATGGAAAACTATGTCTACTAAAAGGAATAGCCCCACTACAATTGGGTAATTGCAGCG
TTGCCGGATGGATCTTAGGAAACCCAGAATGCGAATTACTGATTTCCAAGGAATCATGGT
CCTACATTGTAGAAACACCAAATCCCGAGAATGGAACATGTTACCCAGGGTATTTCGCCG
ACTATGAGGAACTGAGGGAGCAATTGAGTTCAGTATCTTCATTTGAGAGATTCGAAATAT
TCCCCAAAGGAAGCTCATGGCCCAACCACACCGTGACCGGAGTATCAGCATCATGCTCCC
ATAATGGGAAAAGCAGTTTTTACAGAAATTTGCTATGGCTGACGGGGAAGAATGGTTTGT
ACCCAAACCTGAGCATGTCCTATGTAAACAACAAAGAGAAAGAAGTCCTTGTGCTATGGG
GTGTTCATCACCCACCTAACATAGGGGACCAAAGGGCCCTCTACCATACAGAAAATGCTT
ATGTCTCTGTAGTGTCTTCACATTATAGCAGAAGATTCACCCCAGAAATAGCCAAAAGAC
CCAAAGTAAGAGATCAGGAAGGAAGAATCAACTACTACTGGACTCTGCTGGAACCCGGGG
ACACAATAATATTTGAGGCAAATGGAAATCTAATAGCGCCATGGTATGCTTTCGCACTGA
GTAGAGGCTTTGGATCAGGAATCATCACCTCAAATGCACCAATGGGTGAATGTGATGCGA
AGTGTCAAACACCTCAGGGAGCTATAAACAGTAGTCTTCCTTTCCAGAATGTACACCCAG
TTACAATAGGAGAGTGTCCAAAGTATGTCAGGAGTGCAAAATTAAGGATGGTTACAGGAC
TAAGGAACATCCCATCCATTCAATCCAGAGGTTTGTTTGGAGCCATTGCCGGTTTCATTG
AAGGGGGGTGGACTGGAATGGTAGATGGGTGGTATGGTTATCATCATCAGAATGAGCAAG
GATCTGGCTATGCTGCAGATCAAAAAAGCACACAAAATGCCATTAACGGGATTACAAACA
AGGTGAATTCTGTAATTGAGAAAATGAACACTCAATTCACAGCTGTGGGCAAAGAATTCA
ACAAATTAGAAAGAAGGATGGAAAACTTAATTAAAAAAGTTGATGATGGGTTTCTAGACA
TTTGGACATATAATGCAGAATTGTTGGTTCTACTGGAAAATGAAAGGACTTTGGATTTCC
ATGACTCCAATGTGAAGAATCTGTATGAGAAAGTAAAAAGCCAATTAAAGAATAATGCCA
AAGAAATAGGAAACGGGTGTTTTGAATTCTATCACAAGTGTAACAATGAATGCATGGAAA
GTGTGAAAAATGGAACTTATGACTATCCAAAATATTCCGAAGAATCAAAGTTAAACAGGG
AGAAAATTGATGGAGTAAAATTGGAATCAATGGGAGTCTATCAGATTCTGGCGATCTACT
CAACTGTCGCCAGTTCCCTGGTTCTTTTGGTCTCCCTGGGGGCAATCAGCTTCTGGATGT
GTTCCAATGGGTCTTTGCAGTGTAGAATATGCATCTGAGACCAGAATTTCAGAAATATAA
GAAAAAA
>CY011200_Waikato_2001.50
----------AACAACCAAAATGAAAGCAAAACTACTGGTCCTGTTATGTACATTTACAG
CTACATACGCAGACACAATATGTATAGGCTACCATGCCAACAACTCAACCGACACTGTTG
ACACAGTACTTGAGAAGAATGTGACAGTGACACACTCTGTCAACCTACTTGAGGACAGTC
ACAATGGAAAACTATGTCTACTAAAAGGAATAGCCCCACTACAATTGGGTAATTGCAGCG
TTGCCGGATGGATCTTAGGAAACCCAGAATGCGAATTACTGATTTCCAAGGAATCATGGT
CCTACATTGTAGAAACACCAAATCCCGAGAATGGAACATGTTACCCAGGGTATTTCGCCG
ACTATGAGGAACTGAGGGAGCAATTGAGTTCAGTATCTTCATTTGAGAGATTCGAAATAT
TCCCCAAAGGAAGCTCATGGCCCAACCACACCGTGACCGGAGTATCAGCATCATGCTCCC
ATAATGGGAAAAGCAGTTTTTACAGGAATTTGCTATGGCTGACGGGGAAGAATGGTTTGT
ACCCAAACCTGAGCATGTCCTATGTAAACAACAAAGAGAAAGAAGTCCTTGTGCTATGGG
GTGTTCATCACCCACCTAACATAGGGGACCAAAGGGCCCTCTACCATACAGAAAATGCTT
ATGTCTCTGTAGTGTCTTCACATTATAGCAGAAGATTCACCCCAGAAATAGCCAAAAGAC
CCAAAGTAAGAGATCAGGAAGGAAGAATCAACTACTACTGGACTCTGCTGGAACCCGGGG
ACACAATAATATTTGAGGCAAATGGAAATCTAATAGCGCCATGGTATGCTTTCGCACTGA
GTAGAGGCTTTGGATCAGGAATCATCACCTCAAATGCACCAATGGGTGAATGTGATGCGA
AGTGTCAAACACCTCAGGGAGCTATAAACAGTAGTCTTCCTTTCCAGAATGTACACCCAG
TTACAATAGGAGAGTGTCCAAAGTATGTCAGGAGTGCAAAATTAAGGATGGTTACAGGAC
TAAGGAACATCCCATCCATTCAATCCAGAGGTTTGTTTGGAGCCATTGCCGGTTTCATTG
AAGGGGGGTGGACTGGAATGGTAGATGGGTGGTATGGTTATCATCATCAGAATGAGCAAG
GATCTGGCTATGCTGCAGATCAAAAAAGCACACAAAATGCCATTAACGGGATTACAAACA
AGGTGAATTCTGTAATTGAGAAAATGAACACTCAATTCACAGCTGTGGGCAAAGAATTCA
ACAAATTAGAAAGAAGGATGGAAAACTTAAATAAAAAAGTTGATGATGGGTTTCTAGACA
TTTGGACATATAATGCAGAATTGTTGGTTCTACTGGAAAATGAAAGGACTTTGGATTTCC
ATGACTCCAATGTGAAGAATCTGTATGAGAAAGTAAAAAGCCAATTAAAGAATAATGCCA
AAGAAATAGGAAACGGGTGTTTTGAATTCTATCACAAGTGTAACAATGAATGCATGGAAA
GTGTGAAAAATGGAACTTATGACTATCCAAAATATTCCGAAGAATCAAAGTTAAACAGGG
AGAAAATTGATGGAGTAAAATTGGAATCAATGGGAGTCTATCAGATTCTGGCGATCTACT
CAACTGTCGCCAGTTCCCTGGTTCTTTTGGTCTCCCTGGGGGCAATCAGCTTCTGGATGT
GTTCCAATGGGTCTTTGCAGTGTAGAATATGCATCTGAGACCAGAATTTCAGAAATATAA
GAAAAAA
>CY011208_Waikato_2001.50
----------AACAACCAAAATGAAAGCAAAACTACTGGTCCTGTTATGTACATTTACAG
CTACATACGCAGACACAATATGTATAGGCTACCATGCCAACAACTCAACCGACACTGTTG
ACACAGTACTTGAGAAGAATGTGACAGTGACACACTCTGTCAACCTACTTGAGGACAGTC
ACAATGGAAAACTATGTCTACTAAAAGGAATAGCCCCACTACAATTGGGTAATTGCAGCG
TTGCCGGATGGATCTTAGGAAACCCAGAATGCGAATTACTGATTTCCAAGGAATCATGGT
CCTACATTGTAGAAACACCAAATCCCGAGAATGGAACATGTTACCCAGGGTATTTCGCCG
ACTATGAGGAACTGAGGGAGCAATTGAGTTCAGTATCTTCATTTGAGAGATTCGAAATAT
TCCCCAAAGGAAGCTCATGGCCCAACCACACCGTGACCGGAGTATCAGCATCATGCTCCC
ATAATGGGAAAAGCAGTTTTTACAGAAATTTGCTATGGCTGACGGGGAAGAATGGTTTGT
ACCCAAACCTGAGCATGTCCTATGTAAACAACAAAGAGAAAGAAGTCCTTGTGCTATGGG
GTGTTCATCACCCACCTAACATAGGGGACCAAAGGGCCCTCTACCATACAGAAAATGCTT
ATGTCTCTGTAGTGTCTTCACATTATAGCAGAAGATTCACCCCAGAAATAGCCAAAAGAC
CCAAAGTAAGAGATCAGGAAGGAAGAATCAACTACTACTGGACTCTGCTGGAACCCGGGG
ACACAATAATATTTGAGGCAAATGGAAATCTAATAGCGCCATGGTATGCTTTCGCACTGA
GTAGAGGCTTTGGATCAGGGATCATCACCTCAAATGCACCAATGGGTGAATGTGATGCGA
AGTGTCAAACACCTCAGGGAGCTATAAACAGTAGTCTTCCTTTCCAGAATGTACACCCAG
TTACAATAGGAGAGTGTCCAAAGTATGTCAGGAGTGCAAAATTAAGGATGGTTACAGGAC
TAAGGAACATCCCATCCATTCAATCCAGAGGTTTGTTTGGAGCCATTGCCGGTTTCATTG
AAGGGGGGTGGACTGGAATGGTAGATGGGTGGTATGGTTATCATCATCAGAATGAGCAAG
GATCTGGCTATGCTGCAGATCAAAAAAGCACACAAAATGCCATTAACGGGATTACAAACA
AGGTGAATTCTGTAATTGAGAAAATGAACACTCAATTCACAGCTGTGGGCAAAGAATTCA
ACAAATTAGAAAGAAGGATGGAAAACTTAAATAAAAAAGTTGATGATGGGTTTCTAGACA
TTTGGACATATAATGCAGAATTGTTGGTTCTACTGGAAAATGAAAGGACTTTGGATTTCC
ATGACTCCAATGTGAAGAATCTGTATGAGAAAGTAAAAAGCCAATTAAAGAATAATGCCA
AAGAAATAGGAAACGGGTGTTTTGAATTCTATCACAAGTGTAACAATGAATGCATGGAAA
GTGTGAAAAATGGAACTTATGACTATCCAAAATATTCCGAAGAATCAAAGTTAAACAGGG
AGAAAATTGATGGAGTAAAATTGGAATCAATGGGAGTCTATCAGATTCTGGCGATCTACT
CAACTGTCGCCAGTTCCCTGGTTCTTTTGGTCTCCCTGGGGGCAATCAGCTTCTGGATGT
GTTCCAATGGGTCTTTGCAGTGTAGAATATGCATCTGAGACCAGAATTTCAGAAATATAA
GAAAAAA
>CY011216_Wellington_2001.50
-GAAAATAAAAACAACCAAAATGAAAGCAAAACTACTGGTCCTGTTATGTACATTTACAG
CTACATACGCAGACACAATATGTATAGGCTACCATGCCAACAACTCAACCGACACTGTTG
ACACAGTACTTGAGAAGAATGTGACAGTGACACACTCTGTCAACCTACTTGAGGACAGTC
ACAATGGAAAACTATGTCTACTAAAAGGAATAGCCCCACTACAATTGGGTAATTGCAGCG
TTGCCGGATGGATCTTAGGAAACCCAGAATGCGAATTACTGATTTCCAAGGAATCATGGT
CCTACATTGTAGAAACACCAAATCCCGAGAATGGAACATGTTACCCAGGGTATTTCGCCG
ACTATGAGGAACTGAGGGAGCAATTGAGTTCAGTATCTTCATTTGAGAGATTCGAAATAT
TCCCCAAAGGAAGCTCATGGCCCAACCACACCGTGACCGGAGTATCAGCATCATGCTCCC
ATAATGGGAAAAGCAGTTTTTACAGAAATTTGCTATGGCTGACGGGGAAGAATGGTTTGT
ACCCAAACCTGAGCATGTCCTATGTAAACAACAAAGAGAAAGAAGTCCTTGTGCTATGGG
GTGTTCATCACCCACCTAACATAGGGGACCAAAGGGCCCTCTACCATACAGAAAATGCTT
ATGTCTCCGTAGTGTCTTCACATTATAGCAGAAGATTCACCCCAGAAATAGCCAAAAGAC
CCAAAGTAAGAGATCAGGAAGGAAGAATCAACTACTACTGGACTCTGCTGGAACCCGGGG
ACACAATAATATTTGAGGCAAATGGAAATCTAATAGCGCCATGGTATGCTTTCGCACTGA
GTAGAGGCTTTGGATCAGGAATCATCACCTCAAATGCACCAATGGGTGAATGTGATGCGA
AGTGTCAAACACCTCAGGGAGCTATAAACAGTAGTCTTCCTTTCCAGAATGTACACCCAG
TTACAATAGGAGAGTGTCCAAAGTATGTCAGGAGTGCAAAATTAAGGATGGTTACAGGAC
TAAGGAACATCCCATCCATTCAATCCAGAGGTTTGTTTGGAGCCATTGCCGGTTTCATTG
AAGGGGGGTGGACTGGAATGGTAGATGGGTGGTATGGTTATCATCATCAGAATGAGCAAG
GATCTGGCTATGCTGCAGATCAAAAAAGCACACAAAATGCCATTAACGGGATTACAAACA
AGGTGAATTCTGTAATTGAGAAAATGAACACTCAATTCACAGCTGTGGGCAAAGAATTCA
ACAAATTAGAAAGAAGGATGGAAAACTTAAATAAAAAAGTTGATGATGGGTTTCTAGACA
TTTGGACATATAATGCAGAATTGTTGGTTCTACTGGAAAATGAAAGGACTTTGGATTTCC
ATGACTCCAATGTGAAGAATCTGTATGAGAAAGTAAAAAGCCAATTAAAGAATAATGCCA
AAGAAATAGGAAACGGGTGTTTTGAATTCTATCACAAGTGTAACAATGAATGCATGGAAA
GTGTGAAAAATGGAACTTATGACTATCCAAAATATTCCGAAGAATCAAAGTTAAACAGGG
AGAAAATTGATGGAGTAAAATTGGAATCAATGGGAGTCTATCAGATTCTGGCGATCTACT
CAACTGTCGCCAGTTCCCTGGTTCTTTTGGTCTCCCTGGGGGCAATCAGCTTCTGGATGT
GTTCCAATGGGTCTTTGCAGTGTAGAATATGCATCTGAGACCAGAATTTCAGAAATATAA
GAAAAAA
>CY011224_Waikato_2001.50
----------AACAACCAAAATGAAAGCAAAACTACTGGTCCTGTTATGTACATTTACAG
CTACATACGCAGACACAATATGTATAGGCTACCATGCCAACAACTCAACCGACACTGTTG
ACACAGTACTTGAGAAGAATGTGACAGTGACACACTCTGTCAACCTACTTGAGGACAGTC
ACAATGGAAAACTATGTCTACTAAAAGGAATAGCCCCACTACAATTGGGTAATTGCAGCG
TTGCCGGATGGATCTTAGGAAACCCAGAATGCGAATTACTGATTTCCAAGGAATCATGGT
CCTACATTGTAGAAACACCAAATCCCGAGAATGGAACATGTTACCCAGGGTATTTCGCCG
ACTATGAGGAACTGAGGGAGCAATTGAGTTCAGTATCTTCATTTGAGAGATTCGAAATAT
TCCCCAAAGGAAGCTCATGGCCCAACCACACCGTGACCGGAGTATCAGCATCATGCTCCC
ATAATGGGAAAAGCAGTTTTTACAGAAATTTGCTATGGCTGACGGGGAAGAATGGTTTGT
ACCCAAACCTGAGCATGTCCTATGTAAACAACAAAGAGAAAGAAGTCCTTGTGCTATGGG
GTGTTCATCACCCACCTAACATAGGGRACCAAAGGGCCCTCTACCATACAGAAAATGCTT
ATGTCTCTGTAGTGTCTTCACATTATAGCAGAAGATTCACCCCAGAAATAGCCAAAAGAC
CCAAAGTAAGAGATCAGGAAGGAAGAATCAACTACTACTGGACTCTGCTGGAACCCGGGG
ACACAATAATATTTGAGGCAAATGGAAATCTAATAGCGCCATGGTATGCTTTCGCACTGA
GTAGAGGCTTTGGATCAGGAATCATCACCTCAAATGCACCAATGGGTGAATGTGATGCGA
AGTGTCAAACACCTCAGGGAGCTATAAACAGTAGTCTTCCTTTCCAGAATGTACACCCAG
TTACAATAGGAGAGTGTCCAAAGTATGTCAGGAGTGCAAAATTAAGGATGGTTACAGGAC
TAAGGAACATCCCATCCATTCAATCCAGAGGTTTGTTTGGAGCCATTGCCGGTTTCATTG
AAGGGGGGTGGACTGGAATGGTAGATGGGTGGTATGGTTATCATCATCAGAATGAGCAAG
GATCTGGCTATGCTGCAGATCAAAAAAGCACACAAAATGCCATTAACGGGATTACAAACA
AGGTGAATTCTGTAATTGAGAAAATGAACACTCAATTCACAGCTGTGGGCAAAGAATTCA
ACAAATTAGAAAGAAGGATGGAAAACTTAAATAAAAAAGTTGATGATGGGTTTCTAGACA
TTTGGACATATAATGCAGAATTGTTGGTTCTACTGGAAAATGAAAGGACTTTGGATTTCC
ATGACTCCAATGTGAAGAATCTGTATGAGAAAGTAAAAAGCCAATTAAAGAATAATGCCA
AAGAAATAGGAAACGGGTGTTTTGAATTCTATCACAAGTGTAACAATGAATGCATGGAAA
GTGTGAAAAATGGAACTTATGACTATCCAAAATATTCCGAAGAATCAAAGTTAAACAGGG
AGAAAATTGATGGAGTAAAATTGGAATCAATGGGAGTCTATCAGATTCTGGCGATCTACT
CAACTGTCGCCAGTTCCCTGGTTCTTTTGGTCTCCCTGGGGGCAATCAGCTTCTGGATGT
GTTCCAATGGGTCTTTGCAGTGTAGAATATGCATCTGAGACCAGAATTTCAGAAATATAA
GAAAAAA
>CY011232_Waikato_2001.50
--------------------ATGAAAGCAAAACTACTGGTCCTGTTATGTACATTTACAG
CTACATACGCAGACACAATATGTATAGGCTACCATGCCAACAACTCAACCGACACTGTTG
ACACAGTACTTGAGAAGAATGTGACAGTGACACACTCTGTCAACCTACTTGAGGACAGTC
ACAATGGAAAACTATGTCTACTAAAAGGAATAGCCCCACTACAATTGGGTAATTGCAGCG
TTGCCGGATGGATCTTAGGAAACCCAGAATGCGAATTACTGATTTCCAAGGAATCATGGT
CCTACATTGTAGAAACACCAAATCCCGAGAATGGAACATGTTACCCAGGGTATTTCGCCG
ACTATGAGGAACTGAGGGAGCAATTGAGTTCAGTATCTTCATTTGAGAGATTCGAAATAT
TCCCCAAAGGAAGCTCATGGCCCAACCACACCGTGACCGGAGTATCAGCATCATGCTCCC
ATAATGGGAAAAGCAGTTTTTACAGAAATTTGCTATGGCTGACGGGGAAGAATGGTTTGT
ACCCAAACCTGAGCATGTCCTATGTAAACAACAAAGAGAAAGAAGTCCTTGTGCTATGGG
GTGTTCATCACCCACCTAACATAGGGGACCAAAGGGCCCTCTACCATACAGAAAATGCTT
ATGTCTCTGTAGTGTCTTCACATTATAGCAGAAGATTCACCCCAGAAATAGCCAAAAGAC
CCAAAGTAAGAGATCAGGAAGGAAGAATCAACTACTACTGGACTCTGCTGGAACCCGGGG
ACACAATAATATTTGAGGCAAATGGAAATCTAATAGCGCCATGGTATGCTTTCGCACTGA
GTAAAGGCTTTGGATCAGGAATCATCACCTCAAATGCACCAATGGGTGAATGTGATGCGA
AGTGTCAAACACCTCAGGGAGCTATAAACAGTAGTCTTCCTTTCCAGAATGTACACCCAG
TTACAATAGGAGAGTGTCCAAAGTATGTCAGGAGTGCAAAATTAAGGATGGTTACAGGAC
TAAGGAACATCCCATCCATTCAATCCAGAGGTTTGTTTGGAGCCATTGCCGGTTTCATTG
AAGGGGGGTGGACTGGAATGGTAGATGGGTGGTATGGTTATCATCATCAGAATGAGCAAG
GATCTGGCTATGCTGCAGATCAAAAAAGCACACAAAATGCCATTAACGGGATTACAAACA
AGGTGAATTCTGTAATTGAGAAAATGAACACTCAATTCACAGCTGTGGGCAAAGAATTCA
ACAAATTAGAAAGAAGGATGGAAAACTTAAATAAAAAAGTTGATGATGGGTTTCTAGACA
TTTGGACATATAATGCAGAATTGTTGGTTCTACTGGAAAATGAAAGGACTTTGGATTTCC
ATGACTCCAATGTGAAGAATCTGTATGAGAAAGTAAAAAGCCAATTAAAGAATAATGCCA
AAGAAATAGGAAACGGGTGTTTTGAATTCTATCACAAGTGTAACAATGAATGCATGGAAA
GTGTGAAAAATGGAACTTATGACTATCCAAAATATTCCGAAGAATCAAAGTTAAACAGGG
AGAAAATTGATGGAGTAAAATTGGAATCAATGGGAGTCTATCAGATTCTGGCGATCTACT
CAACTGTCGCCAGTTCCCTGGTTCTTTTGGTCTCCCTGGGGGCAATCAGCTTCTGGATGT
GTTCCAATGGGTCTTTGCAGTGTAGAATATGCATCTGAGACCAGAATTTCAGAAATATAA
GAAAAAA
>CY011392_Waikato_2001.50
-GAAAATAAAAACAACCAAAATGAAAGCAAAACTACTGGTCCTGTTATGTACATTTACAG
CTACATACGCAGACACAATATGTATAGGCTACCATGCCAACAACTCAACCGACACTGTTG
ACACAGTACTTGAGAAGAATGTGACAGTGACACACTCTGTCAACCTACTTGAGGACAGTC
ACAATGGAAAACTATGTCTACTAAAAGGAATAGCCCCACTACAATTGGGTAATTGCAGCG
TTGCCGGATGGATCTTAGGAAACCCAGAATGCGAATTACTGATTTCCAAGGAATCATGGT
CCTACATTGTAGAAACACCAAATCCCGAGAATGGAACATGTTACCCAGGGTATTTCGCCG
ACTATGAGGAACTGAGGGAGCAATTGAGTTCAGTATCTTCATTTGAGAGATTCGAAATAT
TCCCCAAAGGAAGCTCATGGCCCAACCACACCGTGACCGGAGTATCAGCATCATGCTCCC
ATAATGGGAAAAGCAGTTTTTACAGAAATTTGCTATGGCTGACGGGGAAGAATGGTTTGT
ACCCAAACCTGAGCATGTCCTATGTAAACAACAAAGAGAAAGAAGTCCTTGTGCTATGGG
GTGTTCATCACCCACCTAACATAGGGAACCAAAGGGCCCTCTACCATACAGAAAATGCTT
ATGTCTCTGTAGTGTCTTCACATTATAGCAGAAGATTCACCCCAGAAATAGCCAAAAGAC
CCAAAGTAAGAGATCAGGAAGGAAGAATCAACTACTACTGGACTCTGCTGGAACCCGGGG
ACACAATAATATTTGAGGCAAGTGGAAATCTAATAGCGCCATGGTATGCTTTCGCACTGA
GTAGAGGCTTTGGATCAGGAATCATCACCTCAAATGCACCAATGGGTGAATGTGATGCGA
AGTGTCAAACACCTCAGGGAGCTATAAACAGTAGTCTTCCTTTCCAGAATGTACACCCAG
TTACAATAGGAGAGTGTCCAAAGTATGTCAGGAGTGCAAAATTAAGGATGGTTACAGGAC
TAAGGAACATCCCATCCATTCAATCCAGAGGTTTGTTTGGAGCCATTGCCGGTTTCATTG
AAGGGGGGTGGACTGGAATGGTAGATGGGTGGTATGGTTATCATCATCAGAATGAGCAAG
GATCTGGCTATGCTGCAGATCAAAAAAGCACACAAAATGCCATTAACGGGATTACAAACA
AGGTGAATTCTGTAATTGAGAAAATGAACACTCAATTCACAGCTGTGGGCAAAGAATTCA
ACAAATTAGAAAGAAGGATGGAAAACTTAAATAAAAAAGTTGATGATGGGTTTCTAGACA
TTTGGACATATAATGCAGAATTGTTGGTTCTACTGGAAAATGAAAGGACTTTGGATTTCC
ATGACTCCAATGTGAAGAATCTGTATGAGAAAGTAAAAAGCCAATTAAAGAATAATGCCA
AAGAAATAGGAAACGGGTGTTTTGAATTCTATCACAAGTGTAACAATGAATGCATGGAAA
GTGTGAAAAATGGAACTTATGACTATCCAAAATATTCCGAAGAATCAAAGTTAAACAGGG
AGAAAATTGATGGAGTAAAATTGGAATCAATGGGAGTCTATCAGATTCTGGCGATCTACT
CAACTGTCGCCAGTTCCCTGGTTCTTTTGGTCTCCCTGGGGGCAATCAGCTTCTGGATGT
GTTCCAATGGGTCTTTGCAGTGTAGAATATGCATCTGAGACCAGAATTTCAGAAATATAA
GAAAAAA
>CY011408_Canterbury_2001.50
-GAAAATAAAAACAACCAAAATGAAAGCAAAACTACTGGTCCTGTTATGTACATTTACAG
CTACATACGCAGACACAATATGTATAGGCTACCATGCCAACAACTCAACCGACACTGTTG
ACACAGTACTTGAGAAGAATGTGACAGTGACACACTCTGTCAACCTACTTGAGGACAGTC
ACAATGGAAAACTATGTCTACTAAAAGGAATAGCCCCACTACAATTGGGTAATTGCAGCG
TTGCCGGATGGATCTTAGGAAACCCAGAATGCGAATTACTGATTTCCAAGGAATCATGGT
CCTACATTGTAGAAACACCAAATCCCGAGAATGGAACATGTTACCCAGGGTATTTCGCCG
ACTATGAGGAACTGAGGGAGCAATTGAGTTCAGTATCTTCATTTGAGAGATTCGAAATAT
TCCCCAAAGGAAGCTCATGGCCCAACCACACCGTGACCGGAGTATCAGCATCATGCTCCC
ATAATGGGGAAAGCAGTTTTTACAGAAATTTGCTATGGCTGACGGGGAAGAATGGTTTGT
ACCCAAACCTGAGCATGTCCTATGTAAACAACAAAGAGAAAGAAGTCCTTGTGCTATGGG
GTGTTCATCACCCACCTAACATAGGGAACCAAAGGGCCCTCTACCATACAGAAAATGCTT
ATGTCTCTGTAGTGTCTTCACATTATAGCAGAAGATTCACCCCAGAAATAGCCAAAAGAC
CCAAAGTAAGAGATCAGGAAGGAAGAATCAACTACTACTGGACTCTGCTGGAACCCGGGG
ACACAATAATATTTGAGGCAAATGGAAATCTAATAGCGCCATGGTATGCTTTCGCACTGA
GTAGAGGCTTTGGATCAGGAATCATCACCTCAAATGCACCAATGGGTGAATGTGATGCGA
AGTGTCAAACACCTCAGGGAGCTATAAACAGTAGTCTTCCTTTCCAGAATGTACACCCAG
TTACAATAGGAGAGTGTCCAAAGTATGTCAGGAGTGCAAAATTAAGGATGGTTACAGGAC
TAAGGAACATCCCATCCATTCAATCCAGAGGTTTGTTTGGAGCCATTGCCGGTTTCATTG
AAGGGGGGTGGACTGGAATGGTAGATGGGTGGTATGGTTATCATCATCAGAATGAGCAAG
GATCTGGCTATGCTGCAGATCAAAAAAGCACACAAAATGCCATTAACGGGATTACAAACA
AGGTGAATTCTGTAATTGAGAAAATGAACACCCAATTCACAGCTGTGGGCAAAGAATTCA
ACAAATTAGAAAGAAGGATGGAAAACTTAAATAAAAAAGTTGATGATGGGTTTCTAGACA
TTTGGACATATAATGCAGAATTGTTGGTTCTACTGGAAAATGAAAGGACTTTGGATTTCC
ATGACTCCAATGTGAAGAATCTGTATGAGAAAGTAAAAAGCCAATTAAAGAATAATGCCA
AAGAAATAGGAAACGGGTGTTTTGAATTCTATCACAAGTGTAACAATGAATGCATGGAAA
GTGTGAAAAATGGAACTTATGACTATCCAAAATATTCCGAAGAATCAAAGTTAAACAGGG
AGAAAATTGATGGAGTAAAATTGGAATCAATGGGAGTCTATCAGATTCTGGCGATCTACT
CAACTGTCGCCAGTTCCCTGGTTCTTTTGGTCTCCCTGGGGGCAATCAGCTTCTGGATGT
GTTCCAATGGGTCTTTGCAGTGTAGAATATGCATCTGAGACCAGAATTTCAGAAATATAA
GAAAAAA
>CY011600_Waikato_2001.33
----------AACAACCAAAATGAAAGCAAAACTACTGGTCCTGTTATGTACATTTACAG
CTACATACGCAGACACAATATGTATAGGCTACCATGCCAACAACTCAACCGACACTGTTG
ACACAGTACTTGAGAAGAATGTGACAGTGACACACTCTGTCAACCTACTTGAGGACAGTC
ACAATGGAAAACTATGTCTACTAAAAGGAATAGCCCCACTACAATTGGGTAATTGCAGCG
TTGCCGGATGGATCTTAGGAAACCCAGAATGCGAATTACTGATTTCCAAGGAATCATGGT
CCTACATTGTAGAAACACCAAATCCCGAGAATGGAACATGTTACCCAGGGTATTTCGCCG
ACTATGAGGAACTGAGGGAGCAATTGAGTTCAGTATCTTCATTTGAGAGATTCGAAATAT
TCCCCAAAGGAAGCTCATGGCCCAACCACACCGTGACCGGAGTATCAGCATCATGCTCCC
ATAATGGGAAAAGCAGTTTTTACAGAAATTTGCTATGGCTGACGGGGAAGAATGGTTTGT
ACCCAAACCTGAGCATGTCCTATGTAAACAACAAAGAGAAAGAAGTCCTTGTGCTATGGG
GTGTTCATCACCCACCTAACATAGGGGACCAAAGGGCCCTCTACCATACAGAAAATGCTT
ATGTCTCTGTAGTGTCTTCACATTATAGCAGAAGATTCACCCCAGAAATAGCCAAAAGAC
CCAAAGTAAGAGATCAGGAAGGAAGAATCAACTACTACTGGACTCTGCTGGAACCCGGGG
ACACAATAATATTTGAGGCAAATGGAAATCTAATAGCGCCATGGTATGCTTTCGCACTGA
GTAGAGGCTTTGGATCAGGAATCATCACCTCAAATGCACCAATGGGTGAATGTGATGCGA
AGTGTCAAACACCTCAGGGAGCTATAAACAGTAGTCTTCCTTTCCAGAATGTACACCCAG
TTACAATAGGAGAGTGTCCAAAGTATGTCAGGAGTGCAAAATTAAGGATGGTTACAGGAC
TAAGGAACATCCCATCCATTCAATCCAGAGGTTTGTTTGGAGCCATTGCCGGTTTCATTG
AAGGGGGGTGGACTGGAATGGTAGATGGGTGGTATGGTTATCATCATCAGAATGAGCAAG
GATCTGGCTATGCTGCAGATCAAAAAAGCACACAAAATGCCATTAACGGGATTACAAACA
AGGTGAATTCTGTAATTGAGAAAATGAACACTCAATTCACAGCTGTGGGCAAAGAATTCA
ACAAATTAGAAAGAAGGATGGAAAACTTAAATAAAAAAGTTGATGATGGGTTTCTAGACA
TTTGGACATATAATGCAGAATTGTTGGTTCTACTGGAAAATGAAAGGACTTTGGATTTCC
ATGACTCCAATGTGAAGAATCTGTATGAGAAAGTAAAAAGCCAATTAAAGAATAATGCCA
AAGAAATAGGAAACGGGTGTTTTGAATTCTATCACAAGTGTAACAATGAATGCATGGAAA
GTGTGAAAAATGGAACTTATGACTATCCAAAATATTCCGAAGAATCAAAGTTAAACAGGG
AGAAAATTGATGGAGTAAAATTGGAATCAATGGGAGTCTATCAGATTCTGGCGATCTACT
CAACTGTCGCCAGTTCCCTGGTTCTTTTGGTCTCCCTGGGGGCAATCAGCTTCTGGATGT
GTTCCAATGGGTCTTTGCAGTGTAGAATATGCATCTGAGACCAGAATTTCAGAAATATAA
GAAAAAA
>CY012304_Wellington_2001.50
----------AACAACCAAAATGAAAGCAAAACTACTGGTCCTGTTATGTACATTTACAG
CTACATACGCAGACACAATATGTATAGGCTACCATGCCAACAACTCAACCGACACTGTTG
ACACAGTACTTGAGAAGAATGTGACAGTGACACACTCTGTCAACCTACTTGAGGACAGTC
ACAATGGAAAACTATGTCTACTAAAAGGAATAGCCCCACTACAATTGGGTAATTGCAGCG
TTGCCGGATGGATCTTAGGAAACCCAGAATGCGAATTACTGATTTCCAAGGAATCATGGT
CCTACATTGTAGAAACACCAAATCCCGAGAATGGAACATGTTACCCAGGGTATTTCGCCG
ACTATGAGGAACTGAGGGAGCAATTGAGTTCAGTATCTTCATTTGAGAGATTCGAAATAT
TCCCCAAAGGAAGCTCATGGCCCAACCACACCGTGACCGGAGTATCAGCATCATGCTCCC
ATAATGGGAAAAGCAGTTTTTACAGAAATTTGCTATGGCTGACGGGGAAGAATGGTTTGT
ACCCAAACCTGAGCATGTCCTATGTAAACAACAAAGAGAAAGAAGTCCTTGTGCTATGGG
GTGTTCATCACCCACCTAACATAGGGGACCAAAGGGCCCTCTACCATACAGAAAATGCTT
ATGTCTCTGTAGTGTCTTCACATTATAGCAGAAGATTCACCCCAGAAATAGCCAAAAGAC
CCAAAGTAAGAGATCAGGAAGGAAGAATCAACTACTACTGGACTCTGCTGGAACCCGGGG
ACACAATAATATTTGAGGCAAATGGAAATCTAATAGCGCCATGGTATGCTTTCGCACTGA
GTAGAGGCTTTGGATCAGGAATCATCACCTCAAATGCACCAATGGGTGAATGTGATGCGA
AGTGTCAAACACCTCAGGGAGCTATAAACAGTAGTCTTCCTTTCCAGAATGTACACCCAG
TTACAATAGGAGAGTGTCCAAAGTATGTCAGGAGTGCAAAATTAAGGATGGTTACAGGAC
TAAGGAACATCCCATCCATTCAATCCAGAGGTTTGTTTGGAGCCATTGCCGGTTTCATTG
AAGGGGGGTGGACTGGAATGGTAGATGGGTGGTATGGTTATCATCATCAGAATGAGCAAG
GATCTGGCTATGCTGCAGATCAAAAAAGCACACAAAATGCCATTAACGGGATTACAAACA
AGGTGAATTCTGTAATTGAGAAAATGAACACTCAATTCACAGCTGTGGGCAAAGAATTCA
ACAAATTAGAAAGAAGGATGGAAAACTTAAATAAAAAAGTTGATGATGGGTTTCTAGACA
TTTGGACATATAATGCAGAATTGTTGGTTCTACTGGAAAATGAAAGGACTTTGGATTTCC
ATGACTCCAATGTGAAGAATCTGTATGAGAAAGTAAAAAGCCAATTAAAGAATAATGCCA
AAGAAATAGGAAACGGGTGTTTTGAATTCTATCACAAGTGTAACAATGAATGCATGGAAA
GTGTGAAAAATGGAACTTATGACTATCCAAAATATTCCGAAGAATCAAAGTTAAACAGGG
AGAAAATTGATGGAGTAAAATTGGAATCAATGGGAGTCTATCAGATTCTGGCGATCTACT
CAACTGTCGCCAGTTCCCTGGTTCTTTTGGTCTCCCTGGGGGCAATCAGCTTCTGGATGT
GTTCCAATGGGTCTTTGCAGTGTAGAATATGCATCTGAGACCA-----------------
-------
>CY016435_Waikato_2001.50
--------------------ATGAAAGCAAAACTACTGGTCCTGTTATGTACATTTACAG
CTACATACGCAGACACAATATGTATAGGCTACCATGCCAACAACTCAACCGACACTGTTG
ACACAGTACTTGAGAAGAATGTGACAGTGACACACTCTGTCAACCTACTTGAGGACAGTC
ACAATGGAAAACTATGTCTACTAAAAGGAATAGCCCCACTACAATTGGGTAATTGCAGCG
TTGCCGGATGGATCTTAGGAAACCCAGAATGCGAATTACTGATTTCCAAGGAATCATGGT
CCTACATTGTAGAAACACCAAATCCCGAGAATGGAACATGTTACCCAGGGTATTTCGCCG
ACTATGAGGAACTGAGGGAGCAATTGAGTTCAGTATCTTCATTTGAGAGATTCGAAATAT
TCCCCAAAGGAAGCTCATGGCCCAACCACACCGTGACCGGAGTATCAGCATCATGCTCCC
ATAATGGGAAAAGCAGTTTTTACAGAAATTTGCTATGGCTGACGGGGAAGAATGGTTTGT
ACCCAAACCTGAGCATGTCCTATGTAAACAACAAAGGGAAAGAAGTCCTTGTGCTATGGG
GTGTTCATCACCCACCTAACATAGGGGACCAAAGGGCCCTCTACCATACAGAAAATGCTT
ATGTCTCTGTAGTGTCTTCACATTATAGCAGAAGATTCACCCCAGAAATAGCCAAAAGAC
CCAAAGTAAGAGATCAGGAAGGAAGAATCAACTACTACTGGACTCTGCTGGAACCCGGGG
ACACAATAATATTTGAGGCAAATGGAAATCTAATAGCGCCATGGTATGCTTTCGCACTGA
GTAGAGGCTTTGGATCAGGAATCATCACCTCAAATGCACCAATGGGTGAATGTGATGCGA
AGTGTCAAACACCTCAGGGAGCTATAAACAGTAGTCTTCCTTTCCAGAATGTACACCCAG
TTACAATAGGAGAGTGTCCAAAGTATGTCAGGAGTGCAAAATTAAGGATGGTTACAGGAC
TAAGGAACATCCCATCCATTCAATCCAGAGGTTTGTTTGGAGCCATTGCCGGTTTCATTG
AAGGGGGGTGGACTGGAATGGTAGATGGGTGGTATGGTTATCATCATCAGAATGAGCAAG
GATCTGGCTATGCTGCAGATCAAAAAAGCACACAAAATGCCATTAACGGGATTACAAACA
AGGTGAATTCTGTAATTGAGAAAATGAACACTCAATTCACAGCTGTGGGCAAAGAATTCA
ACAAATTAGAAAGAAGGATGGAAAACTTAAATAAAAAAGTTGATGATGGGTTTCTAGACA
TTTGGACATATAATGCAGAATTGTTGGTTCTACTGGAAAATGAAAGGACTTTGGATTTCC
ATGACTCCAATGTGAAGAATCTGTATGAGAAAGTAAAAAGCCAATTAAAGAATAATGCCA
AAGAAATAGGAAACGGGTGTTTTGAATTCTATCACAAGTGTAACAATGAATGCATGGAAA
GTGTGAAAAATGGAACTTATGACTATCCAAAATATTCCAAAGAATCAAAGTTAAACAGGG
AGAAAATTGATGGAGTAAAATTGGAATCAATGGGAGTCTATCAGATTCTGGCGATCTACT
CAACTGTCGCCAGTTCCCTGGTTCTTTTGGTCTCCCTGGGGGCAATCAGCTTCTGGATGT
GTTCCAATGGGTCTTTGCAGTGTAGAATATGCATCTGAGACCAGAATTTCAGAAATATAA
GAAAAAA
>CY019205_Canterbury_2001.50
----------AACAACCAAAATGAAAGCAAAACTACTGGTCCTGTTATGTACATTTACAG
CTACATACGCAGACACAATATGTATAGGCTACCATGCCAACAACTCAACCGACACTGTTG
ACACAGTACTTGAGAAGAATGTGACAGTGACACACTCTGTCAACCTACTTGAGGACAGTC
ACAATGGAAAACTATGTCTACTAAAAGGAATAGCCCCACTACAATTGGGTAATTGCAGCG
TTGCCGGATGGATCTTAGGAAACCCAGAATGCGAATTACTGATTTCCAAGGAATCATGGT
CCTACATTGTAGAAACACCAAATCCCGAGAATGGAACATGTTACCCAGGGTATTTCGCCG
ACTATGAGGAACTGAGGGAGCAATTGAGTTCAGTATCTTCATTTGAGAGATTCGAAATAT
TCCCCAAAGGAAGCTCATGGCCCAACCACACCGTGACCGGAGTATCAGCATCATGCTCCC
ATAATGGGAAAAGCAGTTTTTACAGAAATTTGCTATGGCTGACGGGGAAGAATGGTTTGT
ACCCAAACCTGAGCATGTCCTATGTAAACAACAAAGGGAAAGAAGTCCTTGTGCTATGGG
GTGTTCATCACCCACCTAACATAGGGGACCAAAGGGCCCTCTACCATACAGAAAATGCTT
ATGTCTCTGTAGTGTCTTCACATTATAGCAGAAGATTCACCCCAGAAATAGCCAAAAGAC
CCAAAGTAAGAGATCAGGAAGGAAGAATCAACTACTACTGGACTCTGCTGGAACCCGGGG
ACACAATAATATTTGAGGCAAATGGAAATCTAATAGCGCCATGGTATGCTTTCGCACTGA
GTAGAGGCTTTGGATCAGGAATCATCACCTCAAATGCACCAATGGGTGAATGTGATGCGA
AGTGTCAAACACCTCAGGGAGCTATAAACAGTAGTCTTCCTTTCCAGAATGTACACCCAG
TTACAATAGGAGAGTGTCCAAAGTATGTCAGGAGTGCAAAATTAAGGATGGTTACAGGAC
TAAGGAACATCCCATCCATTCAATCCAGAGGTTTGTTTGGAGCCATTGCCGGTTTCATTG
AAGGGGGGTGGACTGGAATGGTAGATGGGTGGTATGGTTATCATCATCAGAATGAGCAAG
GATCTGGCTATGCTGCAGATCAAAAAAGCACACAAAATGCCATTAACGGGATTACAAACA
AGGTGAATTCTGTAATTGAGAAAATGAACACTCAATTCACAGCTGTGGGCAAAGAATTCA
ACAAATTAGAAAGAAGGATGGAAAACTTAAATAAAAAAGTTGATGATGGGTTTCTAGACA
TTTGGACATATAATGCAGAATTGTTGGTTCTACTGGAAAATGAAAGGACTTTGGATTTCC
ATGACTCCAATGTGAAGAATCTGTATGAGAAAGTAAAAAGCCAATTAAAGAATAATGCCA
AAGAAATAGGAAACGGGTGTTTTGAATTCTATCACAAGTGTAACAATGAATGCATGGAAA
GTGTGAAAAATGGAACTTATGACTATCCAAAATATTCCGAAGAATCAAAGTTAAACAGGG
AGAAAATTGATGGAGTAAAATTGGAATCAATGGGAGTCTATCAGATTCTGGCGATCTACT
CAACTGTCGCCAGTTCCCTGGTTCTTTTGGTCTCCCTGGGGGCAATCAGCTTCTGGATGT
GTTCCAATGGGTCTTTGCAGTGTAGAATATGCATCTGAGACCAGAATTTCAGAAATATAA
GAAAAAA
>CY020269_Western-Australia_2001.50
--AAAATAAAAACAACCAAAATGAAAGTAAAACTACTGGTCCTGCTATGTACATTTACAG
CTACATATGCAGACACAATATGTATAGGCTACCATGCCAACAACTCAACCGACACTGTTG
ACACAGTGCTTGAGAAGAATGTGACAGTGACACACTCTGTCAACCTACTTGAGGACAGTC
ACAATGGAAAACTATGTCTACTAAAAGGAATAGCCCCACTACAATTGGGTAATTGCAGCG
TTGCCGGATGGATCTTAGGAAACCCAGAATGCGAATTACTGATTTCCAAGGAATCATGGT
CCTACATTGTAGAAACACCAGATCCTGAGAATGGAACATGTTACCCAGGGTATTTCGCCG
ACTATGAGGAACTGAGGGAGCAATTGAGTTCAGTATCTTCATTTGAGAGATTCGAAATAT
TCCCCAAAGAAAGCTCATGGCCCAACCACACCGTAACCGGAGTATCAGCATCATGCTCCC
ATAATGGGAAAAGCAGTTTTTACAGAAATTTGCTATGGCTGACGGGGAAGAATGGTTTGT
ACCCAAACCTGAGCAAGTCCTATGCAAACAACAAAGAGAAAGAAGTCCTTGTACTATGGG
GTGTTCATCACCCGCCTAACATAGGGGACCAAAGGGCCCTCTATCATACAGAAAATGCTT
ATGTCTCTGTAGTGTCTTCACATTATAGCAGAAGATTCACCCCAGAAATAGCCAAAAGAC
CCAAAGTAAGAGATCAGGAAGGAAGAATCAACTACTACTGGACTCTGCTGGAACCCGGGG
ATACAATAATATTTGAGGCAAATGGAAATCTAATAGCGCCAAGGTATGCTTTCGCACTGA
GTAGAGGCTTTGGATCAGGAATCATCACCTCAAATGCACCAATGGATGAATGTGATGCGA
AGTGTCAAACACCTAAGGGAGCTATAAACAGCAGTCTTCCTTTCCAGAATGTGCACCCAG
TCACAATAGGAGAGTGTCCAAAGTATGTCAGGAGTGCAAAATTAAGGATGGTTACAGGAC
TAAGGAACATCCCATCCATTCAATCCAGAGGTTTGTTTGGAGCCATTGCCGGTTTCATTG
AAGGGGGGTGGACTGGAATGGTAGATGGGTGGTATGGTTATCATCATCAGAATGAGCAAG
GATCTGGCTATGCTGCAGATCAAAAAAGCACACAAAATGCCATTAACGGGATTACAAACA
AGGTGAATTCTGTAATTGAGAAAATGAACACTCAATTCACAGCTGTGGGCAAAGAATTCA
ACAAATTGGAAAGAAGGATGGAAAACTTAAATAAAAAAGTTGATGATGGGTTCCTAGACA
TTTGGACATATAATGCAGAATTGTTGGTTCTACTGGAAAATGAAAGGACTTTGGATTTCC
ATGACTCCAATGTGAAGAATCTGTATGAGAAAGTAAAAAGCCAATTAAAGAATAATGCCA
AAGAAATAGGAAACGGGTGTTTTGAATTCTATCACAAGTGTAACAATGAATGCATGGAGA
GTGTGAAAAATGGAACTTATGACTATCCAAAATATTCCGAAGAATCAAAGTTAAACAGGG
AGAAAATTGATGGAGTGAAATTGGAATCAATGGGAATCTATCAGATTCTGGCGATCTACT
CAACTGTCGCCAGTTCCTTGGTTCTTTTGGTCTCCCTGGGGGCAATCAGCTTCTGGATGT
GTTCCAATGGGTCTTTGCAGTGTAGAATATGCATCTGAGACCAGAATTTCAGAAATATAA
GAAAAAA
>EF566024_Auckland_2001.50
--------------------------------------------------------ACAG
CTACATACGCAGACACAATATGTATAGGCTACCATGCCAACAACTCAACCGACACTGTTG
ACACAGTACTTGAGAAGAATGTGACAGTGACACACTCTGTCAACCTACTTGAGGACAGTC
ACAATGGAAAACTATGTCTACTAAAAGGAATAGCCCCACTACAATTGGGTAATTGCAGCG
TTGCCGGATGGATCTTAGGAAACCCAGAATGCGAATTACTGATTTCCAAGGAATCATGGT
CCTACATTGTAGAAACACCAAATCCCGAGAATGGAACATGTTACCCAGGGTATTTCGCCG
ACTATGAGGAACTGAGGGAGCAATTGAGTTCAGTATCTTCATTTGAGAGATTCGAAATAT
TCCCCAAAGGAAGCTCATGGCCCAACCACACCGTGACCGGAGTATCAGCATCATGCTCCC
ATAATGGGAAAAGCAGTTTTTACAGAAATTTGCTATGGCTGACGGGGAAGAATGGTTTGT
ACCCAAACCTGAGCATGTCCTATGTAAACAATAAAGAGAAAGAAGTCCTTGTGCTATGGG
GTGTTCATCACCCACCTAACATAGGGGACCAAAGGGCCCTCTACCATACAGAAAATGCTT
ATGTCTCTGTAGTGTCTTCACATTATAGCAGAAGATTCACCCCAGAAATAGCCAAAAGAC
CCAAAGTAAGAGATCAGGAAGGAAGAATCAACTACTACTGGACTCTGCTGGAACCCGGGG
ACACAATAATATTTGAGGCAAATGGAAATCTAATAGCGCCATGGTATGCTTTCGCACTGA
GTAGAGGCTTTGGATCAGGAATCATCACCTCAAATGCACCAATGGGTGAATGTGATGCGA
AGTGTCAAACACCTCAGGGAGCTATAAACAGTAGTCTTCCTTTCCAGAATGTACACCCAG
TTACAATAGGAGAGTGTCCAAAGTATGTCAGGAGTGCAAAATTAAGGA------------
------------------------------------------------------------
------------------------------------------------------------
------------------------------------------------------------
------------------------------------------------------------
------------------------------------------------------------
------------------------------------------------------------
------------------------------------------------------------
------------------------------------------------------------
------------------------------------------------------------
------------------------------------------------------------
------------------------------------------------------------
------------------------------------------------------------
-------
