# Supplementary material for: Inferring influenza global transmission networks without complete phylogenetic information
Source: Evol Appl. 2014 Jan 2;7(3):403–12. doi: 10.1111/eva.12138 (PMC3962300; doi:10.1111/eva.12138)
Supplement: Supplementary file 2 — Table S1. Correlation of the timing of m diversity peaks between regions by subtypes. Table S2. Connectivity analysis of the five regions in terms of genetic diversity ν. Table S3. Connectivity analysis of the five regions in terms of nucleotide diversity π. [file eva0007-0403-sd2.bz2 › data/oceania/h1/2000/s4/data.aln]

>CY010140_Canterbury_2000.83
---------------AATGAAAGTAAAACTACTGGTCCTGTTATGTACATTTACAGCTAC
ATATGCAGACACAATATGTATAGGGTACCATGCCAACAACTCAACCGACACTGTTGACAC
AGTACTTGAGAAGAATGTGACAGTGACACACTCTGTCAACCTACTTGAGGACAGTCACAA
TGGAAAACTATGTCTACTAAAAGGAATAGCCCCACTACAATTGGGTAATTGCAGCGTTGC
CGGATGGATCTTAGGAAACCCAGAATGCGAATTACTGATTTCCAAGGAATCATGGTCCTA
CATTGTAGAAACACCAAATCCTGAGAATGGAACATGTTACCCAGGGTATTTCACCGACTA
TGAGGAACTGAGGGAGCAATTGAGTTCAGTATCTTCATTTGAGAGATTCGAAATATTCCC
CAAAGAAAGCTCATGGCCCAACCACACCGTAACCGGAGTATCAGCATCATGCTCCCATAA
TGGGAAAAGTAGTTTTTACAGAAATTTGCTATGGCTGACGGGGAAGAATGGTTTGTACCC
AAACCTGAGAAGGTCCTATGCAAACAACAAAGAGAAAGAAGTCCTTGTACTATGGGGTGT
TCATCACCCGCCTAACATAGGGGACCAAAAGGCCCTCTATCATACAGAAAATGCTTATGT
CTCTGTAGTGTCTTCACATTATAGCAGAAGATTCACCCCAGAAATAGCCAAAAGACCCAA
AGTAAGAGGTCAGGAAGGAAGAATCAACTACTACTGGACTCTGCTGGAACCCGGGGATAC
AATAATATTTGAGGCAAATGGAAATCTAATAGCGCCACGGTATGCTTTCGCACTGAGTAG
AGGCTTTGGATCAGGAATCATCACCTCAAATGCACCAATGGATGAATGTGATGCGAAGTG
TCAAACACCTCAGGGAGCTATAAACAGCAGTCTTCCTTTCCAGAACGTACACCCAGTCAC
AATAGGAGAGTGTCCAAAGTATGTCAGGAGTGCAAAATTAAGGATGGTTACAGGACTAAG
GAACATCCCATCCATTCAATCCAGAGGTTTGTTTGGAGCCATTGCCGGTTTCATTGAAGG
GGGGTGGACTGGAATGGTAGATGGGTGGTATGGTTATCATCATCAGAATGAGCAAGGATC
TGGCTATGCCGCAGATCAAAAAAGCACACAAAATGCCATTAACGGGATTACAAACAAGGT
GAATTCTATAATTGAGAAAATGAACACTCAATTCACAGCTGTGGGCAAAGAATTCAACAA
ATTGGAAAGAAGGATGGAAAACTTAAATAAAAAAGTTGATGATGGGTTTCTAGACATTTG
GACATATAATGCAGAATTGTTGGTTCTACTGGAAAATGAAAGGACTTTGGATTTCCATGA
CTCCAATGTGAAGAATCTGTATGAGAAAGTAAAAAGCCAATTAAAGAATAATGCCAAAGA
AATAGGAAACGGGTGTTTTGAATTCTATCACAAGTGTAACAATGAATGCATGGAGAGTGT
GAAAAATGGAACTTATGACTATCCAAAATATTCCGAAGAATCAAAGTTAAACAGGGAGAA
AATTGATGGAGTGAAATTGGAATCAATGGGAGTCTATCAGATTCTGGCGATCTACTCAAC
TGTCGCCAGTTCCCTGGTTCTTTTGGTCTCCCTGGGGGCAATCAGCTTCTGGATGTGTTC
CAATGGGTCTTTGCAGTGTAGAATATGCATCTGAGACCAGAATTTCAGAAATATAAGAAA
AAA
>CY011952_Waikato_2000.83
--TAAAACCAACCAAAATGAAAGTAAAACTACTGGTCCTGTTATGTACATTTACAGCTAC
ATATGCAGACACAATATGTATAGGGTACCATGCCAACAACTCAACCGACACTGTTGACAC
AGTACTTGAGAAGAATGTGACAGTGACACACTCTGTCAACTTACTTGAGGACAGTCACAA
TGGAAAACTATGTCTACTAAAAGGAATAGCCCCACTACAATTGGGTAATTGCAGCGTTGC
CGGATGGATCTTAGGAAACCCAGAATGCGAATTACTGATTTCCAAGGAATCATGGTCCTA
CATTGTAGAAACACCAAATCCTGAGAATGGAACATGTTACCCAGGGTATTTCGCCGACTA
TGAGGAACTGAGGGAGCAATTGAGTTCAGTATCTTCATTTGAGAGATTCGAAATATTCCC
CAAAGAAAGCTCATGGCCCAACCACACCGTAACCGGAGTATCAGCATCATGCTCCCATAA
TGGGAAAAGCAGTTTTTACAGAAATTTGCTATGGCTGACGGGGAAGAATGGTTTGTACCC
AAACCTGAGCAAGTCCTATGCAAACAACAAAGAGAAAGAAGTCCTTGTACTATGGGGTGT
TCATCACCCGCCTAACATAGGGGACCAAAGGGCCCTCTATCATACAGAAAATGCTTATGT
CTCTGTAGTGTCTACACATTATAGCAGAAGATTCACCCCAGAAATAGCCAAAAGACCCAA
AGTAAGAGATCAGGAAGGAAGAATCAACTACTACTGGACTCTGCTGGAACCCGGGGATAC
AATAATATTTGAGGCAAATGGAAATCTAATAGCGCCACGGTATGCTTTCGCACTGAGTAG
AGGCTTTGGATCAGGAATCATCACCTCAAATGCACCAATGGATGAATGTGATGCGAAGTG
TCAAACACCTCAGGGAGCTATAAACAGCAGTCTTCCTTTTCAGAACGTACACCCAGTCAC
AATAGGAGAGTGTCCAAAGTATGTCAGGAGTGCAAAATTAAGGATGGTTACAGGACTAAG
GAACATCCCATCCATTCAATCCAGAGGTTTGTTTGGAGCCATTGCCGGTTTCATTGAAGG
GGGGTGGACTGGAATGGTAGATGGGTGGTATGGTTATCATCATCAGAATGAGCAAGGATC
TGGCTATGCCGCAGATCAAAAAAGCACACAAAATGCCATTAACGGGATTACAAACAAGGT
GAATTCTGTAATTGAGAAAATGAACACTCAATTCACAGCTGTGGGCAAAGAATTCAACAA
ATTGGAAAGAAGGATGGAAAACTTAAATAAAAAAGTTGATGATGGGTTTCTAGACATTTG
GACATATAATGCAGAATTGTTGGTTCTACTGGAAAATGAAAGGACTTTGGATTTCCATGA
CTCCAATGTGAAGAATCTGTATGAGAAAGTAAAAAGCCAATTAAAGAATAATGCCAAAGA
AATAGGAAACGGGTGTTTTGAATTCTATCACAAGTGTAACAATGAATGCATGGAGAGTGT
GAAAAATGGAACTTATGACTATCCAAAATATTCCGAAGAATCAAAGTTAAACAGGGAGAA
AATTGATGGAGTGAAATTGGAATCAATGGGAGTCTATCAGATTCTGGCGATCTACTCAAC
TGTCGCCAGTTCCCTGGTTCTTTTGGTCTCCCTGGGGGCAATCAGCTTCTGGATGTGTTC
CAATGGGTCTTTGCAGTGTAGAATATGCATCTGAGACCAGAA------------------
---
>CY013040_Waikato_2000.83
------ACCAACCAAAATGAAAGTAAAACTACTGGTCCTGTTATGTACATTTACAGCTAC
ATATGCAGACACAATATGTATAGGGTACCATGCCAACAACTCAACCGACACTGTTGACAC
AGTACTTGAGAAGAATGTGACAGTGACACACTCTGTCAACTTACTTGAGGACAGTCACAA
TGGAAAACTATGTCTACTAAAAGGAATAGCCCCACTACAATTGGGTAATTGCAGCGTTGC
CGGATGGATCTTAGGAAACCCAGAATGCGAATTACTGATTTCCAAGGAATCATGGTCCTA
CATTGTAGAAACACCAAATCCTGAGAATGGAACATGTTACCCAGGGTATTTCGCCGACTA
TGAGGAACTGAGGGAGCAATTGAGTTCAGTATCTTCATTTGAGAGATTCGAAATATTCCC
CAAAGAAAGCTCATGGCCCAACCACACCGTAACCGGAGTATCAGCATCATGCTCCCATAA
TGGGAAAAGCAGTTTTTACAGAAATTTGCTATGGCTGACGGGGAAGAATGGTTTGTACCC
AAACCTGAGCAAGTCCTATGCAAACAACAAAGAGAAAGAAGTCCTTGTACTATGGGGTGT
TCATCACCCGCCTAACATAGGGGACCAAAGGGCCCTCTATCATACAGAAAATGCTTATGT
CTCTGTAGTGTCTACACATTATAGCAGAAGATTCACCCCAGAAATAGCCAAAAGACCCAA
AGTAAGAGATCAGGAAGGAAGAATCAACTACTACTGGACTCTGCTGGAACCCGGGGATAC
AATAATATTTGAGGCAAATGGAAATCTAATAGCGCCACGGTATGCTTTCGCACTGAGTAG
AGGCTTTGGATCAGGAATCATCACCTCAAATGCACCAATGGATGAATGTGATGCGAAGTG
TCAAACACCTCAGGGAGCTATAAACAGCAGTCTTCCTTTTCAGAACGTACACCCAGTCAC
AATAGGAGAGTGTCCAAAGTATGTCAGGAGTGCAAAATTAAGGATGGTTACAGGACTAAG
GAACATCCCATCCATTCAATCCAGAGGTTTGTTTGGAGCCATTGCCGGTTTCATTGAAGG
GGGGTGGACTGGAATGGTAGATGGGTGGTATGGTTATCATCATCAGAATGAGCAAGGATC
TGGCTATGCCGCAGATCAAAAAAGCACACAAAATGCCATTAACGGGATTACAAACAAGGT
GAATTCTGTAATTGAGAAAATGAACACTCAATTCACAGCTGTGGGCAAAGAATTCAACAA
ATTGGAAAGAAGGATGGAAAACTTAAATAAAAAAGTTGATGATGGGTTTCTAGACATTTG
GACATATAATGCAGAATTGTTGGTTCTACTGGAAAATGAAAGGACTTTGGATTTCCATGA
CTCCAATGTGAAGAATCTGTATGAGAAAGTAAAAAGCCAATTAAAGAATAATGCCAAAGA
AATAGGAAACGGGTGTTTTGAATTCTATCACAAGTGTAACAATGAATGCATGGAGAGTGT
GAAAAATGGAACTTATGACTATCCAAAATATTCCGAAGAATCAAAGTTAAACAGGGAGAA
AATTGATGGAGTGAAATTGGAATCAATGGGAGTCTATCAGATTCTGGCGATCTACTCAAC
TGTCGCCAGTTCCCTGGTTCTTTTGGTCTCCCTGGGGGCAATCAGCTTCTGGATGTGTTC
CAATGGGTCTTTGCAGTGTAGAATATGCATCTGAGA------------------------
---
>CY022173_Auckland_2000.92
AATAAAACCAACCAAAATGAAAGTAAAACTACTGGTCCTGTTATGTACATTTACAGCTAC
ATATGCAGACACAATATGTATAGGGTACCATGCCAACAACTCAACCGACACTGTTGACAC
AGTACTTGAGAAGAATGTGACAGTGACACACTCTGTCAACCTACTTGAGGACAGTCACAA
TGGAAAACTATGTCTACTAAAAGGAATAGCCCCATTACAATTGGGTAATTGCAGCGTTGC
CGGATGGATCTTAGGAAACCCAGAATGCGAATTACTGATTTCCAAGGAATCATGGTCCTA
CATTGTAGAAACACCAAATCCTGAGAATGGAACATGTTACCCAGGGTATTTCGCTGACTA
TGAGGAACTGAGGGAGCAATTGAGTTCAGTATCTTCATTTGAGAGATTCGAAATATTCCC
CAAAGAAAGCTCATGGCCCAACCACACCGTAACCGGAGTATCAGCATCATGCTCCCATAA
TGGGAAAAGCAGTTTTTACAGAAATTTGCTATGGCTGACGGGGAAGAATGGTTTGTACCC
AAACCTGAGCAAGTCCTATGCAAACAACAAAGAGAAAGAAGTCCTTGTACTATGGGGTGT
TCATCACCCGCCTAACATAGGGGACCAAAGGGCCCTCTATCATACAGAAAATGCTTATGT
CTCTGTAGTGTCTTCACATTATAGCAGAAGATTCACCCCAGAAATAGCCAAAAGACCCAA
AGTAAGAGATCAGGAAGGAAGAATCAACTACTACTGGACTCTGCTGGAACCCGGGGATAC
AATAATATTTGAGGCAAATGGAAATCTAATAGCGCCACGGTATGCTTTCGCACTGAGTAG
AGGCTTTGGATCAGGAATCATCACCTCAAATGCACCAATGGATGAATGTGATGCGAAGTG
TCAAACACCTCAGGGAGCTATAAACAGCAGTCTTCCTTTCCAGAACGTACACCCAGTCAC
AATAGGAGAGTGTCCAAAGTATGTCAGGAGTGCAAAATTAAGGATGGTTACAGGACTAAG
GAACATCCCATCCATTCAATCCAGAGGTTTGTTTGGAGCCATTGCCGGTTTCATTGAAGG
GGGGTGGACTGGAATGGTAGATGGGTGGTATGGTTATCATCATCAGAATGAGCAAGGATC
TGGCTATGCCGCAGATCAAAAAAGCACACAAAATGCCATTAACGGGATTACAAACAAGGT
GAATTCTGTAATTGAGAAAATGAACACTCAATTCACAGCTGTGGGCAAAGAATTCAACAA
ATTGGAAAGAAGGATGGAAAACTTAAATAAAAAAGTTGATGATGGGTTTCTAGACATTTG
GACATATAATGCAGAATTGTTGGTTCTACTGGAAAATGAAAGGACTTTGGATTTCCATGA
CTCCAATGTGAAGAATCTGTATGAGAAAGTAAAAAGCCAATTAAAGAATAATGCCAAAGA
AATAGGAAACGGGTGTTTTGAATTCTATCACAAGTGTAACAATGAATGCATGGAGAGTGT
GAAAAATGGAACTTATGACTATCCAAAATATTCCGAAGAATCAAAGTTAAACAGGGAGAA
AATTGATGGAGTGAAATTGGAATCAATGGGAGTCTATCAGATTCTGGCGATCTACTCAAC
TGTCGCCAGTTCCCTGGTTCTTTTGGTCTCCCTGGGGGCAATCAGCTTCTGGATGTGTTC
CAATGGGTCTTTGCAGTGTAGAATATGCATCTGAGACCAGAATTTCAGAAATATAAGAAA
AAA
>CY023010_Auckland_2000.83
--------CAACCAAAATGAAAGTAAAACTACTGGTCCTGTTATGTACATTTACAGCTAC
ATATGCAGACACAATATGTATAGGGTACCATGCCAACAACTCAACCGACACTGTTGACAC
AGTACTTGAGAAGAATGTGACAGTGACACACTCTGTCAACCTACTTGAGGACAGTCACAA
TGGAAAACTATGTCTACTAAAAGGAATAGCCCCACTACAATTGGGTAATTGCAGCGTTGC
CGGATGGATCTTAGGAAACCCAGAATGCGAATTACTGATTTCCAAGGAATCATGGTCCTA
CATTGTAGAAACACCAAATCCTGAGAATGGAACATGTTACCCAGGGTATTTCGCCGACTA
TGAGGAACTGAGGGAGCAATTGAGTTCAGTATCTTCATTTGAGAGATTCGAAATATTCCC
CAAAGAAAGCTCATGGCCCAACCACACCGTAACCGGAGTATCAGCATCATGCTCCCATAA
TGGGAAAAGCAGTTTTTACAGAAATTTGCTATGGCTGACGGGGAAGAATGGTTTGTACCC
AAACCTGAGCAAGTCCTATGCAAACAACAAAGAGAAAGAAGTCCTTGTACTATGGGGTGT
TCATCACCCGCCTAACATAGGGAACCAAAGGGCCCTCTATCATACAGAAAATGCTTATGT
CTCTGTAGTGTCTTCACATTATAGCAGAAGATTCACCCCAGAAATAGCCAAAAGACCCAA
AGTAAGAGATCAGGAAGGAAGAATCAACTACTACTGGACTCTGCTGGAACCCGGGGATAC
AATAATATTTGAGGCAAATGGAAATCTAATAGCGCCACGGTATGCGTTCGCACTGAGTAG
AGGCTTTGGATCAGGAATCATCACCTCAAATGCACCAATGGATGAATGTGATGCGAAGTG
TCAAACACCTCAGGGAGCTATAAACAGCAGTCTTCCTTTCCAGAACGTACACCCAGTCAC
AATAGGAGAGTGTCCAAAGTATGTCAGGAGTGCAAAATTAAGGATGGTTACAGGACTAAG
GAACATCCCATCCATTCAATCCAGAGGTTTGTTTGGAGCCATTGCCGGTTTCATTGAAGG
GGGGTGGACTGGAATGGTAGATGGGTGGTATGGTTATCATCATCAGAATGAGCAAGGATC
TGGCTATGCCGCAGATCAAAAAAGCACACAAAATGCCATTAACGGGATTACAAACAAGGT
GAATTCTGTAATTGAGAAAATGAACACTCAATTCACAGCTGTGGGCAAAGAATTCAACAA
ATTGGAAAGAAGGATGGAAAACTTAAATAAAAAAGTTGATGATGGGTTTCTAGACATTTG
GACATATAATGCAGAATTGTTGGTTCTACTGGAAAATGAAAGGACTTTGGATTTCCATAA
CTCCAATGTGAAGAATCTGTATGAGAAAGTAAAAAGCCAATTAAAGAATAATGCCAAAGA
AATAGGAAACGGGTGTTTTGAATTCTACCACAAGTGTAACAATGAATGCATGGAGAGTGT
GAAAAATGGAACTTATGACTATCCAAAATATTCCGAAGAATCAAAGTTAAACAGGGAGAA
AATTGATGGAGTGAAATTGGAATCAATGGGAGTCTATCAGATTCTGGCGATCTACTCAAC
TGTCGCCAGTTCCCTGGTTCTTTTGGTCTCCCTGGGGGCAATCAGCTTCTGGATGTGTTC
CAATGGGTCTTTGCAGTGTAGAATATGCATCTGAGACCAGAATTTCAGAAATATAAGAAA
A--
>CY023018_Auckland_2000.92
AATAAAACCAACCAAAATGAAAGTAAAACTACTGGTCCTGTTATGTACATTTACAGCTAC
ATATGCAGACACAATATGTATAGGGTACCATGCCAACAACTCAACCGACACTGTTGACAC
AGTACTTGAGAAGAATGTGACAGTGACACACTCTGTCAACCTACTTGAGGACAGTCACAA
TGGAAAACTATGTCTACTAAAAGGAATAGCCCCATTACAATTGGGTAATTGCAGCGTTGC
CGGATGGATCTTAGGAAACCCAGAATGCGAATTACTGATTTCCAAGGAATCATGGTCCTA
CATTGTAGAAACACCAAATCCTGAGAATGGAACATGTTACCCAGGGTATTTCGCTGACTA
TGAGGAACTGAGGGAGCAATTGAGTTCAGTATCTTCATTTGAGAGATTCGAAATATTCCC
CAAAGAAAGCTCATGGCCCAACCACACCGTAACCGGAGTATCAGCATCATGCTCCCATAA
TGGGAAAAGCAGTTTTTACAGAAATTTGCTATGGCTGACGGGGAAGAATGGTTTGTACCC
AAACCTGAGCAAGTCCTATGCAAACAACAAAGAGAAAGAAGTCCTTGTACTATGGGGTGT
TCATCACCCGCCTAACATAGGGGACCAAAGGGCCCTCTATCATACAGAAAATGCTTATGT
CTCTGTAGTGTCTTCACATTATAGCAGAAGATTCACCCCAGAAATAGCCAAAAGACCCAA
AGTAAGAGATCAGGAAGGAAGAATCAACTACTACTGGACTCTGCTGGAACCCGGGGATAC
AATAATATTTGAGGCAAATGGAAATCTAATAGCGCCACGGTATGCTTTCGCACTGAGTAG
AGGCTTTGGATCAGGAATCATCACCTCAAATGCACCAATGGATGAATGTGATGCGAAGTG
TCAAACACCTCAGGGAGCTATAAACAGCAGTCTTCCTTTCCAGAACGTACACCCAGTCAC
AATAGGAGAGTGTCCAAAGTATGTCAGGAGTGCAAAATTAAGGATGGTTACAGGACTAAG
GAACATCCCATCCATTCAATCCAGAGGTTTGTTTGGAGCCATTGCCGGTTTCATTGAAGG
GGGGTGGACTGGAATGGTAGATGGGTGGTATGGTTATCATCATCAGAATGAGCAAGGATC
TGGCTATGCCGCAGATCAAAAAAGCACACAAAATGCCATTAACGGGATTACAAACAAGGT
GAATTCTGTAATTGAGAAAATGAACACTCAATTCACAGCTGTGGGCAAAGAATTCAACAA
ATTGGAAAGAAGGATGGAAAACTTAAATAAAAAAGTTGATGATGGGTTTCTAGACATTTG
GACATATAATGCAGAATTGTTGGTTCTACTGGAAAATGAAAGGACTTTGGATTTCCATGA
CTCCAATATGAAGAATCTGTATGAGAAAGTAAAAAGCCAATTAAAGAATAATGCCAAAGA
AATAGGAAACGGGTGTTTTGAATTCTATCACAAGTGTAACAATGAATGCATGGAGAGTGT
GAAAAATGGAACTTATGACTATCCAAAATATTCCGAAGAATCAAAGTTAAACAGGGAGAA
AATTGATGGAGTGAAATTGGAATCAATGGGAGTCTATCAGATTCTGGCGATCTACTCAAC
TGTCGCCAGTTCCCTGGTTCTTTTGGTCTCCCTGGGGGCAATCAGCTTCTGGATGTGTTC
CAATGGGTCTTTGCAGTGTAGAATATGCATCTGAGACCAGAATTTCAGAAATATAAGAAA
AAA
>CY025034_Auckland_2000.83
----------------ATGAAAGTAAAACTACTGGTCCTGTTATGTACATTTACAGCTAC
ATATGCAGACACAATATGTATAGGGTACCATGCCAACAACTCAACCGACACTGTTGACAC
AGTACTTGAGAAGAATGTGACAGTGACACACTCTGTCAACCTACTTGAGGACAGTCACAA
TGGAAAACTATGTCTACTAAAAGGAATAGCCCCACTACAATTGGGTAATTGCAGCGTTGC
CGGATGGATCTTAGGAAACCCAGAATGCGAATTACTGATTTCCAAGGAATCATGGTCCTA
CATTGTAGAAACACCAAATCCTGAGAATGGAACATGTTACCCAGGGTATTTCGCCGACTA
TGAGGAACTGAGGGAGCAATTGAGTTCAGTATCTTCATTTGAGAGATTCGAAATATTCCC
CAAAGAAAGCTCATGGCCCAACCACACCGTAACCGGAGTATCAGCATCATGCTCCCATAA
TGGGAAAAGCAGTTTTTACAGAAATTTGCTATGGCTGACGGGGAAGAATGGTTTGTACCC
AAACCTGAGCAAGTCCTATGCAAACAACAAAGAGAAAGAAGTCCTTGTACTATGGGGTGT
TCATCACCCGCCTAACATAGGGAACCAAAGGGCCCTCTATCATACAGAAAATGCTTATGT
CTCTGTAGTGTCTTCACATTATAGCAGAAGATTCACCCCAGAAATAGCCAAAAGACCCAA
AGTAAGAGATCAGGAAGGAAGAATCAACTACTACTGGACTCTGCTGGAACCCGGGGATAC
AATAATATTTGAGGCAAATGGAAATCTAATAGCGCCACGGTATGCTTTCGCACTGAGTAG
AGGCTTTGGATCAGGAATCATCACCTCAAATGCACCAATGGATGAATGTGATGCGAAGTG
TCAAACACCTCAGGGAGCTATAAACAGCAGTCTTCCTTTCCAGAACGTACACCCAGTCAC
AATAGGAGAGTGTCCAAAGTATGTCAGGAGTGCAAAATTAAGGATGGTTACAGGACTAAG
GAACATCCCATCCATTCAATCCAGAGGTTTGTTTGGAGCCATTGCCGGTTTCATTGAAGG
GGGGTGGACTGGAATGGTAGATGGGTGGTATGGTTATCATCATCAGAATGAGCAAGGATC
TGGCTATGCCGCAGATCAAAAAAGCACACAAAATGCCATTAACGGGATTACAAACAAGGT
GAATTCTGTAATTGAGAAAATGAACACTCAATTCACAGCTGTGGGCAAAGAATTCAACAA
ATTGGAAAGAAGGATGGAAAACTTAAATAAAAAAGTTGATGATGGGTTTCTAGACATTTG
GACATATAATGCAGAATTGTTGGTTCTACTGGAAAATGAAAGGACTTTGGATTTCCATGA
CTCCAATGTGAAGRATCTGTATGAGAAAGTAAAAAGCCAATTAAAGAATAATGCCAAAGA
AATAGGAAACGGGTGTTTTGAATTCTATCACAAGTGTAACAATGAATGCATGGAGAGTGT
GAAAAATGGAACTTATGACTATCCAAAATATTCCGAAGAATCAAAGTTAAACAGGGAAAA
AATTGATGGAGTGAAATTGGAATCAATGGGAGTCTATCAGATTCTGGCGATCTACTCAAC
TGTCGCCAGTTCCCTGGTTCTTTTGGTCTCCCTGGGGGCAATCAGCTTCTGGATGTGTTC
CAATGGGTCTTTGCAGTGTAGAATATGCATCTGAGACCAGAATTTCAGAAATATAAGAAA
AAA
