# Supplementary material for: Inferring influenza global transmission networks without complete phylogenetic information
Source: Evol Appl. 2014 Jan 2;7(3):403–12. doi: 10.1111/eva.12138 (PMC3962300; doi:10.1111/eva.12138)
Supplement: Supplementary file 2 — Table S1. Correlation of the timing of m diversity peaks between regions by subtypes. Table S2. Connectivity analysis of the five regions in terms of genetic diversity ν. Table S3. Connectivity analysis of the five regions in terms of nucleotide diversity π. [file eva0007-0403-sd2.bz2 › data/oceania/h1/2000/s3/data.aln]

>CY009172_South-Canterbury_2000.67
GAAAATAAAACCAACCAAAATGAAAGTAAAACTACTGGTCCTGTTATGTACATTTACAGC
TACATATGCAGACACAATATGTATAGGGTACCATGCCAACAACTCAACCGACACTGTTGA
CACAGTACTTGAGAAGAATGTGACAGTGACACACTCTGTCAACCTACTTGAGGACAGTCA
CAATGGAAAACTATGTCTACTAAAAGGAATAGCCCCACTACAATTGGGTAATTGCAGCGT
TGCCGGATGGATCTTAGGAAACCCAGAATGCGAATTACTGATTTCCAAGGAATCATGGTC
CTACATTGTAGAAACACCAAATCCTGAGAATGGAACATGTTACCCAGGGTATTTCGCCGA
CTATGAGGAACTGAGGGAGCAATTGAGTTCAGTATCTTCATTTGAGAGATTCGAAATATT
CCCCAAAGAAAGCTCATGGCCCAACCACACCGTAACC---GGAGTATCAGCATCATGCTC
CCATAATGGGAAAAGCAGTTTTTACAGAAATTTGCTATGGCTGACGGGGAAGAATGGTTT
GTACCCAAACCTGAGCAAGTCCTATGCAAACAACAAAGAGAAAGAAGTCCTTGTACTATG
GGGTGTTCATCACCCGCCTAACATAGGGGACCAAAGGGCCCTCTATCATACAGAAAATGC
TTATGTCTCTGTAGTGTCTTCACATTATAGCAGAAGATTCACCCCAGAAATAGCCAAAAG
ACCCAAAGTAAGAGATCAGGAAGGAAGAATCAACTACTACTGGACTCTGCTGGAACCCGG
GGATACAATAATATTTGAGGCAAATGGAAATCTAATAGCGCCACGGTATGCTTTCGCACT
GAGTAGAGGCTTTGGATCAGGAATCATCACCTCAAATGCACCAATGGATGAATGTGATGC
GAAGTGTCAAACACCTCAGGGAGCTATAAACAGCAGTCTTCCTTTCCAGAACGTACACCC
AGTCACAATAGGAGAGTGTCCAAAGTATGTCAGGAGTGCAAAATTAAGGATGGTTACAGG
ACTAAGGAACATCCCATCCATTCAATCCAGAGGTTTGTTTGGAGCCATTGCCGGTTTCAT
TGAAGGGGGGTGGACTGGAATGGTAGATGGGTGGTATGGTTATCATCATCAGAATGAGCA
AGGATCTGGCTATGCCGCAGATCAAAAAAGCACACAAAATGCCATTAACGGGATTACAAA
CAAGGTGAATTCTGTAATTGAGAAAATGAACACTCAATTCACAGCTGTGGGCAAAGAATT
CAACAAATTGGAAAGAAGGATGGAAAACTTAAATAAAAAAGTTGATGATGGGTTTCTAGA
CATTTGGACATATAATGCAGAATTGTTGGTTCTACTGGAAAATGAAAGGACTTTGGATTT
CCATGACTCCAATGTGAAGAATCTGTATGAGAAAGTAAAAAGCCAATTAAAGAATAATGC
CAAAGAAATAGGAAACGGGTGTTTTGAATTCTATCACAAGTGTAACAATGAATGCATGGA
GAGTGTGAAAAATGGAACTTATGACTATCCAAAATATTCCGAAGAATCAAAGTTAAACAG
GGAGAAAATTGATGGAGTGAAATTGGAATCAATGGGAGTCTATCAGATTCTGGCGATCTA
CTCAACTGTCGCCAGTTCCCTGGTTCTTTTGGTCTCCCTGGGGGCAATCAGCTTCTGGAT
GTGTTCCAATGGGTCTTTGCAGTGTAGAATATGCATCTGAGACCAGAA-TTTCAGAAATA
TAAGAAAAAA
>CY009180_Canterbury_2000.67
GAAAATAAAACCAACCAAAATGAAAGTAAAACTACTGGTCCTGTTATGTACATTTACAGC
TACATATGCAGACACAATATGTATAGGGTACCATGCCAACAACTCAACCGACACTGTTGA
CACAGTACTTGAGAAGAATGTGACAGTGACACACTCTGTCAACCTACTTGAGGACAGTCA
CAATGGAAAACTATGTCTACTAAAAGGAATAGCCCCACTACAATTGGGTAATTGCAGCGT
TGCCGGATGGATCTTAGGAAACCCAGAATGCGAATTACTGATTTCCAAGGAATCATGGTC
CTACATTGTAGAAACACCAAATCCTGAGAATGGAACATGTTACCCAGGGTATTTCGCCGA
CTATGAGGAACTGAGGGAGCAATTGAGTTCAGTATCTTCATTTGAGAGATTCGAAATATT
CCCCAAAGAAAGCTCATGGCCCAACCACACCGTAACC---GGAGTATCAGCATCATGCTC
CCATAATGGGAAAAGCAGTTTTTACAGAAATTTGCTATGGCTGACGGGGAAGAATGGTTT
GTACCCAAACCTGAGCAAGTCCTATGCAAACAACAAAGAGAAAGAAGTCCTTGTACTATG
GGGTGTTCATCACCCGCCTAACATAGGGGACCAAAAGGCCCTCTATCATACAGAAAATGC
TTATGTCTCTGTAGTGTCTTCACATTATAGCAGAAGATTCACCCCAGAAATAGCCAAAAG
ACCCAAAGTAAGAGATCAGGAAGGAAGAATCAACTACTACTGGACTCTGCTGGAACCCGG
GGATACAATAATATTTGAGGCAAATGGAAATCTAATAGCGCCACGGTATGCTTTCGCACT
GAGTAGAGGCTTTGGATCAGGAATCATCACCTCAAATGCACCAATGGATGAATGTGATGC
GAAGTGTCAAACACCTCAGGGAGCTATAAACAGCAGTCTTCCTTTCCAGAACGTACACCC
AGTCACAATAGGAGAATGTCCAAAGTATGTCAGGAGTGCAAAATTAAGGATGGTTACAGG
ACTAAGGAACATCCCATCCATTCAATCCAGAGGTTTGTTTGGAGCCATTGCCGGTTTCAT
TGAAGGGGGGTGGACTGGAATGGTAGATGGGTGGTATGGTTATCATCATCAGAATGAGCA
AGGATCTGGCTATGCCGCAGATCAAAAAAGCACACAAAATGCCATTAACGGGATTACAAA
CAAGGTGAATTCTGTAATTGAGAAAATGAACACTCAATTCACAGCTGTGGGCAAAGAATT
CAACAAATTGGAAAGAAGGATGGAAAACTTAAATAAAAAAGTTGATGATGGGTTTCTAGA
CATTTGGACATATAATGCAGAATTGTTGGTTCTACTGGAAAATGAAAGGACTTTGGATTT
CCATGACTCCAATGTGAAGAATCTGTATGAGAAAGTAAAAAGCCAATTAAAGAATAATGC
CAAAGAAATAGGAAACGGGTGTTTTGAATTCTATCACAAGTGTAACAATGAATGCATGGA
GAGTGTGAAAAATGGAACTTATGACTATCCAAAATATTCCGAAGAATCAAAGTTAAACAG
GGAGAAAATTGATGGAGTGAAATTGGAATCAATGGGAGTCTATCAGATTCTGGCGATCTA
CTCAACTGTCGCCAGTTCCCTGGTTCTTTTGGTCTCCCTGGGGGCAATCAGCTTCTGGAT
GTGTTCCAATGGGTCTTTGCAGTGTAGAATATGCATCTGAGACCAGAA-TTTCAGAAATA
TAAGAAAAAA
>CY009188_Canterbury_2000.67
GAAAATAAAACCAACCAAAATGAAAGTAAAACTACTGGTCCTGTTATGTACATTTACAGC
TACATATGCAGACACAATATGTATAGGGTACCATGCCAACAACTCAACCGACACTGTTGA
CACAGTACTTGAGAAGAATGTGACAGTGACACACTCTGTCAACCTACTTGAGGACAGTCA
CAATGGAAAACTATGTCTACTAAAAGGAATAGCCCCACTACAATTGGGTAATTGCAGCGT
TGCCGGATGGATCTTAGGAAACCCAGAATGCGAATTACTGATTTCCAAGGAATCATGGTC
CTACATTGTAGAAACACCAAATCCTGAGAATGGAACATGTTACCCAGGGTATTTCGCCGA
CTATGAGGAACTGAGGGAGCAATTGAGTTCAGTATCTTCATTTGAGAGATTCGAAATATT
CCCCAAAGAAAGCTCATGGCCCAACCACACCGTAACC---GGAGTATCAGCATCATGCTC
CCATAATGGGAAAAGCAGTTTTTACAGAAATTTGCTATGGCTGACGGGGAAGAATGGTTT
GTACCCAAACCTGAGCAAGTCCTATGCAAACAACAAAGAGAAAGAAGTCCTTGTACTATG
GGGTGTTCATCACCCGCCTAACATAGGGGACCAAAAGGCCCTCTATCATACAGAAAATGC
TTATGTCTCTGTAGTGTCTTCACATTATAGCAGAAGATTCACCCCAGAAATAGCCAAAAG
ACCCAAAGTAAGAGATCAGGAAGGAAGAATCAACTACTACTGGACTCTGCTGGAACCCGG
GGATACAATAATATTTGAGGCAAATGGAAATCTAATAGCGCCACGGTATGCTTTCGCACT
GAGTAGAGGCTTTGGATCAGGAATCATCACCTCAAATGCACCAATGGATGAATGTGATGC
GAAGTGTCAAACACCTCAGGGAGCTATAAACAGCAGTCTTCCTTTCCAGAACGTACACCC
AGTCACAATAGGAGAGTGTCCAAAGTATGTCAGGAGTGCAAAATTAAGGATGGTTACAGG
ACTAAGGAACATCCCATCCATTCAATCCAGAGGTTTGTTTGGAGCCATTGCCGGTTTCAT
TGAAGGGGGGTGGACTGGAATGGTAGATGGGTGGTATGGTTATCATCATCAGAATGAGCA
AGGATCTGGCTATGCCGCAGATCAAAAAAGCACACAAAATGCCATTAACGGGATTACAAA
CAAGGTGAATTCTGTAATTGAGAAAATGAACACTCAATTCACAGCTGTGGGCAAAGAATT
CAACAAATTGGAAAGAAGGATGGAAAACTTAAATAAAAAAGTTGATGATGGGTTTCTAGA
CATTTGGACATATAATGCAGAATTGTTGGTTCTACTGGAAAATGAAAGGACTTTGGATTT
CCATGACTCCAATGTGAAGAATCTGTATGAGAAAGTAAAAAGCCAATTAAAGAATAATGC
CAAAGAAATAGGAAACGGGTGTTTTGAATTCTATCACAAGTGTAACAATGAATGCATGGA
GAGTGTGAAAAATGGAACTTATGACTATCCAAAATATTCCGAAGAATCAAAGTTAAACAG
GGAGAAAATTGATGGAGTGAAATTGGAATCAATGGGAGTCTATCAGATTCTGGCGATCTA
CTCAACTGTCGCCAGTTCCCTGGTTCTTTTGGTCTCCCTGGGGGCAATCAGCTTCTGGAT
GTGTTCCAATGGGTCTTTGCAGTGTAGAATATGCATCTGAGACCAGAA-TTTCAGAAATA
TAAGAAAAAA
>CY009196_Canterbury_2000.67
GAAAATAAAACCAACCAAAATGAAAGTAAAACTACTGGTCCTGTTATGTACATTTACAGC
TACATATGCAGACACAATATGTATAGGGTACCATGCCAACAACTCAACCGACACTGTTGA
CACAGTACTTGAGAAGAATGTGACAGTGACACACTCTGTCAACCTACTTGAGGACAGTCA
CAATGGAAAACTATGTCTACTAAAAGGAATAGCCCCACTACAATTGGGTAATTGCAGCGT
TGCCGGATGGATCTTAGGAAACCCAGAATGCGAATTACTGATTTCCAAGGAATCATGGTC
CTACATTGTAGAAACACCAAATCCTGAGAATGGAACATGTTACCCAGGGTATTTCGCCGA
CTATGAGGAACTGAGGGAGCAATTGAGTTCAGTATCTTCATTTGAGAGATTCGAAATATT
CCCCAAAGAAAGCTCATGGCCCAACCACACCGTAACC---GGAGTATCAGCATCATGCTC
CCATAATGGGAAAAGCAGTTTTTACAGAAATTTGCTATGGCTGACGGGGAAGAATGGTTT
GTACCCAAACCTGAGCAAGTCCTATGCAAACAACAAAGAGAAAGAAGTCCTTGTACTATG
GGGTGTTCATCACCCGCCTAACATAGGGGACCAAAGGGCCCTCTATCATACAGAAAATGC
TTATGTCTCTGTAGTGTCTTCACATTATAGCAGAAGATTCACCCCAGAAATAGCCAAAAG
ACCCAAAGTAAGAGATCAGGAAGGAAGAATCAACTACTACTGGACTCTGCTGGAACCCGG
GGATACAATAATATTTGAGGCAAATGGAAATCTAATAGCGCCACGGTATGCTTTCGCACT
GAGTAGAGGCTTTGGATCAGGAATCATCACCTCAAATGCACCAATGGATGAATGTGATGC
GAAGTGTCAAACACCTCAGGGAGCTATAAACAGCAGTCTTCCTTTCCAGAACGTACACCC
AGTCACAATAGGAGAGTGTCCAAAGTATGTCAGGAGTGCAAAATTAAGGATGGTTACAGG
ACTAAGGAACATCCCATCCATTCAATCCAGAGGTTTGTTTGGAGCCATTGCCGGTTTCAT
TGAAGGGGGGTGGACTGGAATGGTAGATGGGTGGTATGGTTATCATCATCAGAATGAGCA
AGGATCTGGCTATGCCGCAGATCAAAAAAGCACACAAAATGCCATTAACGGGATTACAAA
CAAGGTGAATTCTGTAATTGAGAAAATGAACACTCAATTCACAGCTGTGGGCAAAGAATT
CAACAAATTGGAAAGAAGGATGGAAAACTTAAATAAAAAAGTTGATGATGGGTTTCTAGA
CATTTGGACATATAATGCAGAATTGTTGGTTCTACTGGAAAATGAAAGGACTTTGGATTT
CCATGACTCCAATGTGAAGAATCTGTATGAGAAAGTAAAAAGCCAATTAAAGAATAATGC
CAAAGAAATAGGAAACGGGTGTTTTGAATTCTATCACAAGTGTAACAATGAATGCATGGA
GAGTGTGAAAAATGGAACTTATGACTATCCAAAATATTCCGAAGAATCAAAGTTAAACAG
GGAGAAAATTGATGGAGTGAAATTGGAATCAATGGGAGTCTATCAGATTCTGGCGATCTA
CTCAACTGTCGCCAGTTCCCTGGTTCTTTTGGTCTCCCTGGGGGCAATCAGCTTCTGGAT
GTGTTCCAATGGGTCTTTGCAGTGTAGAATATGCATCTGAGACCAGAA-TTTCAGAAATA
TAAGAAAAAA
>CY009228_Canterbury_2000.67
GAAAATAAAACCAACCAAAATGAAAGTAAAACGACTGGTCCTGTTATGTACATTTACAGC
TACATATGCAGACACAATATGTATAGGGTACCATGCCAACAACTCAACCGACACTGTTGA
CACAGTACTTGAGAAGAATGTGACAGTGACACACTCTGTCAACCTACTTGAGGACAGTCA
CAATGGAAAACTATGTCTACTAAAAGGAATAGCCCCACTACAATTGGGTAATTGCAGCGT
TGCCGGATGGATCTTAGGAAACCCAGAATGCGAATTACTGATTTCCAAGGAATCATGGTC
CTACATTGTAGAAACACCAAATCCTGAGAATGGAACATGTTACCCAGGGTATTTCGCCGA
CTATGAGGAACTGAGGGAGCAATTGAGTTCAGTATCTTCATTTGAGAGATTCGAAATATT
CCCCAAAGAAAGCTCATGGCCCAACCACACCGTAACC---GGAGTATCAGCATCATGCTC
CCATAATGGGAAAAGCAGTTTTTACAGAAATTTGCTATGGCTGACGGGGAAGAATGGTTT
GTACCCAAACCTGAGCAAGTCCTATGCAAACAACAAAGAGAAAGAAGTCCTTGTACTATG
GGGTGTTCATCACCCGCCTAACATAGGGGACCAAAAGGCCCTCTATCATACAGAAAATGC
TTATGTCTCTGTAGTGTCTTCACATTATAGCAGAAGATTCACCCCAGAAATAGCCAAAAG
ACCCAAAGTAAGAGATCAGGAAGGAAGAATCAACTACTACTGGACTCTGCTGGAACCCGG
GGATACAATAATATTTGAGGCAAATGGAAATCTAATAGCGCCACGGTATGCTTTCGCACT
GAGTAGAGGCTTTGGATCAGGAATCATCACCTCAAATGCACCAATGGATGAATGTGATGC
GAAGTGTCAAACACCTCAGGGAGCTATAAACAGCAGTCTTCCTTTCCAGAACGTACACCC
AGTCACAATAGGAGAGTGTCCAAAGTATGTCAGGAGTGCAAAATTAAGGATGGTTACAGG
ACTAAGGAACATCCCATCCATTCAATCCAGAGGTTTGTTTGGAGCCATTGCCGGTTTCAT
TGAAGGGGGGTGGACTGGAATGGTAGATGGGTGGTATGGTTATCATCATCAGAATGAGCA
AGGATCTGGCTATGCCGCAGATCAAAAAAGCACACAAAATGCCATTAACGGGATTACAAA
CAAGGTGAATTCTGTAATTGAGAAAATGAACACTCAATTCACAGCTGTGGGCAAAGAATT
CAACAAATTGGAAAGAAGGATGGAAAACTTAAATAAAAAAGTTGATGATGGGTTTCTAGA
CATTTGGACATATAATGCAGAATTGTTGGTTCTACTGGAAAATGAAAGGACTTTGGATTT
CCATGACTCCAATGTGAAGAATCTGTATGAGAAAGTAAAAAGCCAATTAAAGAATAATGC
CAAAGAAATAGGAAACGGGTGTTTTGAATTCTATCACAAGTGTAACAATGAATGCATGGA
GAGTGTGAAAAATGGAACTTATGACTATCCAAAATATTCCGAAGAATCAAAGTTAAACAG
GGAGAAAATTGATGGAGTGAAATTGGAATCAATGGGAGTCTATCAGATTCTGGCGATCTA
CTCAACTGTCGCCAGTTCCCTGGTTCTTTTGGTCTCCCTGGGGGCAATCAGCTTCTGGAT
GTGTTCCAATGGGTCTTTGCAGTGTAGAATATGCATCTGAGACCAGAA-TTTCAGAAATA
TAAGAAAAAA
>CY009204_South-Canterbury_2000.67
GAAAATAAAACCAACCAAAATGAAAGTAAAACTACTGGTCCTGTTATGTACATTTACAGC
TACATATGCAGACACAATATGTATAGGGTACCATGCCAACAACTCAACCGACACTGTTGA
CACAGTACTTGAGAAGAATGTGACAGTGACACACTCTGTCAACCTACTTGAGGACAGTCA
CAATGGAAAACTATGTCTACTAAAAGGAATAGCCCCACTACAATTGGGTAATTGCAGCGT
TGCCGGATGGATCTTAGGAAACCCAGAATGCGAATTACTGATTTCCAAGGAATCATGGTC
CTACATTGTAGAAACACCAAATCCTGAGAATGGAACATGTTACCCAGGGTATTTCGCCGA
CTATGAGGAACTGAGGGAGCAATTGAGTTCAGTATCTTCATTTGAGAGATTCGAAATATT
CCCCAAAGAAAGCTCATGGCCCAACCACACCGTAACC---GGAGTATCAGCATCATGCTC
CCATAATGGGAAAAGCAGTTTTTACAGAAATTTGCTATGGCTGACGGGGAAGAATGGTTT
GTACCCAAACCTGAGCAAGTCCTATGCAAACAACAAAGAGAAAGAAGTCCTTGTACTATG
GGGTGTTCATCACCCGCCTAACATAGGGGACCAAAGGGCCCTCTATCATACAGAAAATGC
TTATGTCTCTGTAGTGTCTTCACATTATAGCAGAAGATTCACCCCAGAAATAGCCAAAAG
ACCCAAAGTAAGAAATCAGGAAGGAAGAATCAACTACTACTGGACTCTGCTGGAACCCGG
GGATACAATAATATTTGAGGCAAATGGAAATCTAATAGCGCCACGGTATGCTTTCGCACT
GAGTAGAGGCTTTGGATCAGGAATCATCACCTCAAATGCACCAATGGATGAATGTGATGC
GAAGTGTCAAACACCTCAGGGAGCTATAAACAGCAGTCTTCCTTTCCAGAACGTACACCC
AGTCACAATAGGAGAGTGTCCAAAGTATGTCAGGAGTGCAAAATTAAGGATGGTTACAGG
ACTAAGGAACATCCCATCCATTCAATCCAGAGGTTTGTTTGGAGCCATTGCCGGTTTCAT
TGAAGGGGGGTGGACTGGAATGGTAGATGGGTGGTATGGTTATCATCATCAGAATGAGCA
AGGATCTGGCTATGCCGCAGATCAAAAAAGCACACAAAATGCCATTAACGGGATTACAAA
CAAGGTGAATTCTGTAATTGAGAAAATGAACACTCAATTCACAGCTGTGGGCAAAGAATT
CAACAAATTGGAAAGAAGGATGGAAAACTTAAATAAAAAAGTTGATGATGGGTTTCTAGA
CATTTGGACATATAATGCAGAATTGTTGGTTCTACTGGAAAATGAAAGGACTTTGGATTT
CCATGACTCCAATGTGAAGAATCTGTATGAGAAAGTAAAAAGCCAATTAAAGAATAATGC
CAAAGAAATAGGAAACGGGTGTTTTGAATTCTATCACAAGTGTAACAATGAATGCATGGA
GAGTGTGAAAAATGGAACTTATGACTATCCAAAATATTCCGAAGAATCAAAGTTAAACAG
GGAGAAAATTGATGGAGTGAAATTGGAATCAATGGGAGTCTATCAGATTCTGGCGATCTA
CTCAACTGTCGCCAGTTCCCTGGTTCTTTTGGTCTCCCTGGGGGCAATCAGCTTCTGGAT
GTGTTCCAATGGGTCTTTGCAGTGTAGAATATGCATCTGAGACCAGAA-TTTCAGAAATA
TAAGAAAAAA
>CY009220_Canterbury_2000.67
GAAAATAAAACCAACCAAAATGAAAGTAAAACTACTGGTCCTGTTATGTACATTTACAGC
TACATATGCAGACACAATATGTATAGGGTACCATGCCAACAACTCAACCGACACTGTTGA
CACAGTACTTGAGAAGAATGTGACAGTGACACACTCTGTCAACCTACTTGAGGACAGTCA
CAATGGAAAACTATGTCTACTAAAAGGAATAGCCCCACTACAATTGGGTAATTGCAGCGT
TGCCGGATGGATCTTAGGAAACCCAGAATGCGAATTACTGATTTCCAAGGAATCATGGTC
CTACATTGTAGAAACACCAAATCCTGAGAATGGAACATGTTACCCAGGGTATTTCGCCGA
CTATGAGGAACTGAGGGAGCAATTGAGTTCAGTATCTTCATTTGAGAGATTCGAAATATT
CCCCAAAGAAAGCTCATGGCCCAACCACACCGTAACC---GGAGTATCAGCATCATGCTC
CCATAATGGGAAAAGCAGTTTTTACAGAAATTTGCTATGGCTGACGGGGAAGAATGGTTT
GTACCCAAACCTGAGCAAGTCCTATGCAAACAACAAAGAGAAAGAAGTCCTTGTACTATG
GGGTGTTCATCACCCGCCTAACATAGGGGACCAAAAGGCCCTCTATCATACAGAAAATGC
TTATGTCTCTGTAGTGTCTTCACATTATAGCAGAAGATTCACCCCAGAAATAGCCAAAAG
ACCCAAAGTAAGAGATCAGGAAGGAAGAATCAACTACTACTGGACTCTGCTGGAACCCGG
GGATACAATAATATTTGAGGCAAATGGAAATCTAATAGCGCCACGGTATGCTTTCGCACT
GAGTAGAGGCTTTGGATCAGGAATCATCACCTCAAATGCACCAATGGATGAATGTGATGC
GAAGTGTCAAACACCTCAGGGAGCTATAAACAGCAGTCTTCCTTTCCAGAACGTACACCC
AGTCACAATAGGAGAGTGTCCAAAGTATGTCAGGAGTGCAAAATTAAGGATGGTTACAGG
ACTAAGGAACATCCCATCCATTCAATCCAGAGGTTTGTTTGGAGCCATTGCCGGTTTCAT
TGAAGGGGGGTGGACTGGAATGGTAGATGGGTGGTATGGTTATCATCATCAGAATGAGCA
AGGATCTGGCTATGCCGCAGATCAAAAAAGCACACAAAATGCCATTAACGGGATTACAAA
CAAGGTGAATTCTGTAATTGAGAAAATGAACACTCAATTCACAGCTGTGGGCAAAGAATT
CAACAAATTGGAAAGAAGGATGGAAAACTTAAATAAAAAAGTTGATGATGGGTTTCTAGA
CATTTGGACATATAATGCAGAATTGTTGGTTCTACTGGAAAATGAAAGGACTTTGGATTT
CCATGACTCCAATGTGAAGAATCTGTATGAGAAAGTAAAAAGCCAATTAAAGAATAATGC
CAAAGAAATAGGAAACGGGTGTTTTGAATTCTATCACAAGTGTAACAATGAATGCATGGA
GAGTGTGAAAAATGGAACTTATGACTATCCAAAATATTCCGAAGAATCAAAGTTAAACAG
GGAGAAAATTGATGGAGTGAAATTGGAATCAATGGGAGTCTATCAGATTCTGGCGATCTA
CTCAACTGTCGCCAGTTCCCTGGTTCTTTTGGTCTCCCTGGGGGCAATCAGCTTCTGGAT
GTGTTCCAATGGGTCTTTGCAGTGTAGAATATGCATCTGAGACCAGAA-TTTCAGAAATA
TAAGAAAAAA
>CY009212_Canterbury_2000.67
----------------------AAAGTAAAACTACTGGTCCTGTTATGTACATTTACAGC
TACATATGCAGACACAATATGTATAGGGTACCATGCCAACAACTCAACCGACACTGTTGA
CACAGTACTTGAGAAGAATGTGACAGTGACACACTCTGTCAACCTACTTGAGGACAGTCA
CAATGGAAAACTATGTCTACTAAAAGGAATAGCCCCACTACAATTGGGTAATTGCAGCGT
TGCCGGATGGATCTTAGGAAACCCAGAATGCGAATTACTGATTTCCAAGGAATCATGGTC
CTACATTGTAGAAACACCAAATCCTGAGAATGGAACATGTTACCCAGGGTATTTCGCCGA
CTATGAGGAACTGAGGGAGCAATTGAGTTCAGTATCTTCATTTGAGAGATTCGAAATATT
CCCCAAAGAAAGCTCATGGCCCAACCACACCGTAACC---GGAGTATCAGCATCATGCTC
CCATAATGGGAAAAGCAGTTTTTACAGAAATTTGCTATGGCTGACGGGGAAGAATGGTTT
GTACCCAAACCTGAGCAAGTCCTATGCAAACAACAAAGAGAAAGAAGTCCTTGTACTATG
GGGTGTTCATCACCCGCCTAACATAGGGGACCAAAAGGCCCTCTATCATACAGAAAATGC
TTATGTCTCTGTAGTGTCTTCACATTATAGCAGAAGATTCACCCCAGAAATAGCCAAAAG
ACCCAAAGTAAGAGATCAGGAAGGAAGAATCAACTACTACTGGACTCTGCTGGAACCCGG
GGATACAATAATATTTGAGGCAAATGGAAATCTAATAGCGCCACGGTATGCTTTCGCACT
GAGTAGAGGCTTTGGATCAGGAATCATCACCTCAAATGCACCAATGGATGAATGTGATGC
GAAGTGTCAAACACCTCAGGGAGCTATAAACAGCAGTCTTCCTTTCCAGAACGTACACCC
AGTCACAATAGGAGAGTGTCCAAAGTATGTCAGGAGTGCAAAATTAAGGATGGTTACAGG
ACTAAGGAACATCCCATCCATTCAATCCAGAGGTTTGTTTGGAGCCATTGCCGGTTTCAT
TGAAGGGGGGTGGACTGGAATGGTAGATGGGTGGTATGGTTATCATCATCAGAATGAGCA
AGGATCTGGCTATGCCGCAGATCAAAAAAGCACACAAAATGCCATTAACGGGATTACAAA
CAAGGTGAATTCTGTAATTGAGAAAATGAACACTCAATTCACAGCTGTGGGCAAAGAATT
CAACAAATTGGAAAGAAGGATGGAAAACTTAAATAAAAAAGTTGATGATGGGTTTCTAGA
CATTTGGACATATAATGCAGAATTGTTGGTTCTACTGGAAAATGAAAGGACTTTGGATTT
CCATGACTCCAATGTGAAGAATCTGTATGAGAAAGTAAAAAGCCAATTAAAGAATAATGC
CAAAGAAATAGGAAACGGGTGTTTTGAATTCTATCACAAGTGTAACAATGAATGCATGGA
GAGTGTGAAAAATGGAACTTATGACTATCCAAAATATTCCGAAGAATCAAAGTTAAACAG
GGAGAAAATTGATGGAGTGAAATTGGAATCAATGGGAGTCTATCAGATTCTGGCGATCTA
CTCAACTGTCGCCAGTTCCCTGGTTCTTTTGGTCTCCCTGGGGGCAATCAGCTTCTGGAT
GTGTTCCAATGGGTCTTTGCAGTGTAGAATATGCATCTGAGACCAGAA-TTTCAGAAATA
TAAGAAAAAA
>CY009532_Canterbury_2000.67
GAAAATAAAACCAACCAAAATGAAAGTAAAACTACTGGTCCTGTTATGTACATTTACAGC
TACATATGCAGACACAATATGTATAGGGTACCATGCCAACAACTCAACCGACACTGTTGA
CACAGTACTTGAGAAGAATGTGACAGTGACACACTCTGTCAACCTACTTGAGGACAGTCA
CAATGGAAAACTATGTCTACTAAAAGGAATAGCCCCACTACAATTGGGTAATTGCAGCGT
TGCCGGATGGATCTTAGGAAACCCAGAATGCGAATTACTGATTTCCAAGGAATCATGGTC
CTACATTGTAGAAACACCAAATCCTGAGAATGGAACATGTTACCCAGGGTATTTCGCCGA
CTATGAGGAACTGAGGGAGCAATTGAGTTCAGTATCTTCATTTGAGAGATTCGAAATATT
CCCCAAAGAAAGCTCATGGCCCAACCACACCGTAACC---GGAGTATCAGCATCATGCTC
CCATAATGGGAAAAGCAGTTTTTACAGAAATTTGCTATGGCTGACGGGGAAGAATGGTTT
GTACCCAAACCTGAGCAAGTCCTATGCAAACAACAAAGAGAAAGAAGTCCTTGTACTATG
GGGTGTTCATCACCCGCCTAACATAGGGGACCAAAAGGCCCTCTATCATACAGAAAATGC
TTATGTCTCTGTAGTGTCTTCACATTATAGCAGAAGATTCACCCCAGAAATAGCCAAAAG
ACCCAAAGTAAGAGATCAGGAAGGAAGAATCAACTACTACTGGACTCTGCTGGAACCCGG
GGATACAATAATATTTGAGGCAAATGGAAATCTAATAGCGCCACGGTATGCTTTCGCACT
GAGTAGAGGCTTTGGATCAGGAATCATCACCTCAAATGCACCAATGGATGAATGTGATGC
GAAGTGTCAAACACCTCAGGGAGCTATAAACAGCAGTCTTCCTTTCCAGAACGTACACCC
AGTCACAATAGGAGAGTGTCCAAAGTATGTCAGGAGTGCAAAATTAAGGATGGTTACAGG
ACTAAGGAACATCCCATCCATTCAATCCAGAGGTTTGTTTGGAGCCATTGCCGGTTTCAT
TGAAGGGGGGTGGACTGGAATGGTAGATGGGTGGTATGGTTATCATCATCAGAATGAGCA
AGGATCTGGCTATGCCGCAGATCAAAAAAGCACACAAAATGCCATTAACGGGATTACAAA
CAAGGTGAATTCTGTAATTGAGAAAATGAACACTCAATTCACAGCTGTGGGCAAAGAATT
CAACAAATTGGAAAGAAGGATGGAAAACTTAAATAAAAAAGTTGATGATGGGTTTCTAGA
CATTTGGACATATAATGCAGAATTGTTGGTTCTACTGGAAAATGAAAGGACTTTGGATTT
CCATGACTCCAATGTGAAGAATCTGTATGAGAAAGTAAAAAGCCAATTAAAGAATAATGC
CAAAGAAATAGGAAACGGGTGTTTTGAATTCTATCACAAGTGTAACAATGAATGCATGGA
GAGTGTGAAAAATGGAACTTATGACTATCCAAAATATTCCGAAGAATCAAAGTTAAACAG
GGAGAAAATTGATGGAGTGAAATTGGAATCAATGGGAGTCTATCAGATTCTGGCGATCTA
CTCAACTGTCGCCAGTTCCCTGGTTCTTTTGGTCTCCCTGGGGGCAATCAGCTTCTGGAT
GTGTTCCAATGGGTCTTTGCAGTGTAGAATATGCATCTGAGACCAGAA------------
----------
>CY009548_Canterbury_2000.75
GAAAATAAAACCAACCAAAATGAAAGTAAAACTACTGGTCCTGTTATGTACATTTACAGC
TACATATGCAGACACAATATGTATAGGGTACCATGCCAACAACTCAACCGACACTGTTGA
CACAGTACTTGAGAAGAATGTGACAGTGACACACTCTGTCAACCTACTTGAGGACAGTCA
CAATGGAAAACTATGTCTACTAAAAGGAATAGCCCCACTACAATTGGGTAATTGCAGCGT
TGCCGGATGGATCTTGGGAAACCCAGAATGCGAATTACTGATTTCCAAGGAATCATGGTC
CTACATTGTAGAAACACCAAATCCTGAGAATGGAACATGTTACCCAGGGTATTTCGCCGA
CTATGAGGAACTGAGGGAGCAATTGAGTTCAGTATCTTCATTTGAGAGATTCGAAATATT
CCCCAAAGAAAGCTCATGGCCCAACCACACCGTAACC---GGAGTATCAGCATCATGCTC
CCATAATGGGAAAAGCAGTTTTTACAGAAATTTGCTATGGCTGACGGGGAAGAATGGTTT
GTACCCAAACCTGAGCAAGTCCTATGCAAACAACAAAGAGAAAGAAGTCCTTGTACTATG
GGGTGTTCATCACCCGCCTAACATAGGGGACCAAAAGGCCCTCTATCATACAGAAAATGC
TTATGTCTCTGTAGTGTCTTCACATTATAGCAGAAGATTCACCCCAGAAATAGCCAAAAG
ACCCAAAGTAAGAGATCAGGAAGGAAGAATCAACTACTACTGGACTCTGCTGGAACCCGG
GGATACAATAATATTTGAGGCAAATGGAAATCTAATAGCGCCACGGTATGCTTTCGCACT
GAGTAGAGGCTTTGGATCAGGAATCATCACCTCAAATGCACCAATGGATGAATGTGATGC
GAAGTGTCAAACACCTCAGGGAGCTATAAACAGCAGTCTTCCTTTCCAGAACGTACACCC
AGTCACAATAGGAGAGTGTCCAAAGTATGTCAGGAGTGCAAAATTAAGGATGGTTACAGG
ACTAAGGAACATCCCATCCATTCAATCCAGAGGTTTGTTTGGAGCCATTGCCGGTTTCAT
TGAAGGGGGGTGGACTGGAATGGTAGATGGGTGGTATGGTTATCATCATCAGAATGAGCA
AGGATCTGGCTATGCCGCAGATCAAAAAAGCACACAAAATGCCATTAACGGGATTACAAA
CAAGGTGAATTCTGTAATTGAGAAAATGAACACTCAATTCACAGCTGTGGGCAAAGAATT
CAACAAATTGGAAAGAAGGATGGAAAACTTAAATAAAAAAGTTGATGATGGGTTTCTAGA
CATTTGGACATATAATGCAGAATTGTTGGTTCTACTGGAAAATGAAAGGACTTTGGATTT
CCATGACTCCAATGTGAAGAATCTGTATGAGAAAGTAAAAAGCCAATTAAAGAATAATGC
CAAAGAAATAGGAAACGGGTGTTTTGAATTCTATCACAAGTGTAACAATGAATGCATGGA
GAGTGTGAAAAATGGAACTTATGACTATCCAAAATATTCCGAAGAATCAAAGTTAAACAG
GGAGAAAATTGATGGAGTGAAATTGGAATCAATGGGAGTCTATCAGATTCTGGCGATCTA
CTCAACTGTCGCCAGTTCCCTGGTTCTTTTGGTCTCCCTGGGGGCAATCAGCTTCTGGAT
GTGTTCCAATGGGTCTTTGCAGTGTAGAATATGCATCTGAGACCAGAA-TTTCAGAAATA
TAAGAAAAAA
>CY009756_Canterbury_2000.67
---------ACCAACCAAAATGAAAGTAAAACTACTGGTCCTGTTATGTACATTTACAGC
TACATATGCAGACACAATATGTATAGGGTACCATGCCAACAACTCAACCGACACTGTTGA
CACAGTACTTGAGAAGAATGTGACAGTGACACACTCTGTCAACCTACTTGAGGACAGTCA
CAATGGAAAACTATGTCTACTAAAAGGAATAGCCCCACTACAATTGGGTAATTGCAGCGT
TGCCGGATGGATCTTAGGAAACCCAGAATGCGAATTACTGATTTCCAAGGAATCATGGTC
CTACATTGTAGAAACACCAAATCCTGAGAATGGAACATGTTACCCAGGGTATTTCGCCGA
CTATGAGGAACTGAGGGAGCAATTGAGTTCAGTATCTTCATTTGAGAGATTCGAAATATT
CCCCAAAGAAAGCTCATGGCCCAACCACACCGTAACC---GGAGTATCAGCATCATGCTC
CCATAATGGGAAAAGCAGTTTTTACAGAAATTTGCTATGGCTGACGGGGAAGAATGGTTT
GTACCCAAACCTGAGCAAGTCCTATGCAAACAACAAAGAGAAAGAAGTCCTTGTACTATG
GGGTGTTCATCACCCGCCTAACATAGGGAACCAAAAGGCCCTCTATCATACAGAAAATGC
TTATGTCTCTGTAGTGTCTTCACATTATAGCAGAAGATTCACCCCAGAAATAGCCAAAAG
ACCCAAAGTAAGAGATCAGGAAGGAAGAATCAACTACTACTGGACTCTGCTGGAACCCGG
GGATACAATAATATTTGAGGCAAATGGAAATCTAATAGCGCCACGGTATGCTTTCGCACT
GAGTAGAGGCTTTGGATCAGGAATCATCACCTCAAATGCACCAATGGATGAATGTGATGC
GAAGTGTCAAACACCTCAGGGAGCTATAAACAGCAGTCTTCCTTTCCAGAACGTACACCC
AGTCACAATAGGAGAGTGTCCAAAGTATGTCAGGAGTGCAAAATTAAGGATGGTTACAGG
ACTAAGGAACATCCCATCCATTCAATCCAGAGGTTTGTTTGGAGCCATTGCCGGTTTCAT
TGAAGGGGGGTGGACTGGAATGGTAGATGGGTGGTATGGTTATCATCATCAGAATGAGCA
AGGATCTGGCTATGCCGCAGATCAAAAAAGCACACAAAATGCCATTAACGGGATTACAAA
CAAGGTGAATTCTGTAATTGAGAAAATGAACACTCAATTCACAGCTGTGGGCAAAGAATT
CAACAAATTGGAAAGAAGGATGGAAAACTTAAATAAAAAAGTTGATGATGGGTTTCTAGA
CATTTGGACATATAATGCAGAATTGTTGGTTCTACTGGAAAATGAAAGGACTTTGGATTT
CCATGACTCCAATGTGAAGAATCTGTATGAGAAAGTAAAAAGCCAATTAAAGAATAATGC
CAAAGAAATAGGAAACGGGTGTTTTGAATTCTATCACAAGTGTAACAATGAATGCATGGA
GAGTGTGAAAAATGGAACTTATGACTATCCAAAATATTCCGAAGAATCAAAGTTAAACAG
GGAGAAAATTGATGGAGTGAAATTGGAATCAATGGGAGTCTATCAGATTCTGGCGATCTA
CTCAACTGTCGCCAGTTCCCTGGTTCTTTTGGTCTCCCTGGGGGCAATCAGCTTCTGGAT
GTGTTCCAATGGGTCTTTGCAGTGTAGAATATGCATCTGAGACCAGAA-TTTCAGAAATA
TAAGAAAAAA
>CY009764_Canterbury_2000.58
---------ACCAACCAAAATGAAAGTAAAACTACTGGTCCTGTTATGTACATTTACAGC
TACATATGCAGACACAATATGTATAGGGTACCATGCCAACAACTCAACCGACACTGTTGA
CACAGTACTTGAGAAGAATGTGACAGTGACACACTCTGTCAACCTACTTGAGGACAGTCA
CAATGGAAAACTATGTCTACTAAAAGGAATAGCCCCACTACAATTGGGTAATTGCAGCGT
TGCCGGATGGATCTTAGGAAACCCAGAATGCGAATTACTGATTTCCAAGGAATCATGGTC
CTACATTGTAGAAACACCAAATCCTGAGAATGGAACATGTTACCCAGGGTATTTCGCCGA
CTATGAGGAACTGAGGGAGCAATTGAGTTCAGTATCTTCATTTGAGAGATTCGAAATATT
CCCCAAAGAAAGCTCATGGCCCAACCACACCGTAACC---GGAGTATCAGCATCATGCTC
CCATAATGGGAAAAGCAGTTTTTACAGAAATTTGCTATGGCTGACGGGGAAGAATGGTTT
GTACCCAAACCTGAGCAAGTCCTATGCAAACAACAAAGAGAAAAAAGTCCTTGTACTATG
GGGTGTTCATCACCCGCCTAACATAGGGGACCAAAAGGCCCTCTATCATACAGAAAATGC
TTATGTCTCTGTAGTGTCTTCACATTATAGCAGAAGATTCACCCCAGAAATAGCCAAAAG
ACCCAAAGTAAGAGATCAGGAAGGAAGAATCAACTACTACTGGACTCTGCTGGAACCCGG
GGATACAATAATATTTGAGGCAAATGGAAATCTAATAGCGCCACGGTATGCTTTCGCACT
GAGTAGAGGCTTTGGATCAGGAATCATCACCTCAAATGCACCAATGGATGAATGTGATGC
GAAGTGTCAAACACCTCAGGGAGCTATAAACAGCAGTCTTCCTTTCCAGAACGTACACCC
AGTCACAATAGGAGAGTGTCCAAAGTATGTCAGGAGTGCAAAATTAAGGATGGTTACAGG
ACTAAGGAACATCCCATCCATTCAATCCAGAGGTTTGTTTGGAGCCATTGCCGGTTTCAT
TGAAGGGGGGTGGACTGGAATGGTAGATGGGTGGTATGGTTATCATCATCAGAATGAGCA
AGGATCTGGCTATGCCGCAGATCAAAAAAGCACACAAAATGCCATTAACGGGATTACAAA
CAAGGTGAATTCTGTAATTGAGAAAATGAACACTCAATTCACAGCTGTGGGCAAAGAATT
CAACAAATTGGAAAGAAGGATGGAAAACTTAAATAAAAAAGTTGATGATGGGTTTCTAGA
CATTTGGACATATAATGCAGAATTGTTGGTTCTACTGGAAAATGAAAGGACTTTGGATTT
CCATGACTCCAATGTGAAGAATCTGTATGAGAAAGTAAAAAGCCAATTAAAGAATAATGC
CAAAGAAATAGGAAACGGGTGTTTTGAATTCTATCACAAGTGTAACAATGAATGCATGGA
GAGTGTGAAAAATGGAACTTATGACTATCCAAAATATTCCGAAGAATCAAAGTTAAACAG
GGAGAAAATTGATGGAGTGAAATTGGAATCAATGGGAGTCTATCAGATTCTGGCGATCTA
CTCAACTGTCGCCAGTTCCCTGGTTCTTTTGGTCTCCCTGGGGGCAATCAGCTTCTGGAT
GTGTTCCAATGGGTCTTTGCAGTGTAGAATATGCATCTGAGACCAGAA-TTTCAGAAATA
TAAGAAAAAA
>CY009772_South-Canterbury_2000.67
GAAAATAAAACCAACCAAAATGAAAGTAAAACTACTGGTCCTGTTATGTACATTTACAGC
TACATATGCAGACACAATATGTATAGGGTACCATGCCAACAACTCAACCGACACTGTTGA
CACAGTGCTTGAGAAGAATGTGACAGTGACACACTCTGTCAACCTACTTGAGGACAGTCA
CAATGGAAAACTATGTCTACTAAAAGGAATAGCCCCACTACAATTGGGTAATTGCAGCGT
TGCCGGATGGATCTTAGGAAACCCAGAATGCGAATTACTGATTTCCAAGGAATCATGGTC
CTACATTGTAGAAACACCAAATCCTGAGAATGGAACATGTTACCCAGGGTATTTCGCCGA
CTATGAGGAACTGAGGGAGCAATTGAGTTCAGTATCTTCATTTGAGAGATTCGAAATATT
CCCCAAAGAAAGCTCATGGCCCAACCACACCGTAACC---GGAGTATCAGCATCATGCTC
CCATAATGGGAAAAGCAGTTTTTACAGAAATTTGCTATGGCTGACGGGGAAGAATGGTTT
GTACCCAAACCTGAGCAAGTCCTATGCAAACAACAAAGAGAAAGAAGTCCTTGTACTATG
GGGTGTTCATCACCCGCCTAACATAGGGGACCAAAGGGCCCTCTATCATACAGAAAATGC
TTATGTCTCTGTAGTGTCTTCACATTATAGCAGAAGATTCACCCCAGAAATAGCCAAAAG
ACCCAAAGTAAGAGATCAGGAAGGAAGAATCAACTACTACTGGACTCTGCTGGAACCCGG
GGATACAATAATATTTGAGGCAAATGGAAATCTAATAGCGCCACGGTATGCTTTCGCACT
GAGTAGAGGCTTTGGATCAGGAATCATCACCTCAAATGCACCAATGGATGAATGTGATGC
GAAGTGTCAAACACCTCAGGGAGCTATAAACAGCAGTCTTCCTTTCCAGAACGTACACCC
AGTCACAATAGGAGAGTGTCCAAAGTATGTCAGGAGTGCAAAATTAAGGATGGTTACAGG
ACTAAGGAACATCCCATCCATTCAATCCAGAGGTTTGTTTGGAGCCATTGCCGGTTTCAT
TGAAGGGGGGTGGACTGGAATGGTAGATGGGTGGTATGGTTATCATCATCAGAATGAGCA
AGGATCTGGCTATGCCGCAGATCAAAAAAGCACACAAAATGCCATTAACGGGATTACAAA
CAAGGTGAATTCTGTAATTGAGAAAATGAACACTCAATTCACAGCTGTGGGCAAAGAATT
CAACAAATTGGAAAGAAGGATGGAAAACTTAAATAAAAAAGTTGATGATGGGTTTCTAGA
CATTTGGACATATAATGCAGAATTGTTGGTTCTACTGGAAAATGAAAGGACTTTGGATTT
CCATGACTCCAATGTGAAGAATCTGTATGAGAAAGTAAAAAGCCAATTAAAGAATAATGC
CAAAGAAATAGGAAACGGGTGTTTTGAATTCTATCACAAGTGTAACAATGAATGCATGGA
GAGTGTGAAAAATGGAACTTATGACTATCCAAAATATTCCGAAGAATCAAAGTTAAACAG
GGAGAAAATTGATGGAGTGAAATTGGAATCAATGGGAGTCTATCAGATTCTGGCGATCTA
CTCAACTGTCGCCAGTTCCCTGGTTCTTTTGGTCTCCCTGGGGGCAATCAGCTTCTGGAT
GTGTTCCAATGGGTCTTTGCAGTGTAGAATATGCATCTGAGACCAGAATTTTCAGAAATA
TAAGAAAAAA
>CY009780_South-Canterbury_2000.67
GAAAATAAAACCAACCAAAATGAAAGTAAAACTACTGGTCCTGTTATGTACATTTACAGC
TACATATGCAGACACAATATGTATAGGGTACCATGCCAACAACTCAACCGACACTGTTGA
CACAGTACTTGAGAAGAATGTGACAGTGACACACTCTGTCAACCTACTTGAGGACAGTCA
CAATGGAAAACTATGTCTACTAAAAGGAATAGCCCCACTACAATTGGGTAATTGCAGCGT
TGCCGGATGGATCTTAGGAAACCCAGAATGCGAATTACTGATTTCCAAGGAATCATGGTC
CTACATTGTAGAAACACCAAATCCTGAGAATGGAACATGTTACCCAGGGTATTTCGCCGA
CTATGAGGAACTGAGGGAGCAATTGAGTTCAGTATCTTCATTTGAGAGATTCGAAATATT
CCCCAAAGAAAGCTCATGGCCCAACCACACCGTAACC---GGAGTATCAGCATCATGCTC
CCATAATGGGAAAAGCAGTTTTTACAGAAATTTGCTATGGCTGACGGGGAAGAATGGTTT
GTACCCAAACCTGAGCAAGTCCTATGCAAACAACAAAGAGAAAGAAGTCCTTGTACTATG
GGGTGTTCATCACCCGCCTAACATAGGGGACCAAAGGGCCCTCTATCATACAGAAAATGC
TTATGTCTCTGTAGTGTCTTCACATTATAGCAGAAGATTCACCCCAGAAATAGCCAAAAG
ACCCAAAGTAAGAGATCAGGAAGGAAGAATCAACTACTACTGGACTCTGCTGGAACCCGG
GGATACAATAATATTTGAGGCAAATGGAAATCTAATAGCGCCACGGTATGCTTTCGCACT
GAGTAGAGGCTTTGGATCAGGAATCATCACCTCAAATGCACCAATGGATGAATGTGATGC
GAAGTGTCAAACACCTCAGGGAGCTATAAACAGCAGTCTTCCTTTCCAGAACGTACACCC
AGTCACAATAGGAGAGTGTCCAAAGTATGTCAGGAGTGCAAAATTAAGGATGGTTACAGG
ACTAAGGAACATCCCATCCATTCAATCCAGAGGTTTGTTTGGAGCCATTGCCGGTTTCAT
TGAAGGGGGGTGGACTGGAATGGTAGATGGGTGGTATGGTTATCATCATCAGAATGAGCA
AGGATCTGGCTATGCCGCAGATCAAAAAAGCACACAAAATGCCATTAACGGGATTACAAA
CAAGGTGAATTCTGTAATTGAGAAAATGAACACTCAATTCACAGCTGTGGGCAAAGAATT
CAACAAATTGGAAAGAAGGATGGAAAACTTAAATAAAAAAGTTGATGATGGGTTTCTAGA
CATTTGGACATATAATGCAGAATTGTTGGTTCTACTGGAAAATGAAAGGACTTTGGATTT
CCATGACTCCAATGTGAAGAATCTGTATGAGAAAGTAAAAAGCCAATTAAAGAATAATGC
CAAAGAAATAGGAAACGGGTGTTTTGAATTCTATCACAAGTGTAACAATGAATGCATGGA
GAGTGTGAAAAATGGAACTTATGACTATCCAAAATATTCCGAAGAATCAAAGTTAAACAG
GGAGAAAATTGATGGAGTGAAATTGGAATCAATGGGAGTCTATCAGATTCTGGCGATCTA
CTCAACTGTCGCCAGTTCCCTGGTTCTTTTGGTCTCCCTGGGGGCAATCAGCTTCTGGAT
GTGTTCCAATGGGTCTTTGCAGTGTAGAATATGCATCTGAGACCA---------------
----------
>CY009788_Canterbury_2000.75
-------------------ATGAAAGTAAAACTACTGGTCCTGTTATGTACATTTACAGC
TACATATGCAGACACAATATGTATAGGGTACCATGCCAACAACTCAACCGACACTGTTGA
CACAGTACTTGAGAAGAATGTGACAGTGACACACTCTGTCAACCTACTTGAGGACAGTCA
CAATGGAAAACTATGTCTACTAAAAGGAATAGCCCCACTACAATTGGGTAATTGCAGCGT
TGCCGGATGGATCTTAGGAAACCCAGAATGCGAATTACTGATTTCCAAGGAATCATGGTC
CTACATTGTAGAAACACCAAATCCTGAGAATGGAACATGTTACCCAGGGTATTTCGCCGA
CTATGAGGAACTGAGGGAGCAATTGAGTTCAGTATCTTCATTTGAGAGATTCGAAATATT
CCCCAAAGAAAGCTCATGGCCCAACCACACCGTAACC---GGAGTATCAGCATCATGCTC
CCATAATGGGAAAAGCAGTTTTTACAGAAATTTGCTATGGCTGACGGGGAAGAATGGTTT
GTACCCAAACCTGAGCAAGTCCTATGCAAACAACAAAGAGAAAGAAGTCCTTGTACTATG
GGGTGTTCATCACCCGCCCAACATAGGGGACCAAAAGGCCCTCTATCATACAGAAAATGC
TTATGTCTCTGTAGTGTCTTCACATTATAGCAGAAGATTCACCCCAGAAATAGCCAAAAG
ACCCAAAGTAAGAGATCAGGAAGGAAGAATCAACTACTACTGGACTCTGCTGGAACCCGG
GGATACAATAATATTTGAGGCAAATGGAAATCTAATAGCGCCACGGTATGCTTTCGCACT
GAGTAGAGGCTTTGGATCAGGAATCATCACCTCAAATGCACCAATGGATGAATGTGATGC
GAAGTGTCAAACACCTCAGGGAGCTATAAACAGCAGTCTTCCTTTCCAGAACGTACACCC
AGTCACAATAGGAGAGTGTCCAAAGTATGTCAGGAGTGCAAAATTAAGGATGGTTACAGG
ACTAAGGAACATCCCATCCATTCAATCCAGAGGTTTGTTTGGAGCCATTGCCGGTTTCAT
TGAAGGGGGGTGGACTGGAATGGTAGATGGGTGGTATGGTTATCATCATCAGAATGAGCA
AGGATCTGGCTATGCCGCAGATCAAAAAAGCACACAAAATGCCATTAACGGGATTACAAA
CAAGGTGAATTCTGTAATTGAGAAAATGAACACTCAATTCACAGCTGTGGGCAAAGAATT
CAACAAATTGGAAAGAAGGATGGAAAACTTAAATAAAAAAGTTGATGATGGGTTTCTAGA
CATTTGGACATATAATGCAGAATTGTTGGTTCTACTGGAAAATGAAAGGACTTTGGATTT
CCATGACTCCAATGTGAAGAATCTGTATGAGAAAGTAAAAAGCCAATTAAAGAATAATGC
CAAAGAAATAGGAAACGGGTGTTTTGAATTCTATCACAAGTGTAACAATGAATGCATGGA
GAGTGTGAAAAATGGAACTTATGACTATCCAAAATATTCCGAAGAATCAAAGTTAAACAG
GGAGAAAATTGATGGAGTGAAATTGGAATCAATGGGAGTCTATCAGATTCTGGCGATCTA
CTCAACTGTCGCCAGTTCCCTGGTTCTTTTGGTCTCCCTGGGGGCAATCAGCTTCTGGAT
GTGTTCCAATGGGTCTTTGCAGTGTAGAATATGCATCTGAGACCAGAA-TTTCAGAAATA
TAAGAAAAAA
>CY009796_Canterbury_2000.75
GAAAATAAAACCAACCAAAATGAAAGTAAAACTACTGGTCCTGTTATGTACATTTACAGC
TACATATGCAGACACAATATGTATAGGGTACCATGCCAACAACTCAACCGACACTGTTGA
CACAGTACTTGAGAAGAATGTGACAGTGACACACTCTGTCAACCTACTTGAGGACAGTCA
CAATGGAAAACTATGTCTACTAAAAGGAATAGCCCCACTACAATTGGGTAATTGCAGCGT
TGCCGGATGGATCTTAGGAAACCCAGAATGCGAATTACTGATTTCCAAGGAATCATGGTC
CTACATTGTAGAAACACCAAATCCTGAGAATGGAACATGTTACCCAGGGTATTTCGCCGA
CTATGAGGAACTGAGGGAGCAATTGAGTTCAGTATCTTCATTTGAGAGATTCGAAATATT
CCCCAAAGAAAGCTCATGGCCCAACCACACCGTAACC---GGAGTATCAGCATCATGCTC
CCATAATGGGAAAAGCAGTTTTTACAGAAATTTGCTATGGCTGACGGGGAAGAATGGTTT
GTACCCAAACCTGAGCAAGTCCTATGCAAACAACAAAGAGAAAGAAGTCCTTGTACTATG
GGGTGTTCATCACCCGCCTAACATAGGGGACCAAAGGGCCCTCTATCATACAGAAAATGC
TTATGTCTCTGTAGTGTCTACACATTATAGCAGAAGATTCACCCCAGAAATAGCCAAAAG
ACCCAAAGTAAGAGATCAGGAAGGAAGAATCAACTACTACTGGACTCTGCTGGAACCCGG
GGATACAATAATATTTGAGGCAAATGGAAATCTAATAGCGCCACGGTATGCTTTCGCACT
GAGTAGAGGCTTTGGATCAGGAATCATCACCTCAAATGCACCAATGGATGAATGTGATGC
GAAGTGTCAAACACCTCAGGGAGCTATAAACAGCAGTCTTCCTTTCCAGAACGTACACCC
AGTCACAATAGGAGAGTGTCCAAAGTATGTCAGGAGTGCAAAATTAAGGATGGTTACAGG
ACTAAGGAACATCCCATCCATTCAATCCAGAGGTTTGTTTGGAGCCATTGCCGGTTTCAT
TGAAGGGGGGTGGACTGGAATGGTAGATGGGTGGTATGGTTATCATCATCAGAATGAGCA
AGGATCTGGCTATGCCGCAGATCAAAAAAGCACACAAAATGCCATTAACGGGATTACAAA
CAAGGTGAATTCTGTAATTGAGAAAATGAACACTCAATTCACAGCTGTGGGCAAAGAATT
CAACAAATTGGAAAGAAGGATGGAAAACTTAAATAAAAAAGTTGATGATGGGTTTCTAGA
CATTTGGACATATAATGCAGAATTGTTGGTTCTACTGGAAAATGAAAGGACTTTGGATTT
CCATGACTCCAATGTGAAGAATCTGTATGAGAAAGTAAAAAGCCAATTAAAGAATAATGC
CAAAGAAATAGGAAACGGGTGTTTTGAATTCTATCACAAGTGTAACAATGAATGCATGGA
GAGTGTGAAAAATGGAACTTATGACTATCCAAAATATTCCGAAGAATCAAAATTAAACAG
GGAGAAAATTGATGGAGTGAAATTGGAATCAATGGGAGTCTATCAGATTCTGGCGATCTA
CTCAACTGTCGCCAGTTCCCTGGTTCTTTTGGTCTCCCTGGGGGCAATCAGCTTCTGGAT
GTGTTCCAATGGGTCTTTGCAGTGTAGAATATGCATCTGAGACCAGAA-TTTCAGAAATA
TAGGAAAAAA
>CY009804_Canterbury_2000.75
---------ACCAACCAAAATGAAAGTAAAACTACTGGTCCTGTTATGTACATTTACAGC
TACATATGCAGACACAATATGTATAGGGTACCATGCCAACAACTCAACCGACACTGTTGA
CACAGTACTTGAGAAGAATGTGACAGTGACACACTCTGTCAACCTACTTGAGGACAGTCA
CAATGGAAAACTATGTCTACTAAAAGGAATAGCCCCACTACAATTGGGTAATTGCAGCGT
TGCCGGATGGATCTTAGGAAACCCAGAATGCGAATTACTGATTTCCAAGGAATCATGGTC
CTACATTGTAGAAACACCAAATCCTGAGAATGGAACATGTTACCCAGGGTATTTCGCCGA
CTATGAGGAACTGAGGGAGCAATTGAGTTCAGTATCTTCATTTGAGAGATTCGAAATATT
CCCCAAAGAAAGCTCATGGCCCAACCACACCGTAACC---GGAGTATCAGCATCATGCTC
CCATAATGGGAAAAGCAGTTTTTACAGAAATTTGCTATGGCTGACGGGGAAGAATGGTTT
GTACCCAAACCTGAGCAAGTCCTATGCAAACAACAAAGAGAAAGAAGTCCTTGTACTATG
GGGTGTTCATCACCCGCCTAACATAGGGGACCAAAGGGCCCTCTATCATACAGAAAATGC
TTATGTCTCTGTAGTGTCTTCACATTATAGCAGAAGATTCACCCCAGAAATAGCCAAAAG
ACCCAAAGTAAGAGATCAGGAAGGAAGAATCAACTACTACTGGACTCTGCTGGAACCTGG
GGATACAATAATATTTGAGGCAAATGGAAATCTAATAGCGCCACGGTATGCTTTCGCACT
GAGTAGAGGCTTTGGATCAGGAATCATCACCTCAAATGCACCAATGGATGAATGTGATGC
GAAGTGTCAAACACCTCAGGGAGCTATAAACAGCAGTCTTCCTTTCCAGAACGTACACCC
AGTCACAATAGGAGAGTGTCCAAAGTATGTCAGGAGTGCAAAATTAAGGATGGTTACAGG
ACTAAGGAACATCCCATCCATTCAATCCAGAGGTTTGTTTGGAGCCATTGCCGGTTTCAT
TGAAGGGGGGTGGACTGGAATGGTAGATGGGTGGTATGGTTATCATCATCAGAATGAGCA
AGGATCTGGCTATGCCGCAGATCAAAAAAGCACACAAAATGCCATTAACGGGATTACAAA
CAAGGTGAATTCTGTAATTGAGAAAATGAACACTCAATTCACAGCTGTGGGCAAAGAATT
CAACAAATTGGAAAGAAGGATGGAAAACTTAAATAAAAAAGTTGATGATGGGTTTCTAGA
CATTTGGACATATAATGCAGAATTGTTGGTTCTACTGGAAAATGAAAGGACTTTGGATTT
CCATGACTCCAATGTGAAGAATCTGTATGAGAAAGTAAAAAGCCAATTAAAGAATAATGC
CAAAGAAATAGGAAACGGGTGTTTTGAATTCTATCACAAGTGTAACAATGAATGCATGGA
GAGTGTGAAAAATGGAACTTATGACTATCCAAAATATTCCGAAGAATCAAAGTTAAACAG
GGAGAAAATTGATGGAGTGAAATTGGAATCAATGGGAGTCTATCAGATTCTGGCGATCTA
CTCAACTGTCGCCAGTTCCCTGGTTCTTTTGGTCTCCCTGGGGGCAATCAGCTTCTGGAT
GTGTTCCAATGGGTCTTTGCAGTGTAGAATATGCATCTGAGACCAGAA-TTTCAGAAATA
TAAGAAAAAA
>CY009812_Canterbury_2000.75
---------ACCAACCAAAATGAAAGTAAAACTACTGGTCCTGTTATGTACATTTACAGC
TACATATGCAGACACAATATGTATAGGGTACCATGCCAACAACTCAACCGACACTGTTGA
CACAGTACTTGAGAAGAATGTGACAGTGACACACTCTGTCAACCTACTTGAGGACAGTCA
CAATGGAAAACTATGTCTACTAAAAGGAATAGCCCCACTACAATTGGGTAATTGCAGCGT
TGCCGGATGGATCTTAGGAAACCCAGAATGCGAATTACTGATTTCCAAGGAATCATGGTC
CTACATTGTAGAAACACCAAATCCTGAGAATGGAACATGTTACCCAGGGTATTTCGCCGA
CTATGAGGAACTGAGGGAGCAATTGAGTTCAGTATCTTCATTTGAGAGATTCGAAATATT
CCCCAAAGAAAGCTCATGGCCCAACCACACCGTAACC---GGAGTATCAGCATCATGCTC
CCATAATGGGAAAAGCAGTTTTTACAGAAATTTGCTATGGCTGACGGGGAAGAATGGTTT
GTACCCAAACCTGAGCAAGTCCTATGCAAACAACAAAGAGAAAGAAGTCCTTGTACTATG
GGGTGTTCATCACCCGCCTAACATAGGGGACCAAAGGGCCCTCTATCATACAGAAAATGC
TTATGTCTCTGTAGTGTCTTCACATTATAGCAGAAGATTCACCCCAGAAATAGCCAAAAG
ACCCAAAGTAAGAGATCAGGAAGGAAGAATCAACTACTACTGGACTCTGCTGGAACCCGG
GGATACAATAATATTTGAGGCAAATGGAAATCTAATAGCGCCACGGTATGCTTTCGCACT
GAGTAGAGGCTTTGGATCAGGAATCATCACCTCAAATGCACCAATGGATGAATGTGATGC
GAAGTGTCAAACACCTCAGGGAGCTATAAACAGCAGTCTTCCTTTCCAGAACGTACACCC
AGTCACAATAGGAGAGTGTCCAAAGTATGTCAGGAGTGCAAAATTAAGGATGGTTACAGG
ACTAAGGAACATCCCATCCATTCAATCCAGAGGTTTGTTTGGAGCCATTGCCGGTTTCAT
TGAAGGGGGGTGGACTGGAATGGTAGATGGGTGGTATGGTTATCATCATCAGAATGAGCA
AGGATCTGGCTATGCCGCAGATCAAAAAAGCACACAAAATGCCATTAACGGGATTACAAA
CAAGGTGAATTCTGTAATTGAGAAAATGAACACTCAATTCACAGCTGTGGGCAAAGAATT
CAACAAATTGGAAAGAAGGATGGAAAACTTAAATAAAAAAGTTGATGATGGGTTTCTAGA
CATTTGGACATATAATGCAGAATTGTTGGTTCTACTGGAAAATGAAAGGACTTTGGATTT
CCATGACTCCAATGTGAAGAATCTGTATGAGAAAGTAAAAAGCCAATTAAAGAATAATGC
CAAAGAAATAGGAAACGGGTGTTTTGAATTCTATCACAAGTGTAACAATGAATGCATGGA
GAGTGTGAAAAATGGAACTTATGACTATCCAAAATATTCCGAAGAATCAAAGTTAAACAG
GGAGAAAATTGATGGAGTGAAATTGGAATCAATGGGAGTCTATCAGATTCTGGCGATCTA
CTCAACTGTCGCCAGTTCCCTGGTTCTTTTGGTCTCCCTGGGGGCAATCAGCTTCTGGAT
GTGTTCCAATGGGTCTTTGCAGTGTAGAATATGCATCTGAGACCAGAA-TTTCAGAAATA
TAAGAAAAAA
>CY009820_Canterbury_2000.75
GAAAATAAAACCAACCAAAATGAAAGTAAAACTACTGGTCCTGTTATGTACATTTACAGC
TACATATGCAGACACAATATGTATAGGGTACCATGCCAACAACTCAACCGACACTGTTGA
CACAGTACTTGAGAAGAATGTGACAGTGACACACTCTGTCAACCTACTTGAGGACAGTCA
CAATGGAAAACTATGTCTACTAAAAGGAATAGCCCCACTACAATTGGGTAATTGCAGCGT
TGCCGGATGGATCTTAGGAAACCCAGAATGCGAATTACTGATTTCCAAGGAATCATGGTC
CTACATTGTAGAAACACCAAATCCTGAGAATGGAACATGTTACCCAGGGTATTTCGCCGA
CTATGAGGAACTGAGGGAGCAATTGAGTTCAGTATCTTCATTTGAGAGATTCGAAATATT
CCCCAAAGAAAGCTCATGGCCCAACCACACCGTAACC---GGAGTATCAGCATCATGCTC
CCATAATGGGAAAAGCAGTTTTTACAGAAATTTGCTATGGCTGACGGGGAAGAATGGTTT
GTACCCAAACCTGAGCAAGTCCTATGCAAACAACAAAGAGAAAGAAGTCCTTGTACTATG
GGGTGTTCATCACCCGCCTAACATAGGGGACCAAAAGGCCCTCTATCATACAGAAAATGC
TTATGTCTCTGTAGTGTCTTCACATTATAGCAGAAGATTCACCCCAGAAATAGCCAAAAG
ACCCAAAGTAAGAGATCAGGAAGGAAGAATCAACTACTACTGGACTCTGCTGGAACCCGG
GGATACAATAATATTTGAGGCAAATGGAAATCTAATAGCGCCACGGTATGCTTTCGCACT
GAGTAGAGGCTTTGGATCAGGAATCATCACCTCAAATGCACCAATGGATGAATGTGATGC
GAAGTGTCAAACACCTCAGGGAGCTATAAACAGCAGTCTTCCTTTCCAGAACGTACACCC
AGTCACAATAGGAGAGTGTCCAAAGTATGTCAGGAGTGCAAAATTAAGGATGGTTACAGG
ACTAAGGAACATCCCATCCATTCAATCCAGAGGTTTGTTTGGAGCCATTGCCGGTTTCAT
TGAAGGGGGGTGGACTGGAATGGTAGATGGGTGGTATGGTTATCATCATCAGAATGAGCA
AGGATCTGGCTATGCCGCAGATCAAAAAAGCACACAAAATGCCATTAACGGGATTACAAA
CAAGGTGAATTCTGTAATTGAGAAAATGAACACTCAATTCACAGCTGTGGGCAAAGAATT
CAACAAATTGGAAAGAAGGATGGAAAACTTAAATAAAAAAGTTGATGATGGGTTTCTAGA
CATTTGGACATATAATGCAGAATTGTTGGTTCTACTGGAAAATGAAAGGACTTTGGATTT
CCATGACTCCAATGTGAAGAATCTGTATGAGAAAGTAAAAAGCCAATTAAAGAATAATGC
CAAAGAAATAGGAAACGGGTGTTTTGAATTCTATCACAAGTGTAACAATGAATGCATGGA
GAGTGTGAAAAATGGAACTTATGACTATCCAAAATATTCCGAAGAATCAAAGTTAAACAG
GGAGAAAATTGATGGAGTGAAATTGGAATCAATGGGAGTCTATCAGATTCTGGCGATCTA
CTCAACTGTCGCCAGTTCCCTGGTTCTTTTGGTCTCCCTGGGGGCAATCAGCTTCTGGAT
GTGTTCCAATGGGTCTTTGCAGTGTAGAATATGCATCTGAGACCAGAA-TTTCAGAAATA
TAAGAAAAAA
>CY009828_Canterbury_2000.67
GAAAATAAAACCAACCAAAATGAAAGTAAAACTACTGGTCCTGTTATGTACATTTACAGC
TACATATGCAGACACAATATGTATAGGGTACCATGCCAACAACTCAACCGACACTGTTGA
CACAGTACTTGAGAAGAATGTGACAGTGACACACTCTGTCAACCTACTTGAGGACAGTCA
CAATGGAAAACTATGTCTACTAAAAGGAATAGCCCCACTACAATTGGGTAATTGCAGCGT
TGCCGGATGGATCTTAGGAAACCCAGAATGCGAATTACTGATTTCCAAGGAATCATGGTC
CTACATTGTAGAAACACCAAATCCTGAGAATGGAACATGTTACCCAGGGTATTTCGCCGA
CTATGAGGAACTGAGGGAGCAATTGAGTTCAGTATCTTCATTTGAGAGATTCGAAATATT
CCCCAAAGAAAGCTCATGGCCCAACCACACCGTAACC---GGAGTATCAGCATCATGCTC
CCATAATGGGAAAAGCAGTTTTTACAGAAATTTGCTATGGCTGACGGGGAAGAATGGTTT
GTACCCAAACCTGAGCAAGTCCTATGCAAACAACAAAGAGAAAGAAGTCCTTGTACTATG
GGGTGTTCATCACCCGCCTAACATAGGGGACCAAAAGGCCCTCTATCATACAGAAAATGC
TTATGTCTCTGTAGTGTCTTCACATTATAGCAGAAGATTCACCCCAGAAATAGCCAAAAG
ACCCAAAGTAAGAGATCAGGAAGGAAGAATCAACTACTACTGGACTCTGCTGGAACCCGG
GGATACAATAATATTTGAGGCAAATGGAAATCTAATAGCGCCACGGTATGCTTTCGCACT
GAGTAGAGGCTTTGGATCAGGAATCATCACCTCAAATGCACCAATGGATGAATGTGATGC
GAAGTGTCAAACACCTCAGGGAGCTATAAACAGCAGTCTTCCTTTCCAGAACGTACACCC
AGTCACAATAGGAGAGTGTCCAAAGTATGTCAGGAGTGCAAAATTAAGGATGGTTACAGG
ACTAAGGAACATCCCATCCATTCAATCCAGAGGTTTGTTTGGAGCCATTGCCGGTTTCAT
TGAAGGGGGGTGGACTGGAATGGTAGATGGGTGGTATGGTTATCATCATCAGAATGAGCA
AGGATCTGGCTATGCCGCAGATCAAAAAAGCACACAAAATGCCATTAACGGGATTACAAA
CAAGGTGAATTCTGTAATTGAGAAAATGAACACTCAATTCACAGCTGTGGGCAAAGAATT
CAACAAATTGGAAAGAAGGATGGAAAACTTAAATAAAAAAGTTGATGATGGGTTTCTAGA
CATTTGGACATATAATGCAGAATTGTTGGTTCTACTGGAAAATGAAAGGACTTTGGATTT
CCATGACTCCAATGTGAAGAATCTGTATGAGAAAGTAAAAAGCCAATTAAAGAATAATGC
CAAAGAAATAGGAAACGGGTGTTTTGAATTCTATCACAAGTGTAACAATGAATGCATGGA
GAGTGTGAAAAATGGAACTTATGACTATCCAAAATATTCCGAAGAATCAAAGTTAAACAG
GGAGAAAATTGATGGAGTGAAATTGGAATCAATGGGAGTCTATCAGATTCTGGCGATCTA
CTCAACTGTCGCCAGTTCCCTGGTTCTTTTGGTCTCCCTGGGGGCAATCAGCTTCTGGAT
GTGTTCCAATGGGTCTTTGCAGTGTAGAATATGCATCTGAGACCAGAA-TTTCAGAAATA
TAAGAAAAAA
>CY009836_South-Canterbury_2000.75
GAAAATAAAACCAACCAAAATGAAAGTAAAACTACTGGTCCTGTTATGTACATTTACAGC
TACATATGCAGACACAATATGTATAGGGTACCATGCCAACAACTCAACCGACACTGTTGA
CACAGTACTTGAGAAGAATGTGACAGTGACACACTCTGTCAACCTACTTGAGGACAGTCA
CAATGGAAAACTATGTCTACTAAAAGGAATAGCCCCACTACAATTGGGTAATTGCAGCGT
TGCCGGATGGATCTTAGGAAACCCAGAATGCGAATTACTGATTTCCAAGGAATCATGGTC
CTACATTGTAGAAACACCAAATCCTGAGAATGGAACATGTTACCCAGGGTATTTCGCCGA
CTATGAGGAACTGAGGGAGCAATTGAGTTCAGTATCTTCATTTGAGAGATTCGAAATATT
CCCCAAAGAAAGCTCATGGCCCAACCACACCGTAACC---GGAGTATCAGCATCATGCTC
CCATAATGGGAAAAGCAGTTTTTACAGAAATTTGCTATGGCTGACGGGGAAGAATGGTTT
GTACCCAAACCTGAGCAAGTCCTATGCAAACAACAAAGAGAAAGAAGTCCTTGTACTATG
GGGTGTTCATCACCCGCCTAACATAGGGGACCAAAGGGCCCTCTATCATACAGAAAATGC
TTATGTCTCTGTAGTGTCTTCACATTATAGCAGAAGATTCACCCCAGAAATAGCCAAAAG
ACCCAAAGTAAGAGATCAGGAAGGAAGAATCAACTACTACTGGACTCTGCTGGAACCCGG
GGATACAATAATATTTGAGGCAAATGGAAATCTAATAGCGCCACGGTATGCTTTCGCACT
GAGTAGAGGCTTTGGATCAGGAATCATCACCTCAAATGCACCAATGGATGAATGTGATGC
GAAGTGTCAAACACCTCAGGGAGCTATAAACAGCAGTCTTCCTTTCCAGAACGTACACCC
AGTCACAATAGGAGAGTGTCCAAAGTATGTCAGGAGTGCAAAATTAAGGATGGTTACAGG
ACTAAGGAACATCCCATCCATTCAATCCAGAGGTTTGTTTGGAGCCATTGCCGGTTTCAT
TGAAGGGGGGTGGACTGGAATGGTAGATGGGTGGTATGGTTATCATCATCAGAATGAGCA
AGGATCTGGCTATGCCGCAGATCAAAAAAGCACACAAAATGCCATTAACGGGATTACAAA
CAAGGTGAATTCTGTAATTGAGAAAATGAACACTCAATTCACAGCTGTGGGCAAAGAATT
CAACAAATTGGAAAGAAGGATGGAAAACTTAAATAAAAAAGTTGATGATGGGTTTCTAGA
CATTTGGACATATAATGCAGAATTGTTGGTTCTACTGGAAAATGAAAGGACTTTGGATTT
CCATGACTCCAATGTGAAGAATCTGTATGAGAAAGTAAAAAGCCAATTAAAGAATAATGC
CAAAGAAATAGGAAACGGGTGTTTTGAATTCTATCACAAGTGTAACAATGAATGCATGGA
GAGTGTGAAAAATGGAACTTATGACTATCCAAAATATTCCGAAGAATCAAAGTTAAACAG
GGAGAAAATTGATGGAGTGAAATTGGAATCAATGGGAGTCTATCAGATTCTGGCGATCTA
CTCAACTGTCGCCAGTTCCCTGGTTCTTTTGGTCTCCCTGGGGGCAATCAGCTTCTGGAT
GTGTTCCAATGGGTCTTTGCAGTGTAGAATATGCATCTGAGACCAGAA-TTTCAGAAATA
TAAGAAAAAA
>CY009844_Canterbury_2000.75
GAAAATAAAACCAACCAAAATGAAAGTAAAACTACTGGTCCTGTTATGTACATTTACAGC
TACATATGCAGACACAATATGTATAGGGTACCATGCCAACAACTCAACCGACACTGTTGA
CACAGTACTTGAGAAGAATGTGACAGTGACACACTCTGTCAACCTACTTGAGGACAGTCA
CAATGGAAAACTATGTCTACTAAAAGGAATAGCCCCACTACAATTGGGTAATTGCAGCGT
TGCCGGATGGATCTTAGGAAACCCAGAATGCGAATTACTGATTTCCAAGGAATCATGGTC
CTACATTGTAGAAACACCAAATCCTGAGAATGGAACATGTTACCCAGGGTATTTCGCCGA
CTATGAGGAACTGAGGGAGCAATTGAGTTCAGTATCTTCATTTGAGAGATTCGAAATATT
CCCCAAAGAAAGCTCATGGCCCAACCACACCGTAACC---GGAGTATCAGCATCATGCTC
CCATAATGGGAAAAGCAGTTTTTACAGAAATTTGCTATGGCTGACGGGGAAGAATGGTTT
GTACCCAAACCTGAGCAAGTCCTATGCAAACAACAAAGAGAAAGAAGTCCTTGTACTATG
GGGTGTTCATCACCCGCCTAACATAGGGGACCAAAGGGCCCTCTATCATACAGAAAATGC
TTATGTCTCTGTAGTGTCATCACATTATAGCAGAAGATTCACCCCAGAAATAGCCAAAAG
ACCCAAAGTAAGAGATCAGGAAGGAAGAATCAACTACTACTGGACTCTGCTGGAACCCGG
GGATACAATAATATTTGAGGCAAATGGAAATCTAATAGCGCCACGGTATGCTTTCGCACT
GAGTAGAGGCTTTGGATCAGGAATCATCACCTCAAATGCACCAATGGATGAATGTGATGC
GAAGTGTCAAACACCTCAGGGAGCTATAAACAGCAGTCTTCCTTTCCAGAACGTACACCC
AGTCACAATAGGAGAGTGTCCAAAGTATGTCAGGAGTGCAAAATTAAGGATGGTTACAGG
ACTAAGGAACATCCCATCCATTCAATCCAGAGGTTTGTTTGGAGCCATTGCCGGTTTCAT
TGAAGGGGGGTGGACTGGAATGGTAGATGGGTGGTATGGTTATCATCATCAGAATGAGCA
AGGATCTGGCTATGCCGCAGATCAAAAAAGCACACAAAATGCCATTAACGGGATTACAAA
CAAGGTGAATTCTGTAATTGAGAAAATGAACACTCAATTCACAGCTGTGGGCAAAGAATT
CAACAAATTGGAGAGAAGGATGGAAAACTTAAATAAAAAAGTTGATGATGGGTTTCTAGA
CATTTGGACATATAATGCAGAATTGTTGGTTCTACTGGAAAATGAAAGGACTTTGGATTT
CCATGACTCCAATGTGAAGAATCTGTATGAGAAAGTAAAAAGCCAATTAAAGAATAATGC
CAAAGAAATAGGAAACGGGTGTTTTGAATTCTATCACAAGTGTAACAATGAATGCATGGA
GAGTGTGAAAAATGGAACTTATGACTATCCAAAATATTCCGAAGAATCAAAGTTAAACAG
GGAGAAAATTGATGGAGTGAAATTGGAATCAATGGGAGTCTATCAGATTCTGGCGATCTA
CTCAACTGTCGCCAGTTCCCTGGTTCTTTTGGTCTCCCTGGGGGCAATCAGCTTCTGGAT
GTGTTCCAATGGGTCTTTGCAGTGTAGAATATGCATCTGAGACCAGAA-TTTCAGAAATA
TAAGAAAAAA
>CY009940_Canterbury_2000.58
---------ACCAACCAAAATGAAAGTAAAACTACTGGTCCTGTTATGTACATTTACAGC
TACATATGCAGACACAATATGTATAGGGTACCATGCCAACAACTCAACCGACACTGTTGA
CACAGTACTTGAGAAGAATGTGACAGTGACACACTCTGTCAACCTACTTGAGGACAGTCA
CAATGGAAAACTATGTCTACTAAAAGGAATAGCCCCACTACAATTGGGTAATTGCAGCGT
TGCCGGATGGATCTTAGGAAACCCAGAATGCGAATTACTGATTTCCAAGGAATCATGGTC
CTACATTGTAGAAACACCAAATCCTGAGAATGGAACATGTTACCCAGGGTATTTCGCCGA
CTATGAGGAACTGAGGGAGCAATTGAGTTCAGTATCTTCATTTGAGAGATTCGAAATATT
CCCCAAAGAAAGCTCATGGCCCAACCACACCGTAACC---GGAGTATCAGCATCATGCTC
CCATAATGGGAAAAGCAGTTTTTACAGAAATTTGCTATGGCTGACGGGGAAGAATGGTTT
GTACCCAAACCTGAGCAAGTCCTATGCAAACARCAAAGAGAAAGAAGTCCTTGTACTATG
GGGTGTTCATCACCCGCCTAACATAGGGGACCAAAGGGCCCTCTATCATACAGAAAATGC
TTATGTCTCTGTAGTGTCATCACATTATAGCAGAAGATTCACCCCAGAAATAGCCAAAAG
ACCCAAAGTAAGAGATCAGGAAGGAAGAATCAACTACTACTGGACTCTGCTGGAACCCGG
GGATACAATAATATTTGAGGCAAATGGAAATCTAATAGCGCCACGGTATGCTTTCGCACT
GAGTAGAGGCTTTGGATCAGGAATCATCACCTCAAATGCACCAATGGATGAATGTGATGC
GAAGTGTCAAACACCTCAGGGAGCTATAAACAGCAGTCTTCCTTTCCAGAACGTACACCC
AGTCACAATAGGAGAGTGTCCAAAGTATGTCAGGAGTGCAAAATTAAGGATGGTTACAGG
ACTAAGGAACATCCCATCCATTCAATCCAGAGGTTTGTTTGGAGCCATTGCCGGTTTCAT
TGAAGGGGGGTGGACTGGAATGGTAGATGGGTGGTATGGTTATCATCATCAGAATGAGCA
AGGATCTGGCTATGCCGCAGATCAAAAAAGCACACAAAATGCCATTAACGGGATTACAAA
CAAGGTGAATTCTGTAATTGAGAAAATGAACACTCAATTCACAGCTGTGGGCAAAGAATT
CAACAAATTGGAGAGAAGGATGGAAAACTTAAATAAAAAAGTTGATGATGGGTTTCTAGA
CATTTGGACATATAATGCAGAATTGTTGGTTCTACTGGAAAATGAAAGGACTTTGGATTT
CCATGACTCCAATGTGAAGAATCTGTATGAGAAAGTAAAAAGCCAATTAAAGAATAATGC
CAAAGAAATAGGAAACGGGTGTTTTGAATTCTATCACAAGTGTAACAATGAATGCATGGA
GAGTGTGAAAAATGGAACTTATGACTATCCAAAATATTCCGAAGAATCAAAGTTAAACAG
GGAGAAAATTGATGGAGTGAAATTGGAATCAATGGGAGTCTATCAGATTCTGGCGATCTA
CTCAACTGTCGCCAGTTCCCTGGTTCTTTTGGTCTCCCTGGGGGCAATCAGCTTCTGGAT
GTGTTCCAATGGGTCTTTGCAGTGTAGAATATGCATCTGAGACCAGAA--TTCAGA----
----------
>CY010092_Canterbury_2000.67
GAAAATAAAACCAACCAAAATGAAAGTAAAACTACTGGTCCTGTTATGTACATTTACAGC
TACATATGCAGACACAATATGTATAGGGTACCATGCCAACAACTCAACCGACACTGTTGA
CACAGTACTTGAGAAGAATGTGACAGTGACACACTCTGTCAACCTACTTGAGGACAGTCA
CAATGGAAAACTATGTCTACTAAAAGGAATAGCCCCACTACAATTGGGTAATTGCAGCGT
TGCCGGATGGATCTTAGGAAACCCAGAATGCGAATTACTGATTTCCAAGGAATCATGGTC
CTACATTGTAGAAACACCAAATCCTGAGAATGGAACATGTTACCCAGGGTATTTCGCCGA
CTATGAGGAACTGAGGGAGCAATTGAGTTCAGTATCTTCATTTGAGAGATTCGAAATATT
CCCCAAAGAAAGCTCATGGCCCAACCACACCGTAACC---GGAGTATCAGCATCATGCTC
CCATAATGGGAAAAGCAGTTTTTACAGAAATTTGCTATGGCTGACGGGGAAGAATGGTTT
GTACCCAAACCTGAGCAAGTCCTATGCAAACAACAAAGAGAAAGAAGTCCTTGTACTATG
GGGTGTTCATCACCCGCCTAACATAGGGGACCAAAGGGCCCTCTATCATACAGAAAATGC
TTATGTCTCTGTAGTGTCATCACATTATAGCAGAAGATTCACCCCAGAAATAGCCAAAAG
ACCCAAAGTAAGAGATCAGGAAGGAAGAATCAACTACTACTGGACTCTGCTGGAACCCGG
GGATACAATAATATTTGAGGCAAATGGAAATCTAATAGCGCCACGGTATGCTTTCGCACT
GAGTAGAGGCTTTGGATCAGGAATCATCACCTCAAATGCACCAATGGATGAATGTGATGC
GAAGTGTCAAACACCTCAGGGAGCTATAAACAGCAGTCTTCCTTTCCAGAACGTACACCC
AGTCACAATAGGAGAGTGTCCAAAGTATGTCAGGAGTGCAAAATTAAGGATGGTTACAGG
ACTAAGGAACATCCCATCCATTCAATCCAGAGGTTTGTTTGGAGCCATTGCCGGTTTCAT
TGAAGGGGGGTGGACTGGAATGGTAGATGGGTGGTATGGTTATCATCATCAGAATGAGCA
AGGATCTGGCTATGCCGCAGATCAAAAAAGCACACAAAATGCCATTAACGGGATTACAAA
CAAGGTGAATTCTGTAATTGAGAAAATGAACACTCAATTCACAGCTGTGGGCAAAGAATT
CAACAAATTGGAGAGAAGGATGGAAAACTTAAATAAAAAGGTTGATGATGGGTTTCTAGA
CATTTGGACATATAATGCAGAATTGTTGGTTCTACTGGAAAATGAAAGGACTTTGGATTT
CCATGACTCCAATGTGAAGAATCTGTATGAGAAAGTAAAAAGCCAATTAAAGAATAATGC
CAAAGAAATAGGAAACGGGTGTTTTGAATTCTATCACAAGTGTAACAATGAATGCATGGA
GAGTGTGAAAAATGGAACTTATGACTATCCAAAATATTCCGAAGAATCAAAGTTAAACAG
GGAGAAAATTGATGGAGTGAAATTGGAATCAATGGGAGTCTATCAGATTCTGGCGATCTA
CTCAACTGTCGCCAGTTCCCTGGTTCTTTTGGTCTCCCTGGGGGCAATCAGCTTCTGGAT
GTGTTCCAATGGGTCTTTGCAGTGTAGAATATGCATCTGAGACCAGAA-TTTCAGAAATA
TAAGAAAAAA
>CY010100_Canterbury_2000.67
GAAAATAAAAACAACCAAAATGAAAGCAAAACTACTGGTCCTGTTATGTACATTTACAGC
TACATACGCAGACACAATATGTATAGGCTACCATGCCAACAACTCAACCGACACTGTTGA
CACAGTACTTGAGAAGAATGTGACAGTGACACACTCTGTCAACCTACTTGAGGACAGTCA
CAATGGAAAACTATGTCTACTAAAAGGGATAGCCCCACTACAATTGGGTAATTGCAGCGT
TGCCGGATGGATCTTAGGAAACCCAGAATGCGAATTACTGATTTCCAAGGAATCATGGTC
CTACATTGTAGAAACACCAAATCCTGAGAATGGAACATGTTACCCAGGGTATTTCGCCGA
CTATGAGGAACTGAGGGAGCAATTGAGTTCAGTATCTTCATTTGAGAGATTCGAAATATT
CCCCAAAGAAAGCTCATGGCCCAACCACACCGTAACC---GGAGTATCAGCATCATGCTC
CCATAATGGGAAAAGCAGTTTTTACAGAAATTTGCTATGGCTGACGGGGAAGAATGGTTT
GTACCCAAACCTGAGCATGTCCTATGTAAACAACAAAGAGAAAGAAGTCCTTGTGCTATG
GGGTGTTCATCACCCACCTAACATAGGGGACCAAAGGGCCCTCTATCATACAGAAAATGC
TTATGTCTCTGTAGTGTCTTCACATTATAGCAGAAGATTCACCCCAGAAATAGCCAAAAG
ACCCAAAGTAAGAGATCAGGAAGGAAGAATCAACTACTACTGGACTCTGCTGGAACCCGG
GGACACAATAATATTTGAGGCAAATGGAAATCTAATAGCGCCATGGTATGCTTTCGCACT
GAGTAGAGGCTTTGGATCAGGAATCATCACCTCAAATGCACCAATGGATGAATGTGATGC
GAAGTGTCAAACACCTCAGGGAGCTATAAACAGTAGTCTTCCTTTCCAGAATGTACACCC
AGTTACAATAGGAGAGTGTCCAAAGTATGTCAGGAGTGCAAAATTAAGGATGGTTACAGG
ACTAAGGAACATCCCATCCATTCAATCCAGAGGTTTGTTTGGAGCCATTGCCGGTTTCAT
TGAAGGGGGGTGGACTGGAATGGTAGATGGGTGGTATGGTTATCATCATCAGAATGAGCA
AGGATCTGGCTATGCTGCAGATCAAAAAAGCACACAAAATGCCATTAACGGGATTACAAA
CAAGGTGAATTCTGTAATTGAGAAAATGAACACTCAATTCACAGCTGTGGGCAAAGAATT
CAACAAATTAGAAAGAAGGATGGAAAACTTAAATAAAAAAGTTGATGATGGGTTTCTAGA
CATTTGGACATATAATGCAGAATTGTTGGTTCTACTGGAAAATGAAAGGACTTTGGATTT
CCATGACTCCAATGTGAAGAATCTGTATGAGAAAGTAAAAAGCCAATTAAAGAATAATGC
CAAAGAAATAGGAAACGGGTGTTTTGAATTCTATCACAAGTGTAACAATGAATGCATGGA
AAGTGTGAAAAATGGAACTTATGACTATCCAAAATATTCTGAAGAATCAAAGTTAAACAG
GGAGAAAATTGATGGAGTAAAATTGGAATCGATGGGAGTCTATCAGATTCTGGCGATCTA
CTCAACTGTCGCCAGTTCCCTGGTTCTTTTGGTCTCCCTGGGGGCAATCAGCTTCTGGAT
GTGTTCCAATGGGTCTTTGCAGTGTAGAATATGCATCTGAGACCAGAA-TTTCAGAAATA
TAAGAAAAAA
>CY010108_Canterbury_2000.58
---------ACCAACCAAAATGAAAGTAAAACTACTGGTCCTGTTATGTACATTTACAGC
TACATATGCAGACACAATATGTATAGGGTACCATGCCAACAACTCAACCGACACTGTTGA
CACAGTACTTGAGAAGAATGTGACAGTGACACACTCTGTCAACCTACTTGAGGACAGTCA
CAATGGAAAACTATGTCTACTAAAAGGAATAGCCCCACTACAATTGGGTAATTGCAGCGT
TGCCGGATGGATCTTAGGAAACCCAGAATGCGAATTACTGATTTCCAAGGAATCATGGTC
CTACATTGTAGAAACACCAAATCCTGAGAATGGAACATGTTACCCAGGGTATTTCGCCGA
CTATGAGGAACTGAGGGAGCAATTGAGTTCAGTATCTTCATTTGAGAGATTCGAAATATT
CCCCAAAGAAAGCTCATGGCCCAACCACACCGTAACC---GGAGTATCAGCATCATGCTC
CCATAATGGGAAAAGCAGTTTTTACAGAAATTTGCTATGGCTGACGGGGAAGAATGGTTT
GTACCCAAACCTGAGCAAGTCCTATGCAAACAACAAAGAGAAAGAAGTCCTTGTACTATG
GGGTGTTCATCACCCGCCTAACATAGGGGACCAAAAGGCCCTCTATCATACAGAAAATGC
TTATGTCTCTGTAGTGTCTTCACATTATAGCAGAAGATTCACCCCAGAAATAGCCAAAAG
ACCCAAAGTAAGAGATCAGGAAGGAAGAATCAACTACTACTGGACTCTGCTGGAACCCGG
GGATACAATAATATTTGAGGCAAATGGAAATCTAATAGCGCCACGGTATGCTTTCGCACT
GAGTAGAGGCTTTGGATCAGGAATCATCACCTCAAATGCACCAATGGATGAATGTGATGC
GAAGTGTCAAACACCTCAGGGAGCTATAAACAGCAGTCTTCCTTTCCAGAACGTACACCC
AGTCACAATAGGAGAGTGTCCAAAGTATGTCAGGAGTGCAAAATTAAGGATGGTTACAGG
ACTAAGGAACATCCCATCCATTCAATCCAGAGGTTTGTTTGGAGCCATTGCCGGTTTCAT
TGAAGGGGGGTGGACTGGAATGGTAGATGGGTGGTATGGTTATCATCATCAGAATGAGCA
AGGATCTGGCTATGCCGCAGATCAAAAAAGCACACAAAATGCCATTAACGGGATTACAAA
CAAGGTGAATTCTGTAATTGAGAAAATGAACACTCAATTCACAGCTGTGGGCAAAGAATT
CAACAAATTGGAAAGAAGGATGGAAAACTTAAATAAAAAAGTTGATGATGGGTTTCTAGA
CATTTGGACATATAATGCAGAATTGTTGGTTCTACTGGAAAATGAAAGGACTTTGGATTT
CCATGACTCCAATGTGAAGAATCTGTATGAGAAAGTAAAAAGCCAATTAAAGAATAATGC
CAAAGAAATAGGAAACGGGTGTTTTGAATTCTATCACAAGTGTAACAATGAATGCATGGA
GAGTGTGAAAAATGGAACTTATGACTATCCAAAATATTCCGAAGAATCAAAGTTAAACAG
GGAGAAAATTGATGGAGTGAAATTGGAATCAATGGGAGTCTATCAGATTCTGGCGATCTA
CTCAACTGTCGCCAGTTCCCTGGTTCTTTTGGTCTCCCTGGGGGCAATCAGCTTCTGGAT
GTGTTCCAATGGGTCTTTGCAGTGTAGAATATGCATCTGAGACCAGAA-TTTCAGAAATA
TAAGAAAAAA
>CY010116_Canterbury_2000.67
GAAAATAAAACCAACCAAAATGAAAGTAAAACTACTGGTCCTGTTATGTACATTTACAGC
TACATATGCAGACACAATATGTATAGGGTACCATGCCAACAACTCAACCGACACTGTTGA
CACAGTACTTGAGAAGAATGTGACAGTGACACACTCTGTCAACCTACTTGAGGACAGTCA
CAATGGAAAACTATGTCTACTAAAAGGAATAGCCCCACTACAATTGGGTAATTGCAGCGT
TGCCGGATGGATCTTAGGAAACCCAGAATGCGAATTACTGATTTCCAAGGAATCATGGTC
CTACATTGTAGAAACACCAAATCCTGAGAATGGAACATGTTACCCAGGGTATTTCGCCGA
CTATGAGGAACTGAGGGAGCAATTGAGTTCAGTATCTTCATTTGAGAGATTCGAAATATT
CCCCAAAGAAAGCTCATGGCCCAACCACACCGTAACC---GGAGTATCAGCATCATGCTC
CCATAATGGGAAAAGCAGTTTTTACAGAAATTTGCTATGGCTGACGGGGAAGAATGGTTT
GTACCCAAACCTGAGCAAGTCCTATGCAAACAACAAAGAGAAAGAAGTCCTTGTACTATG
GGGTGTTCATCACCCGCCTAACATAGGGGACCAAAAGGCCCTCTATCATACAGAAAATGC
TTATGTCTCTGTAGTGTCTTCACATTATAGCAGAAGATTCACCCCAGAAATAGCCAAAAG
ACCCAAAGTAAGAGATCAGGAAGGAAGAATCAACTACTACTGGACTCTGCTGGAACCCGG
GGATACAATAATATTTGAGGCAAATGGAAATCTAATAGCGCCACGGTATGCTTTCGCACT
GAGTAGAGGCTTTGGATCAGGAATCATCACCTCAAATGCACCAATGGATGAATGTGATGC
GAAGTGTCAAACACCTCAGGGAGCTATAAACAGCAGTCTTCCTTTCCAGAACGTACACCC
AGTCACAATAGGAGAGTGTCCAAAGTATGTCAGGAGTGCAAAATTAAGGATGGTTACAGG
ACTAAGGAACATCCCATCCATTCAATCCAGAGGTTTGTTTGGAGCCATTGCCGGTTTCAT
TGAAGGGGGGTGGACTGGAATGGTAGATGGGTGGTATGGTTATCATCATCAGAATGAGCA
AGGATCTGGCTATGCCGCAGATCAAAAAAGCACACAAAATGCCATTAACGGGATTACAAA
CAAGGTGAATTCTGTAATTGAGAAAATGAACACTCAATTCACAGCTGTGGGCAAAGAATT
CAACAAATTGGAAAGAAGGATGGAAAACTTAAATAAAAAAGTTGATGATGGGTTTCTAGA
CATTTGGACATATAATGCAGAATTGTTGGTTCTACTGGAAAATGAAAGGACTTTGGATTT
CCATGACTCCAATGTGAAGAATCTGTATGAGAAAGTAAAAAGCCAATTAAAGAATAATGC
CAAAGAAATAGGAAACGGGTGTTTTGAATTCTATCACAAGTGTAACAATGAATGCATGGA
GAGTGTGAAAAATGGAACTTATGACTATCCAAAATATTCCGAAGAATCAAAGTTAAACAG
GGAGAAAATTGATGGAGTGAAATTGGAATCAATGGGAGTCTATCAGATTCTGGCGATCTA
CTCAACTGTCGCCAGTTCCCTGGTTCTTTTGGTCTCCCTGGGGGCAATCAGCTTCTGGAT
GTGTTCCAATGGGTCTTTGCAGTGTAGAATATGCATCTGAGACCA---------------
----------
>CY010124_Canterbury_2000.75
GAAAATAAAACCAACCAAAATGAAAGTAAAACTACTGGTCCTGTTATGTACATTTACAGC
TACATATGCAGACACAATATGTATAGGGTACCATGCCAACAACTCAACCGACACTGTTGA
CACAGTACTTGAGAAGAATGTGACAGTGACACACTCAGTCAACCTACTTGAGGACAGTCA
CAATGGAAAACTATGTCTACTAAAAGGAATAGCCCCACTACAATTGGGTAATTGCAGCGT
TGCCGGATGGATCTTAGGAAACCCAGAATGCGAATTACTGATTTCCAAGGAATCATGGTC
CTACATTGTAGAAACACCAAATCCTGAGAATGGAACATGTTACCCAGGGTATTTCGCCGA
CTATGAGGAACTGAGGGAGCAATTGAGTTCAGTATCTTCATTTGAGAGATTCGAAATATT
CCCCAAAGAAAGCTCATGGCCCAACCACACCGTAACC---GGAGTATCAGCATCATGCTC
CCATAATGGGAAAAGCAGTTTTTACAGAAATTTGCTATGGCTGACGGGGAAGAATGGTTT
GTACCCAAACCTGAGCAAGTCCTATGCAAACAACAAAGAGAAAGAAGTCCTTGTACTATG
GGGTGTTCATCACCCGCCTAACATAGGGGACCAAAAGGCCCTCTATCATACAGAAAATGC
TTATGTCTCTGTAGTGTCTTCACATTATAGCAGAAGATTCACCCCAGAAATAGCCAAAAG
ACCCAAAGTAAGAGATCAGGAAGGAAGAATCAACTACTACTGGACTCTGCTGGAACCCGG
GGATACAATAATATTTGAGGCAAATGGAAATCTAATAGCGCCACGGTATGCTTTCGCACT
GAGTAGAGGCTTTGGATCAGGAATCATCACCTCAAATGCACCAATGGATGAATGTGATGC
GAAGTGTCAAACACCTCAGGGAGCTATAAACAGCAGTCTTCCTTTCCAGAACGTACACCC
AGTCACAATAGGAGAGTGTCCAAAGTATGTCAGGAGTGCAAAATTAAGGATGGTTACAGG
ACTAAGGAACATCCCATCCATTCAATCCAGAGGTTTGTTTGGAGCCATTGCCGGTTTCAT
TGAAGGGGGGTGGACTGGAATGGTAGATGGGTGGTATGGTTATCATCATCAGAATGAGCA
AGGATCTGGCTATGCCGCAGATCAAAAAAGCACACAAAATGCCATTAACGGGATTACAAA
CAAGGTGAATTCTGTAATTGAGAAAATGAACACTCAATTCACAGCTGTGGGCAAAGAATT
CAACAAATTGGAAAGAAGGATGGAAAACTTAAATAAAAAAGTTGATGATGGGTTTCTAGA
CATTTGGACATATAATGCAGAATTGTTGGTTCTACTGGAAAATGAAAGGACTTTGGATTT
CCATGACTCCAATGTGAAGAATCTGTATGAGAAAGTAAAAAGCCAATTAAAGAATAATGC
CAAAGAAATAGGAAACGGGTGTTTTGAATTCTATCACAAGTGTAACAATGAATGCATGGA
GAGTGTGAAAAATGGAACTTATGACTATCCAAAATATTCCGAAGAATCAAAGTTAAACAG
GGAGAAAATTGATGGAGTGAAATTGGAATCAATGGGAGTCTATCAGATTCTGGCGATCTA
CTCAACTGTCGCCAGTTCCCTGGTTCTTTTGGTCTCCCTGGGGGCAATCAGCTTCTGGAT
GTGTTCCAATGGGTCTTTGCAGTGTAGAATATGCATCTGAGACCAGAA-TTTCAGAAATA
TAAGAAAAAA
>CY010132_Canterbury_2000.67
-------------------ATGAAAGTAAAACTACTGGTCCTGTTATGTACATTTACAGC
TACATATGCAGACACAATATGTATAGGGTACCATGCCAACAACTCAACCGACACTGTTGA
CACAGTACTTGAGAAGAATGTGACAGTGACACACTCTGTCAACCTACTTGAGGACAGTCA
CAATGGAAAACTATGTCTACTAAAAGGAATAGCCCCACTACAATTGGGTAATTGCAGCGT
TGCCGGATGGATCTTAGGAAACCCAGAATGCGAATTACTGATTTCCAAGGAATCATGGTC
CTACATTGTAGAAACACCAAATCCTGAGAATGGAACATGTTACCCAGGGTATTTCGCCGA
CTATGAGGAACTGAGGGAGCAATTGAGTTCAGTATCTTCATTTGAGAGATTCGAAATATT
CCCCAAAGAAAGCTCATGGCCCAACCACACCGTAACC---GGAGTATCAGCATCATGCTC
CCATAATGGGAAAAGCAGTTTTTACAGAAATTTGCTATGGCTGACGGGGAAGAATGGTTT
GTACCCAAACCTGAGCAAGTCCTATGCAAACAACAAAGAGAAAGAAGTCCTTGTACTATG
GGGTGTTCATCACCCGCCTAACATAGGGGACCAAAGGGCCCTCTATCATACAGAAAATGC
TTATGTCTCTGTAGTGTCTTCACATTATAGCAGAAGATTCACCCCAGAAATAGCCAAAAG
ACCCAAAGTAAGAGATCAGGAAGGAAGAATCAACTACTACTGGACTCTGCTGGAACCCGG
GGATACAATAATATTTGAGGCAAATGGAAATCTAATAGCGCCACGGTATGCTTTCGCACT
GAGTAGAGGCTTTGGATCAGGAATCATCACCTCAAATGCACCAATGGATGAATGTGATGC
GAAGTGTCAAACACCTCAGGGAGCTATAAACAGCAGTCTTCCTTTCCAGAACGTACACCC
AGTCACAATAGGAGAGTGTCCAAAGTATGTCAGGAGTGCAAAATTAAGGATGGTTACAGG
ACTAAGGAACATCCCATCCATTCAATCCAGAGGTTTGTTTGGAGCCATTGCCGGTTTCAT
TGAAGGGGGGTGGACTGGAATGGTAGATGGGTGGTATGGTTATCATCATCAGAATGAGCA
AGGATCTGGCTATGCCGCAGATCAAAAAAGCACACAAAATGCCATTAACGGGATTACAAA
CAAGGTGAATTCTGTAATTGAGAAAATGAACACTCAATTCACAGCTGTGGGCAAAGAATT
CAACAAATTGGAAAGAAGGATGGAAAACTTAAATAAAAAAGTTGATGATGGGTTTCTAGA
CATTTGGACATATAATGCAGAATTGTTGGTTCTACTGGAAAATGAAAGGACTTTGGATTT
CCATGACTCCAATGTGAAGAATCTGTATGAGAAAGTAAAAAGCCAATTAAAGAATAATGC
CAAAGAAATAGGAAACGGGTGTTTTGAATTCTATCACAAGTGTAACAATGAATGCATGGA
GAGTGTGAAAAATGGAACTTATGACTATCCAAAATATTCCGAAGAATCAAAGTTAAACAG
GGAGAAAATTGATGGAGTGAAATTGGAATCAATGGGAGTCTATCAGATTCTGGCGATCTA
CTCAACTGTCGCCAGTTCCCTGGTTCTTTTGGTCTCCCTGGGGGCAATCAGCTTCTGGAT
GTGTTCCAATGGGTCTTTGCAGTGTAGAATATGCATCTGAGACCAGAA-TTTCAGAAATA
TAAGAAAAAA
>CY010380_Canterbury_2000.58
-------------------ATGAAAGTAAAACTACTGGTCCTGTTATGTACATTTACAGC
TACATATGCAGACACAATATGTATAGGGTACCATGCCAACAACTCAACCGACACTGTTGA
CACAGTACTTGAGAAGAATGTGACAGTGACACACTCTGTCAACCTACTTGAGGACAGTCA
CAATGGAAAACTATGTCTACTAAAAGGAATAGCCCCACTACAATTGGGTAATTGCAGCGT
TGCCGGATGGATCTTAGGAAACCCAGAATGCGAATTACTGATTTCCAAGGAATCATGGTC
CTACATTGTAGAAACACCAAATCCTGAGAATGGAACATGTTACCCAGGGTATTTCGCCGA
CTATGAGGAACTGAGGGAGCAATTGAGTTCAGTATCTTCATTTGAGAGATTCGAAATATT
CCCCAAAGAAAGCTCATGGCCCAACCACACCGTAACC---GGAGTATCAGCATCATGCTC
CCATAATGGGAAAAGCAGTTTTTACAGAAATTTGCTATGGCTGACGGGGAAGAATGGTTT
GTACCCAAACCTGAGCAAGTCCTATGCAAACAACAAAGAGAAAGAAGTCCTTGTACTATG
GGGTGTTCATCACCCGCCTAACATAGGGGACCAAAGGGCCCTCTATCATACAGAAAATGC
TTATGTCTCTGTAGTGTCATCACATTATAGCAGAAGATTCACCCCAGAAATAGCCAAAAG
ACCCAAAGTAAGAGATCAGGAAGGAAGAATCAACTACTACTGGACTCTGCTGGAACCCGG
GGATACAATAATATTTGAGGCAAATGGAAATCTAATAGCGCCACGGTATGCTTTCGCACT
GAGTAGAGGCTTTGGATCAGGAATCATCACCTCAAATGCACCAATGGATGAATGTGATGC
GAAGTGTCAAACACCTCAGGGAGCTATAAACAGCAGTCTTCCTTTCCAGAACGTACACCC
AGTCACAATAGGAGAGTGTCCAAAGTATGTCAGGAGTGCAAAATTAAGGATGGTTACAGG
ACTAAGGAACATCCCATCCATTCAATCCAGAGGTTTGTTTGGAGCCATTGCCGGTTTCAT
TGAAGGGGGGTGGACTGGAATGGTAGATGGGTGGTATGGTTATCATCATCAGAATGAGCA
AGGATCTGGCTATGCCGCAGATCAAAAAAGCACACAAAATGCCATTAACGGGATTACAAA
CAAGGTGAATTCTGTAATTGAGAAAATGAACACTCAATTCACAGCTGTGGGCAAAGAATT
CAACAAATTGGAGAGAAGGATGGAAAACTTAAATAAAAAAGTTGATGATGGGTTTCTAGA
CATTTGGACATATAATGCAGAATTGTTGGTTCTACTGGAAAATGAAAGGACTTTGGATTT
CCATGACTCCAATGTGAAGAATCTGTATGAGAAAGTAAAAAGCCAATTAAAGAATAATGC
CAAAGAAATAGGAAACGGGTGTTTTGAATTCTATCACAAGTGTAACAATGAATGCATGGA
GAGTGTGAAAAATGGAACTTATGACTATCCAAAATATTCCGAAGAATCAAAGTTAAACAG
GGAGAAAATTGATGGAGTGAAATTGGAATCAATGGGAGTCTATCAGATTCTGGCGATCTA
CTCAACTGTCGCCAGTTCCCTGGTTCTTTTGGTCTCCCTGGGGGCAATCAGCTTCTGGAT
GTGTTCCAATGGGTCTTTGCAGTGTAGAATATGCATCTGAGACCAGAA-TTTCAGAAATA
TAAGAAAAAA
>CY010388_Canterbury_2000.75
GAAAATAAAAACAACCAAAATGAAAGCAAAACTACTGGTCCTGTTATGTACATTTACAGC
TACATACGCAGACACAATATGTATAGGCTACCATGCCAACAACTCAACCGACACTGTTGA
CACAGTACTTGAGAAGAATGTGACAGTGACACACTCTGTCAACCTACTTGAGGACAGTCA
CAATGGAAAACTATGTCTACTAAAAGGGATAGCCCCACTACAATTGGGTAATTGCAGCGT
TGCCGGATGGATCTTAGGAAACCCAGAATGCGAATTACTGATTTCCAAGGAATCATGGTC
CTACATTGTAGAAACACCAAATCCTGAGAATGGAACATGTTACCCAGGGTATTTCGCCGA
CTATGAGGAACTGAGGGAGCAATTGAGTTCAGTATCTTCATTTGAGAGATTCGAAATATT
CCCCAAAGAAAGCTCATGGCCCAACCACACCGTAACC---GGAGTATCAGCATCATGCTC
CCATAATGGGAAAAGCAGTTTTTACAGAAATTTGCTATGGCTGACGGGGAAGAATGGTTT
GTACCCAAACCTGAGCATGTCCTATGTAAACAACAAAGAGAAAGAAGTCCTTGTGCTATG
GGGTGTTCATCACCCACCTAACATAGGGGACCAAAGGGCCCTCTATCATACAGAAAATGC
TTATGTCTCTGTAGTGTCTTCACATTATAGCAGAAGATTCACCCCAGAAATAGCCAAAAG
ACCCAAAGTAAGAGATCAGGAAGGAAGAATCAACTACTACTGGACTCTGCTGGAACCCGG
GGACACAATAATATTTGAGGCAAATGGAAATCTAATAGCGCCATGGTATGCTTTCGCACT
GAGTAGAGGCTTTGGATCAGGAATCATCACCTCAAATGCACCAATGGATGAATGTGATGC
GAAGTGTCAAACACCTCAAGGAGCTATAAACAGTAGTCTTCCTTTCCAGAATGTACACCC
AGTTACAATAGGAGAGTGTCCAAAGTATGTCAGGAGTGCAAAATTAAGGATGGTTACAGG
ACTAAGGAACATCCCATCCATTCAATCCAGAGGTTTGTTTGGAGCCATTGCCGGTTTCAT
TGAAGGGGGGTGGACTGGAATGGTAGATGGGTGGTATGGTTATCATCATCAGAATGAGCA
AGGATCTGGCTATGCTGCAGATCAAAAAAGCACACAAAATGCCATTAACGGGATTACAAA
CAAGGTGAATTCTGTAATTGAGAAAATGAACACTCAATTCACAGCTGTGGGCAAAGAATT
CAACAAATTAGAAAGAAGGATGGAAAACTTAAATAAAAAAGTTGATGATGGGTTTCTAGA
CATTTGGACATATAATGCAGAATTGTTGGTTCTACTGGAAAATGAAAGGACTTTGGATTT
CCATGACTCCAATGTGAAGAATCTGTATGAGAAAGTAAAAAGCCAATTAAAGAATAATGC
CAAAGAAATAGGAAACGGGTGTTTTGAATTCTATCACAAGTGTAACAATGAATGCATGGA
AAGTGTGAAAAATGGAACTTATGACTATCCAAAATATTCTGAAGAATCAAAGTTAAACAG
GGAGAAAATTGATGGAGTAAAATTGGAATCGATGGGAGTCTATCAGATTCTGGCGATCTA
CTCAACTGTCGCCAGTTCCCTGGTTCTTTTGGTCTCCCTGGGGGCAATCAGCTTCTGGAT
GTGTTCCAATGGGTCTTTGCAGTGTAGAATATGCATCTGAGACCAGAA-TTTCAGAAATA
TAAGAAAAAA
>CY011012_Wellington_2000.58
GAAAATAAAACCAACCAAAATGAAAGTAAAACTACTGGTCCTGTTATGTACATTTACAGC
TACATATGCAGACACAATATGTATAGGGTACCATGCCAACAACTCAACCGACACTGTTGA
CACAGTACTTGAGAAGAATGTGACAGTGACACACTCTGTCAACCTACTTGAGGACAGTCA
CAATGGAAAACTATGTCTACTAAAAGGAATAGCCCCACTACAATTGGGTAATTGCAGCGT
TGCCGGATGGATCTTAGGAAACCCAGAATGCGAATTACTGATTTCCAAGGAATCATGGTC
CTACATTGTAGAAACACCAAATCCTGAGAATGGAACATGTTACCCAGGGTATTTCGCCGA
CTATGAGGAACTGAGGGAGCAATTGAGTTCAGTATCTTCATTTGAGAGATTCGAAATATT
CCCCAAAGAAAGCTCATGGCCCAACCACACCGTAACC---GGAGTATCAGCATCATGCTC
CCATAATGGGAAAAGCAGTTTTTACAGAAATTTGCTATGGCTGACGAGGAAGAATGGTTT
GTACCCAAACCTGAGCAAGTCCTATGCAAACAACAAAGAGAAAGAAGTCCTTGTACTATG
GGGTGTTCATCACCCGCCTAACATAGGGGACCAAAGGGCCCTCTATCATACAGAAAATGC
TTATGTCTCTGTAGTGTCTTCACATTATAGCAGAAGATTCACCCCAGAAATAGCCAAAAG
ACCCAAAGTAAGAGATCAGGAAGGAAGAATCAACTACTACTGGACTCTGCTGGAACCCGG
GGATACAATAATATTTGAGGCAAATGGAAATCTAATAGCGCCACGGTATGCTTTCGCACT
GAGTAGAGGCTTTGGATCAGGAATCATCACCTCAAATGCACCAATGGATGAATGTGATGC
AAAGTGTCAAACACCTCAGGGAGCTATAAACAGCAGTCTTCCTTTCCAGAACGTACACCC
AGTCACAATAGGAGAGTGTCCAAAGTATGTCAGGAGTGCAAAATTAAGGATGGTTACAGG
ACTAAGGAACATCCCATCCATTCAATCCAGAGGTTTGTTTGGAGCCATTGCCGGTTTCAT
TGAAGGGGGGTGGACTGGAATGGTAGATGGGTGGTATGGTTATCATCATCAGAATGAGCA
AGGATCTGGCTATGCCGCAGATCAAAAAAGCACACAAAATGCCATTAACGGGATTACAAA
CAAGGTGAATTCTGTAATTGAGAAAATGAACACTCAATTCACAGCTGTGGGCAAAGAATT
CAACAAATTGGAAAGAAGGATGGAAAACTTAAATAAAAAAGTTGATGATGGGTTTCTAGA
CATTTGGACATATAATGCAGAATTGTTGGTTCTACTGGAAAATGAAAGGACTTTGGATTT
CCATGACTCCAATGTGAAGAATCTGTATGAGAAAGTAAAAAGCCAATTAAAGAATAATGC
CAAAGAAATAGGAAACGGGTGTTTTGAATTCTATCACAAGTGTAACAATGAATGCATGGA
GAGTGTGAAAAATGGAACTTATGACTATCCAAAATATTCCGAAGAATCAAAGTTAAACAG
GGAGAAAATTGATGGAGTGAAATTGGAATCAATGGGAGTCTATCAGATTCTGGCGATCTA
CTCAACTGTCGCCAGTTCCCTGGTTCTTTTGGTCTCCCTGGGGGCAATCAGCTTCTGGAT
GTGTTCCAATGGGTCTTTGCAGTGTAGAATATGCATCTGAGACCAGAA-TTTCAGAAATA
TAAGAAAAAA
>CY011776_Canterbury_2000.58
---------ACCAACCAAAATGAAAGTAAAACTACTGGTCCTGTTATGTACATTTACAGC
TACATATGCAGACACAATATGTATAGGGTACCATGCCAACAACTCAACCGACACTGTTGA
CACAGTACTTGAGAAGAATGTGACAGTGACACACTCTGTCAACCTACTTGAGGACAGTCA
CAATGGAAAACTATGTCTACTAAAAGGAATAGCCCCACTACAATTGGGTAATTGCAGCGT
TGCCGGATGGATCTTAGGAAACCCAGAATGCGAATTACTGATTTCCAAGGAATCATGGTC
CTACATTGTAGAAACACCAAATCCTGAGAATGGAACATGTTACCCAGGGTATTTCGCCGA
CTATGAGGAACTGAGGGAGCAATTGAGTTCAGTATCTTCATTTGAGAGATTCGAAATATT
CCCCAAAGAAAGCTCATGGCCCAACCACACCGTAACC---GGAGTATCAGCATCATGCTC
CCATAATGGGAAAAGCAGTTTTTACAGAAATTTGCTATGGCTGACGGGGAAGAATGGTTT
GTACCCAAACCTGAGCAAGTCCTATGCAAACAACAAAGAGAAAGAAGTCCTTGTACTATG
GGGTGTTCATCACCCGCCTAACATAGGGGACCAAAGGGCCCTCTATCATACAGAAAATGC
TTATGTCTCTGTAGTGTCTTCACATTATAGCAGAAGATTCACCCCAGAAATAGCCAAAAG
ACCCAAAGTAAGAGATCAGGAAGGAAGAATCAACTACTACTGGACTCTGCTGGAACCCGG
GGATACAATAATATTTGAGGCAAATGGAAATCTAATAGCGCCACGGTATGCTTTCGCACT
GAGTAGAGGCTTTGGATCAGGAATCATCACCTCAAATGCACCAATGGATGAATGTGATGC
GAAGTGTCAAACACCTCAGGGAGCTATAAACAGCAGTCTTCCTTTCCAGAACGTACACCC
AGTCACAATAGGAGAGTGTCCAAAGTATGTCAGGAGTGCAAAATTAAGGATGGTTACAGG
ACTAAGGAACATCCCATCCATTCAATCCAGAGGTTTGTTTGGAGCCATTGCCGGTTTCAT
TGAAGGGGGGTGGACTGGAATGGTAGATGGGTGGTATGGTTATCATCATCAGAATGAGCA
AGGATCTGGCTATGCCGCAGATCAAAAAAGCACACAAAATGCCATTAACGGGATTACAAA
CAAGGTGAATTCTGTAATTGAGAAAATGAACACTCAATTCACAGCTGTGGGCAAAGAATT
CAACAAATTGGAAAGAAGGATGGAAAACTTAAATAAAAAAGTTGATGATGGGTTTCTAGA
CATTTGGACATATAATGCAGAATTGTTGGTTCTACTGGAAAATGAAAGGACTTTGGATTT
CCATGACTCCAATGTGAAGAATCTGTATGAGAAAGTAAAAAGCCAATTAAAGAATAATGC
CAAAGAAATAGGAAACGGGTGTTTTGAATTCTATCACAAGTGTAACAATGAATGCATGGA
GAGTGTGAAAAATGGAACTTATGACTATCCAAAATATTCCGAAGAATCAAAGTTAAACAG
GGAGAAAATTGATGGAGTGAAATTGGAATCAATGGGAGTCTATCAGATTCTGGCGATCTA
CTCAACTGTCGCCAGTTCCCTGGTTCTTTTGGTCTCCCTGGGGGCAATCAGCTTCTGGAT
GTGTTCCAATGGGTCTTTGCAGTGTAGAATATGCATCTGAGACCAGAA-TTTCAGAAATA
TAAGAAAAAA
>CY011784_Canterbury_2000.75
---------ACCAACCAAAATGAAAGTAAAACTACTGGTCCTGTTATGTACATTTACAGC
TACATATGCAGACACAATATGTATAGGGTACCATGCCAACAACTCAACCGACACTGTTGA
CACAGTACTTGAGAAGAATGTGACAGTGACACACTCTGTCAACCTACTTGAGGACAGTCA
CAATGGAAAACTATGTCTACTAAAAGGAATAGCCCCACTACAATTGGGTAATTGCAGCGT
TGCCGGATGGATCTTAGGAAACCCAGAATGCGAATTACTGATTTCCAAGGAATCATGGTC
CTACATTGTAGAAACACCAAATCCTGAGAATGGAACATGTTACCCAGGGTATTTCGCCGA
CTATGAGGAACTGAGGGAGCAATTGAGTTCAGTATCTTCATTTGAGAGATTCGAAATATT
CCCCAAAGAAAGCTCATGGCCCAACCACACCGTAACC---GGAGTATCAGCATCATGCTC
CCATAATGGGAAAAGCAGTTTTTACAGAAATTTGCTATGGCTGACGGGGAAGAATGGTTT
GTACCCAAACCTGAGCAAGTCCTATGCAAACAACAAAGAGAAAGAAGTCCTTGTACTATG
GGGTGTTCATCACCCGCCTAACATAGGGGACCAAAAGGCCCTCTATCATACAGAAAATGC
TTATGTCTCTGTAGTGTCTTCACATTATAGCAGAAGATTCACCCCAGAAATAGCCAAAAG
ACCCAAAGTAAGAGATCAGGAAGGAAGAATCAACTACTACTGGACTCTGCTGGAACCCGG
GGATACAATAATATTTGAGGCAAATGGAAATCTAATAGCGCCACGGTATGCTTTCGCACT
GAGTAGAGGCTTTGGATCAGGAATCATCACCTCAAATGCACCAATGGATGAATGTGATGC
GAAGTGTCAAACACCTCAGGGAGCTATAAACAGCAGTCTTCCTTTCCAGAACGTACACCC
AGTCACAATAGGAGAGTGTCCAAAGTATGTCAGGAGTGCAAAATTAAGGATGGTTACAGG
ACTAAGGAACATCCCATCCATTCAATCCAGAGGTTTGTTTGGAGCCATTGCCGGTTTCAT
TGAAGGGGGGTGGACTGGAATGGTAGATGGGTGGTATGGTTATCATCATCAGAATGAGCA
AGGATCTGGCTATGCCGCAGATCAAAAAAGCACACAAAATGCCATTAACGGGATTACAAA
CAAGGTGAATTCTGTAATTGAGAAAATGAACACTCAATTCACAGCTGTGGGCAAAGAATT
CAACAAATTGGAAAGAAGGATGGAAAACTTAAATAAAAAAGTTGATGATGGGTTTCTAGA
CATTTGGACATATAATGCAGAATTGTTGGTTCTACTGGAAAATGAAAGGACTTTGGATTT
CCATGACTCCAATGTGAAGAATCTGTATGAGAAAGTAAAAAGCCAATTAAAGAATAATGC
CAAAGAAATAGGAAACGGGTGTTTTGAATTCTATCACAAGTGTAACAATGAATGCATGGA
GAGTGTGAAAAATGGAACTTATGACTATCCAAAATATTCCGAAGAATCAAAGTTAAACAG
GGAGAAAATTGATGGAGTGAAATTGGAATCAATGGGAGTCTATCAGATTCTGGCGATCTA
CTCAACTGTCGCCAGTTCCCTGGTTCTTTTGGTCTCCCTGGGGGCAATCAGCTTCTGGAT
GTGTTCCAATGGGTCTTTGCAGTGTAGAATATGCATCTGAGACCA---------------
----------
>CY012600_Wellington_2000.67
--------------CCAAAATGAAAGTAAAACTACTGGTCCTGTTATGTACATTTACAGC
TACATATGCAGACACAATATGTATAGGGTACCATGCCAACAACTCAACCGACACTGTTGA
CACAGTACTTGAGAAGAATGTGACAGTGACACACTCTGTCAACCTACTTGAGGACAGTCA
CAATGGAAAACTATGTCTACTAAAAGGAATAGCCCCACTACAATTGGGTAATTGCAGCGT
TGCCGGATGGATCTTAGGAAACCCAGAATGCGAATTACTGATTTCCAAGGAATCATGGTC
CTACATTGTAGAAACACCAAATCCTGAGAATGGAACATGTTACCCAGGGTATTTCGCCGA
CTATGAGGAACTGAGGGAGCAATTGAGTTCAGTATCTTCATTTGAGAGATTCGAAATATT
CCCCAAAGAAAGCTCATGGCCCAACCACACCGTAACC---GGAGTATCAGCATCATGCTC
CCATAATGGGAAAAGCAGTTTTTACAGAAATTTGCTATGGCTGACGGGGAAGAATGGTTT
GTACCCAAACCTGAGCAAGTCCTATGCAAACAACAAAGAGAAAGAAGTCCTTGTACTATG
GGGTGTTCATCACCCGCCTAACATAGGGGACCAAAGGGCCCTCTATCATACAGAAAATGC
TTATGTCTCTGTAGTGTCTTCACATTATAGCAGAAGATTCACCCCAGAAATAGCCAAAAG
ACCCAAAGTAAGAGATCAGGAAGGAAGAATCAACTACTACTGGACTCTGCTGGAACCCGG
GGATACAATAATATTTGAGGCAAATGGAAATCTAATAGCGCCACGGTATGCTTTCGCACT
GAGTAGAGGCTTTGGATCAGGAATCATCACCTCAAATGCACCAATGGATGAATGTGATGC
GAAGTGTCAAACACCTCAGGGAGCTATAAACAGCAGTCTTCCTTTCCAGAACGTACACCC
AGTCACAATAGGAGAGTGTCCAAAGTATGTCAGGAGTGCAAAATTAAGGATGGTTACAGG
ACTAAGGAACATCCCATCCATTCAATCCAGAGGTTTGTTTGGAGCCATTGCCGGTTTCAT
TGAAGGGGGGTGGACTGGAATGGTAGATGGGTGGTATGGTTATCATCATCAGAATGAGCA
AGGATCTGGCTATGCCGCAGATCAAAAAAGCACACAAAATGCCATTAACGGGATTACAAA
CAAGGTGAATTCTGTAATTGAGAAAATGAACACTCAATTCACAGCTGTGGGCAAAGAATT
CAACAAATTGGAAAGAAGGATGGAAAACTTAAATAAAAAAGTTGATGATGGGTTTCTAGA
CATTTGGACATATAATGCAGAATTGTTGGTTCTACTGGAAAATGAAAGGACTTTGGATTT
CCATAACTCCAATGTGAAGAATCTGTATGAGAAAGTAAAAAGCCAATTAAAGAATAATGC
CAAAGAAATAGGAAACGGGTGTTTTGAATTCTATCACAAGTGTAACAATGAATGCATGGA
GAGTGTGAAAAATGGAACTTATGACTATCCAAAATATTCCGAAGAATCAAAGTTAAACAG
GGAGAAAATTGATGGAGTGAAATTGGAATCAATGGGAGTCTATCAGATTCTGGCGATCTA
CTCAACTGTCGCCAGTTCCCTGGTTCTTTTGGTCTCCCTGGGGGCAATCAGCTTCTGGAT
GTGTTCCAATGGGTCTTTGCAGTGTAGAATATGCATCTGAGACCAGAA------------
----------
>CY012608_Wellington_2000.75
-------AAACCAACCAAAATGAAAGTAAAACTACTGGTCCTGTTATGTACATTTACAGC
TACATATGCAGACACAATATGTATAGGGTACCATGCCAACAACTCAACCGACACTGTTGA
CACAGTACTTGAGAAGAATGTGACAGTGACACACTCTGTCAACCTACTTGAGGACAGTCA
CAATGGAAAACTATGTCTACTAAAAGGAATAGCCCCACTACAATTGGGTAATTGCAGCGT
TGCCGGATGGATCTTAGGAAACCCAGAATGCGAATTACTGATTTCCAAGGAATCATGGTC
CTACATTGTAGAAACACCAAATCCTGAGAATGGAACATGTTACCCAGGGTATTTCGCCGA
CTATGAGGAACTGAGGGAGCAATTGAGTTCAGTATCTTCATTTGAGAGATTCGAAATATT
CCCCAAAGAAAGCTCATGGCCCAACCACACCGTAACC---GGAGTATCAGCATCATGCTC
CCATAATGGGAAAAGCAGTTTTTACAGAAATTTGCTATGGCTGACGGGGAAGAATGGTTT
GTACCCAAACCTGAGCAAGTCCTATGCAAACAACAAAGAGAAAGAAGTCCTTGTACTATG
GGGTGTTCATCACCCGCCTAACATAGGGGGCCAAAGGGCCCTCTATCATACAGAAAATGC
TTATGTCTCTGTAGTGTCATCACATTATAGCAGAAGATTCACCCCAGAAATAGCCAAAAG
ACCCAAAGTAAGAGATCAGGAAGGAAGAATCAACTACTACTGGACTCTGCTGGAACCCGG
GGATACAATAATATTTGAGGCAAATGGAAATCTAATAGCGCCACGGTATGCTTTCGCACT
GAGTAGAGGCTTTGGATCAGGAATCATCACCTCAAATGCACCAATGGATGAATGTGATGC
GAAGTGTCAAACACCTCAGGGAGCTATAAACAGCAGTCTTCCTTTCCAGAACGTACACCC
AGTCACAATAGGAGAGTGTCCAAAGTATGTCAGGAGTGCAAAATTAAGGATGGTTACAGG
ACTAAGGAACATCCCATCCATTCAATCCAGAGGTTTGTTTGGAGCCATTGCCGGTTTCAT
TGAAGGGGGGTGGACTGGAATGGTAGATGGGTGGTATGGTTATCATCATCAGAATGAGCA
AGGATCTGGCTATGCCGCAGATCAAAAAAGCACACAAAATGCCATTAACGGGATTACAAA
CAAGGTGAATTCTGTAATTGAGAAAATGAACACTCAATTCACAGCTGTGGGCAAAGAATT
CAACAAATTGGAGAGAAGGATGGAAAACTTAAATAAAAAAGTTGATGATGGGTTTCTAGA
CATTTGGACATATAATGCAGAATTGTTGGTTCTACTGGAAAATGAAAGGACTTTGGATTT
CCATGACTCCAATGTGAAGAATCTGTATGAGAAAGTAAAAAGCCAATTAAAGAATAATGC
CAAAGAAATAGGAAACGGGTGTTTTGAATTCTATCACAAGTGTAACAATGAATGCATGGA
GAGTGTGAAAAATGGAACTTATGACTATCCAAAATATTCCGAAGAATCAAAGTTAAACAG
GGAGAAAATTGATGGAGTGAAATTGGAATCAATGGGAGTCTATCAGATTCTGGCGATCTA
CTCAACTGTCGCCAGTTCCCTGGTTCTTTTGGTCTCCCTGGGGGCAATCAGCTTCTGGAT
GTGTTCCAATGGGTCTTTGCAGTGTAGAATATGCATCTGAGACCAGAA-TTTCAGAAATA
TAAGAAAAAA
>CY013032_Wellington_2000.75
--------AACCAACCAAAATGAAAGTAAAACTACTGGTCCTGTTATGTACATTTACAGC
TACATATGCAGACACAATATGTATAGGGTACCATGCCAACAACTCAACCGACACTGTTGA
CACAGTACTTGAGAAGAATGTGACAGTGACACACTCTGTCAACCTACTTGAGGACAGTCA
CAATGGAAAACTATGTCTACTAAAAGGAATAGCCCCACTACAATTGGGTAATTGCAGCGT
TGCCGGATGGATCTTAGGAAACCCAGAATGCGAATTACTGATTTCCAAGGAATCATGGTC
CTACATTGTAGAAACACCAAATCCTGAGAATGGAACATGTTACCCAGGGTATTTCGCCGA
CTATGAGGAACTGAGGGAGCAATTGAGTTCAGTATCTTCATTTGAGAGATTCGAAATATT
CCCCAAAGAAAGCTCATGGCCCAACCACACCGTAACC---GGAGTATCAGCATCATGCTC
CCATAATGGGAAAAGCAGTTTTTACAGAAATTTGCTATGGCTGACGGGGAAGAATGGTTT
GTACCCAAACCTGAGCAAGTCCTATGCAAACAACAAAGAGAAAGAAGTCCTTGTACTATG
GGGTGTTCATCACCCGCCTAACATAGGGRACCAAAGGGCCCTCTATCATACAGAAAATGC
TTATGTCTCTGTAGTGTCTTCACATTATAGCAGAAGATTCACCCCAGAAATAGCCAAAAG
ACCCAAAGTAAGAGATCAGGAAGGAAGAATCAACTACTACTGGACTCTGCTGGAACCCGG
GGATACAATAATATTTGAGGCAAATGGAAATCTAATAGCGCCACGGTATGCTTTCGCACT
GAGTAGAGGCTTTGGATCAGGAATCATCACCTCAAATGCACCAATGGATGAATGTGATGC
GAAGTGTCAAACACCTCAGGGAGCTATAAACAGCAGTCTTCCTTTCCAGAACGTACACCC
AGTCACAATAGGAGAGTGTCCAAAGTATGTCAGGAGTGCAAAATTAAGGATGGTTACAGG
ACTAAGGAACATCCCATCCATTCAATCCAGAGGTTTGTTTGGAGCCATTGCCGGTTTCAT
TGAAGGGGGGTGGACTGGAATGGTAGATGGGTGGTATGGTTATCATCATCAGAATGAGCA
AGGATCTGGCTATGCCGCAGATCAAAAAAGCACACAAAATGCCATTAACGGGATTACAAA
CAAGGTGAATTCTGTAATTGAGAAAATGAACACTCAATTCACAGCTGTGGGCAAAGAATT
CAACAAATTGGAAAGAAGGATGGAAAACTTAAATAAAAAAGTTGATGATGGGTTTCTAGA
CATTTGGACATATAATGCAGAATTGTTGGTTCTACTGGAAAATGAAAGGACTTTGGATTT
CCATGATTCCAATGTGAAGAATCTGTATGAGAAAGTAAAAAGCCAATTAAAGAATAATGC
CAAAGAAATAGGAAACGGGTGTTTTGAATTCTATCACAAGTGTAACAATGAATGCATGGA
GAGTGTGAAAAATGGAACTTATGACTATCCAAAATATTCCGAAGAATCAAAGTTAAACAG
GGAGAAAATTGATGGAGTGAAATTGGAATCAATGGGAGTCTATCAGATTCTGGCGATCTA
CTCAACTGTCGCCAGTTCCCTGGTTCTTTTGGTCTCCCTGGGGGCAATCAGCTTCTGGAT
GTGTTCCAATGGGTCTTTGCAGTGTAGAATATGCATCTGAGACCAGAA-TTTCAGAAATA
TAAGAAAAA-
>CY016196_Wellington_2000.75
---------ACCAACCAAAATGAAAGTAAAACTACTGGTCCTGTTATGTACATTTACAGC
TACATATGCAGACACAATATGTATAGGGTACCATGCCAACAACTCAACCGACACTGTTGA
CACAGTACTTGAGAAGAATGTGACAGTGACACACTCTGTCAACCTACTTGAGGACAGTCA
CAATGGAAAACTATGTCTACTAAAAGGAATAGCCCCACTACAATTGGGTAATTGCAGCGT
TGCCGGATGGATCTTAGGAAACCCAGAATGCGAATTACTGATTTCCAAGGAATCATGGTC
CTACATTGTAGAAACACCAAATCCTGAGAATGGAACATGTTACCCAGGGTATTTCGCCGA
CTATGAGGAACTGAGGGAGCAATTGAGTTCAGTATCTTCATTTGAGAGATTCGAAATATT
CCCCAAAGAAAGCTCATGGCCCAACCACACCGTAACC---GGAGTATCAGCATCATGCTC
CCATAATGGGAAAAGCAGTTTTTACAGAAATTTGCTATGGCTGACGGGGAAGAATGGTTT
GTACCCAAACCTGAGCAAGTCCTATGCAAACAACAAAGAGAAAGAAGTCCTTGTACTATG
GGGTGTTCATCACCCGCCTAACATAGGGAACCAAAGGGCCCTCTATCATACAGAAAATGC
TTATGTCTCTGTAGTGTCTTCACATTATAGCAGAAGATTCACCCCAGAAATAGCCAAAAG
ACCCAAAGTAAGAGATCAGGAAGGAAGAATCAACTACTACTGGACTCTGCTGGAACCCGG
GGATACAATAATATTTGAGGCAAATGGAAATCTAATAGCGCCACGGTATGCTTTCGCACT
GAGTAGAGGCTTTGGATCAGGAATCATCACCTCAAATGCACCAATGGATGAATGTGATGC
GAAGTGTCAAACACCTCAGGGAGCTATAAACAGCAGTCTTCCTTTCCAGAACGTACACCC
AGTCACAATAGGAGAGTGTCCAAAGTATGTCAGGAGTGCAAAATTAAGGATGGTTACAGG
ACTAAGGAACATCCCATCCATTCAATCCAGAGGTTTGTTTGGAGCCATTGCCGGTTTCAT
TGAAGGGGGGTGGACTGGAATGGTAGATGGGTGGTATGGTTATCATCATCAGAATGAGCA
AGGATCTGGCTATGCCGCAGATCAAAAAAGCACACAAAATGCCATTAACGGGATTACAAA
CAAGGTGAATTCTGTAATTGAGAAAATGAACACTCAATTCACAGCTGTGGGCAAAGAATT
CAACAAATTGGAAAGAAGGATGGAAAACTTAAATAAAAAAGTTGATGATGGGTTTCTAGA
CATTTGGACATATAATGCAGAATTGTTGGTTCTACTGGAAAATGAAAGGACTTTGGATTT
CCATGACTCCAATGTGAAGAATCTGTATGAGAAAGTAAAAAGCCAATTAAAGAATAATGC
CAAAGAAATAGGAAACGGGTGTTTTGAATTCTATCACAAGTGTAACAATGAATGCATGGA
GAGTGTGAAAAATGGAACTTATGATTATCCAAAATATTCCGAAGAATCAAAGTTAAACAG
GGAGAAAATTGATGGAGTGAAATTGGAATCAATGGGAGTCTATCAGATTCTGGCGATCTA
CTCAACTGTCGCCAGTTCCCTGGTTCTTTTGGTCTCCCTGGGGGCAATCAGCTTCTGGAT
GTGTTCCAATGGGTCTTTGCAGTGTAGAATATGCATCTGAGACCAGAA-T----------
----------
>CY016971_Wellington_2000.75
---------ACCAACCAAAATGAAAGTAAAACTACTGGTCCTGTTATGTACATTTACAGC
TACATATGCAGACACAATATGTATAGGGTACCATGCCAACAACTCAACCGACACTGTTGA
CACAGTACTTGAGAAGAATGTGACAGTGACACACTCTGTCAACCTACTTGAGGACAGTCA
CAATGGAAAACTATGTCTACTAAAAGGAATAGCCCCACTACAATTGGGTAATTGCAGCGT
TGCCGGATGGATCTTAGGAAACCCAGAATGCGAATTACTGATTTCCAAGGAATCATGGTC
CTACATTGTAGAAACACCAAATCCTGAGAATGGAACATGTTACCCAGGGTATTTCGCCGA
CTATGAGGAACTGAGGGAGCAATTGAGTTCAGTATCTTCATTTGAGAGATTCGAAATATT
CCCCAAAGAAAGCTCATGGCCCAACCACACCGTAACC---GGAGTATCAGCATCATGCTC
CCATAATGGGAAAAGCAGTTTTTACAGAAATTTGCTATGGCTGACGGGGAAGAATGGTTT
GTACCCAAACCTGAGCAAGTCCTATGCAAACAACAAAGAGAAAGAAGTCCTTGTACTATG
GGGTGTTCATCACCCGCCTAACATAGGGGACCAAAGGGCCCTCTATCATACAGAAAATGC
TTATGTCTCTGTAGTGTCTTCACATTATAGCAGAAGATTCACCCCAGAAATAGCCAAAAG
ACCCAAAGTAAGAGATCAGGAAGGAAGAATCAACTACTACTGGACTCTGCTGGAACCCGG
GGATACAATAATATTTGAGGCAAATGGAAATCTAATAGCGCCACGGTATGCTTTCGCACT
GAGTAGAGGCTTTGGATCAGGAATCATCACCTCAAATGCACCAATGGATGAATGTGATGC
GAAGTGTCAAACACCTCAGGGAGCTATAAACAGCAGTCTTCCTTTCCAGAACGTACACCC
AGTCACAATAGGAGAGTGTCCAAAGTATGTCAGGAGTGCAAAATTAAGGATGGTTACAGG
ACTAAGGAACATCCCATCCATTCAATCCAGAGGTTTGTTTGGAGCCATTGCCGGTTTCAT
TGAAGGGGGGTGGACTGGAATGGTAGATGGGTGGTATGGTTATCATCATCAGAATGAGCA
AGGATCTGGCTATGCCGCAGATCAAAAAAGCACACAAAATGCCATTAACGGGATTACAAA
CAAGGTGAATTCTGTAATTGAGAAAATGAACACTCAATTCACAGCTGTGGGCAAAGAATT
CAACAAATTGGAAAGAAGGATGGAAAACTTAAATAAAAAAGTTGATGATGGGTTTCTAGA
CATTTGGACATATAATGCAGAATTGTTGGTTCTACTGGAAAATGAAAGGACTTTGGATTT
CCATGACTCCAATGTGAAGAATCTGTATGAGAAAGTAAAAAGCCAATTAAAGAATAATGC
CAAAGAAATAGGAAACGGGTGTTTTGAATTCTATCACAAGTGTAACAATGAATGCATGGA
GAGTGTGAAAAATGGAACTTATGACTATCCAAAATATTCCGAAGAATCAAAGTTAAACAG
GGAGAAAATTGATGGAGTGAAATTGGAATCAATGGGAGTCTATCAGATTCTGGCGATCTA
CTCAACTGTCGCCAGTTCCCTGGTTCTTTTGGTCTCCCTGGGGGCAATCAGCTTCTGGAT
GTGTTCCAATGGGTCTTTGCAGTGTAGAATATGCATCTGAGACCA---------------
----------
>CY020509_Wellington_2000.58
-------------------ATGAAAGTAAAACTACTGGTCCTGTTATGTACATTTACAGC
TACATATGCAGACACAATATGTATAGGGTACCATGCCAACAACTCAACCGACACTGTTGA
CACAGTACTTGAGAAGAATGTGACAGTGACACACTCTGTCAACCTACTTGAGGACAGTCA
CAATGGAAAACTATGTCTACTAAAAGGAATAGCCCCACTACAATTGGGTAATTGCAGCGT
TGCCGGATGGATCTTAGGAAACCCAGAATGCGAATTACTGATTTCCAAGGAATCATGGTC
CTACATTGTAGAAACACCAAATCCTGAGAATGGAACATGTTACCCAGGGTATTTCGCCGA
CTATGAGGAACTGAGGGAGCAATTGAGTTCAGTATCTTCATTTGAGAGATTCGAAATATT
CCCCAAAGAAAGCTCATGGCCCAACCACACCGTAACC---GGAGTATCAGCATCATGCTC
CCATAATGGGAAAAGCAGTTTTTACAGAAATTTGCTATGGCTGACGGGGAAGAATGGTTT
GTACCCAAACCTGAGCAAGTCCTATGCAAACAACAAAGAGAAAGAAGTCCTTGTACTATG
GGGTGTTCATCACCCGCCTAACATAGGGGACCAAAGGGCCCTCTATCATACAGAAAATGC
TTATGTCTCTGTAGTGTCTTCACATTATAGCAGAAGATTCACCCCAGAAATAGCCAAAAG
ACCCAAAGTAAGAGATCAGGAAGGAAGAATCAACTACTACTGGACTCTGCTGGAACCCGG
GGATACAATAATATTTGAGGCAAATGGAAATCTAATAGCGCCACGGTATGCTTTCGCACT
GAGTAGAGGCTTTGGATCAGGAATCATCACCTCAAATGCACCAATGGATGAATGTGATGC
GAAGTGTCAAACACCTCAGGGAGCTATAAACAGCAGTCTTCCTTTCCAGAACGTACACCC
AGTCACAATAGGAGAGTGTCCAAAGTATGTCAGGAGTGCAAAATTAAGGATGGTTACAGG
ACTAAGGAACATCCCATCCATTCAATCCAGAGGTTTGTTTGGAGCCATTGCCGGTTTCAT
TGAAGGGGGGTGGACTGGAATGGTAGATGGGTGGTATGGTTATCATCATCAGAATGAGCA
AGGATCTGGCTATGCCGCAGATCAAAAAAGCACACAAAATGCCATTAACGGGATTACAAA
CAAGATGAATTCTGTAATTGAGAAAATGAACACTCAATTCACAGCTGTGGGCAAAGAATT
CAACAAATTGGAAAGAAGGATGGAAAACTTAAATAAAAAAGTTGATGATGGGTTTCTAGA
CATTTGGACATATAATGCAGAATTGTTGGTTCTACTGGAAAATGAAAGGACTTTGGATTT
CCATGACTCCAATGTGAAGAATCTGTATGAGAAAGTAAAAAGCCAATTAAAGAATAATGC
CAAAGAAATAGGAAACGGGTGTTTTGAATTCTATCACAAGTGTAACAATGAATGCATGGA
GAGTGTGAAAAATGGAACTTATGACTATCCAAAATATTCCGAAGAATCAAAGTTAAACAG
GGAGAAAATTGATGGAGTGAAATTGGAATCAATGGGAGTCTATCAGATTCTGGCGATCTA
CTCAACTGTCGCCAGTTCCCTGGTTCTTTTGGTCTCCCTGGGGGCAATCAGCTTCTGGAT
GTGTTCCAATGGGTCTTTGCAGTGTAGAATATGCATCTGAGACCAGAA-TTTCAGAAATA
TAAGAAAAAA
>CY021629_Wellington_2000.58
---------ACCAACCAAAATGAAAGTAAAACTACTGGTCCTGTTATGTACATTTACAGC
TACATATGCAGACACAATATGTATAGGGTACCATGCCAACAACTCAACCGACACTGTTGA
CACAGTACTTGAGAAGAATGTGACAGTGACACACTCTGTCAACCTACTTGAGGACAGTCA
CAATGGAAAACTATGTCTACTAAAAGGAATAGCCCCACTACAATTGGGTAATTGCAGCGT
TGCCGGATGGATCTTAGGAAACCCAGAATGCGAATTACTGATTTCCAAGGAATCATGGTC
CTACATTGTAGAAACACCAAATCCTGAGAATGGAACATGTTACCCAGGGTATTTCGCCGA
CTATGAGGAACTGAGGGAGCAATTGAGTTCAGTATCTTCATTTGAGAGATTCGAAATATT
CCCCAAAGAAAGCTCATGGCCCAACCACACCGTAACC---GGAGTATCAGCATCATGCTC
CCATAATGGGAAAAGCAGTTTTTACAGAAATTTGCTATGGCTGACGGGGAAGAATGGTTT
GTACCCAAACCTGAGCAAGTCCTATGCAAACAACAAAGAGAAAGAAGTCCTTGTACTATG
GGGTGTTCATCACCCGCCTAACATAGGGGACCAAAGGGCCCTCTATCATACAGAAAATGC
TTATGTCTCTGTAGTGTCTTCACATTATAGCAGAAGATTCACCCCAGAAATAGCCAAAAG
ACCCAAAGTAAGAGATCAGGAAGGAAGAATCAACTACTACTGGACTCTGCTGGAACCCGG
GGATACAATAATATTTGAGGCAAATGGAAATCTAATAGCGCCACGGTATGCTTTCGCACT
GAGTAGAGGCTTTGGATCAGGAATCATCACCTCAAATGCACCAATGGATGAATGTGATGC
GAAGTGTCAAACACCTCAGGGAGCTATAAACAGCAGTCTTCCTTTCCAGAACGTACACCC
AGTCACAATAGGAGAGTGTCCAAAGTATGTCAGGAGTGCAAAATTAAGGATGGTTACAGG
ACTAAGGAACATCCCATCCATTCAATCCAGAGGTTTGTTTGGAGCCATTGCCGGTTTCAT
TGAAGGGGGGTGGACTGGAATGGTAGATGGGTGGTATGGTTATCATCATCAGAATGAGCA
AGGATCTGGCTATGCCGCAGATCAAAAAAGCACACAAAATGCCATTAACGGGATTACAAA
CAAGGTGAATTCTGTAATTGAGAAAATGAACACTCAATTCACAGCTGTGGGCAAAGAATT
CAACAAATTGGAAAGAAGGATGGAAAACTTAAATAAAAAAGTTGATGATGGGTTTCTAGA
CATTTGGACATATAATGCAGAATTGTTGGTTCTACTGGAAAATGAAAGGACTTTGGATTT
CCATGACTCCAATGTGAAGAATCTGTATGAGAAAGTAAAAAGCCAATTAAAGAATAATGC
CAAAGAAATAGGAAACGGGTGTTTTGAATTCTATCACAAGTGTAACAATGAATGCATGGA
GAGTGTGAAAAATGGAACTTATGACTATCCAAAATATTCCGAAGAATCAAAGTTAAACAG
GGAGAAAATTGATGGAGTGAAATTGGAATCAATGGGAGTCTATCAGATTCTGGCGATCTA
CTCAACTGTCGCCAGTTCCCTGGTTCTTTTGGTCTCCCTGGGGGCAATCAGCTTCTGGAT
GTGTTCCAATGGGTCTTTGCAGTGTAGAATATGCATCTGAGACCAGAA-TTTCAGAAATA
TAAGAAAAAA
>EF566031_South-Australia_2000.58
------------------------------------------------------------
-ACATATGCAGACACAATATGTATAGGCTACCATGCGAACAACTCAACTGACACTGTTGA
CACAGTACTTGAGAAGAACGTGACAGTGACACACTCTGTCAACCTACTTGAGGACAGTCA
CAACGGAAAACTATGCCGACTAAAAGGAACAGCCCCACTACAATTGGGTAATTGCAGCAT
TGCCGGATGGATCTTAGGAAATCCAGAATGCGAATCACTGTTTTCTAAGGAATCATGGTC
TTACATTGCAGAAACACCAAACCCTAAAAATGGAACATGTTACCCAGGATATTTCGCCGA
CTATGAGGAACTGAGGGAGCAATTGAGCTCAGTATCATCATTCGAGAGATTTGAAATATT
CCCCAAGGATAGCTCATGGCCCAACCACACTGTAACCAAAGGAGTGACGGCATCATGCTC
CCATAATGGGAAAAGCAGCTTTTACAAAAATTTGCTATGGCTGACGGAGAAGAATGGCTT
GTACCCAAATCTGAGCAAGTCCTATGTAAACAAAAAGGGAAAAGAAGTCCTTGTGCTATG
GGGTGTTCATCACCCGTCTAACATGGGGGACCAACGGGCCATCTATCATAAAGAAAATGC
TTATGTTTCTGTGTTGTCTTCACATTATAGCAGAAGATTCACCCCAGAAATAGCAAGAAG
ACCAAAAGTAAGAGATCAAGAAGGGAGAATTAACTACTACTGGACTCTGCTGGAACCCGG
GGACACAATAATATTTGAGGCAAATGGAAATCTAATAGCGCCGTGGTACGCTTTCGCACT
GAGTAGAGGCTTTGGGTCAGGAATCATCATCTCAAACGCATCAATGGGTGAATGTGACGC
TAAGTGTCAAACACCCCAAGGAGCTATAAACAGTAGTCTCCCCTTCCAGAATGTACACCC
AGTCACAATAGGAGAGTGTCCAAAGTATGTCAGGAGTACAAAATTAAGGATGGTTACAGG
ACTAAGGAACATCC----------------------------------------------
------------------------------------------------------------
------------------------------------------------------------
------------------------------------------------------------
------------------------------------------------------------
------------------------------------------------------------
------------------------------------------------------------
------------------------------------------------------------
------------------------------------------------------------
------------------------------------------------------------
----------------------------------------------ATCA----------
------------------------------------------------------------
----------
>CY022149_Auckland_2000.67
---AATAAAACCAACCAAAATGAAAGTAAAACTACTGGTCCTGTTATGTACATTTACAGC
TACATATGCAGACACAATATGTATAGGGTACCATGCCAACAACTCAACCGACACTGTTGA
CACAGTACTTGAGAAGAATGTGACAGTGACACACTCTGTCAACCTACTTGAGGACAGTCA
CAATGGAAAACTATGTCTACTAAAAGGAATAGCCCCACTACAATTGGGTAATTGCAGCGT
TGCCGGATGGATCTTAGGAAACCCAGAATGCGAATTACTGATTTCCAAGGAATCATGGTC
CTACATTGTAGAAACACCAAATCCTGAGAATGGAACATGTTACCCAGGGTATTTCGCCGA
CTATGAGGAACTGAGGGAGCAATTGAGTTCAGTATCTTCATTTGAGAGATTCGAAATATT
CCCCAAAGAAAGCTCATGGCCCAACCACACCGTAACC---GGAGTATCAGCATCATGCTC
CCATAATGGGAAAAGCAGTTTTTACAGAAATTTGCTATGGCTGACGGGGAAGAATGGTTT
GTACCCAAACCTGAGCAAGTCCTATGCAAACAACAAAGAGAAAGAAGTCCTTGTACTATG
GGGTGTTCATCACCCGCCTAACATAGGGGACCAAAGGGCCCTCTATCATACAGAAAATGC
TTATGTCTCTGTAGTGTCTTCACATTATAGCAGAAGATTCACCCCAGAAATAGCCAAAAG
ACCCAAAGTAAGAGATCAGGAAGGAAGAATCAACTACTACTGGACTCTGCTGGAACCCGG
GGATACAATAATATTTGAGGCAAATGGAAATCTAATAGCGCCACGGTATGCTTTCGCACT
GAGTAGAGGCTTTGGATCAGGAATCATCACCTCAAATGCACCAATGGATGAATGTGATGC
GAAGTGTCAAACACCTCAGGGAGCTATAAACAGCAGTCTTCCTTTCCAGAACGTACACCC
AGTCACAATAGGAGAGTGTCCAAAGTATGTCAGGAGTGCAAAATTAAGGATGGTTACAGG
ACTAAGGAACATCCCATCCATTCAATCCAGAGGTTTGTTTGGAGCCATTGCCGGTTTCAT
TGAAGGGGGGTGGACTGGAATGGTAGATGGGTGGTATGGTTATCATCATCAGAATGAGCA
AGGATCTGGCTATGCCGCAGATCAAAAAAGCACACAAAATGCCATTAACGGGATTACAAA
CAAGGTGAATTCTGTAATTGAGAAAATGAACACTCAATTCACAGCTGTGGGCAAAGAATT
CAACAAATTGGAAAGAAGGATGGAAAACTTAAATAAAAAAGTTGATGATGGGTTTCTAGA
CATTTGGACATATAATGCAGAATTGTTGGTTCTACTGGAAAATGAAAGGACTTTGGATTT
CCATGACTCCAATGTGAAGAATCTGTATGAGAAAGTAAAAAGCCAATTAAAGAATAATGC
CAAAGAAATAGGAAACGGGTGTTTTGAATTCTATCACAAGTGTAACAATGAATGCATGGA
GAGTGTGAAAAATGGAACTTATGACTATCCAAAATATTCCGAAGAATCAAAGTTAAACAG
GGAGAAAATTGATGGAGTGAAATTGGAATCAATGGGAGTCTATCAGATTCTGGCGATCTA
CTCAACTGTCGCCAGTTCCCTGGTTCTTTTGGTCTCCCTGGGGGCAATCAGCTTCTGGAT
GTGTTCCAATGGGTCTTTGCAGTGTAGAATATGCATCTGAGACCAGAA-TTTCAGAAATA
TAAGAAAAAA
>CY022157_Auckland_2000.75
---AATAAAAACAACCAAAATGAAAGCAAAACTACTGGTCCTGTTATGTACATTTACAGC
TACATACGCAGACACAATATGTATAGGCTACCATGCCAACAACTCAACCGACACTGTTGA
CACAGTACTTGAGAAGAATGTGACAGTGACACACTCTGTCAACCTACTTGAGGACAGTCA
CAATGGAAAACTATGTCTACTAAAAGGAATAGCCCCACTACAATTGGGTAATTGCAGCGT
TGCCGGATGGATCTTAGGAAACCCAGAATGCGAATTACTGATTTCCAAGGAATCATGGTC
CTACATTGTAGAAGCACCAAATCCTGAGAATGGAACATGTTACCCAGGGTATTTCGCCGA
CTATGAGGAACTGAGGGAGCAATTGAGTTCAGTATCTTCATTTGAGAGATTCGAAATATT
CCCCAAAGAAAGCTCATGGCCCAACCACACCGTAACC---GGAGTATCAGCATCATGCTC
CCATAATGGGAAAAGCAGTTTTTACAGAAATTTGCTATGGCTGACGGGGAAGAATGGTTT
GTACCCAAACCTGAGCATGTCCTATGTAAACAACAAAGAGAAAGAAGTCCTTGTGCTATG
GGGTGTTCATCACCCACCTAACATAGGGGACCAAAGGGCCCTCTACCATACAGAAAATGC
TTATGTCTCTGTAGTGTCTTCACATTATAGCAGAAGATTCACCCCAGAAATAGCCAAAAG
ACCCAAAGTAAGAGATCAGGAAGGAAGAATCAACTACTACTGGACTCTGCTGGAACCCGG
GGACACAATAATATTTGAGGCAAATGGAAATCTAATAGCGCCATGGTATGCTTTCGCACT
GAGTAGAGGCTTTGGATCAGGAATCATCACCTCAAATGCACCAATGGATGAATGTGATGC
GAAGTGTCAAACACCTCAGGGAGCTATAAACAGTAGTCTTCCTTTCCAGAATGTACACCC
AGTTACAATAGGAGAGTGTCCAAAGTATGTCAGGAGTGCAAAATTAAGGATGGTTACAGG
ACTAAGGAACATCCCATCCATTCAATCCAGAGGTTTGTTTGGAGCCATTGCCGGTTTCAT
TGAAGGGGGGTGGACTGGAATGGTAGATGGGTGGTATGGTTATCATCATCAGAATGAGCA
AGGATCTGGCTATGCTGCAGATCAAAAAAGCACACAAAATGCCATTAACGGGATTACAAA
CAAGGTGAATTCTGTAATTGAGAAAATGAACACTCAATTCACAGCTGTGGGCAAAGAATT
CAACAAATTAGAAAGAAGGATGGAAAACTTAAATAAAAAAGTTGATGATGGGTTTCTAGA
CATTTGGACATATAATGCAGAATTGTTGGTTCTACTGGAAAATGAAAGGACTTTGGATTT
CCATGACTCCAATGTGAAGAATCTGTATGAGAAAGTAAAAAGCCAATTAAAGAATAATGC
CAAAGAAATAGGAAACGGGTGTTTTGAATTCTATCACAAGTGCAACAATGAATGCATGGA
AAGTGTGAAAAATGGAACTTATGACTATCCAAAATATTCCGAAGAATCAAAGTTAAACAG
GGAGAAAATTGATGGAGTAAAATTGGAATCAATGGGAGTCTATCAGATTCTGGCGATCTA
CTCAACTGTCGCCAGTTCCCTGGTTCTTTTGGTCTCCCTGGGGGCAATCAGCTTCTGGAT
GTGTTCCAATGGGTCTTTGCAGTGTAGAATATGCATCTGAGACCAGAA-TTTCAGAAATA
TAAGAAAAAA
>CY022165_Auckland_2000.75
---AATAAAACCAACCAAAATGAAAGTAAAACTACTGGTCCTGTTATGTACATTTACAGC
TACATATGCAGACACAATATGTATAGGGTACCATGCCAACAACTCAACCGACACTGTTGA
CACAGTACTTGAGAAGAATGTGACAGTGACACACTCTGTCAACCTACTTGAGGACAGTCA
CAATGGAAAACTATGTCTACTAAAAGGAATAGCCCCACTACAATTGGGTAATTGCAGCGT
TGCCGGATGGATCTTAGGAAACCCAGAATGCGAATTACTGATTTCCAAGGAATCATGGTC
CTACATTGTAGAAACACCAAATCCTGAGAATGGAACATGTTACCCAGGGTATTTCGCCGA
CTATGAGGAACTGAGGGAGCAATTGAGTTCAGTATCTTCATTTGAGAGATTCGAAATATT
CCCCAAAGAAAGCTCATGGCCCAACCACACCGTAACC---GGAGTATCAGCATCATGCTC
CCATAATGGGAAAAGCAGTTTTTACAGAAATTTGCTATGGCTGACGGGGAAGAATGGTTT
GTACCCAAACCTGAGCAAGTCCTATGCAAACAACAAAGAGAAAGAAGTCCTTGTACTATG
GGGTGTTCATCACCCGCCTAACATAGGGGACCAAAAGGCCCTCTATCATACAGAAAATGC
TTATGTCTCTGTAGTGTCTTCACATTATAGCAGAAGATTCACCCCAGAAATAGCCAAAAG
ACCCAAAGTAAGAGATCAGGAAGGAAGAATCAACTACTACTGGACTCTGCTGGAACCCGG
GGATACAATAATATTTGAGGCAAATGGAAATCTAATAGCGCCACGGTATGCTTTCGCACT
GAGTAGAGGCTTTGGATCAGGAATCATCACCTCAAATGCACCAATGGATGAATGTGATGC
GAAGTGTCAAACACCTCAGGGAGCTATAAACAGCAGTCTTCCTTTCCAGAACGTACACCC
AGTCACAATAGGAGAGTGTCCAAAGTATGTCAGGAGTGCAAAATTAAGGATGGTTACAGG
ACTAAGGAACATCCCATCCATTCAATCCAGAGGTTTGTTTGGAGCCATTGCCGGTTTCAT
TGAAGGGGGGTGGACTGGAATGGTAGATGGGTGGTATGGTTATCATCATCAGAATGAGCA
AGGATCTGGCTATGCCGCAGATCAAAAAAGCACACAAAATGCCATTAACGGGATTACAAA
CAAGGTGAATTCTGTAATTGAGAAAATGAACACTCAATTCACAGCTGTGGGCAAAGAATT
CAACAAATTGGAAAGAAGGATGGAAAACTTAAATAAAAAAGTTGATGATGGGTTTCTAGA
CATTTGGACATATAATGCAGAATTGTTGGTTCTACTGGAAAATGAAAGGACTTTGGATTT
CCATGACTCCAATGTGAAGAATCTGTATGAGAAAGTAAAAAGCCAATTAAAGAATAATGC
CAAAGAAATAGGAAACGGGTGTTTTGAATTCTATCACAAGTGTAACAATGAATGCATGGA
GAGTGTGAAAAATGGAACTTATGACTATCCAAAATATTCCGAAGAATCAAAGTTAAACAG
GGAGAAAATTGATGGAGTGAAATTGGAATCAATGGGAGTCTATCAGATTCTGGCGATCTA
CTCAACTGTCGCCAGTTCCCTGGTTCTTTTGGTCTCCCTGGGGGCAATCAGCTTCTGGAT
GTGTTCCAATGGGTCTTTGCAGTGTAGAATATGCATCTGAGACCAGAA-TTTCAGAAATA
TAAGAAAAAA
>CY022485_Auckland_2000.75
---AATAAAACCAACCAAAATGAAAGTAAAACTACTGGTCCTGTTATGTACATTTACAGC
TACATATGCAGACACAATATGTATAGGGTACCATGCCAACAACTCAACCGACACTGTTGA
CACAGTACTTGAGAAGAATGTGACAGTGACACACTCTGTCAACCTACTTGAGGACAGTCA
CAATGGAAAACTATGTCTACTAAAAGGAATAGCCCCACTACAATTGGGTAATTGCAGCGT
TGCCGGATGGATCTTAGGAAACCCAGAATGCGAATTACTGATTTCCAAGGAATCATGGTC
CTACATTGTAGAAACACCAAATCCTGAGAATGGAACATGTTACCCAGGGTATTTCGCCGA
CTATGAGGAACTGAGGGAGCAATTGAGTTCAGTATCTTCATTTGAGAGATTCGAAATATT
CCCCAAAGAAAGCTCATGGCCCAACCACACCGTAACC---GGAGTATCAGCATCATGCTC
CCATAATGGGAAAAGCAGTTTTTACAGAAATTTGCTATGGCTGACGGGGAAGAATGGTTT
GTACCCAAACCTGAGCAAGTCCTATGCAAACAACAAAGAGAAAGAAGTCCTTGTACTATG
GGGTGTTCATCACCCGCCTAACATAGGGGACCAAAGGGCCCTCTATCATACAGAAAATGC
TTATGTCTCTGTAGTGTCTTCACATTATAGCAGAAGATTCACCCCAGAAATAGCCAAAAG
ACCCAAAGTAAGAGATCAGGAAGGAAGAATCAACTACTACTGGACTCTGCTGGAACCCGG
GGATACAATAATATTTGAGGCAAATGGAAATCTAATAGCGCCACGGTATGCTTTCGCACT
GAGTAGAGGCTTTGGATCAGGAATCATCACCTCAAATGCACCAATGGATGAATGTGATGC
GAAGTGTCAAACACCTCAGGGAGCTATAAACAGCAGTCTTCCTTTCCAGAACGTACACCC
AGTCACAATAGGAGAGTGTCCAAAGTATGTCAGGAGTGCAAAATTAAGGATGGTTACAGG
ACTAAGGAACATCCCATCCATTCAATCCAGAGGTTTGTTTGGAGCCATTGCCGGTTTCAT
TGAAGGGGGGTGGACTGGAATGGTAGATGGGTGGTATGGTTATCATCATCAGAATGAGCA
AGGATCTGGCTATGCCGCAGATCAAAAAAGCACACAAAATGCCATTAACGGGATTACAAA
CAAGGTGAATTCTGTAATTGAGAAAATGAACACTCAATTCACAGCTGTGGGCAAAGAATT
CAACAAATTGGAAAGAAGGATGGAAAACTTAAATAAAAAAGTTGATGATGGGTTTCTAGA
CATTTGGACATATAATGCAGAATTGTTGGTTCTACTGGAAAATGAAAGGACTTTGGATTT
CCATGACTCCAATGTGAAGAATCTGTATGAGAAAGTAAAAAGCCAATTAAAGAATAATGC
CAAAGAAATAGGAAACGGGTGTTTTGAATTCTATCACAAGTGTAACAATGAATGCATGGA
GAGTGTGAAAAATGGAACTTATGACTATCCAAAATATTCCGAAGAATCAAAGTTAAACAG
GGAGAAAATTGATGGAGTGAAATTGGAATCAATGGGAGTCTATCAGATTCTGGCGATCTA
CTCAACTGTCGCCAGTTCCCTGGTTCTTTTGGTCTCCCTGGGGGCAATCAGCTTCTGGAT
GTGTTCCAATGGGTCTTTGCAGTGTAGAATATGCATCTGAGACCAGAA-TTTCAGAAATA
TAAGAAAAAA
>CY022493_Auckland_2000.75
---AATAAAACCAACCAAAATGAAAGTAAAACTACTGGTCCTGTTATGTACATTTACAGC
TACATATGCAGACACAATATGTATAGGGTACCATGCCAACAACTCAACCGACACTGTTGA
CACAGTACTTGAGAAGAATGTGACAGTGACACACTCTGTCAACCTACTTGAGGACAGTCA
CAATGGAAAACTATGTCTACTAAAAGGAATAGCCCCACTACAATTGGGTAATTGCAGCGT
TGCCGGATGGATCTTAGGAAACCCAGAATGCGAATTACTGATTTCCAAGGAATCATGGTC
CTACATTGTAGAAACACCAAATCCTGAGAATGGAACATGTTACCCAGGGTATTTCGCCGA
CTATGAGGAACTGAGGGAGCAATTGAGTTCAGTATCTTCATTTGAGAGATTCGAAATATT
CCCCAAAGAAAGCTCATGGCCCAACCACACCGTAACC---GGAGTATCAGCATCATGCTC
CCATAATGGGAAAAGCAGTTTTTACAGAAATTTGCTATGGCTGACGGGGAAGAATGGTTT
GTACCCAAACCTGAGCAAGTCCTATGCAAACAACAAAGAGAAAGAAGTCCTTGTACTATG
GGGTGTTCATCACCCGCCTAACATAGGGGACCAAAGGGCCCTCTATCATACAGAAAATGC
TTATGTCTCTGTAGTGTCTTCACATTATAGCAGAAGATTCACCCCAGAAATAGCCAAAAG
ACCCAAAGTAAGAGATCAGGAAGGAAGAATCAACTACTACTGGACTCTGCTGGAACCCGG
GGATACAATAATATTTGAGGCAAATGGAAATCTAATAGCGCCACGGTATGCTTTCGCACT
GAGTAGAGGCTTTGGATCAGGAATCATCACCTCAAATGCACCAATGGATGAATGTGATGC
GAAGTGTCAAACACCTCAGGGAGCTATAAACAGCAGTCTTCCTTTCCAGAACGTACACCC
AGTCACAATAGGAGAGTGTCCAAAGTATGTCAGGAGTGCAAAATTAAGGATGGTTACAGG
ACTAAGGAACATCCCATCCATTCAATCCAGAGGTTTGTTTGGAGCCATTGCCGGTTTCAT
TGAAGGGGGGTGGACTGGAATGGTAGATGGGTGGTATGGTTATCATCATCAGAATGAGCA
AGGATCTGGCTATGCCGCAGATCAAAAAAGCACACAAAATGCCATTAACGGGATTACAAA
CAAGGTGAATTCTGTAATTGAGAAAATGAACACTCAATTCACAGCTGTGGGCAAAGAATT
CAACAAATTGGAAAGAAGGATGGAAAACTTAAATAAAAAAGTTGATGATGGGTTTCTAGA
CATTTGGACATATAATGCAGAATTGTTGGTTCTACTGGAAAATGAAAGGACTTTGGATTT
CCATGACTCCAATGTGAAGAATTTGTATGAGAAAGTAAAAAGCCAATTAAAGAATAATGC
CAAAGAAATAGGAAACGGGTGTTTTGAATTCTATCACAAGTGTAACAATGAATGCATGGA
GAGTGTGAAAAATGGAACTTATGACTATCCAAAATATTCCGAAGAATCAAAGTTAAACAG
GGAGAAAATTGATGGAGTGAAATTGGAATCAATGGGAGTCTATCAGATTCTGGCGATCTA
CTCAACTGTCGCCAGTTCCCTGGTTCTTTTGGTCTCCCTGGGGGCAATCAGCTTCTGGAT
GTGTTCCAATGGGTCTTTGCAGTGTAGAATATGCATCTGAGACCAGAA-TTTCAGAAATA
TAAGAAAAAA
>CY022509_Auckland_2000.75
---AATAAAACCAACCAAAATGAAAGTAAAACTACTGGTCCTGTTATGTACATTTACAGC
TACATATGCAGACACAATATGTATAGGGTACCATGCCAACAACTCAACCGACACTGTTGA
CACAGTACTTGAGAAGAATGTGACAGTGACACACTCTGTCAACCTACTTGAGGACAGTCA
CAATGGAAAACTATGTCTACTAAAAGGAATAGCCCCACTACAATTGGGTAATTGCAGCGT
TGCCGGATGGATCTTAGGAAACCCAGAATGCGAATTACTGATTTCCAAGGAATCATGGTC
CTACATTGTAGAAACACCAAATCCTGAGAATGGAACATGTTATCCAGGGTATTTCGCCGA
CTATGAGGAACTGAGGGAGCAATTGAGTTCAGTATCTTCATTTGAGAGATTCGAAATATT
CCCCAAAGAAAGCTCATGGCCCAACCACACCGTAACC---GGAGTATCAGCATCATGCTC
CCATAATGGGAAAAGCAGTTTTTACAGAAATTTGCTATGGCTGACGGGGAAGAATGGTTT
GTACCCAAACCTGAGCAAGTCCTATGCAAACAACAAAGAGAAAGAAGTCCTTGTACTATG
GGGTGTTCATCACCCGCCTAACATAGGGGACCAAAGGGCCCTCTATCATACAGAAAATGC
TTATGTCTCTGTAGTGTCTTCACATTATAGCAGAAGATTCACCCCAGAAATAGCCAAAAG
ACCCAAAGTAAGAGATCAGGAAGGAAGAATCAACTACTACTGGACTCTGCTGGAACCCGG
GGATACAATAATATTTGAGGCAAATGGAAATCTAATAGCGCCACGGTATGCTTTCGCACT
GAGTAGAGGCTTTGGATCAGGAATCATCACCTCAAATGCACCAATGGATGAATGTGATGC
GAAGTGTCAAACACCTCAGGGAGCTATAAACAGCAGTCTTCCTTTCCAGAACGTACACCC
AGTCACAATAGGAGAGTGTCCAAAGTATGTCAGGAGTGCAAAATTAAGGATGGTTACAGG
ACTAAGGAACATCCCATCCATTCAATCCAGAGGTTTGTTTGGAGCCATTGCCGGTTTCAT
TGAAGGGGGGTGGACTGGAATGGTAGATGGGTGGTATGGTTATCATCATCAGAATGAGCA
AGGATCTGGCTATGCCGCAGATCAAAAAAGCACACAAAATGCCATTAACGGGATTACAAA
CAAGGTGAATTCTGTAATTGAGAAAATGAACACTCAATTCACAGCTGTGGGCAAAGAATT
CAACAAATTGGAAAGAAGGATGGAAAACTTAAATAAAAAAGTTGATGATGGGTTTCTAGA
CATTTGGACATATAATGCAGAATTGTTGGTTCTACTGGAAAATGAAAGGACTTTGGATTT
CCATGACTCCAATGTGAAGAATCTGTATGAGAAAGTAAAAAGCCAATTAAAGAATAATGC
CAAAGAAATAGGAAACGGGTGTTTTGAATTCTATCACAAGTGTAACAATGAATGCATGGA
GAGTGTGAAAAATGGAACTTATGACTATCCAAAATATTCCGAAGAATCAAAGTTAAACAG
GGAGAAAATTGATGGAGTGAAATTGGAATCAATGGGAGTCTATCAGATTCTGGCGATCTA
CTCAACTGTCGCCAGTTCCCTGGTTCTTTTGGTCTCCCTGGGGGCAATCAGCTTCTGGAT
GTGTTCCAATGGGTCTTTGCAGTGTAGAATATGCATCTGAGACCAGAA-TTTCAGAAATA
TAAGAAAAAA
>CY025026_Auckland_2000.75
-------------------ATGAAAGTAAAACTACTGGTCCTGTTATGTACATTTACAGC
TACATATGCAGACACAATATGTATAGGGTACCATGCCAACAACTCAACCGACACTGTTGA
CACAGTACTTGAGAAGAATGTGACAGTGACACACTCTGTCAACCTACTTGAGGACAGTCA
CAATGGAAAACTATGTCTACTAAAAGGAATAGCCCCACTACAATTGGGTAATTGCAGCGT
TGCCGGATGGATCTTAGGAAACCCAGAATGCGAATTACTGATTTCCAAGGAATCATGGTC
CTACATTGTAGAAACACCAAATCCTGAGAATGGAACATGTTACCCAGGGTATTTCGCCGA
CTATGAGGAACTGAGGGAGCAATTGAGTTCAGTATCTTCATTTGAGAGATTCGAAATATT
CCCCAAAGAAAGCTCATGGCCCAACCACACCGTAACC---GGAGTATCAGCATCATGCTC
CCATAATGGGAAAAGCAGTTTTTACAGAAATTTGCTATGGCTGACGGGGAAGAATGGTTT
GTACCCAAACCTGAGCAAGTCCTATGCAAACAACAAAGAGAAAGAAGTCCTTGTACTATG
GGGTGTTCATCACCCGCCTAACATAGGGGACCAAAGGGCCCTCTATCATACAGAAAATGC
TTATGTCTCTGTAGTGTCTTCACATTATAGCAGAAGATTCACCCCAGAAATAGCCAAAAG
ACCCAAAGTAAGAGATCAGGAAGGAAGAATCAACTACTACTGGACTCTGCTGGAACCCGG
GGATACAATAATATTTGAGGCAAATGGAAATCTAATAGCGCCACGGTATGCTTTCGCACT
GAGTAGAGGCTTTGGATCAGGAATCATCACCTCAAATGCACCAATGGATGAATGTGATGC
GAAGTGTCAAACACCTCAGGGAGCTATAAACAGCAGTCTTCCTTTCCAGAACGTACACCC
AGTCACAATAGGAGAGTGTCCAAAGTATGTCAGGAGTGCAAAATTAAGGATGGCTACAGG
ACTAAGGAACATCCCATCCATTCAATCCAGAGGTTTGTTTGGAGCCATTGCCGGTTTCAT
TGAAGGGGGGTGGACTGGAATGGTAGATGGGTGGTATGGTTATCATCATCAGAATGAGCA
AGGATCTGGCTATGCCGCAGATCAAAAAAGCACACAAAATGCCATTAACGGGATTACAAA
CAAGGTGAATTCTGTAATTGAGAAAATGAACACTCAATTCACAGCTGTGGGCAAAGAATT
CAACAAATTGGAAAGAAGGATGGAAAACTTAAATAAAAAAGTTGATGATGGGTTTCTAGA
CATTTGGACATATAATGCAGAATTGTTGGTTCTACTGGAAAATGAAAGGACTTTGGATTT
CCATGACTCCAATGTGAAGAATCTGTATAAGAAAGTAAAAAGCCAATTAAAGAATAATGC
CAAAGAAATAGGAAACGGGTGTTTTGAATTCTATCACAAGTGTAACAATGAATGCATGGA
GAGTGTGAAAAATGGAACTTATGACTATCCAAAATATTCCGAAGAATCAAAGTTAAACAG
GGAGAAAATTGATGGAGTGAAATTGGAATCAATGGGAGTCTATCAGATTCTGGCGATCTA
CTCAACTGTCGCCAGTTCCCTGGTTCTTTTGGTCTCCCTGGGGGCAATCAGCTTCTGGAT
GTGTTCCAATGGGTCTTTGCAGTGTAGAATATGCATCTGAGACCAGAA-TTTCAGAAATA
TAAGAAAA--
>CY026155_Auckland_2000.75
---AATAAAACCAACCAAAATGAAAGTAAAACTACTGGTCCTGTTATGTACATTTACAGC
TACATATGCAGACACAATATGTATAGGGTACCATGCCAACAACTCAACCGACACTGTTGA
CACAGTACTTGAGAAGAATGTGACAGTGACACACTCTGTCAACCTACTTGAGGACAGTCA
CAATGGAAAACTATGTCTACTAAAAGGAATAGCCCCACTACAATTGGGTAATTGCAGCGT
TGCCGGATGGATCTTAGGAAACCCAGAATGCGAATTACTGATTTCCAAGGAATCATGGTC
CTACATTGTAGAAACACCAAATCCTGAGAATGGAACATGTTACCCAGGGTATTTCGCCGA
CTATGAGGAACTGAGGGAGCAATTGAGTTCAGTATCTTCATTTGAGAGATTCGAAATATT
CCCCAAAGAAAGCTCATGGCCCAACCACACCGTAACC---GGAGTATCAGCATCATGCTC
CCATAATGGGAAAAGCAGTTTTTACAGAAATTTGCTATGGCTGACGRGGAAGAATGGTTT
GTACCCAAACCTGAGCAAGTCCTATGCAAACAACAAAGAGAAAGAAGTCCTTGTACTATG
GGGTGTTCATCACCCGCCTAACATAGGGGACCAAAGGGCCCTCTATCATACAGAAAATGC
TTATGTCTCTGTAGTGTCTTCACATTATAGCAGAAGATTCACCCCAGAAATAGCCAAAAG
ACCCAAAGTAAGAGATCAGGAAGGAAGAATCAACTACTACTGGACTCTGCTGGAACCCGG
GGATACAATAATATTTGAGGCAAATGGAAATCTAATAGCGCCACGGTATGCTTTCGCACT
GAGTAGAGGCTTTGGATCAGGAATCATCACCTCAAATGCACCAATGGATGAATGTGATGC
GAAGTGTCAAACACCTCAGGGAGCTATAAACAGCAGTCTTCCTTTCCAGAACGTACACCC
AGTCACAATAGGAGAGTGTCCAAAGTATGTCAGGAGTGCAAAATTAAGGATGGCTACAGG
ACTAAGGAACATCCCATCCATTCAATCCAGAGGTTTGTTTGGAGCCATTGCCGGTTTCAT
TGAAGGGGGGTGGACTGGAATGGTAGATGGGTGGTATGGTTATCATCATCAGAATGAGCA
AGGATCTGGCTATGCCGCAGATCAAAAAAGCACACAAAATGCCATTAACGGGATTACAAA
CAAGGTGAATTCTGTAATTGAGAAAATGAACACTCAATTCACAGCTGTGGGCAAAGAATT
CAACAAATTGGAAAGAAGGATGGAAAACTTAAATAAAAAAGTTGATGATGGGTTTCTAGA
CATTTGGACATATAATGCAGAATTGTTGGTTCTACTGGAAAATGAAAGGACTTTGGATTT
CCATGACTCCAATGTGAAGAATCTGTATGAGAAAGTAAAAAGCCAATTAAAGAATAATGC
CAAAGAAATAGGAAACGGGTGTTTTGAATTCTATCACAAGTGTAACAATGAATGCATGGA
GAGTGTGAAAAATGGAACTTATGACTATCCAAAATATTCCGAAGAATCAAAGTTAAACAG
GGAGAAAATTGATGGAGTGAAATTGGAATCAATGGGAGTCTATCAGATTCTGGCGATCTA
CTCAACTGTCGCCAGTTCCCTGGTTCTTTTGGTCTCCCTGGGGGCAATCAGCTTCTGGAT
GTGTTCCAATGGGTCTTTGCAGTGTAGAATATGCATCTGAGACCAGAA-TTTCAGAAATA
TAAGAAAA--
