# Supplementary material for: Inferring influenza global transmission networks without complete phylogenetic information
Source: Evol Appl. 2014 Jan 2;7(3):403–12. doi: 10.1111/eva.12138 (PMC3962300; doi:10.1111/eva.12138)
Supplement: Supplementary file 2 — Table S1. Correlation of the timing of m diversity peaks between regions by subtypes. Table S2. Connectivity analysis of the five regions in terms of genetic diversity ν. Table S3. Connectivity analysis of the five regions in terms of nucleotide diversity π. [file eva0007-0403-sd2.bz2 › data/northamerica/h3/2011/s4/data.aln]

>JN866186_Maine_2011.83
ATGAAGACTATCATTGCTTTTAGCTGCATTTTATGTCTGATTTTCGCTCAAAAACTTCCC
GGAAGTGACAACAGCATGGCAACGCTGTGCCTGGGACACCATGCAGTGCCAAACGGAACA
TTAGTGAAAACAATCACGGATGACCAAATTGAAGTGACTAATGCTACTGAGCTGGTCCAG
AGTTCCTCAACAGGTAGAATATGCAACAGTCCTCACCAAATCCTTGATGGGAAAAATTGC
ACACTGATAGATGCTCTATTGGGGGACCCTCATTGTGATGACTTCCAAAACAAGGAATGG
GACCTTTTTGTTGAACGAAGCACAGCCTACAGCAACTGTTACCCTTATTATGTGCCAGAT
TATGCCACCCTTAGGTCACTAGTTGCCTCATCTGGCAACCTGGAATTTACCCAAGAAAGC
TTCAATTGGACTGGAGTTGCTCAAGACGGATCAAGCTATGCCTGCAGAAGGGGATCTGTT
AACAGTTTCTTTAGTAGATTGAATTGGTTGTATAACTTGAATTACAAGTATCCAGAGCAG
AACGTAACTATGCCAAACAATGACAAATTTGACAAATTGTACATTTGGGGGGTTCACCAC
CCGGGTACGGACAAGGACCAAACCAACCTATATGTCCAAGCATCAGGGAGAGTTATAGTC
TCTACCAAAAGAAGCCAACAAACTGTAATCCCGAATATCGGGTCTAGACCCTGGGTAAGG
GGTGTCTCCAGCATAATAAGCATCTATTGGACGATAGTAAAACCGGGAGACATACTTTTG
ATTAACAGCACAGGGAATCTAATTGCCCCTCGGGGTTACTTCAAAATACAAAGTGGGAAA
AGCTCAATAATAAGATCAGATGCACACATTGATGAATGCAATTCTGAATGCATTACTCCA
AATGGAAGCATTCCCAATGACAAACCTTTTCAAAATGTAAACAAGATCACATATGGAGCC
TGTCCCAGATATGTTAAGCAAAACACCCTGAAATTGGCAACAGGAATGCGGAATGTACCA
GAGAAACAAACTAGAGGCATATTCGGCGCAATTGCAGGTTTCATAGAAAATGGTTGGGAG
GGAATGGTAGACGGTTGGTACGGTTTCAGGCATCAGAATTCTGAAGGCACAGGACAAGCA
GCAGATCTTAAAAGCACTCAAGCAGCAATCAACCAAATCACCGGGAAACTAAATAGAGTA
ATCAAGAAAACGAACGAGAAATTCCATCAAATCGAAAAAGAATTCTCAGAAGTAGAAGGG
AGAATTCAGGACCTAGAGAAATACGTTGAAGACACTAAAATAGATCTCTGGTCTTACAAC
GCTGAGCTTCTTGTTGCCCTGGAGAACCAACATACAATTGATTTAACCGACTCAGAGATG
AGCAAACTGTTCGAAAGAACAAGAAGGCAACTGCGGGAAAATGCTGAGGACATGGGCAAT
GGTTGCTTCAAAATATACCACAAATGTGACAATGCCTGCATAGGATCAATCAGAAATGGA
ACTTATGACCATGATATATACAGAAACGAGGCATTAAACAATCGGTTCCAGATCAAAGGT
GTTCAGCTAAAGTCAGGATACAAAGATTGGATCCTATGGATTTCCTTTGCCATATCATGC
TTTTTGCTTTGTGTTGTTCTGCTGGGGTTCATTATGTGGGCCTGCCAAAAAGGCAACATT
AGGTGCAACATTTGCATTTGA
>JN992747_Maine_2011.83
------------------------------------------------------------
------------------------------------------------------------
------------------------------------------------------------
------------------------------------------------------------
------------------------------------------------------------
------------------------------------------------------------
------------------------------------------------------------
------------------------------------------------------------
------------------------------------------------------------
------------------------------------------------------------
------------------------------------------------------------
------------------------------------------------------------
------------------------------------------------------------
------------------------------------------------------------
---------------TCAGATGCACCCATTGATGAATGCAATTCTGAATGCATTACTCCA
AATGGAAGCATTCCCAATGACAAACCTTTTCAAAATGTAAACAAGATCACATATGGAGCC
TGTCCCAGATATGTTAAGCAAAACACCCTGAAATTGGCAACAGGAATGCGGAATGTACCA
GAGAAACAAACTAGAGGCATATTCGGCGCAATTGCAGGTTTCATAGAAAATGGTTGGGAG
GGAAT-------------------------------------------------------
------------------------------------------------------------
------------------------------------------------------------
------------------------------------------------------------
------------------------------------------------------------
------------------------------------------------------------
------------------------------------------------------------
------------------------------------------------------------
------------------------------------------------------------
------------------------------------------------------------
---------------------
>JN992750_Indiana_2011.83
ATGAAGACTATCATTGCTTTTAGCTGCATTTTATGTCTGATTTTCGCTCAAAAACTTCCC
GGAAGTGACAACAGCATGGCAACGCTGTGCCTGGGACACCATGCAGTGCCAAACGGAACA
TTAGTGAAAACAATCACGGATGACCAAATTGAAGTGACTAATGCTACTGAGCTGGTCCAG
AGTTCCTCAACAGGCAGAATATGCAACAGTCCTCACCAAATCCTTGATGGGAAAAATTGC
ACACTGATAGATGCTCTATTGGGGGACCCTCATTGTGATGACCTCCAAAACAAGGAATGG
GACCTTTTTGTTGAACGAAGCACAGCCTACAGCAACTGTTACCCTTATTATGTGCCAGAT
TATGCCACCCTTAGGTCACTAGTTGCCTCATCTGGCAACCTGGAATTTACCCAAGAAAGC
TTCAATTGGACTGGAGTTGCTCAAGACGGATCAAGCTATGCCTGCAGAAGGGGATCTGTT
AACAGTTTCTTTAGTAGATTGAATTGGTTGTATAACTTGAATTACAAGTATCCAGAGCAG
AACGTAACTATGCCAAACAATGACAAATTTGACAAATTGTACATTTGGGGGGTTCACCAC
CCGGGTACGGACAAGGACCAAACCAATCTATATGTCCAAGCATCAGGGAGAGTTATAGTC
TCTACCAAAAGAAGCCAACAAACTGTAATCCCGAATATCGGGTCTAGACCCTGGGTAAGG
GGTGTCTCCAGCATAATAAGCATCTATTGGACGATAGTAAAACCGGGAGACATACTTTTG
ATTAACAGCACAGGGAATCTAATTGCCCCTCGGGGTTACTTCAAAATACAAAGTGGGAAA
AGCTCAATAATGAGATCAGATGCACACATTGATGAATGCAATTCTGAATGCATTACTCCA
AATGGAAGCATTCCCAATGACAAACCTTTTCAAAATGTAAACAAGATCACATATGGAGCC
TGTCCCAGATATGTTAAGCAAAACACCCTGAAATTGGCAACAGGAATGCGGAATGTACCA
GAGAAACAAACTAGAGGCATATTCGGCGCAATTGCAGGTTTCATAGAAAATGGTTGGGAG
GGAATGGTAGACGGTTGGTACGGTTTCAGGCATCAGAATTCTGAAGGCACAGGACAAGCA
GCAGATCTTAAAAGCACTCAAGCAGCAATCAACCAAATCACCGGGAAACTAAATAGAGTA
ATCAAGAAAACGAACGAGAAATTCCATCAAATCGAAAAAGAATTCTCAGAAGTAGAAGGG
AGAATTCAGGACCTAGAGAAATACGTTGAAGACACCAAAATAGATCTCTGGTCTTACAAC
GCTGAGCTTCTTGTTGCCCTGGAGAACCAACATACAATTGATTTAACCGACTCAGAGATG
AGCAAACTGTTCGAAAGAACAAGAAGGCAACTGCGGGAAAATGCTGAGGACATGGGCAAT
GGTTGCTTCAAAATATACCACAAATGTGACAATGCCTGCATAGGATCAATCAGAAATGGA
ACTTATGACCATGATATATACAGAAACGAGGCATTAAACAATCGGTTCCAGATCAAAGGT
GTTCAGCTAAAGTCAGGATACAAAGATTGGATCCTATGGATTTCCTTTGCCATATCATGC
TTTTTGCTTTGTGTTGTTCTGCTGGGGTTCATTATGTGGGCCTGCCAAAAAGGCAACATT
AGGTGCAACATTTGCATTTGA
>JQ070760_Iowa_2011.92
ATGAAGACTATCATTGCTTTTAGCTGCATTTTATGTCTGATTTTCGCTCAAAAACTTCCC
GGAAGTGACAACAGCATGGCAACGCTGTGCCTGGGACACCATGCAGTGCCAAACGGAACA
TTAGTGAAAACAATCACGGATGACCAAATTGAAGTGACTAATGCTACTGAGCTGGTCCAG
AGTTCCTCAACAGGTAGAATATGCAACAGTCCTCACCAAATCCTTGATGGGAAAAATTGC
ACACTGATAGATGCTCTATTGGGGGACCCTCATTGTGATGACTTCCAAAACAAGGAATGG
GACCTTTTTGTTGAACGAAGCACAGCCTACAGCAACTGTTACCCTTATTATGTGCCAGAT
TATGCCACCCTTAGGTCACTAGTTGCCTCATCTGGCAACCTGGAATTTACCCAAGAAAGC
TTCAATTGGACTGGAGTTGCTCAAGACGGATCAAGCTATGCCTGCAGAAGGGGATCTGTT
AACAGTTTCTTTAGTAGATTGAATTGGTTGTATAACTTGAATTACAAGTATCCAGAGCAG
AACGTAACTATGCCAAACAATGACAAGTTTGACAAATTGTACATTTGGGGGGTTCACCAC
CCGGGTACGGACAAGGACCAAACCAACCTATATGTCCAAGCATCAGGGAGAGTTATAGTC
TCTACCAAAAGAAGCCAACAAACTGTAATCCCGAATATCGGATCTAGACCCTGGGTAAGG
GGTGTCTCCAGCATAATAAGCATCTATTGGACGATAGTAAAACCGGGAGACATACTTTTG
ATTAACAGCACAGGGAATCTAATTGCCCCTCGGGGTTACTTCAAAATACAAAGTGGGAAA
AGCTCAATAATGAGATCAGATGCACACATTGATGAATGCAATTCTGAATGCATTACTCCA
AATGGAAGCATTCCCAATGACAAACCTTTTCAAAATGTAAACAAGATCACATATGGAGCC
TGTCCCAGATATGTTAAGCAAAACACCCTGAAATTGGCAACAGGAATGCGGAATGTACCA
GAGAAACAAACTAGAGGCATATTCGGCGCAATTGCAGGTTTCATAGAAAATGGTTGGGAG
GGAATGGTAGACGGTTGGTACGGTTTCAGGCATCAGAATTCTGAAGGCACAGGACAAGCA
GCAGATCTTAAAAGCACTCAAGCAGCAATCAACCAAATCACCGGGAAACTAAATAGAGTA
ATCAAGAAAACGAACGAGAAATTCCATCAAATCGAAAAAGAATTCTCAGAAGTAGAAGGG
AGAATTCAGGACCTAGAGAAATACGTTGAAGACACTAAAATAGATCTCTGGTCTTACAAC
GCTGAGCTTCTTGTTGCCCTGGAGAACCAACATACAATTGATTTAACCGACTCAGAGATG
AGCAAAC-----------------------------------------------------
------------------------------------------------------------
------------------------------------------------------------
------------------------------------------------------------
------------------------------------------------------------
---------------------
>JQ070768_Iowa_2011.92
ATGAAGACTATCATTGCTTTTAGCTGCATTTTATGTCTGATTTTCGCTCAAAAACTTCCC
GGAAGTGACAACAGCATGGCAACGCTGTGCCTGGGACACCATGCAGTGCCAAACGGAACA
TTAGTGAAAACAATCACGGATGACCAAATTGAAGTGACTAATGCTACTGAGCTGGTCCAG
AGTTCCTCAACAGGTAGAATATGCAACAGTCCTCACCAAATCCTTGATGGGAAAAATTGC
ACACTGATAGATGCTCTATTGGGGGACCCTCATTGTGATGACTTCCAAAACAAGGAATGG
GACCTTTTTGTTGAACGAAGCACAGCCTACAGCAACTGTTACCCTTATTATGTGCCAGAT
TATGCCACCCTTAGGTCACTAGTTGCCTCATCTGGCAACCTGGAATTTACCCAAGAAAGC
TTCAATTGGACTGGAGTTGCTCAAGACGGATCAAGCTATGCCTGCAGAAGGGGATCTGTT
AACAGTTTCTTTAGTAGATTGAATTGGTTGTATAACTTGAATTACAAGTATCCAGAGCAG
AACGTAACTATGCCAAACAATGACAAGTTTGACAAATTGTACATTTGGGGGGTTCACCAC
CCGGGTACGGACAAGGACCAAACCAACCTATATGTCCAAGCATCAGGGAGAGTTATAGTC
TCTACCAAAAGAAGCCAACAAACTGTAATCCCGAATATCGGATCTAGACCCTGGGTAAGG
GGTGTCTCCAGCATAATAAGCATCTATTGGACGATAGTAAAACCGGGAGACATACTTTTG
ATTAACAGCACAGGGAATCTAATTGCCCCTCGGGGTTACTTCAAAATACAAAGTGGGAAA
AGCTCAATAATGAGATCAGATGCACACATTGATGAATGCAATTCTGAATGCATTACTCCA
AATGGAAGCATTCCCAATGACAAACCTTTTCAAAATGTAAACAAGATCACATATGGAGCC
TGTCCCAGATATGTTAAGCAAAACACCCTGAAATTGGCAACAGGAATGCGGAATGTACCA
GAGAAACAAACTAGAGGCATATTCGGCGCAATTGCAGGTTTCATAGAAAATGGTTGGGAG
GGAATGGTAGACGGTTGGTACGGTTTCAGGCATCAGAATTCTGAAGGCACAGGACAAGCA
GCAGATCTTAAAAGCACTCAAGCAGCAATCAACCAAATCACCGGGAAACTAAATAGAGTA
ATCAAGAAAACGAACGAGAAATTCCATCAAATCGAAAAAGAATTCTCAGAAGTAGAAGGG
AGAATTCAGGACCTAGAGAAATACGTTGAAGACACTAAAATAGATCTCTGGTCTTACAAC
GCTGAGCTTCTTGTTGCCCTGGAGAACCAACATACAATTGATTTAACCGACTCAGAGATG
AGCAAAYTGTTCGAAAGAACAAGAAGGCAACTGCGGGAAAATGCTGAGGACATGGGCAAT
GGTTGCTTCAAAATATACCACAAATGTGACAATGCCTGCATAGGATCAATCAGAAATGGA
ACTTATGACCATGATATATACAGAAACGAGGCATTAAACAATCGGTTCCAGATCAAAGGT
GTTCAGCTAAAGTCAGGATACAAAGATTGGATCCTATGGATTTCCTTTGCCATATCATGC
TTTTTGCTTTGTGTTGTTCTGCTGGGGTTCATTATGTGGGCCTGCCAAAAAGGCAACATT
AGGTGCAACATTTGCATTTGA
>JQ070776_Iowa_2011.92
ATGAAGACTATCATTGCTTTTAGCTGCATTTTATGTCTGATTTTCGCTCAAAAACTTCCC
GGAAGTGACAACAGCATGGCAACGCTGTGCCTGGGACACCATGCAGTGCCAAACGGAACA
TTAGTGAAAACAATCACGGATGACCAAATTGAAGTGACTAATGCTACTGAGCTGGTCCAG
AGTTCCTCAACAGGTAGAATATGCAACAGTCCTCACCAAATCCTTGATGGGAAAAATTGC
ACACTGATAGATGCTCTATTGGGGGACCCTCATTGTGATGACTTCCAAAACAAGGAATGG
GACCTTTTTGTTGAACGAAGCACAGCCTACAGCAACTGTTACCCTTATTATGTGCCAGAT
TATGCCACCCTTAGGTCACTAGTTGCCTCATCTGGCAACCTGGAATTTACCCAAGAAAGC
TTCAATTGGACTGGAGTTGCTCAAGACGGATCAAGCTATGCCTGCAGAAGGGGATCTGTT
AACAGTTTCTTTAGTAGATTGAATTGGTTGTATAACTTGAATTACAAGTATCCAGAGCAG
AACGTAACTATGCCAAACAATGACAAGTTTGACAAATTGTACATTTGGGGGGTTCACCAC
CCGGGTACGGACAAGGACCAAACCAACCTATATGTCCAAGCATCAGGGAGAGTTATAGTC
TCTACCAAAAGAAGCCAACAAACTGTAATCCCGAATATCGGATCTAGACCCTGGGTAAGG
GGTGTCTCCAGCATAATAAGCATCTATTGGACGATAGTAAAACCGGGAGACATACTTTTG
ATTAACAGCACAGGGAATCTAATTGCCCCTCGGGGTTACTTCAAAATACAAAGTGGGAAA
AGCTCAATAATGAGATCAGATGCACACATTGATGAATGCAATTCTGAATGCATTACTCCA
AATGGAAGCATTCCCAATGACAAACCTTTTCAAAATGTAAACAAGATCACATATGGAGCC
TGTCCCAGATATGTTAAGCAAAACACCCTGAAATTGGCAACAGGAATGCGGAATGTACCA
GAGAAACAAACTAGAGGCATATTCGGCGCAATTGCAGGTTTCATAGAAAATGGTTGGGAG
GGAATGGTAGACGGTTGGTACGGTTTCAGGCATCAGAATTCTGAAGGCACAGGACAAGCA
GCAGATCTTAAAAGCACTCAAGCAGCAATCAACCAAATCACCGGGAAACTAAATAGAGTA
ATCAAGAAAACGAACGAGAAATTCCATCAAATCGAAAAAGAATTCTCAGAAGTAGAAGGG
AGAATTCAGGACCTAGAGAAATACGTTGAAGACACTAAAATAGATCTCTGGTCTTACAAC
GCTGAGCTTCTTGTTGCCCTGGAGAACCAACATACAATTGATTTAACCGACTCAGAGATG
AGCAAACTGTTCGAAAGAACAAGAAGGCAACTGCGGGAAAATGCTGAGGACATGGGCAAT
GGTTGCTTCAAAATATACCACAAATGTGACAATGCCTGCATAGGATCAATCAGAAATGGA
ACTTATGACCATGATATATACAGAAACGAGGCATTAAACAATCGGTTCCAGATCAAAGGT
GTTCAGCTAAAGTCAGGATACAAAGATTGGATCCTATGGATTTCCTTTGCCATATCATGC
TTTTTGCTTTGTGTTGTTCTGCTGGGGTTCATTATGTGGGCCTGCCAAAAAGGCAACATT
AGGTGCAACATTTGCATTTGA
>JQ070784_Indiana_2011.83
ATGAAGACTATCATTGCTTTTAGCTGCATTTTATGTCTGATTTTCGCTCAAAAACTTCCC
GGAAGTGACAACAGCATGGCAACGCTGTGCCTGGGACACCATGCAGTGCCAAACGGAACA
TTAGTGAAAACAATCACGGATGACCAAATTGAAGTGACTAATGCTACTGAGCTGGTCCAG
AGTTCCTCAACAGGCAGAATATGCAACAGTCCTCACCAAATCCTTGATGGGAAAAATTGC
ACACTGATAGATGCTCTATTGGGGGACCCTCATTGTGATGACCTCCAAAACAAGGAATGG
GACCTTTTTGTTGAACGAAGCACAGCCTACAGCAACTGTTACCCTTATTATGTGCCAGAT
TATGCCACCCTTAGGTCACTAGTTGCCTCATCTGGCAACCTGGAATTTACCCAAGAAAGC
TTCAATTGGACTGGAGTTGCTCAAGACGGATCAAGCTATGCCTGCAGAAGGGGATCTGTT
AACAGTTTCTTTAGTAGATTGAATTGGTTGTATAACTTGAATTACAAGTATCCAGAGCAG
AACGTAACTATGCCAAACAATGACAAATTTGACAAATTGTACATTTGGGGGGTTCACCAC
CCGGGTACGGACAAGGACCAAACCAATCTATATGTCCAAGCATCAGGGAGAGTTATAGTC
TCTACCAAAAGAAGCCAACAAACTGTAATCCCGAATATCGGGTCTAGACCCTGGGTAAGG
GGTGTCTCCAGCATAATAAGCATCTATTGGACGATAGTAAAACCGGGAGACATACTTTTG
ATTAACAGCACAGGGAATCTAATTGCCCCTCGGGGTTACTTCAAAATACAAAGTGGGAAA
AGCTCAATAATGAGATCAGATGCACACATTGATGAATGCAATTCTGAATGCATTACTCCA
AATGGAAGCATTCCCAATGACAAACCTTTTCAAAATGTAAACAAGATCACATATGGAGCC
TGTCCCAGATATGTTAAGCAAAACACCCTGAAATTGGCAACAGGAATGCGGAATGTACCA
GAGAAACAAACTAGAGGCATATTCGGCGCAATTGCAGGTTTCATAGAAAATGGTTGGGAG
GGAATGGTAGACGGTTGGTACGGTTTCAGGCATCAGAATTCTGAAGGCACAGGACAAGCA
GCAGATCTTAAAAGCACTCAAGCAGCAATCAACCAAATCACCGGGAAACTAAATAGAGTA
ATCAAGAAAACGAACGAGAAATTCCATCAAATCGAAAAAGAATTCTCAGAAGTAGAAGGG
AGAATTCAGGACCTAGAGAAATACGTTGAAGACACCAAAATAGATCTCTGGTCTTACAAC
GCTGAGCTTCTTGTTGCCCTGGAGAACCAACATACAATTGATTTAACCGACTCAGAGATG
AGCAAACTGTTCGAAAGAACAAGAAGGCAACTGCGGGAAAATGCTGAGGACATGGGCAAT
GGTTGCTTCAAAATATACCACAAATGTGACAATGCCTGCATAGGATCAATCAGAAATGGA
ACTTATGACCATGATATATACAGAAACGAGGCATTAAACAATCGGTTCCAGATCAAAGGT
GTTCAGCTAAAGTCAGGATACAAAGATTGGATCCTATGGATTTCCTTTGCCATATCATGC
TTTTTGCTTTGTGTTGTTCTGCTGGGGTTCATTATGTGGGCCTGCCAAAAAGGCAACATT
AGGTGCAACATTTGCATTTGA
>JQ070792_Indiana_2011.83
ATGAAGACTATCATTGCTTTTAGCTGCATTTTATGTCTGATTTTCGCTCAAAAACTTCCC
GGAAGTGACAACAGCATGGCAACGCTGTGCCTGGGACACCATGCAGTGCCAAACGGAACA
TTAGTGAAAACAATCACGGATGACCAAATTGAAGTGACTAATGCTACTGAGCTGGTCCAG
AGTTCCTCAACAGGCAGAATATGCAACAGTCCTCACCAAATCCTTGATGGGAAAAATTGC
ACACTGATAGATGCTCTATTGGGGGACCCTCATTGTGATGACCTCCAAAACAAGGAATGG
GACCTTTTTGTTGAACGAAGCACAGCCTACAGCAACTGTTACCCTTATTATGTGCCAGAT
TATGCCACCCTTAGGTCACTAGTTGCCTCATCTGGCAACCTGGAATTTACCCAAGAAAGC
TTCAATTGGACTGGAGTTGCTCAAGACGGATCAAGCTATGCCTGCAGAAGGGGATCTGTT
AACAGTTTCTTTAGTAGATTGAATTGGTTGTATAACTTGAATTACAAGTATCCAGAGCAG
AACGTAACTATGCCAAACAATGACAAATTTGACAAATTGTACATTTGGGGGGTTCACCAC
CCGGGTACGGACAAGGACCAAACCAATATATATGTCCAAGCATCAGGGAGAGTTATAGTC
TCTACCAAAAGAAGCCAACAAACTGTAATCCCGAATATCGGGTCTAGACCCTGGGTAAGG
GGTGTCTCCAGCATAATAAGCATCTATTGGACGATAGTAAAACCGGGAGACATACTTTTG
ATTAACAGCACAGGGAATCTAATTGCCCCTCGGGGTTACTTCAAAATACAAAGTGGGAAA
AGCTCAATAATGAGATCAGATGCACACATTGATGAATGCAATTCTGAATGCATTACTCCA
AATGGAAGCATTCCCAATGACAAACCTTTTCAAAATGTAAACAAGATCACATATGGAGCC
TGTCCCAGATATGTTAAGCAAAACACCCTGAAATTGGCAACAGGAATGCGGAATGTACCA
GAGAAACAAACTAGAGGCATATTCGGCGCAATTGCAGGTTTCATAGAAAATGGTTGGGAG
GGAATGGTAGACGGTTGGTACGGTTTCAGGCATCAGAATTCTGAAGGCACAGGACAAGCA
GCAGATCTTAAAAGCACTCAAGCAGCAATCAACCAAATCACCGGGAAACTAAATAGAGTA
ATCAAGAAAACGAACGAGAAATTCCATCAAATCGAAAAAGAATTCTCAGAAGTAGAAGGG
AGAATTCAGGACCTAGAGAAATACGTTGAAGACACCAAAATAGATCTCTGGTCTTACAAC
GCTGAGCTTCTTGTTGCCCTGGAGAACCAACATACAATTGATTTAACCGACTCAGAGATG
AGCAAACTGTTCGAAAGAACAAGAAGGCAACTGCGGGAAAATGCTGAGGACATGGGCAAT
GGTTGCTTCAAAATATACCACAAATGTGACAATGCCTGCATAGGATCAATCAGAAATGGA
ACTTATGACCATGATATATACAGAAACGAGGCATTAAACAATCGGTTCCAGATCAAAGGT
GTTCAGCTAAAGTCAGGATACAAAGATTGGATCCTATGGATTTCCTTTGCCATATCATGC
TTTTTGCTTTGTGTTGTTCTGCTGGGGTTCATTATGTGGGCCTGCCAAAAAGGCAACATT
AGGTGCAACATTTGCATTTGA
>JQ290164_West-Virginia_2011.92
ATGAAGACTATCATTGCTTTTAGCTGCATTCTATGTCTGATTTTCGCTCAAAAACTTCCC
GGAAGTGACAACAGCATGGCAACGCTGTGCCTGGGACACCATGCAGTGCCAAACGGAACA
TTAGTGAAAACAATCACGGATGACCAAATTGAAGTGACTAATGCTACTGAGCTGGTCCAG
AGTTCCTCAACAGGTAGAATATGCAACAGTCCTCACCAAATCCTTGATGGGAAAAATTGC
ACACTGATAGATGCTCTATTGGGGGACCCTCATTGTGATGACTTCCAAAACAAGGAATGG
GACCTTTTTGTTGAACGAAGCACATCCTACAGCAACTGTTACCCTTATTATGTGCCAGAT
TATGCCACCCTTAGGTCACTAGTTGCCTCATCTGGCAACCTGGAATTTACCCAAGAAAGC
TTCAATTGGACTGGAGTTGCTCAAGACGGATCAAGCTATGCCTGCAGAAGGGGATCTGTT
AACAGTTTCTTTAGTAGATTGAATTGGTTGTATAACTTGAATTACAAGTATCCAGAACAG
AACGTAACTATGCCAAACAATGACAAATTTGACAAATTGTACATTTGGGGGGTTCACCAC
CCGGGTACGGACAAGGACCAAACCAACCTATATGTCCAAGCATCAGGGAGAGTTATAGTC
TCTACCAAAAGAAGCCAACAAACTGTAATCCCGAATATCGGGTCTAGACCCTGGGTAAGG
GGTGTCTCCAGCATAATAAGCATCTATTGGACGATAGTAAAACCGGGAGACATACTTTTG
ATTAACAGCACAGGGAATCTAATTGCCCCTCGGGGTTACTTCAAAATACAAAGTGGGAAA
AGCTCAATAATGAGATCAGATGCACACATTGATGAATGCAATTCTGAATGCATTACTCCA
AATGGAAGCATTTCCAATGACAAACCTTTTCAAAATGTAAACAAGATCACATATGGAGCC
TGTCCCAGATATGTTAAGCAAAACACCCTGAAATTGGCAACAGGAATGCGGAATGTACCA
GAGAAACAAACTAGAGGCATATTCGGCGCAATTGCAGGTTTCATAGAAAATGGTTGGGAG
GGAATGGTAGACGGTTGGTATGGTTTCAGGCATCAGAATTCTGAAGGCACAGGACAAGCA
GCAGATCTTAAAAGCACTCAAGCAGCAATCAACCAAATCACCGGGAAACTAAATAGAGTA
ATCAAGAAAACGAACGAGAAATTCCATCAAATCGAAAAAGAATTCTCAGAAGTAGAAGGG
AGAATTCAGGACCTAGAGAAATACGTTGAAGACACTAAAATAGATCTCTGGTCTTACAAC
GCTGAGCTTCTTGTTGCCCTGGAGAACCAACATACAATTGATTTAACCGACTCAGAGATG
AGCAAACTGTTCGAAAGAACAAGAAGGCAACTGCGGGAAAATGCTGAGGACATGGGCAAT
GGTTGCTTCAAAATATACCACAAATGTGACAATGCCTGCATAGGATCAATCAGAAATGGA
ACTTATGACCATGATATATACAGAAACGAGGCATTAAACAATCGGTTCCAGATCAAAGGT
GTTCAGCTAAAGTCAGGATACAAAGATTGGATCCTATGGATTTCCTTTGCCATATCATGC
TTTTTGCTTTGTGTTGTTCTGCTGGGGTTCATTATGTGGGCCTGCCAAAAAGGCAACATT
AGGTGCAACATTTGCATTTGA
>JQ290172_Iowa_2011.92
ATGAAGACTATCATTGCTTTTAGCTGCATTTTATGTCTGATTTTCGCTCAAAAACTTCCC
GGAAGTGACAACAGCATGGCAACGCTGTGCCTGGGACACCATGCAGTGCCAAACGGAACA
TTAGTGAAAACAATCACGGATGACCAAATTGAAGTGACTAATGCTACTGAGCTGGTCCAG
AGTTCCTCAACAGGTAGAATATGCAACAGTCCTCACCAAATCCTTGATGGGAAAAATTGC
ACACTGATAGATGCTCTATTGGGGGACCCTCATTGTGATGACTTCCAAAACAAGGAATGG
GACCTTTTTGTTGAACGAAGCACAGCCTACAGCAACTGTTACCCTTATTATGTGCCAGAT
TATGCCACCCTTAGGTCACTAGTTGCCTCATCTGGCAACCTGGAATTTACCCAAGAAAGC
TTCAATTGGACTGGAGTTGCTCAAGACGGATCAAGCTATGCCTGCAGAAGGGGATCTGTT
AACAGTTTCTTTAGTAGATTGAATTGGTTGTATAACTTGAATTACAAGTATCCAGAGCAG
AACGTAACTATGCCAAACAATGACAAGTTTGACAAATTGTACATTTGGGGGGTTCACCAC
CCGGGTACGGACAAGGACCAAACCAACCTATATGTCCAAGCATCAGGGAGAGTTATAGTC
TCTACCAAAAGAAGCCAACAAACTGTAATCCCGAATATCGGATCTAGACCCTGGGTAAGG
GGTGTCTCCAGCATAATAAGCATCTATTGGACGATAGTAAAACCGGGAGACATACTTTTG
ATTAACAGCACAGGGAATCTAATTGCCCCTCGGGGTTACTTCAAAATACAAAGTGGGAAA
AGCTCAATAATGAGATCAGATGCACACATTGATGAATGCAATTCTGAATGCATTACTCCA
AATGGAAGCATTCCCAATGACAAACCTTTTCAAAATGTAAACAAGATCACATATGGAGCC
TGTCCCAGATATGTTAAGCAAAACACCCTGAAATTGGCAACAGGAATGCGGAATGTACCA
GAGAAACAAACTAGAGGCATATTCGGCGCAATTGCAGGTTTCATAGAAAATGGTTGGGAG
GGAATGGTAGACGGTTGGTACGGTTTCAGGCATCAGAATTCTGAAGGCACAGGACAAGCA
GCAGATCTTAAAAGCACTCAAGCAGCAATCAACCAAATCACCGGGAAACTAAATAGAGTA
ATCAAGAAAACGAACGAGAAATTCCATCAAATCGAAAAAGAATTCTCAGAAGTAGAAGGG
AGAATTCAGGACCTAGAGAAATACGTTGAAGACACTAAAATAGATCTCTGGTCTTACAAC
GCTGAGCTTCTTGTTGCCCTGGAGAACCAACATACAATTGATTTAACCGACTCAGAGATG
AGCAAACTGTTCGAAAGAACAAGAAGGCAACTGCGGGAAAATGCTGAGGACATGGGCAAT
GGTTGCTTCAAAATATACCACAAATGTGACAATGCCTGCATAGGATCAATCAGAAATGGA
ACTTATGACCATGATATATACAGAAACGAGGCATTAAACAATCGGTTCCAGATCAAAGGT
GTTCAGCTAAAGTCAGGATACAAAGATTGGATCCTATGGATTTCCTTTGCCATATCATGC
TTTTTGCTTTGTGTTGTTCTGCTGGGGTTCATTATGTGGGCCTGCCAAAAAGGCAACATT
AGGTGCAACATTTGCATTTGA
>JQ290180_Iowa_2011.92
ATGAAGACTATCATTGCTTTTAGCTGCATTTTATGTCTGATTTTCGCTCAAAAACTTCCC
GGAAGTGACAACAGCATGGCAACGCTGTGCCTGGGACACCATGCAGTGCCAAACGGAACA
TTAGTGAAAACAATCACGGATGACCAAATTGAAGTGACTAATGCTACTGAGCTGGTCCAG
AGTTCCTCAACAGGTAGAATATGCAACAGTCCTCACCAAATCCTTGATGGGAAAAATTGC
ACACTGATAGATGCTCTATTGGGGGACCCTCATTGTGATGACTTCCAAAACAAGGAATGG
GACCTTTTTGTTGAACGAAGCACAGCCTACAGCAACTGTTACCCTTATTATGTGCCAGAT
TATGCCACCCTTAGGTCACTAGTTGCCTCATCTGGCAACCTGGAATTTACCCAAGAAAGC
TTCAATTGGACTGGAGTTGCTCAAGACGGATCAAGCTATGCCTGCAGAAGGGGATCTGTT
AACAGTTTCTTTAGTAGATTGAATTGGTTGTATAACTTGAATTACAAGTATCCAGAGCAG
AACGTAACTATGCCAAACAATGACAAGTTTGACAAATTGTACATTTGGGGGGTTCACCAC
CCGGGTACGGACAAGGACCAAACCAACCTATATGTCCAAGCATCAGGGAGAGTTATAGTC
TCTACCAAAAGAAGCCAACAAACTGTAATCCCGAATATCGGATCTAGACCCTGGGTAAGG
GGTGTCTCCAGCATAATAAGCATCTATTGGACGATAGTAAAACCGGGAGACATACTTTTG
ATTAACAGCACAGGGAATCTAATTGCCCCTCGGGGTTACTTCAAAATACAAAGTGGGAAA
AGCTCAATAATGAGATCAGATGCACACATTGATGAATGCAATTCTGAATGCATTACTCCA
AATGGAAGCATTCCCAATGACAAACCTTTTCAAAATGTAAACAAGATCACATATGGAGCC
TGTCCCAGATATGTTAAGCAAAACACCCTGAAATTGGCAACAGGAATGCGGAATGTACCA
GAGAAACAAACTAGAGGCATATTCGGCGCAATTGCAGGTTTCATAGAAAATGGTTGGGAG
GGAATGGTAGACGGTTGGTACGGTTTCAGGCATCAGAATTCTGAAGGCACAGGACAAGCA
GCAGATCTTAAAAGCACTCAAGCAGCAATCAACCAAATCACCGGGAAACTAAATAGAGTA
ATCAAGAAAACGAACGAGAAATTCCATCAAATCGAAAAAGAATTCTCAGAAGTAGAAGGG
AGAATTCAGGACCTAGAGAAATACGTTGAAGACACTAAAATAGATCTCTGGTCTTACAAC
GCTGAGCTTCTTGTTGCCCTGGAGAACCAACATACAATTGATTTAACCGACTCAGAGATG
AGCAAACTGTTCGAAAGAACAAGAAGGCAACTGCGGGAAAATGCTGAGGACATGGGCAAT
GGTTGCTTCAAAATATACCACAAATGTGACAATGCCTGCATAGGATCAATCAGAAATGGA
ACTTATGACCATGATATATACAGAAACGAGGCATTAAACAATCGGTTCCAGATCAAAGGT
GTTCAGCTAAAGTCAGGATACAAAGATTGGATCCTATGGATTTCCTTTGCCATATCATGC
TTTTTGCTTTGTGTTGTTCTGCTGGGGTTCATTATGTGGGCCTGCCAAAAAGGCAACATT
AGGTGCAACATTTGCATTTGA
>JQ290188_Iowa_2011.92
ATGAAGACTATCATTGCTTTTAGCTGCATTTTATGTCTGATTTTCGCTCAAAAACTTCCC
GGAAGTGACAACAGCATGGCAACGCTGTGCCTGGGACACCATGCAGTGCCAAACGGAACA
TTAGTGAAAACAATCACGGATGACCAAATTGAAGTGACTAATGCTACTGAGCTGGTCCAG
AGTTCCTCAACAGGTAGAATATGCAACAGTCCTCACCAAATCCTTGATGGGAAAAATTGC
ACACTGATAGATGCTCTATTGGGGGACCCTCATTGTGATGACTTCCAAAACAAGGAATGG
GACCTTTTTGTTGAACGAAGCACAGCCTACAGCAACTGTTACCCTTATTATGTGCCAGAT
TATGCCACCCTTAGGTCACTAGTTGCCTCATCTGGCAACCTGGAATTTACCCAAGAAAGC
TTCAATTGGACTGGAGTTGCTCAAGACGGATCAAGCTATGCCTGCAGAAGGGGATCTGTT
AACAGTTTCTTTAGTAGATTGAATTGGTTGTATAACTTGAATTACAAGTATCCAGAGCAG
AACGTAACTATGCCAAACAATGACAAGTTTGACAAATTGTACATTTGGGGGGTTCACCAC
CCGGGTACGGACAAGGACCAAACCAACCTATATGTCCAAGCATCAGGGAGAGTTATAGTC
TCTACCAAAAGAAGCCAACAAACTGTAATCCCGAATATCGGATCTAGACCCTGGGTAAGG
GGTGTCTCCAGCATAATAAGCATCTATTGGACGATAGTAAAACCGGGAGACATACTTTTG
ATTAACAGCACAGGGAATCTAATTGCCCCTCGGGGTTACTTCAAAATACAAAGTGGGAAA
AGCTCAATAATGAGATCAGATGCACACATTGATGAATGCAATTCTGAATGCATTACTCCA
AATGGAAGCATTCCCAATGACAAACCTTTTCAAAATGTAAACAAGATCACATATGGAGCC
TGTCCCAGATATGTTAAGCAAAACACCCTGAAATTGGCAACAGGAATGCGGAATGTACCA
GAGAAACAAACTAGAGGCATATTCGGCGCAATTGCAGGTTTCATAGAAAATGGTTGGGAG
GGAATGGTAGACGGTTGGTACGGTTTCAGGCATCAGAATTCTGAAGGCACAGGACAAGCA
GCAGATCTTAAAAGCACTCAAGCAGCAATCAACCAAATCACCGGGAAACTAAATAGAGTA
ATCAAGAAAACGAACGAGAAATTCCATCAAATCGAAAAAGAATTCTCAGAAGTAGAAGGG
AGAATTCAGGACCTAGAGAAATACGTTGAAGACACTAAAATAGATCTCTGGTCTTACAAC
GCTGAGCTTCTTGTTGCCCTGGAGAACCAACATACAATTGATTTAACCGACTCAGAGATG
AGCAAACTGTTCGAAAGAACAAGAAGGCAACTGCGGGAAAATGCTGAGGACATGGGCAAT
GGTTGCTTCAAAATATACCACAAATGTGACAATGCCTGCATAGGATCAATCAGAAATGGA
ACTTATGACCATGATATATACAGAAACGAGGCATTAAACAATCGGTTCCAGATCAAAGGT
GTTCAGCTAAAGTCAGGATACAAAGATTGGATCCTATGGATTTCCTTTGCCATATCATGC
TTTTTGCTTTGTGTTGTTCTGCTGGGGTTCATTATGTGGGCCTGCCAAAAAGGCAACATT
AGGTGCAACATTTGCATTTGA
>JQ348839_West-Virginia_2012.00
------------------------------------------------------------
------------------------------------------------------------
------------------------------------------------------------
------------------------------------------------------------
------------------------------------------------------------
------------------------------------------------------------
------------------------------------------------------------
------------------------------------------------------------
------------------------------------------------------------
------------------------------------------------------------
------------------------------------------------------------
------------------------------------------------------------
------------------------------------------------------------
------------------------------------------------------------
----------------CAGATGCACACATTGATGAATGCAATTCTGAATGCATTACTCCA
AATGGAAGCATTTCCAATGACAAACCTTTTCAAAATGTAAACAAGATCACATATGGAGCC
TGTCCCAGATATGTTAAGCAAAACACCCTGAAATTGGCAACAGGAATGCGGAATGTACCA
GAGAAACAAACTAGAGGCATATTCGGCGCAATTGCAGGTTTCATAGAAAATGGTTGGGAG
GGAATG------------------------------------------------------
------------------------------------------------------------
------------------------------------------------------------
------------------------------------------------------------
------------------------------------------------------------
------------------------------------------------------------
------------------------------------------------------------
------------------------------------------------------------
------------------------------------------------------------
------------------------------------------------------------
---------------------
