# Supplementary material for: Inferring influenza global transmission networks without complete phylogenetic information
Source: Evol Appl. 2014 Jan 2;7(3):403–12. doi: 10.1111/eva.12138 (PMC3962300; doi:10.1111/eva.12138)
Supplement: Supplementary file 2 — Table S1. Correlation of the timing of m diversity peaks between regions by subtypes. Table S2. Connectivity analysis of the five regions in terms of genetic diversity ν. Table S3. Connectivity analysis of the five regions in terms of nucleotide diversity π. [file eva0007-0403-sd2.bz2 › data/northamerica/h3/2011/s3/data.aln]

>JN638733_Indiana_2011.58
ATGAAGACTATCATTGCTTTTAGCTGCATTTTATGTCTGATTTTCGCTCAAAAACTTCCC
GGAAGTGACAACAGCATGGCAACGCTGTGCCTGGGACACCATGCAGTGCCAAACGGAACA
TTAGTGAAAACAATCACGGATGACCAAATTGAAGTGACTAATGCTACTGAGCTGGTCCAG
AGTTCCTCAACAGGTGGAATATGCAACAGTCCTCACCAAATCCTTGATGGGAAAAATTGC
ACACTGATAGATGCTCTATTGGGGGACCCTCATTGTGATGACTTCCAAAACAAGGAATGG
GACCTTTTTGTTGAACGAAGCACAGCCTACAGCAACTGTTACCCTTATTACGTGCCGGAT
TATGCCACCCTTAGATCATTAGTTGCCTCATCCGGCAACCTGGAATTTACCCAAGAAAGC
TTCAATTGGACTGGAGTTGCTCAAGGCGGATCAAGCTATGCCTGCAGAAGGGGATCTGTT
AACAGTTTCTTTAGTAGATTGAATTGGTTGTATAACTTGAATTACAAGTATCCAGAGCAG
AACGTAACTATGCCAAACAATGACAAATTTGACAAATTGTACATTTGGGGGGTTCACCAC
CCGGGTACGGACAAGGACCAAACCAACCTATATGTCCAAGCATCAGGGAGAGTTATAGTC
TCTACCAAAAGAAGCCAACAAACTGTAATCCCGAATATCGGGTCTAGACCCTGGGTAAGG
GGTGTCTCCAGCATAATAAGCATCTATTGGACGATAGTAAAACCGGGAGACATACTTTTG
ATTAACAGCACAGGGAATCTAATTGCCCCTCGGGGTTACTTCAAAATACAAAGTGGGAAA
AGCTCAATAATGAGATCAGATGCACACATTGATGAATGCAATTCTGAATGCATTACTCCA
AATGGAAGCATTCCCAATGACAAACCTTTTCAAAATGTAAACAAGATCACATATGGAGCC
TGTCCCAGATATGTTAAGCAAAACACCCTGAAATTGGCAACAGGAATGCGGAATGTACCA
GAGAAACAAACTAGAGGCATATTCGGCGCAATTGCAGGTTTCATAGAAAATGGTTGGGAG
GGAATGGTAGACGGTTGGTACGGTTTCAGGCATCAGAATTCTGAAGGCACAGGACAAGCA
GCAGATCTTAAAAGCACTCAAGCAGCAATCAACCAAATCACCGGGAAACTAAATAGAGTA
ATCAAGAAAACAAACGAGAAATTCCATCAAATCGAAAAAGAATTCTCAGAAGTAGAAGGA
AGAATTCAGGACCTAGAGAAATACGTTGAAGACACTAAAATAGATCTCTGGTCTTACAAC
GCTGAGATTCTTGTTGCCCTGGAGAACCAACATACAATTGATTTAACCGACTCAGAGATG
AGCAAACTGTTCGAAAGAACAAGAAGGCAACTGCGGGAAAATGCTGAGGACATGGGCAAT
GGTTGCTTCAAAATATACCACAAATGTGACAATGCCTGCATAGGATCAATCAGAAATGGA
ACTTATGACCATGATATATACAGAAACGAGGCATTAAACAATCGGTTCCAGATCAAAGGT
GTTCAGCTAAAGTCAGGATACAAAGATTGGATCCTATGGATTTCCTTTGCCATATCATGC
TTTTTGCTTTGTGTTGTTCTGCTGGGGTTCATTATGTGGGCCTGCCAAAAAGGCAACATT
AGGTGCAACATTTGCATTTGA
>JN655556_Indiana_2011.58
-----------------------------------------TTTCGCTCAAAAACTTCCC
GGAAGTGACAACAGCATGGCAACGCTGTGCCTGGGACACCATGCAGTGCCAAACGGAACA
TTAGTGAAAACAATCACGGATGACCAAATTGAAGTGACTAATGCTACTGAGCTGGTCCAG
AGTTCCTCAACAGGTGGAATATGCAACAGTCCTCACCAAATCCTTGATGGGAAAAATTGC
ACACTGATAGATGCTCTATTGGGGGACCCTCATTGTGATGACTTCCAAAACAAGGAATGG
GACCTTTTTGTTGAACGAAGCACAGCCTACAGCAACTGTTACCCTTATTACGTGCCGGAT
TATGCCACCCTTAGATCATTAGTTGCCTCATCCGGCAACCTGGAATTTACCCAAGAAAGC
TTCAATTGGACTGGAGTTGCTCAAGGCGGATCAAGCTATGCCTGCAGAAGGGGATCTGTT
AACAGTTTCTTTAGTAGATTGAATTGGTTGTATAACTTGAATTACAAGTATCCAGAGCAG
AACGTAACTATGCCAAACAATGACAAATTTGACAAATTGTACATTTGGGGGGTTCACCAC
CCGGGTACGGACAAGGACCAAACCAACCTATATGTCCAAGCATCAGGGAGAGTTATAGTC
TCTACCAAAAGAAGCCAACAAACTGTAATCCCGAATATCGGGTCTAGACCCTGGGTAAGG
GGTGTCTCCAGCATAATAAGCATCTATTGGACGATAGTAAAACCGGGAGACATACTTTTG
ATTAACAGCACAGGGAATCTAATTGCCCCTCGGGGTTACTTCAAAATACAAAGTGGGAAA
AGCTCAATAATGAGATCAGATGCACACATTGATGAATGCAATTCTGAATGCATTACTCCA
AATGGAAGCATTCCCAATGACAAACCTTTTCAAAATGTAAACAAGATCACATATGGAGCC
TGTCCCAGATATGTTAAGCAAAACACCCTGAAATTGGCAACAGGAATGCGGAATGTACCA
GAGAAACAAACTAGAGGCATATTCGGCGCAATTGCAGGTTTCATAGAAAATGGTTGGGAG
GGAATGGTAGACGGTTGGTACGGTTTCAGGCATCAGAATTCTGAAGGCACAGGACAAGCA
GCAGATCTTAAAAGCACTCAAGCAGCAATCAACCAAATCACCGGGAAACTAAATAGAGTA
ATCAAGAAAACAAACGAGAAATTCCATCAAATCGAAAAAGAATTCTCAGAAGTAGAAGGA
AGAATTCAGGACCTAGAGAAATACGTTGAAGACACTAAAATAGATCTCTGGTCTTACAAC
------------------------------------------------------------
------------------------------------------------------------
------------------------------------------------------------
------------------------------------------------------------
------------------------------------------------------------
------------------------------------------------------------
---------------------
>JN655548_Pennsylvania_2011.67
------------------------------------------------------------
------------------------------------------------------------
------------------------------------------------------------
------------------------------------------------------------
------------------------------------------------------------
------------------------------------------------------------
------------------------------------------------------------
------------------------------------------------------------
------------------------------------------------------------
------------------------------------------------------------
------------------------------------------------------------
----------GAAGCCAACAAACTGTAATCCCGAATATCGGGTCTAGACCCTGGGTAAGG
GGTGTCTCCAGCATAATAAGCATCTATTGGACGATAGTAAAACCGGGAGACATACTTTTG
ATTAACAGCACAGGGAATCTAATTGCCCCTCGGGGTTACTTCAAAATACAAAGTGGGAAA
AGCTCAATAATGAGATCAGATGCACACATTGATGAATGCAATTCTGAATGCATTACTCCA
AATGGAAGCATTCCCAATGACAAACCTTTTCAAAATGTAAACAAGATCACATATGGAGCA
TGTCCCAGATATGTTAAGCAAAACACCCTGAAATTGGCAACAGGAATGCGGAATGTACCA
GAGAAACAAACTAGAGGCATATTCGGCGCAATTGCAGGTTTCATAGAAAAT---------
------------------------------------------------------------
------------------------------------------------------------
------------------------------------------------------------
------------------------------------------------------------
------------------------------------------------------------
------------------------------------------------------------
------------------------------------------------------------
------------------------------------------------------------
------------------------------------------------------------
------------------------------------------------------------
---------------------
>JN655546_Pennsylvania_2011.67
ATGAAGACTATCATTGCTTTTAGCTGCATTTTATGTCTGATTTTCGCTCAAAAACTTCCC
GGAAGTGACAACAGCATGGCAACGCTGTGCCTGGGACACCATGCAGTGCCAAACGGAACA
TTAGTGAAAACAATCACGGATGACCAAATTGAAGTGACTAATGCTACTGAGCTGGTCCAG
AGTTCCTCAACAGGTGGAATATGCAACAGTCCTCACCAAATCCTTGATGGGAAAAATTGC
ACACTGATAGATGCTCTATTGGGGGACCCTCATTGTGATGACTTCCAAAACAAGGAATGG
GACCTTTTTGTTGAACGAAGCACAGCCTACAGCAACTGTTACCCTTATTACGTGCCGGAT
TATGCCACCCTTAGATCATTAGTTGCCTCATCCGGCAACCTGGAATTTACCCAAGAAAGC
TTCAATTGGACTGGAGTTGCTCAAGGCGGATCAAGCTATGCCTGCAGAAGGGGATCTGTT
AACAGTTTCTTTAGTAGATTGAATTGGTTGTATAACTTGAATTACAAGTATCCAGAGCAG
AACGTAACTATGCCAAACAATGACAAATTTGACAAATTGTACATTTGGGGGGTTCACCAC
CCGGGTACGGACAAGGACCAAACCAACCTATATGTCCAAGCATCAGGGAGAGTTATAGTC
TCTACCAAAAGAAGCCAACAAACTGTAATCCCGAATATCGGGTCTAGACCCTGGGTAAGG
GGTGTCTCCAGCATAATAAGCATCTATTGGACGATAGTAAAACCGGGAGACATACTTTTG
ATTAACAGCACAGGGAATCTAATTGCCCCTCGGGGTTACTTCAAAATACAAAGTGGGAAA
AGCTCAATAATGAGATCAGATGCACACATTGATGAATGCAATTCTGAATGCATTACTCCA
AATGGAAGCATTCCCAATGACAAACCTTTTCAAAATGTAAACAAGATCACATATGGAGCA
TGTCCCAGATATGTTAAGCAAAACACCCTGAAATTGGCAACAGGAATGCGGAATGTACCA
GAGAAACAAACTAGAGGCATATTCGGCGCAATTGCAGGTTTCATAGAAAATGGTTGGGAG
G-----------------------------------------------------------
------------------------------------------------------------
------------------------------------------------------------
------------------------------------------------------------
------------------------------------------------------------
------------------------------------------------------------
------------------------------------------------------------
------------------------------------------------------------
------------------------------------------------------------
------------------------------------------------------------
---------------------
>JN655537_Pennsylvania_2011.67
ATGAAGACTATCATTGCTTTTAGCTGCATTTTATGTCTGATTTTCGCTCAAAAACTTCCC
GGAAGTGACAACAGCATGGCAACGCTGTGCCTGGGACACCATGCAGTGCCAAACGGAACA
TTAGTGAAAACAATCACGGATGACCAAATTGAAGTGACTAATGCTACTGAGCTGGTCCAG
AGTTCCTCAACAGGTGGAATATGCAACAGTCCTCACCAAATCCTTGATGGGAAAAATTGC
ACACTGATAGATGCTCTATTGGGGGACCCTCATTGTGATGACTTCCAAAACAAGGAATGG
GACCTTTTTGTTGAACGAAGCACAGCCTACAGCAACTGTTACCCTTATTATGTGCCGGAT
TATGCCACCCTTAGATCATTAGTTGCCTCATCCGGCAACCTGGAATTTACCCAAGAAAGC
TTCAATTGGACTGGAGTTGCTCAAGGCGGATCAAGCTATGCCTGCAGAAGGGGATCTGTT
AACAGTTTCTTTAGTAGATTGAATTGGTTGTATAACTTGAATTACAAGTATCCAGAGCAG
AACGTAACTATGCCAAACAATGACAAATTTGACAAATTGTACATTTGGGGGGTTCACCAC
CCGGGTACGGACAAGGACCAAACCAACCTATATGTCCAAGCATCAGGGAGAGTTATAGTC
TCTACCAAAAGAAGCCAACAAACTGTAATCCCGAATATCGGGTCTAGACCCTGGGTAAGG
GGTGTCTCCAGCATAATAAGCATCTATTGGACGATAGTAAAACCGGGAGACATACTTTTG
ATTAACAGCACAGGGAATCTAATTGCCCCTCGGGGTTACTTCAAAATACAAAGTGGGAAA
AGCTCAATAATGAGATCAGATGCACACATTGATGAATGCAATTCTGAATGCATTACTCCA
AATGGAAGCATTCCCAATGACAAACCTTTTCAAAATGTAAACAAGATCACATATGGAGCA
TGTCCCAGATATGTTAAGCAAAACACCCTGAAATTGGCAACAGGAATGCGGAATGTACCA
GAGAAACAAACTAGAGGCATATTCGGCGCAATTGCAGGTTTCATAGAAAATGGTTGGGAG
GGAATGGTAGACGGTTGGTACGGTTTCAGGCATCAGAATTCTGAAGGCACAGGACAAGCA
GCAGATCTTAAAAGCACTCAAGCAGCAATCAACCAAATCACCGGGAAACTAAATAGAGTA
ATCAAGAAAACAAACGAGAAATTCCATCAAATCGAAAAAGAATTCTCAGAAGTAGAAGGA
AGAATTCAGGACCTAGAGAAATACGTTGAAGACACTAAAATAGATCTCTGGTCTTACAAC
GCTGAGATTCTTGTTGCCCTGGAGAACCAACATACAATTGATTTAACCGACTCAGAGATG
AGCAAAYTGTTCGAAAGAACAAGAAGGCAACTGCGGGAAAATGCTGAGGACATGGGCAAT
GGTTGCTTCAAAATATACCACAAATGTGACAATGCCTGCATAGGATCAATCAGAAATGGA
ACTTATGACCATGATATATACAGAAACGAGGCATTAAACAATCGGTTCCAGATCAAAGGT
GTTCAGCTAAAGTCAGGATACAAAGATTGGATCCTATGGATTTCCTTTGCCATATCATGC
TTTTTGCTTTGTGTTGTTCTGCTGGGGTTCATTATGTGGGCCTGCCAAAAAGGCAACATT
AGGTGCAACATTTGCATTTGA
>JQ070800_Indiana_2011.58
ATGAAGACTATCATTGCTTTTAGCTGCATTTTATGTCTGATTTTCGCTCAAAAACTTCCC
GGAAGTGACAACAGCATGGCAACGCTGTGCCTGGGACACCATGCAGTGCCAAACGGAACA
TTAGTGAAAACAATCACGGATGACCAAATTGAAGTGACTAATGCTACTGAGCTGGTCCAG
AGTTCCTCAACAGGTGGAATATGCAACAGTCCTCACCAAATCCTTGATGGGAAAAATTGC
ACACTGATAGATGCTCTATTGGGGGACCCTCATTGTGATGACTTCCAAAACAAGGAATGG
GACCTTTTTGTTGAACGAAGCACAGCCTACAGCAACTGTTACCCTTATTACGTGCCGGAT
TATGCCACCCTTAGATCATTAGTTGCCTCATCCGGCAACCTGGAATTTACCCAAGAAAGC
TTCAATTGGACTGGAGTTGCTCAAGGCGGATCAAGCTATGCCTGCAGAAGGGGATCTGTT
AACAGTTTCTTTAGTAGATTGAATTGGTTGTATAACTTGAATTACAAGTATCCAGAGCAG
AACGTAACTATGCCAAACAATGACAAATTTGACAAATTGTACATTTGGGGGGTTCACCAC
CCGGGTACGGACAAGGACCAAACCAACCTATATGTCCAAGCATCAGGGAGAGTTATAGTC
TCTACCAAAAGAAGCCAACAAACTGTAATCCCGAATATCGGGTCTAGACCCTGGGTAAGG
GGTGTCTCCAGCATAATAAGCATCTATTGGACGATAGTAAAACCGGGAGACATACTTTTG
ATTAACAGCACAGGGAATCTAATTGCCCCTCGGGGTTACTTCAAAATACAAAGTGGGAAA
AGCTCAATAATGAGATCAGATGCACACATTGATGAATGCAATTCTGAATGCATTACTCCA
AATGGAAGCATTCCCAATGACAAACCTTTTCAAAATGTAAACAAGATCACATATGGAGCC
TGTCCCAGATATGTTAAGCAAAACACCCTGAAATTGGCAACAGGAATGCGGAATGTACCA
GAGAAACAAACTAGAGGCATATTCGGCGCAATTGCAGGTTTCATAGAAAATGGTTGGGAG
GGAATGGTAGACGGTTGGTACGGTTTCAGGCATCAGAATTCTGAAGGCACAGGACAAGCA
GCAGATCTTAAAAGCACTCAAGCAGCAATCAACCAAATCACCGGGAAACTAAATAGAGTA
ATCAAGAAAACAAACGAGAAATTCCATCAAATCGAAAAAGAATTCTCAGAAGTAGAAGGA
AGAATTCAGGACCTAGAGAAATACGTTGAAGACACTAAAATAGATCTCTGGTCTTACAAC
GCTGAGATTCTTGTTGCCCTGGAGAACCAACATACAATTGATTTAACCGACTCAGAGATG
AGCAAACTGTTCGAAAGAACAAGAAGGCAACTGCGGGAAAATGCTGAGGACATGGGCAAT
GGTTGCTTCAAAATATACCACAAATGTGACAATGCCTGCATAGGATCAATCAGAAATGGA
ACTTATGACCATGATATATACAGAAACGAGGCATTAAACAATCGGTTCCAGATCAAAGGT
GTTCAGCTAAAGTCAGGATACAAAGATTGGATCCTATGGATTTCCTTTGCCATATCATGC
TTTTTGCTTTGTGTTGTTCTGCTGGGGTTCATTATGTGGGCCTGCCAAAAAGGCAACATT
AGGTGCAACATTTGCATTTGA
